# Supplementary material for: Ligand Postsynthetic Functionalization with Fluorinated Boranes and Implications in Hydrogenation Catalysis
Source: ACS Catal. 2023 Nov 30;13(24):16055–66. doi: 10.1021/acscatal.3c02764 (PMC10852356; doi:10.1021/acscatal.3c02764)
Supplement: Supplementary file 2 — cs3c02764_si_002.cif [file cs3c02764_si_002.cif]

data_global
# 1. SUBMISSION DETAILS

_publ_contact_author        
;
       Macarena Gonz\'alez Alf\'erez
        Instituto de Investigaciones Qu\'imicas (IIQ)
        Universidad de Sevilla and Consejo Superior de Investigaciones Cient\'ificas
        Avenida Am\'erico Vespucio 49
        41092 Sevilla (Spain)

;
_publ_contact_author_phone        '34 954489554'
_publ_contact_author_email        macarena.gonzalez@iiq.csic.es
_publ_requested_journal           '?'
_publ_requested_coeditor_name
;
?
;


#=========================================================================
# Data for compound 2a (local labelling jcm13920a_0m)
#=========================================================================   
data_2a
_audit_creation_date               2021-07-20
_audit_creation_method
;
Olex2 1.3
(compiled 2020.11.12 svn.r5f609507 for OlexSys, GUI svn.r6272)
;
_shelx_SHELXL_version_number       '2018/3'
_audit_contact_author_address      ?
_audit_contact_author_email        ?
_audit_contact_author_name         ''
_audit_contact_author_phone        ?
_publ_contact_author_id_orcid      ?
_publ_section_references
;
Bourhis, L.J., Dolomanov, O.V., Gildea, R.J., Howard, J.A.K., Puschmann, H.
 (2015). Acta Cryst. A71, 59-75.

Dolomanov, O.V., Bourhis, L.J., Gildea, R.J, Howard, J.A.K. & Puschmann, H.
 (2009), J. Appl. Cryst. 42, 339-341.

Sheldrick, G.M. (2015). Acta Cryst. C71, 3-8.
;
_chemical_name_common              ?
_chemical_name_systematic          ?
_chemical_formula_moiety           'C63 H37 B F15 P2 Rh, 2.5(C6 H6)'
_chemical_formula_sum              'C78 H52 B F15 P2 Rh'
_chemical_formula_weight           1449.85
_chemical_melting_point            ?
loop_
  _atom_type_symbol
  _atom_type_description
  _atom_type_scat_dispersion_real
  _atom_type_scat_dispersion_imag
  _atom_type_scat_source
 'C' 'C' 0.0033 0.0016 'International Tables Vol C Tables 4.2.6.8 and 6.1.1.4'
 'H' 'H' 0.0000 0.0000 'International Tables Vol C Tables 4.2.6.8 and 6.1.1.4'
 'B' 'B' 0.0013 0.0007 'International Tables Vol C Tables 4.2.6.8 and 6.1.1.4'
 'F' 'F' 0.0171 0.0103 'International Tables Vol C Tables 4.2.6.8 and 6.1.1.4'
 'P' 'P' 0.1023 0.0942 'International Tables Vol C Tables 4.2.6.8 and 6.1.1.4'
 'Rh' 'Rh' -1.1178 0.9187
 'International Tables Vol C Tables 4.2.6.8 and 6.1.1.4'

_shelx_space_group_comment
;
The symmetry employed for this shelxl refinement is uniquely defined
by the following loop, which should always be used as a source of
symmetry information in preference to the above space-group names.
They are only intended as comments.
;
_space_group_crystal_system        'triclinic'
_space_group_IT_number             2
_space_group_name_H-M_alt          'P -1'
_space_group_name_Hall             '-P 1'
loop_
  _space_group_symop_operation_xyz
 'x, y, z'
 '-x, -y, -z'

_cell_length_a                     13.5421(8)
_cell_length_b                     13.6952(7)
_cell_length_c                     19.1317(12)
_cell_angle_alpha                  84.8277(18)
_cell_angle_beta                   75.114(2)
_cell_angle_gamma                  68.2511(16)
_cell_volume                       3185.0(3)
_cell_formula_units_Z              2
_cell_measurement_reflns_used      5785
_cell_measurement_temperature      193.0
_cell_measurement_theta_max        25.06
_cell_measurement_theta_min        2.20
_shelx_estimated_absorpt_T_max     ?
_shelx_estimated_absorpt_T_min     ?
_exptl_absorpt_coefficient_mu      0.409
_exptl_absorpt_correction_T_max    0.7452
_exptl_absorpt_correction_T_min    0.6273
_exptl_absorpt_correction_type     multi-scan
_exptl_absorpt_process_details
;
SADABS-2016/2 (Bruker,2016/2) was used for absorption correction.
wR2(int) was 0.1044 before and 0.0596 after correction.
The Ratio of minimum to maximum transmission is 0.8418.
The \l/2 correction factor is Not present.
;
_exptl_absorpt_special_details     ?
_exptl_crystal_colour              orange
_exptl_crystal_colour_modifier     ?
_exptl_crystal_colour_primary      orange
_exptl_crystal_density_diffrn      1.512
_exptl_crystal_density_meas        ?
_exptl_crystal_density_method      ?
_exptl_crystal_description         prysm
_exptl_crystal_F_000               1470
_exptl_crystal_size_max            0.19
_exptl_crystal_size_mid            0.13
_exptl_crystal_size_min            0.12
_exptl_transmission_factor_max     ?
_exptl_transmission_factor_min     ?
_diffrn_reflns_av_R_equivalents    0.0978
_diffrn_reflns_av_unetI/netI       0.0758
_diffrn_reflns_Laue_measured_fraction_full  0.982
_diffrn_reflns_Laue_measured_fraction_max  0.982
_diffrn_reflns_limit_h_max         16
_diffrn_reflns_limit_h_min         -16
_diffrn_reflns_limit_k_max         16
_diffrn_reflns_limit_k_min         -15
_diffrn_reflns_limit_l_max         22
_diffrn_reflns_limit_l_min         -22
_diffrn_reflns_number              43950
_diffrn_reflns_point_group_measured_fraction_full  0.982
_diffrn_reflns_point_group_measured_fraction_max  0.982
_diffrn_reflns_theta_full          25.013
_diffrn_reflns_theta_max           25.013
_diffrn_reflns_theta_min           2.203
_diffrn_ambient_temperature        193.0
_diffrn_detector_area_resol_mean   ?
_diffrn_measured_fraction_theta_full  0.982
_diffrn_measured_fraction_theta_max  0.982
_diffrn_measurement_device_type    'Bruker APEX-II CCD'
_diffrn_measurement_method         '\f and \w scans'
_diffrn_radiation_type             MoK\a
_diffrn_radiation_wavelength       0.71073
_diffrn_source                     ?
_diffrn_source_current             1.4
_diffrn_source_power               0.07
_diffrn_source_voltage             50.0
_diffrn_standards_number           0
_reflns_Friedel_coverage           0.000
_reflns_Friedel_fraction_full      .
_reflns_Friedel_fraction_max       .
_reflns_number_gt                  8101
_reflns_number_total               11019
_reflns_special_details
;
 Reflections were merged by SHELXL according to the crystal
 class for the calculation of statistics and refinement.
 
 _reflns_Friedel_fraction is defined as the number of unique
 Friedel pairs measured divided by the number that would be
 possible theoretically, ignoring centric projections and
 systematic absences.
;
_reflns_threshold_expression       'I > 2\s(I)'
_computing_cell_refinement         'SAINT V8.38A (Bruker, 2018)'
_computing_data_collection         ?
_computing_data_reduction          'SAINT V8.38A (Bruker, 2018)'
_computing_molecular_graphics      'Olex2 1.3 (Dolomanov et al., 2009)'
_computing_publication_material    'Olex2 1.3 (Dolomanov et al., 2009)'
_computing_structure_refinement    'SHELXL 2018/3 (Sheldrick, 2015)'
_computing_structure_solution      'olex2.solve 1.3 (Bourhis et al., 2015)'
_refine_diff_density_max           0.615
_refine_diff_density_min           -0.630
_refine_diff_density_rms           0.073
_refine_ls_extinction_coef         .
_refine_ls_extinction_method       none
_refine_ls_goodness_of_fit_ref     1.025
_refine_ls_hydrogen_treatment      mixed
_refine_ls_matrix_type             full
_refine_ls_number_parameters       878
_refine_ls_number_reflns           11019
_refine_ls_number_restraints       30
_refine_ls_R_factor_all            0.0761
_refine_ls_R_factor_gt             0.0441
_refine_ls_restrained_S_all        1.026
_refine_ls_shift/su_max            0.001
_refine_ls_shift/su_mean           0.000
_refine_ls_structure_factor_coef   Fsqd
_refine_ls_weighting_details      
 'w=1/[\s^2^(Fo^2^)+(0.0256P)^2^+1.4306P] where P=(Fo^2^+2Fc^2^)/3'
_refine_ls_weighting_scheme        calc
_refine_ls_wR_factor_gt            0.0759
_refine_ls_wR_factor_ref           0.0856
_refine_special_details            ?
_olex2_refinement_description
;
1. Fixed Uiso
 At 1.2 times of:
  All C(H) groups
2. Restrained distances
 C67-C66 = C65-C64 = C69-C68
 1.39 with sigma of 0.01
 C74-C75 = C70-C71 = C72-C73
 1.39 with sigma of 0.01
3. Rigid bond restraints
 C75, C74, C73, C72, C71, C70
 with sigma for 1-2 distances of 0.01 and sigma for 1-3 distances of 0.01
 C67, C68, C69, C64, C65, C66
 with sigma for 1-2 distances of 0.01 and sigma for 1-3 distances of 0.01
4.a Aromatic/amide H refined with riding coordinates:
 C2(H2), C5(H5), C6(H6), C7(H7), C8(H8), C9(H9), C11(H11), C12(H12), C13(H13),
 C14(H14), C15(H15), C17(H17), C18(H18), C19(H19), C20(H20), C21(H21), C23(H23),
  C24(H24), C25(H25), C26(H26), C27(H27), C29(H29), C30(H30), C31(H31),
 C32(H32), C33(H33), C35(H35), C36(H36), C37(H37), C38(H38), C39(H39), C41(H41),
  C42(H42), C43(H43), C44(H44), C45(H45), C64(H64), C65(H65), C66(H66),
 C67(H67), C68(H68), C69(H69), C70(H70), C71(H71), C72(H72), C73(H73), C74(H74),
  C75(H75), C76(H76), C77(H77), C78(H78)
;
_atom_sites_solution_hydrogens     mixed
_atom_sites_solution_primary       iterative
_atom_sites_solution_secondary     ?
loop_
  _atom_site_label
  _atom_site_type_symbol
  _atom_site_fract_x
  _atom_site_fract_y
  _atom_site_fract_z
  _atom_site_U_iso_or_equiv
  _atom_site_adp_type
  _atom_site_occupancy
  _atom_site_site_symmetry_order
  _atom_site_calc_flag
  _atom_site_refinement_flags_posn
  _atom_site_refinement_flags_adp
  _atom_site_refinement_flags_occupancy
  _atom_site_disorder_assembly
  _atom_site_disorder_group
 Rh1 Rh 0.72195(2) 0.59324(2) 0.70520(2) 0.01614(8) Uani 1 1 d . . . . .
 P1 P 0.61154(7) 0.57299(6) 0.63778(5) 0.0189(2) Uani 1 1 d . . . . .
 P2 P 0.63828(8) 0.55540(7) 0.82099(5) 0.0205(2) Uani 1 1 d . . . . .
 F1 F 0.61245(16) 0.84787(14) 0.79041(11) 0.0294(5) Uani 1 1 d . . . . .
 F2 F 0.42218(18) 0.96626(18) 0.76053(14) 0.0517(7) Uani 1 1 d . . . . .
 F3 F 0.4157(2) 1.04942(19) 0.62714(16) 0.0645(8) Uani 1 1 d . . . . .
 F4 F 0.6069(2) 1.01326(17) 0.52296(14) 0.0517(7) Uani 1 1 d . . . . .
 F5 F 0.79688(18) 0.89461(16) 0.55096(11) 0.0373(5) Uani 1 1 d . . . . .
 F6 F 0.69281(17) 0.99278(15) 0.79405(12) 0.0341(5) Uani 1 1 d . . . . .
 F7 F 0.7216(2) 1.02875(18) 0.91773(13) 0.0500(7) Uani 1 1 d . . . . .
 F8 F 0.8867(3) 0.8906(2) 0.97307(14) 0.0673(8) Uani 1 1 d . . . . .
 F9 F 1.0286(2) 0.7150(2) 0.89519(14) 0.0571(7) Uani 1 1 d . . . . .
 F10 F 1.00494(17) 0.67742(15) 0.76864(12) 0.0337(5) Uani 1 1 d . . . . .
 F11 F 1.06049(16) 0.64539(14) 0.61547(12) 0.0338(5) Uani 1 1 d . . . . .
 F12 F 1.22557(18) 0.70178(16) 0.54620(14) 0.0501(7) Uani 1 1 d . . . . .
 F13 F 1.2010(2) 0.90866(17) 0.52806(14) 0.0559(8) Uani 1 1 d . . . . .
 F14 F 1.00435(19) 1.05899(15) 0.58684(13) 0.0431(6) Uani 1 1 d . . . . .
 F15 F 0.83866(17) 1.00499(14) 0.66276(12) 0.0336(5) Uani 1 1 d . . . . .
 C1 C 0.8480(3) 0.6730(2) 0.68534(18) 0.0170(7) Uani 1 1 d . . . . .
 C2 C 0.8469(3) 0.6319(2) 0.62002(19) 0.0205(8) Uani 1 1 d . . . . .
 H2 H 0.819660 0.673264 0.581724 0.025 Uiso 1 1 calc R U . . .
 C3 C 0.8931(3) 0.5180(2) 0.62007(19) 0.0211(8) Uani 1 1 d . . . . .
 C4 C 0.9086(3) 0.4873(2) 0.69074(19) 0.0216(8) Uani 1 1 d . . . . .
 C5 C 0.8736(3) 0.5843(2) 0.73173(19) 0.0211(8) Uani 1 1 d . . . . .
 H5 H 0.868639 0.587726 0.781952 0.025 Uiso 1 1 calc R U . . .
 C6 C 0.9269(3) 0.4412(3) 0.5656(2) 0.0271(9) Uani 1 1 d . . . . .
 H6 H 0.915671 0.460688 0.518548 0.033 Uiso 1 1 calc R U . . .
 C7 C 0.9761(3) 0.3384(3) 0.5824(2) 0.0345(10) Uani 1 1 d . . . . .
 H7 H 1.001930 0.286196 0.545756 0.041 Uiso 1 1 calc R U . . .
 C8 C 0.9892(3) 0.3079(3) 0.6523(2) 0.0365(10) Uani 1 1 d . . . . .
 H8 H 1.022664 0.235426 0.661954 0.044 Uiso 1 1 calc R U . . .
 C9 C 0.9553(3) 0.3798(3) 0.7074(2) 0.0280(9) Uani 1 1 d . . . . .
 H9 H 0.962975 0.357974 0.754856 0.034 Uiso 1 1 calc R U . . .
 C10 C 0.6528(3) 0.6166(2) 0.54541(19) 0.0212(8) Uani 1 1 d . . . . .
 C11 C 0.6947(3) 0.5484(3) 0.4870(2) 0.0291(9) Uani 1 1 d . . . . .
 H11 H 0.694737 0.478813 0.493808 0.035 Uiso 1 1 calc R U . . .
 C12 C 0.7364(3) 0.5803(3) 0.4188(2) 0.0404(11) Uani 1 1 d . . . . .
 H12 H 0.765965 0.532224 0.379357 0.049 Uiso 1 1 calc R U . . .
 C13 C 0.7353(3) 0.6817(3) 0.4078(2) 0.0402(11) Uani 1 1 d . . . . .
 H13 H 0.763577 0.703633 0.360940 0.048 Uiso 1 1 calc R U . . .
 C14 C 0.6928(3) 0.7509(3) 0.4653(2) 0.0358(10) Uani 1 1 d . . . . .
 H14 H 0.691378 0.820930 0.457879 0.043 Uiso 1 1 calc R U . . .
 C15 C 0.6525(3) 0.7193(3) 0.5335(2) 0.0273(9) Uani 1 1 d . . . . .
 H15 H 0.624216 0.767417 0.572848 0.033 Uiso 1 1 calc R U . . .
 C16 C 0.4635(3) 0.6441(3) 0.6680(2) 0.0246(8) Uani 1 1 d . . . . .
 C17 C 0.4117(3) 0.7442(3) 0.6442(2) 0.0369(10) Uani 1 1 d . . . . .
 H17 H 0.451879 0.776362 0.607836 0.044 Uiso 1 1 calc R U . . .
 C18 C 0.3005(4) 0.7977(3) 0.6737(3) 0.0523(13) Uani 1 1 d . . . . .
 H18 H 0.265946 0.866910 0.657737 0.063 Uiso 1 1 calc R U . . .
 C19 C 0.2407(4) 0.7527(4) 0.7249(3) 0.0556(13) Uani 1 1 d . . . . .
 H19 H 0.164763 0.789712 0.744097 0.067 Uiso 1 1 calc R U . . .
 C20 C 0.2913(3) 0.6525(4) 0.7488(3) 0.0492(12) Uani 1 1 d . . . . .
 H20 H 0.249976 0.620667 0.784673 0.059 Uiso 1 1 calc R U . . .
 C21 C 0.4020(3) 0.5983(3) 0.7208(2) 0.0350(10) Uani 1 1 d . . . . .
 H21 H 0.436224 0.529542 0.737591 0.042 Uiso 1 1 calc R U . . .
 C22 C 0.6203(3) 0.4393(3) 0.62552(19) 0.0218(8) Uani 1 1 d . . . . .
 C23 C 0.7104(3) 0.3567(3) 0.63706(19) 0.0256(8) Uani 1 1 d . . . . .
 H23 H 0.765494 0.369989 0.652562 0.031 Uiso 1 1 calc R U . . .
 C24 C 0.7215(3) 0.2538(3) 0.6262(2) 0.0359(10) Uani 1 1 d . . . . .
 H24 H 0.784092 0.196979 0.634139 0.043 Uiso 1 1 calc R U . . .
 C25 C 0.6414(4) 0.2345(3) 0.6041(2) 0.0411(11) Uani 1 1 d . . . . .
 H25 H 0.648034 0.164166 0.597686 0.049 Uiso 1 1 calc R U . . .
 C26 C 0.5518(3) 0.3168(3) 0.5911(2) 0.0429(11) Uani 1 1 d . . . . .
 H26 H 0.497374 0.302906 0.575117 0.052 Uiso 1 1 calc R U . . .
 C27 C 0.5406(3) 0.4190(3) 0.6011(2) 0.0336(10) Uani 1 1 d . . . . .
 H27 H 0.479145 0.475510 0.591397 0.040 Uiso 1 1 calc R U . . .
 C28 C 0.7227(3) 0.5335(3) 0.88630(19) 0.0259(8) Uani 1 1 d . . . . .
 C29 C 0.7421(3) 0.6190(3) 0.9067(2) 0.0327(9) Uani 1 1 d . . . . .
 H29 H 0.716470 0.684956 0.883846 0.039 Uiso 1 1 calc R U . . .
 C30 C 0.7978(3) 0.6089(3) 0.9594(2) 0.0407(11) Uani 1 1 d . . . . .
 H30 H 0.809609 0.668103 0.972837 0.049 Uiso 1 1 calc R U . . .
 C31 C 0.8367(4) 0.5137(4) 0.9931(2) 0.0529(13) Uani 1 1 d . . . . .
 H31 H 0.874487 0.507311 1.029768 0.064 Uiso 1 1 calc R U . . .
 C32 C 0.8203(4) 0.4282(4) 0.9730(3) 0.0594(14) Uani 1 1 d . . . . .
 H32 H 0.847593 0.362115 0.995370 0.071 Uiso 1 1 calc R U . . .
 C33 C 0.7636(4) 0.4380(3) 0.9198(2) 0.0431(11) Uani 1 1 d . . . . .
 H33 H 0.752888 0.378318 0.906221 0.052 Uiso 1 1 calc R U . . .
 C34 C 0.5135(3) 0.6568(3) 0.87067(19) 0.0243(8) Uani 1 1 d . . . . .
 C35 C 0.4461(3) 0.7362(3) 0.8356(2) 0.0283(9) Uani 1 1 d . . . . .
 H35 H 0.466248 0.741325 0.784379 0.034 Uiso 1 1 calc R U . . .
 C36 C 0.3492(3) 0.8082(3) 0.8747(2) 0.0387(10) Uani 1 1 d . . . . .
 H36 H 0.302764 0.861644 0.850040 0.046 Uiso 1 1 calc R U . . .
 C37 C 0.3199(3) 0.8027(3) 0.9492(2) 0.0422(11) Uani 1 1 d . . . . .
 H37 H 0.253833 0.852650 0.975853 0.051 Uiso 1 1 calc R U . . .
 C38 C 0.3867(3) 0.7247(3) 0.9846(2) 0.0393(10) Uani 1 1 d . . . . .
 H38 H 0.366792 0.720880 1.035908 0.047 Uiso 1 1 calc R U . . .
 C39 C 0.4825(3) 0.6519(3) 0.9460(2) 0.0319(9) Uani 1 1 d . . . . .
 H39 H 0.527903 0.597921 0.970990 0.038 Uiso 1 1 calc R U . . .
 C40 C 0.5992(3) 0.4390(3) 0.83192(19) 0.0244(8) Uani 1 1 d . . . . .
 C41 C 0.4931(3) 0.4435(3) 0.8654(2) 0.0293(9) Uani 1 1 d . . . . .
 H41 H 0.438454 0.508289 0.884643 0.035 Uiso 1 1 calc R U . . .
 C42 C 0.4672(4) 0.3537(3) 0.8708(2) 0.0398(11) Uani 1 1 d . . . . .
 H42 H 0.394827 0.357287 0.893598 0.048 Uiso 1 1 calc R U . . .
 C43 C 0.5457(4) 0.2597(3) 0.8434(2) 0.0398(11) Uani 1 1 d . . . . .
 H43 H 0.527538 0.198404 0.847433 0.048 Uiso 1 1 calc R U . . .
 C44 C 0.6513(3) 0.2540(3) 0.8099(2) 0.0339(10) Uani 1 1 d . . . . .
 H44 H 0.705701 0.188949 0.790930 0.041 Uiso 1 1 calc R U . . .
 C45 C 0.6769(3) 0.3437(3) 0.80440(19) 0.0273(9) Uani 1 1 d . . . . .
 H45 H 0.749304 0.339621 0.781209 0.033 Uiso 1 1 calc R U . . .
 C46 C 0.7170(3) 0.8689(2) 0.67383(19) 0.0216(8) Uani 1 1 d . . . . .
 C47 C 0.6152(3) 0.8883(2) 0.7234(2) 0.0245(8) Uani 1 1 d . . . . .
 C48 C 0.5163(3) 0.9480(3) 0.7088(2) 0.0356(10) Uani 1 1 d . . . . .
 C49 C 0.5125(3) 0.9915(3) 0.6421(3) 0.0390(11) Uani 1 1 d . . . . .
 C50 C 0.6084(4) 0.9734(3) 0.5896(2) 0.0357(10) Uani 1 1 d . . . . .
 C51 C 0.7077(3) 0.9116(3) 0.6064(2) 0.0268(9) Uani 1 1 d . . . . .
 C52 C 0.8398(3) 0.8250(2) 0.77634(19) 0.0215(8) Uani 1 1 d . . . . .
 C53 C 0.7745(3) 0.9162(3) 0.8175(2) 0.0267(9) Uani 1 1 d . . . . .
 C54 C 0.7883(4) 0.9391(3) 0.8822(2) 0.0366(10) Uani 1 1 d . . . . .
 C55 C 0.8721(4) 0.8711(3) 0.9094(2) 0.0418(11) Uani 1 1 d . . . . .
 C56 C 0.9428(3) 0.7820(3) 0.8707(2) 0.0370(10) Uani 1 1 d . . . . .
 C57 C 0.9266(3) 0.7630(3) 0.8060(2) 0.0255(8) Uani 1 1 d . . . . .
 C58 C 0.9381(3) 0.8222(2) 0.64241(18) 0.0191(8) Uani 1 1 d . . . . .
 C59 C 1.0392(3) 0.7505(2) 0.61027(19) 0.0250(8) Uani 1 1 d . . . . .
 C60 C 1.1272(3) 0.7767(3) 0.5726(2) 0.0314(9) Uani 1 1 d . . . . .
 C61 C 1.1158(3) 0.8812(3) 0.5640(2) 0.0343(10) Uani 1 1 d . . . . .
 C62 C 1.0175(3) 0.9557(3) 0.5942(2) 0.0291(9) Uani 1 1 d . . . . .
 C63 C 0.9328(3) 0.9259(3) 0.6329(2) 0.0256(8) Uani 1 1 d . . . . .
 B1 B 0.8324(3) 0.7966(3) 0.6959(2) 0.0203(9) Uani 1 1 d . . . . .
 C64 C 0.8220(5) 0.5729(4) 1.2081(3) 0.0703(16) Uani 1 1 d D U . . .
 H64 H 0.839617 0.504277 1.228143 0.084 Uiso 1 1 calc R U . . .
 C65 C 0.8988(5) 0.5981(4) 1.1557(3) 0.0731(16) Uani 1 1 d D U . . .
 H65 H 0.969715 0.546724 1.138987 0.088 Uiso 1 1 calc R U . . .
 C66 C 0.8741(6) 0.6950(6) 1.1280(4) 0.104(2) Uani 1 1 d D U . . .
 H66 H 0.928093 0.712254 1.092110 0.125 Uiso 1 1 calc R U . . .
 C67 C 0.7717(7) 0.7698(5) 1.1509(5) 0.127(3) Uani 1 1 d D U . . .
 H67 H 0.754729 0.838073 1.130412 0.152 Uiso 1 1 calc R U . . .
 C68 C 0.6947(6) 0.7460(5) 1.2029(4) 0.103(2) Uani 1 1 d D U . . .
 H68 H 0.623802 0.797597 1.219476 0.123 Uiso 1 1 calc R U . . .
 C69 C 0.7206(5) 0.6465(5) 1.2311(3) 0.0792(17) Uani 1 1 d D U . . .
 H69 H 0.666938 0.629021 1.267081 0.095 Uiso 1 1 calc R U . . .
 C70 C 1.1327(5) 1.0255(5) 0.8000(3) 0.098(2) Uani 1 1 d D U . . .
 H70 H 1.209306 0.996043 0.779552 0.117 Uiso 1 1 calc R U . . .
 C71 C 1.0922(5) 1.0435(5) 0.8743(3) 0.098(2) Uani 1 1 d D U . . .
 H71 H 1.141407 1.019265 0.905034 0.117 Uiso 1 1 calc R U . . .
 C72 C 0.9838(4) 1.0949(4) 0.9036(3) 0.0677(15) Uani 1 1 d D U . . .
 H72 H 0.957228 1.110845 0.953863 0.081 Uiso 1 1 calc R U . . .
 C73 C 0.9139(4) 1.1231(4) 0.8583(3) 0.0638(14) Uani 1 1 d D U . . .
 H73 H 0.837918 1.159788 0.877577 0.077 Uiso 1 1 calc R U . . .
 C74 C 0.9511(4) 1.0997(4) 0.7867(3) 0.0650(14) Uani 1 1 d D U . . .
 H74 H 0.900568 1.117505 0.756989 0.078 Uiso 1 1 calc R U . . .
 C75 C 1.0599(5) 1.0510(4) 0.7569(3) 0.0844(19) Uani 1 1 d D U . . .
 H75 H 1.085334 1.034884 0.706641 0.101 Uiso 1 1 calc R U . . .
 C76 C 0.5247(4) 0.9124(4) 0.9599(3) 0.0521(13) Uani 1 1 d . . . . .
 H76 H 0.541631 0.851538 0.932302 0.063 Uiso 1 1 calc R U . . .
 C77 C 0.5655(4) 0.9040(3) 1.0191(3) 0.0518(13) Uani 1 1 d . . . . .
 H77 H 0.611479 0.837423 1.032423 0.062 Uiso 1 1 calc R U . . .
 C78 C 0.5402(4) 0.9923(4) 1.0598(3) 0.0536(13) Uani 1 1 d . . . . .
 H78 H 0.567936 0.986423 1.101480 0.064 Uiso 1 1 calc R U . . .
 H H 0.631(3) 0.686(3) 0.720(2) 0.041(11) Uiso 1 1 d . . . . .

loop_
  _atom_site_aniso_label
  _atom_site_aniso_U_11
  _atom_site_aniso_U_22
  _atom_site_aniso_U_33
  _atom_site_aniso_U_23
  _atom_site_aniso_U_13
  _atom_site_aniso_U_12
 Rh1 0.01650(15) 0.01487(13) 0.01750(15) 0.00069(10) -0.00397(11) -0.00641(11)
 P1 0.0200(5) 0.0176(4) 0.0212(5) 0.0000(4) -0.0071(4) -0.0075(4)
 P2 0.0231(5) 0.0219(4) 0.0179(5) 0.0023(4) -0.0045(4) -0.0105(4)
 F1 0.0285(12) 0.0282(11) 0.0303(13) 0.0006(9) -0.0054(10) -0.0101(9)
 F2 0.0245(13) 0.0503(14) 0.0673(19) -0.0007(13) -0.0070(13) -0.0013(11)
 F3 0.0514(17) 0.0502(15) 0.090(2) 0.0103(15) -0.0454(16) 0.0004(13)
 F4 0.0759(19) 0.0443(14) 0.0506(17) 0.0225(12) -0.0446(15) -0.0250(13)
 F5 0.0457(15) 0.0457(13) 0.0272(13) 0.0094(10) -0.0133(11) -0.0232(11)
 F6 0.0340(13) 0.0239(11) 0.0408(14) -0.0085(10) -0.0079(11) -0.0052(10)
 F7 0.0584(17) 0.0495(14) 0.0426(16) -0.0261(12) 0.0060(13) -0.0262(13)
 F8 0.101(2) 0.095(2) 0.0322(16) -0.0088(14) -0.0274(15) -0.0548(19)
 F9 0.0664(19) 0.0663(17) 0.0559(18) 0.0118(14) -0.0441(15) -0.0265(15)
 F10 0.0297(12) 0.0292(11) 0.0458(15) -0.0012(10) -0.0177(11) -0.0084(10)
 F11 0.0288(12) 0.0203(10) 0.0476(15) -0.0063(9) 0.0019(11) -0.0095(9)
 F12 0.0353(14) 0.0343(12) 0.0647(18) -0.0149(12) 0.0199(13) -0.0125(11)
 F13 0.0502(16) 0.0439(14) 0.0673(19) -0.0042(12) 0.0210(14) -0.0323(13)
 F14 0.0522(15) 0.0256(11) 0.0538(16) 0.0039(10) -0.0042(12) -0.0231(11)
 F15 0.0312(13) 0.0176(10) 0.0487(15) -0.0028(9) -0.0035(11) -0.0084(9)
 C1 0.0137(17) 0.0202(17) 0.0203(19) 0.0023(14) -0.0059(15) -0.0090(14)
 C2 0.0174(19) 0.0227(18) 0.022(2) 0.0032(15) -0.0053(15) -0.0080(15)
 C3 0.0201(19) 0.0228(18) 0.024(2) 0.0016(15) -0.0027(16) -0.0132(15)
 C4 0.0189(19) 0.0213(17) 0.027(2) 0.0014(15) -0.0052(16) -0.0107(15)
 C5 0.0168(19) 0.0269(18) 0.021(2) 0.0018(15) -0.0026(15) -0.0111(15)
 C6 0.024(2) 0.0277(19) 0.029(2) -0.0081(16) 0.0015(17) -0.0117(16)
 C7 0.029(2) 0.031(2) 0.039(3) -0.0149(18) 0.0063(19) -0.0129(18)
 C8 0.029(2) 0.0194(19) 0.058(3) -0.0011(19) -0.007(2) -0.0070(17)
 C9 0.024(2) 0.0264(19) 0.037(2) 0.0086(17) -0.0128(18) -0.0102(16)
 C10 0.0184(19) 0.0224(18) 0.024(2) 0.0028(15) -0.0102(16) -0.0058(15)
 C11 0.031(2) 0.0252(19) 0.029(2) 0.0015(16) -0.0075(18) -0.0073(17)
 C12 0.042(3) 0.042(2) 0.026(2) -0.0039(19) -0.004(2) -0.004(2)
 C13 0.042(3) 0.058(3) 0.027(2) 0.015(2) -0.014(2) -0.025(2)
 C14 0.047(3) 0.037(2) 0.039(3) 0.0168(19) -0.027(2) -0.025(2)
 C15 0.033(2) 0.0259(19) 0.029(2) 0.0026(16) -0.0137(18) -0.0141(17)
 C16 0.021(2) 0.0280(19) 0.026(2) -0.0075(16) -0.0092(17) -0.0061(16)
 C17 0.028(2) 0.031(2) 0.052(3) 0.0032(19) -0.016(2) -0.0066(18)
 C18 0.034(3) 0.042(2) 0.073(4) -0.006(2) -0.020(3) 0.003(2)
 C19 0.021(2) 0.063(3) 0.076(4) -0.019(3) -0.008(2) -0.005(2)
 C20 0.032(3) 0.063(3) 0.054(3) -0.015(2) 0.002(2) -0.023(2)
 C21 0.030(2) 0.036(2) 0.038(3) -0.0063(18) -0.0029(19) -0.0130(18)
 C22 0.025(2) 0.0232(18) 0.020(2) -0.0006(15) -0.0059(16) -0.0113(16)
 C23 0.032(2) 0.0253(19) 0.023(2) 0.0019(15) -0.0075(17) -0.0137(17)
 C24 0.041(3) 0.0192(19) 0.040(3) 0.0026(17) -0.009(2) -0.0046(18)
 C25 0.056(3) 0.028(2) 0.041(3) -0.0107(19) 0.004(2) -0.026(2)
 C26 0.039(3) 0.042(3) 0.055(3) -0.015(2) -0.004(2) -0.026(2)
 C27 0.032(2) 0.031(2) 0.041(3) -0.0095(18) -0.010(2) -0.0128(18)
 C28 0.029(2) 0.034(2) 0.019(2) 0.0039(16) -0.0081(17) -0.0147(17)
 C29 0.034(2) 0.040(2) 0.027(2) -0.0039(18) -0.0015(19) -0.0177(19)
 C30 0.040(3) 0.059(3) 0.033(3) -0.005(2) -0.010(2) -0.028(2)
 C31 0.057(3) 0.082(4) 0.037(3) 0.012(3) -0.030(2) -0.035(3)
 C32 0.076(4) 0.063(3) 0.062(4) 0.032(3) -0.048(3) -0.037(3)
 C33 0.058(3) 0.047(3) 0.042(3) 0.017(2) -0.029(2) -0.032(2)
 C34 0.026(2) 0.0237(18) 0.024(2) -0.0023(15) -0.0010(17) -0.0126(16)
 C35 0.034(2) 0.0274(19) 0.022(2) -0.0040(16) -0.0055(18) -0.0085(17)
 C36 0.032(2) 0.040(2) 0.036(3) -0.0030(19) -0.007(2) -0.0039(19)
 C37 0.031(2) 0.045(2) 0.040(3) -0.016(2) 0.008(2) -0.009(2)
 C38 0.038(3) 0.054(3) 0.024(2) -0.007(2) 0.005(2) -0.021(2)
 C39 0.033(2) 0.039(2) 0.025(2) -0.0008(17) -0.0018(18) -0.0170(19)
 C40 0.029(2) 0.0272(19) 0.021(2) 0.0038(15) -0.0054(17) -0.0152(17)
 C41 0.034(2) 0.030(2) 0.026(2) 0.0037(16) -0.0067(18) -0.0162(18)
 C42 0.042(3) 0.048(3) 0.038(3) 0.007(2) -0.007(2) -0.029(2)
 C43 0.057(3) 0.035(2) 0.038(3) 0.0099(19) -0.012(2) -0.031(2)
 C44 0.048(3) 0.0242(19) 0.028(2) 0.0008(16) -0.010(2) -0.0116(19)
 C45 0.033(2) 0.028(2) 0.021(2) 0.0020(16) -0.0027(17) -0.0142(17)
 C46 0.032(2) 0.0140(16) 0.026(2) 0.0017(14) -0.0131(17) -0.0118(15)
 C47 0.028(2) 0.0158(17) 0.033(2) 0.0011(15) -0.0119(18) -0.0085(15)
 C48 0.027(2) 0.025(2) 0.052(3) -0.0065(19) -0.009(2) -0.0050(17)
 C49 0.036(3) 0.023(2) 0.059(3) 0.004(2) -0.026(2) -0.0027(18)
 C50 0.054(3) 0.026(2) 0.039(3) 0.0086(18) -0.028(2) -0.019(2)
 C51 0.032(2) 0.0189(18) 0.034(2) 0.0012(16) -0.0111(19) -0.0128(16)
 C52 0.025(2) 0.0200(17) 0.023(2) -0.0011(15) -0.0040(16) -0.0130(16)
 C53 0.028(2) 0.031(2) 0.027(2) -0.0024(17) -0.0060(18) -0.0175(18)
 C54 0.044(3) 0.038(2) 0.031(2) -0.0073(19) 0.000(2) -0.023(2)
 C55 0.065(3) 0.057(3) 0.023(2) -0.003(2) -0.012(2) -0.042(3)
 C56 0.041(3) 0.046(2) 0.038(3) 0.012(2) -0.024(2) -0.025(2)
 C57 0.028(2) 0.0240(19) 0.030(2) 0.0006(16) -0.0086(18) -0.0156(17)
 C58 0.023(2) 0.0182(17) 0.020(2) -0.0019(14) -0.0074(16) -0.0107(15)
 C59 0.034(2) 0.0163(17) 0.027(2) -0.0029(15) -0.0056(18) -0.0125(16)
 C60 0.033(2) 0.027(2) 0.031(2) -0.0054(17) 0.0016(19) -0.0129(18)
 C61 0.037(2) 0.035(2) 0.033(2) -0.0005(18) 0.0045(19) -0.0241(19)
 C62 0.041(2) 0.0199(18) 0.030(2) 0.0002(16) -0.0045(19) -0.0168(18)
 C63 0.026(2) 0.0226(18) 0.026(2) 0.0001(15) -0.0057(17) -0.0069(16)
 B1 0.021(2) 0.0176(19) 0.023(2) 0.0009(16) -0.0060(18) -0.0065(17)
 C64 0.094(5) 0.057(3) 0.070(4) 0.006(3) -0.044(3) -0.024(3)
 C65 0.083(4) 0.073(4) 0.072(4) -0.011(3) -0.038(3) -0.023(3)
 C66 0.112(6) 0.111(5) 0.123(6) 0.046(5) -0.065(5) -0.063(4)
 C67 0.136(7) 0.065(4) 0.218(10) 0.046(5) -0.112(7) -0.043(4)
 C68 0.093(5) 0.075(4) 0.148(7) -0.024(4) -0.082(5) 0.002(4)
 C69 0.078(4) 0.111(5) 0.060(4) 0.000(3) -0.036(3) -0.034(4)
 C70 0.064(4) 0.113(5) 0.084(4) -0.033(4) -0.036(3) 0.024(4)
 C71 0.086(4) 0.102(5) 0.086(5) -0.041(4) -0.053(4) 0.018(4)
 C72 0.059(3) 0.088(4) 0.058(4) -0.004(3) -0.020(3) -0.024(3)
 C73 0.044(3) 0.079(4) 0.066(4) 0.006(3) -0.014(3) -0.019(3)
 C74 0.050(3) 0.080(4) 0.066(4) 0.007(3) -0.026(3) -0.018(3)
 C75 0.076(4) 0.084(4) 0.068(4) -0.020(3) -0.035(3) 0.017(3)
 C76 0.064(3) 0.049(3) 0.043(3) -0.013(2) 0.011(3) -0.034(3)
 C77 0.055(3) 0.042(3) 0.046(3) 0.008(2) 0.004(3) -0.016(2)
 C78 0.058(3) 0.066(3) 0.040(3) 0.001(2) -0.007(2) -0.030(3)

_geom_special_details
;
 All esds (except the esd in the dihedral angle between two l.s. planes)
 are estimated using the full covariance matrix.  The cell esds are taken
 into account individually in the estimation of esds in distances, angles
 and torsion angles; correlations between esds in cell parameters are only
 used when they are defined by crystal symmetry.  An approximate (isotropic)
 treatment of cell esds is used for estimating esds involving l.s. planes.
;
loop_
  _geom_bond_atom_site_label_1
  _geom_bond_atom_site_label_2
  _geom_bond_distance
  _geom_bond_site_symmetry_2
  _geom_bond_publ_flag
 Rh1 P1 2.3105(9) . ?
 Rh1 P2 2.3234(9) . ?
 Rh1 C1 2.286(3) . ?
 Rh1 C2 2.211(3) . ?
 Rh1 C3 2.383(3) . ?
 Rh1 C4 2.360(3) . ?
 Rh1 C5 2.197(3) . ?
 Rh1 H 1.39(4) . ?
 P1 C10 1.828(4) . ?
 P1 C16 1.833(4) . ?
 P1 C22 1.823(3) . ?
 P2 C28 1.836(4) . ?
 P2 C34 1.833(4) . ?
 P2 C40 1.836(3) . ?
 F1 C47 1.347(4) . ?
 F2 C48 1.352(4) . ?
 F3 C49 1.345(4) . ?
 F4 C50 1.344(4) . ?
 F5 C51 1.347(4) . ?
 F6 C53 1.355(4) . ?
 F7 C54 1.341(4) . ?
 F8 C55 1.348(5) . ?
 F9 C56 1.350(5) . ?
 F10 C57 1.360(4) . ?
 F11 C59 1.359(4) . ?
 F12 C60 1.348(4) . ?
 F13 C61 1.346(4) . ?
 F14 C62 1.358(4) . ?
 F15 C63 1.356(4) . ?
 C1 C2 1.422(5) . ?
 C1 C5 1.427(4) . ?
 C1 B1 1.650(5) . ?
 C2 H2 0.9500 . ?
 C2 C3 1.450(4) . ?
 C3 C4 1.424(5) . ?
 C3 C6 1.412(5) . ?
 C4 C5 1.461(4) . ?
 C4 C9 1.413(5) . ?
 C5 H5 0.9500 . ?
 C6 H6 0.9500 . ?
 C6 C7 1.365(5) . ?
 C7 H7 0.9500 . ?
 C7 C8 1.400(6) . ?
 C8 H8 0.9500 . ?
 C8 C9 1.376(5) . ?
 C9 H9 0.9500 . ?
 C10 C11 1.383(5) . ?
 C10 C15 1.403(4) . ?
 C11 H11 0.9500 . ?
 C11 C12 1.384(5) . ?
 C12 H12 0.9500 . ?
 C12 C13 1.381(5) . ?
 C13 H13 0.9500 . ?
 C13 C14 1.378(6) . ?
 C14 H14 0.9500 . ?
 C14 C15 1.376(5) . ?
 C15 H15 0.9500 . ?
 C16 C17 1.384(5) . ?
 C16 C21 1.397(5) . ?
 C17 H17 0.9500 . ?
 C17 C18 1.393(6) . ?
 C18 H18 0.9500 . ?
 C18 C19 1.361(6) . ?
 C19 H19 0.9500 . ?
 C19 C20 1.383(6) . ?
 C20 H20 0.9500 . ?
 C20 C21 1.386(5) . ?
 C21 H21 0.9500 . ?
 C22 C23 1.375(5) . ?
 C22 C27 1.402(5) . ?
 C23 H23 0.9500 . ?
 C23 C24 1.389(5) . ?
 C24 H24 0.9500 . ?
 C24 C25 1.376(6) . ?
 C25 H25 0.9500 . ?
 C25 C26 1.376(6) . ?
 C26 H26 0.9500 . ?
 C26 C27 1.377(5) . ?
 C27 H27 0.9500 . ?
 C28 C29 1.399(5) . ?
 C28 C33 1.386(5) . ?
 C29 H29 0.9500 . ?
 C29 C30 1.377(6) . ?
 C30 H30 0.9500 . ?
 C30 C31 1.381(6) . ?
 C31 H31 0.9500 . ?
 C31 C32 1.374(6) . ?
 C32 H32 0.9500 . ?
 C32 C33 1.393(6) . ?
 C33 H33 0.9500 . ?
 C34 C35 1.384(5) . ?
 C34 C39 1.397(5) . ?
 C35 H35 0.9500 . ?
 C35 C36 1.387(5) . ?
 C36 H36 0.9500 . ?
 C36 C37 1.382(6) . ?
 C37 H37 0.9500 . ?
 C37 C38 1.373(6) . ?
 C38 H38 0.9500 . ?
 C38 C39 1.381(5) . ?
 C39 H39 0.9500 . ?
 C40 C41 1.396(5) . ?
 C40 C45 1.382(5) . ?
 C41 H41 0.9500 . ?
 C41 C42 1.387(5) . ?
 C42 H42 0.9500 . ?
 C42 C43 1.372(6) . ?
 C43 H43 0.9500 . ?
 C43 C44 1.384(5) . ?
 C44 H44 0.9500 . ?
 C44 C45 1.384(5) . ?
 C45 H45 0.9500 . ?
 C46 C47 1.404(5) . ?
 C46 C51 1.384(5) . ?
 C46 B1 1.649(5) . ?
 C47 C48 1.371(5) . ?
 C48 C49 1.365(6) . ?
 C49 C50 1.376(6) . ?
 C50 C51 1.398(5) . ?
 C52 C53 1.400(5) . ?
 C52 C57 1.394(5) . ?
 C52 B1 1.657(5) . ?
 C53 C54 1.378(5) . ?
 C54 C55 1.363(6) . ?
 C55 C56 1.373(6) . ?
 C56 C57 1.374(5) . ?
 C58 C59 1.378(5) . ?
 C58 C63 1.393(4) . ?
 C58 B1 1.665(5) . ?
 C59 C60 1.377(5) . ?
 C60 C61 1.381(5) . ?
 C61 C62 1.360(5) . ?
 C62 C63 1.374(5) . ?
 C64 H64 0.9500 . ?
 C64 C65 1.368(6) . ?
 C64 C69 1.357(8) . ?
 C65 H65 0.9500 . ?
 C65 C66 1.338(8) . ?
 C66 H66 0.9500 . ?
 C66 C67 1.370(7) . ?
 C67 H67 0.9500 . ?
 C67 C68 1.358(10) . ?
 C68 H68 0.9500 . ?
 C68 C69 1.371(6) . ?
 C69 H69 0.9500 . ?
 C70 H70 0.9500 . ?
 C70 C71 1.395(6) . ?
 C70 C75 1.372(7) . ?
 C71 H71 0.9500 . ?
 C71 C72 1.360(7) . ?
 C72 H72 0.9500 . ?
 C72 C73 1.373(6) . ?
 C73 H73 0.9500 . ?
 C73 C74 1.357(7) . ?
 C74 H74 0.9500 . ?
 C74 C75 1.360(6) . ?
 C75 H75 0.9500 . ?
 C76 H76 0.9500 . ?
 C76 C77 1.360(7) . ?
 C76 C78 1.360(7) 2_677 ?
 C77 H77 0.9500 . ?
 C77 C78 1.383(6) . ?
 C78 H78 0.9500 . ?

loop_
  _geom_angle_atom_site_label_1
  _geom_angle_atom_site_label_2
  _geom_angle_atom_site_label_3
  _geom_angle
  _geom_angle_site_symmetry_1
  _geom_angle_site_symmetry_3
  _geom_angle_publ_flag
 P1 Rh1 P2 101.68(3) . . ?
 P1 Rh1 C3 97.58(9) . . ?
 P1 Rh1 C4 123.79(9) . . ?
 P1 Rh1 H 77.8(15) . . ?
 P2 Rh1 C3 136.99(9) . . ?
 P2 Rh1 C4 104.35(9) . . ?
 P2 Rh1 H 80.8(14) . . ?
 C1 Rh1 P1 134.21(9) . . ?
 C1 Rh1 P2 121.95(9) . . ?
 C1 Rh1 C3 60.67(11) . . ?
 C1 Rh1 C4 61.25(11) . . ?
 C1 Rh1 H 94.9(14) . . ?
 C2 Rh1 P1 101.25(9) . . ?
 C2 Rh1 P2 157.01(9) . . ?
 C2 Rh1 C1 36.82(12) . . ?
 C2 Rh1 C3 36.56(11) . . ?
 C2 Rh1 C4 60.53(12) . . ?
 C2 Rh1 H 105.9(14) . . ?
 C3 Rh1 H 141.2(14) . . ?
 C4 Rh1 C3 34.94(12) . . ?
 C4 Rh1 H 154.9(14) . . ?
 C5 Rh1 P1 158.03(9) . . ?
 C5 Rh1 P2 95.72(9) . . ?
 C5 Rh1 C1 37.06(11) . . ?
 C5 Rh1 C2 61.60(13) . . ?
 C5 Rh1 C3 60.44(12) . . ?
 C5 Rh1 C4 37.18(11) . . ?
 C5 Rh1 H 118.6(15) . . ?
 C10 P1 Rh1 108.75(11) . . ?
 C10 P1 C16 106.16(16) . . ?
 C16 P1 Rh1 117.61(12) . . ?
 C22 P1 Rh1 116.89(12) . . ?
 C22 P1 C10 103.42(16) . . ?
 C22 P1 C16 102.65(15) . . ?
 C28 P2 Rh1 113.54(11) . . ?
 C28 P2 C40 103.28(16) . . ?
 C34 P2 Rh1 118.55(12) . . ?
 C34 P2 C28 98.83(17) . . ?
 C34 P2 C40 102.47(16) . . ?
 C40 P2 Rh1 117.49(12) . . ?
 C2 C1 Rh1 68.72(17) . . ?
 C2 C1 C5 104.8(3) . . ?
 C2 C1 B1 123.7(3) . . ?
 C5 C1 Rh1 68.09(17) . . ?
 C5 C1 B1 131.3(3) . . ?
 B1 C1 Rh1 130.9(2) . . ?
 Rh1 C2 H2 114.5 . . ?
 C1 C2 Rh1 74.46(18) . . ?
 C1 C2 H2 124.8 . . ?
 C1 C2 C3 110.5(3) . . ?
 C3 C2 Rh1 78.18(18) . . ?
 C3 C2 H2 124.8 . . ?
 C2 C3 Rh1 65.26(18) . . ?
 C4 C3 Rh1 71.63(19) . . ?
 C4 C3 C2 106.8(3) . . ?
 C6 C3 Rh1 130.9(2) . . ?
 C6 C3 C2 133.0(3) . . ?
 C6 C3 C4 120.1(3) . . ?
 C3 C4 Rh1 73.4(2) . . ?
 C3 C4 C5 106.5(3) . . ?
 C5 C4 Rh1 65.37(18) . . ?
 C9 C4 Rh1 128.7(2) . . ?
 C9 C4 C3 120.3(3) . . ?
 C9 C4 C5 133.2(3) . . ?
 Rh1 C5 H5 114.7 . . ?
 C1 C5 Rh1 74.85(19) . . ?
 C1 C5 C4 110.1(3) . . ?
 C1 C5 H5 124.9 . . ?
 C4 C5 Rh1 77.4(2) . . ?
 C4 C5 H5 124.9 . . ?
 C3 C6 H6 120.8 . . ?
 C7 C6 C3 118.3(4) . . ?
 C7 C6 H6 120.8 . . ?
 C6 C7 H7 119.2 . . ?
 C6 C7 C8 121.5(4) . . ?
 C8 C7 H7 119.2 . . ?
 C7 C8 H8 119.0 . . ?
 C9 C8 C7 122.1(3) . . ?
 C9 C8 H8 119.0 . . ?
 C4 C9 H9 121.2 . . ?
 C8 C9 C4 117.6(4) . . ?
 C8 C9 H9 121.2 . . ?
 C11 C10 P1 121.9(3) . . ?
 C11 C10 C15 118.3(3) . . ?
 C15 C10 P1 119.5(3) . . ?
 C10 C11 H11 119.6 . . ?
 C10 C11 C12 120.8(3) . . ?
 C12 C11 H11 119.6 . . ?
 C11 C12 H12 119.9 . . ?
 C13 C12 C11 120.3(4) . . ?
 C13 C12 H12 119.9 . . ?
 C12 C13 H13 120.2 . . ?
 C14 C13 C12 119.6(4) . . ?
 C14 C13 H13 120.2 . . ?
 C13 C14 H14 119.8 . . ?
 C15 C14 C13 120.4(3) . . ?
 C15 C14 H14 119.8 . . ?
 C10 C15 H15 119.7 . . ?
 C14 C15 C10 120.6(4) . . ?
 C14 C15 H15 119.7 . . ?
 C17 C16 P1 122.7(3) . . ?
 C17 C16 C21 118.7(3) . . ?
 C21 C16 P1 118.4(3) . . ?
 C16 C17 H17 120.0 . . ?
 C16 C17 C18 120.0(4) . . ?
 C18 C17 H17 120.0 . . ?
 C17 C18 H18 119.4 . . ?
 C19 C18 C17 121.1(4) . . ?
 C19 C18 H18 119.4 . . ?
 C18 C19 H19 120.3 . . ?
 C18 C19 C20 119.5(4) . . ?
 C20 C19 H19 120.3 . . ?
 C19 C20 H20 119.8 . . ?
 C19 C20 C21 120.3(4) . . ?
 C21 C20 H20 119.8 . . ?
 C16 C21 H21 119.8 . . ?
 C20 C21 C16 120.3(4) . . ?
 C20 C21 H21 119.8 . . ?
 C23 C22 P1 118.8(3) . . ?
 C23 C22 C27 119.3(3) . . ?
 C27 C22 P1 121.8(3) . . ?
 C22 C23 H23 119.7 . . ?
 C22 C23 C24 120.5(4) . . ?
 C24 C23 H23 119.7 . . ?
 C23 C24 H24 120.1 . . ?
 C25 C24 C23 119.7(4) . . ?
 C25 C24 H24 120.1 . . ?
 C24 C25 H25 119.9 . . ?
 C24 C25 C26 120.2(4) . . ?
 C26 C25 H25 119.9 . . ?
 C25 C26 H26 119.8 . . ?
 C27 C26 C25 120.4(4) . . ?
 C27 C26 H26 119.8 . . ?
 C22 C27 H27 120.1 . . ?
 C26 C27 C22 119.8(4) . . ?
 C26 C27 H27 120.1 . . ?
 C29 C28 P2 118.5(3) . . ?
 C33 C28 P2 123.7(3) . . ?
 C33 C28 C29 117.7(4) . . ?
 C28 C29 H29 119.5 . . ?
 C30 C29 C28 120.9(4) . . ?
 C30 C29 H29 119.5 . . ?
 C29 C30 H30 119.7 . . ?
 C29 C30 C31 120.7(4) . . ?
 C31 C30 H30 119.7 . . ?
 C30 C31 H31 120.3 . . ?
 C32 C31 C30 119.4(4) . . ?
 C32 C31 H31 120.3 . . ?
 C31 C32 H32 119.9 . . ?
 C31 C32 C33 120.2(4) . . ?
 C33 C32 H32 119.9 . . ?
 C28 C33 C32 121.1(4) . . ?
 C28 C33 H33 119.5 . . ?
 C32 C33 H33 119.5 . . ?
 C35 C34 P2 121.9(3) . . ?
 C35 C34 C39 118.6(3) . . ?
 C39 C34 P2 119.4(3) . . ?
 C34 C35 H35 119.8 . . ?
 C34 C35 C36 120.3(4) . . ?
 C36 C35 H35 119.8 . . ?
 C35 C36 H36 119.8 . . ?
 C37 C36 C35 120.4(4) . . ?
 C37 C36 H36 119.8 . . ?
 C36 C37 H37 120.2 . . ?
 C38 C37 C36 119.7(4) . . ?
 C38 C37 H37 120.2 . . ?
 C37 C38 H38 119.9 . . ?
 C37 C38 C39 120.3(4) . . ?
 C39 C38 H38 119.9 . . ?
 C34 C39 H39 119.7 . . ?
 C38 C39 C34 120.7(4) . . ?
 C38 C39 H39 119.7 . . ?
 C41 C40 P2 122.5(3) . . ?
 C45 C40 P2 119.0(3) . . ?
 C45 C40 C41 118.5(3) . . ?
 C40 C41 H41 119.9 . . ?
 C42 C41 C40 120.2(4) . . ?
 C42 C41 H41 119.9 . . ?
 C41 C42 H42 119.8 . . ?
 C43 C42 C41 120.3(4) . . ?
 C43 C42 H42 119.8 . . ?
 C42 C43 H43 119.9 . . ?
 C42 C43 C44 120.1(3) . . ?
 C44 C43 H43 119.9 . . ?
 C43 C44 H44 120.3 . . ?
 C45 C44 C43 119.5(4) . . ?
 C45 C44 H44 120.3 . . ?
 C40 C45 C44 121.3(3) . . ?
 C40 C45 H45 119.3 . . ?
 C44 C45 H45 119.3 . . ?
 C47 C46 B1 121.2(3) . . ?
 C51 C46 C47 113.0(3) . . ?
 C51 C46 B1 125.7(3) . . ?
 F1 C47 C46 119.1(3) . . ?
 F1 C47 C48 116.6(3) . . ?
 C48 C47 C46 124.3(4) . . ?
 F2 C48 C47 120.6(4) . . ?
 F2 C48 C49 119.4(4) . . ?
 C49 C48 C47 120.0(4) . . ?
 F3 C49 C48 120.4(4) . . ?
 F3 C49 C50 120.3(4) . . ?
 C48 C49 C50 119.3(4) . . ?
 F4 C50 C49 120.6(4) . . ?
 F4 C50 C51 120.3(4) . . ?
 C49 C50 C51 119.1(4) . . ?
 F5 C51 C46 120.9(3) . . ?
 F5 C51 C50 114.9(3) . . ?
 C46 C51 C50 124.2(4) . . ?
 C53 C52 B1 127.1(3) . . ?
 C57 C52 C53 111.6(3) . . ?
 C57 C52 B1 120.7(3) . . ?
 F6 C53 C52 121.2(3) . . ?
 F6 C53 C54 113.9(3) . . ?
 C54 C53 C52 124.9(4) . . ?
 F7 C54 C53 120.7(4) . . ?
 F7 C54 C55 119.8(4) . . ?
 C55 C54 C53 119.6(4) . . ?
 F8 C55 C54 121.0(4) . . ?
 F8 C55 C56 119.8(4) . . ?
 C54 C55 C56 119.2(4) . . ?
 F9 C56 C55 120.5(4) . . ?
 F9 C56 C57 120.3(4) . . ?
 C55 C56 C57 119.2(4) . . ?
 F10 C57 C52 119.2(3) . . ?
 F10 C57 C56 115.4(3) . . ?
 C56 C57 C52 125.4(4) . . ?
 C59 C58 C63 112.9(3) . . ?
 C59 C58 B1 127.2(3) . . ?
 C63 C58 B1 119.5(3) . . ?
 F11 C59 C58 121.2(3) . . ?
 F11 C59 C60 114.2(3) . . ?
 C60 C59 C58 124.5(3) . . ?
 F12 C60 C59 121.0(3) . . ?
 F12 C60 C61 119.4(3) . . ?
 C59 C60 C61 119.6(3) . . ?
 F13 C61 C60 120.6(3) . . ?
 F13 C61 C62 120.8(3) . . ?
 C62 C61 C60 118.6(3) . . ?
 F14 C62 C61 119.7(3) . . ?
 F14 C62 C63 120.4(3) . . ?
 C61 C62 C63 119.9(3) . . ?
 F15 C63 C58 119.5(3) . . ?
 F15 C63 C62 116.0(3) . . ?
 C62 C63 C58 124.5(3) . . ?
 C1 B1 C52 114.8(3) . . ?
 C1 B1 C58 109.9(3) . . ?
 C46 B1 C1 106.2(3) . . ?
 C46 B1 C52 114.1(3) . . ?
 C46 B1 C58 111.0(3) . . ?
 C52 B1 C58 101.0(3) . . ?
 C65 C64 H64 120.3 . . ?
 C69 C64 H64 120.3 . . ?
 C69 C64 C65 119.5(6) . . ?
 C64 C65 H65 119.9 . . ?
 C66 C65 C64 120.1(6) . . ?
 C66 C65 H65 119.9 . . ?
 C65 C66 H66 119.7 . . ?
 C65 C66 C67 120.7(7) . . ?
 C67 C66 H66 119.7 . . ?
 C66 C67 H67 120.0 . . ?
 C68 C67 C66 119.9(7) . . ?
 C68 C67 H67 120.0 . . ?
 C67 C68 H68 120.5 . . ?
 C67 C68 C69 119.1(7) . . ?
 C69 C68 H68 120.5 . . ?
 C64 C69 C68 120.7(6) . . ?
 C64 C69 H69 119.6 . . ?
 C68 C69 H69 119.6 . . ?
 C71 C70 H70 120.5 . . ?
 C75 C70 H70 120.5 . . ?
 C75 C70 C71 118.9(6) . . ?
 C70 C71 H71 119.3 . . ?
 C72 C71 C70 121.4(6) . . ?
 C72 C71 H71 119.3 . . ?
 C71 C72 H72 121.1 . . ?
 C71 C72 C73 117.9(5) . . ?
 C73 C72 H72 121.1 . . ?
 C72 C73 H73 119.3 . . ?
 C74 C73 C72 121.4(5) . . ?
 C74 C73 H73 119.3 . . ?
 C73 C74 H74 119.6 . . ?
 C73 C74 C75 120.8(5) . . ?
 C75 C74 H74 119.6 . . ?
 C70 C75 H75 120.3 . . ?
 C74 C75 C70 119.4(6) . . ?
 C74 C75 H75 120.3 . . ?
 C77 C76 H76 119.9 . . ?
 C78 C76 H76 119.9 2_677 . ?
 C78 C76 C77 120.2(4) 2_677 . ?
 C76 C77 H77 120.0 . . ?
 C76 C77 C78 120.0(4) . . ?
 C78 C77 H77 120.0 . . ?
 C76 C78 C77 119.7(5) 2_677 . ?
 C76 C78 H78 120.1 2_677 . ?
 C77 C78 H78 120.1 . . ?

loop_
  _geom_torsion_atom_site_label_1
  _geom_torsion_atom_site_label_2
  _geom_torsion_atom_site_label_3
  _geom_torsion_atom_site_label_4
  _geom_torsion
  _geom_torsion_site_symmetry_1
  _geom_torsion_site_symmetry_2
  _geom_torsion_site_symmetry_3
  _geom_torsion_site_symmetry_4
  _geom_torsion_publ_flag
 Rh1 P1 C10 C11 116.5(3) . . . . ?
 Rh1 P1 C10 C15 -57.1(3) . . . . ?
 Rh1 P1 C16 C17 90.7(3) . . . . ?
 Rh1 P1 C16 C21 -84.8(3) . . . . ?
 Rh1 P1 C22 C23 -18.8(3) . . . . ?
 Rh1 P1 C22 C27 164.6(3) . . . . ?
 Rh1 P2 C28 C29 68.8(3) . . . . ?
 Rh1 P2 C28 C33 -114.9(3) . . . . ?
 Rh1 P2 C34 C35 24.2(3) . . . . ?
 Rh1 P2 C34 C39 -158.6(2) . . . . ?
 Rh1 P2 C40 C41 -126.4(3) . . . . ?
 Rh1 P2 C40 C45 51.9(3) . . . . ?
 Rh1 C1 C2 C3 -70.7(2) . . . . ?
 Rh1 C1 C5 C4 70.2(2) . . . . ?
 Rh1 C1 B1 C46 -35.6(4) . . . . ?
 Rh1 C1 B1 C52 91.4(4) . . . . ?
 Rh1 C1 B1 C58 -155.7(2) . . . . ?
 Rh1 C2 C3 C4 -59.9(2) . . . . ?
 Rh1 C2 C3 C6 123.8(4) . . . . ?
 Rh1 C3 C4 C5 -57.2(2) . . . . ?
 Rh1 C3 C4 C9 125.6(3) . . . . ?
 Rh1 C3 C6 C7 -92.3(4) . . . . ?
 Rh1 C4 C5 C1 -68.5(2) . . . . ?
 Rh1 C4 C9 C8 95.6(4) . . . . ?
 P1 C10 C11 C12 -172.9(3) . . . . ?
 P1 C10 C15 C14 173.9(3) . . . . ?
 P1 C16 C17 C18 -174.6(3) . . . . ?
 P1 C16 C21 C20 175.5(3) . . . . ?
 P1 C22 C23 C24 -178.1(3) . . . . ?
 P1 C22 C27 C26 178.6(3) . . . . ?
 P2 C28 C29 C30 175.1(3) . . . . ?
 P2 C28 C33 C32 -175.1(4) . . . . ?
 P2 C34 C35 C36 176.4(3) . . . . ?
 P2 C34 C39 C38 -177.3(3) . . . . ?
 P2 C40 C41 C42 178.5(3) . . . . ?
 P2 C40 C45 C44 -178.8(3) . . . . ?
 F1 C47 C48 F2 1.5(5) . . . . ?
 F1 C47 C48 C49 -179.9(3) . . . . ?
 F2 C48 C49 F3 -2.1(6) . . . . ?
 F2 C48 C49 C50 179.6(3) . . . . ?
 F3 C49 C50 F4 0.2(6) . . . . ?
 F3 C49 C50 C51 -179.0(3) . . . . ?
 F4 C50 C51 F5 -1.7(5) . . . . ?
 F4 C50 C51 C46 178.9(3) . . . . ?
 F6 C53 C54 F7 2.4(5) . . . . ?
 F6 C53 C54 C55 -176.1(3) . . . . ?
 F7 C54 C55 F8 2.5(6) . . . . ?
 F7 C54 C55 C56 -177.0(3) . . . . ?
 F8 C55 C56 F9 -1.7(6) . . . . ?
 F8 C55 C56 C57 179.8(3) . . . . ?
 F9 C56 C57 F10 -3.4(5) . . . . ?
 F9 C56 C57 C52 178.4(3) . . . . ?
 F11 C59 C60 F12 -2.2(5) . . . . ?
 F11 C59 C60 C61 -179.6(4) . . . . ?
 F12 C60 C61 F13 1.8(6) . . . . ?
 F12 C60 C61 C62 -176.7(4) . . . . ?
 F13 C61 C62 F14 1.3(6) . . . . ?
 F13 C61 C62 C63 -177.6(4) . . . . ?
 F14 C62 C63 F15 -0.6(5) . . . . ?
 F14 C62 C63 C58 179.0(3) . . . . ?
 C1 C2 C3 Rh1 68.3(2) . . . . ?
 C1 C2 C3 C4 8.4(4) . . . . ?
 C1 C2 C3 C6 -168.0(3) . . . . ?
 C2 C1 C5 Rh1 -59.3(2) . . . . ?
 C2 C1 C5 C4 10.9(4) . . . . ?
 C2 C1 B1 C46 54.4(4) . . . . ?
 C2 C1 B1 C52 -178.6(3) . . . . ?
 C2 C1 B1 C58 -65.7(4) . . . . ?
 C2 C3 C4 Rh1 55.9(2) . . . . ?
 C2 C3 C4 C5 -1.3(3) . . . . ?
 C2 C3 C4 C9 -178.6(3) . . . . ?
 C2 C3 C6 C7 174.8(3) . . . . ?
 C3 C4 C5 Rh1 62.4(2) . . . . ?
 C3 C4 C5 C1 -6.1(4) . . . . ?
 C3 C4 C9 C8 3.0(5) . . . . ?
 C3 C6 C7 C8 2.6(5) . . . . ?
 C4 C3 C6 C7 -1.2(5) . . . . ?
 C5 C1 C2 Rh1 58.9(2) . . . . ?
 C5 C1 C2 C3 -11.8(4) . . . . ?
 C5 C1 B1 C46 -131.5(4) . . . . ?
 C5 C1 B1 C52 -4.5(5) . . . . ?
 C5 C1 B1 C58 108.4(4) . . . . ?
 C5 C4 C9 C8 -173.3(3) . . . . ?
 C6 C3 C4 Rh1 -127.2(3) . . . . ?
 C6 C3 C4 C5 175.6(3) . . . . ?
 C6 C3 C4 C9 -1.7(5) . . . . ?
 C6 C7 C8 C9 -1.2(6) . . . . ?
 C7 C8 C9 C4 -1.7(5) . . . . ?
 C9 C4 C5 Rh1 -120.9(4) . . . . ?
 C9 C4 C5 C1 170.6(3) . . . . ?
 C10 P1 C16 C17 -31.3(4) . . . . ?
 C10 P1 C16 C21 153.2(3) . . . . ?
 C10 P1 C22 C23 100.7(3) . . . . ?
 C10 P1 C22 C27 -75.9(3) . . . . ?
 C10 C11 C12 C13 -1.0(6) . . . . ?
 C11 C10 C15 C14 0.0(5) . . . . ?
 C11 C12 C13 C14 0.3(6) . . . . ?
 C12 C13 C14 C15 0.5(6) . . . . ?
 C13 C14 C15 C10 -0.7(6) . . . . ?
 C15 C10 C11 C12 0.8(6) . . . . ?
 C16 P1 C10 C11 -116.0(3) . . . . ?
 C16 P1 C10 C15 70.3(3) . . . . ?
 C16 P1 C22 C23 -149.0(3) . . . . ?
 C16 P1 C22 C27 34.4(3) . . . . ?
 C16 C17 C18 C19 -1.2(7) . . . . ?
 C17 C16 C21 C20 -0.2(6) . . . . ?
 C17 C18 C19 C20 0.8(7) . . . . ?
 C18 C19 C20 C21 -0.1(7) . . . . ?
 C19 C20 C21 C16 -0.2(6) . . . . ?
 C21 C16 C17 C18 0.9(6) . . . . ?
 C22 P1 C10 C11 -8.4(3) . . . . ?
 C22 P1 C10 C15 178.0(3) . . . . ?
 C22 P1 C16 C17 -139.5(3) . . . . ?
 C22 P1 C16 C21 45.0(3) . . . . ?
 C22 C23 C24 C25 -0.2(6) . . . . ?
 C23 C22 C27 C26 2.0(6) . . . . ?
 C23 C24 C25 C26 1.4(6) . . . . ?
 C24 C25 C26 C27 -0.9(6) . . . . ?
 C25 C26 C27 C22 -0.8(6) . . . . ?
 C27 C22 C23 C24 -1.5(5) . . . . ?
 C28 P2 C34 C35 147.2(3) . . . . ?
 C28 P2 C34 C39 -35.6(3) . . . . ?
 C28 P2 C40 C41 107.7(3) . . . . ?
 C28 P2 C40 C45 -73.9(3) . . . . ?
 C28 C29 C30 C31 0.5(6) . . . . ?
 C29 C28 C33 C32 1.2(6) . . . . ?
 C29 C30 C31 C32 0.6(7) . . . . ?
 C30 C31 C32 C33 -0.8(8) . . . . ?
 C31 C32 C33 C28 -0.1(8) . . . . ?
 C33 C28 C29 C30 -1.5(6) . . . . ?
 C34 P2 C28 C29 -57.8(3) . . . . ?
 C34 P2 C28 C33 118.5(4) . . . . ?
 C34 P2 C40 C41 5.4(4) . . . . ?
 C34 P2 C40 C45 -176.3(3) . . . . ?
 C34 C35 C36 C37 1.1(6) . . . . ?
 C35 C34 C39 C38 0.0(5) . . . . ?
 C35 C36 C37 C38 -0.7(6) . . . . ?
 C36 C37 C38 C39 -0.2(6) . . . . ?
 C37 C38 C39 C34 0.5(6) . . . . ?
 C39 C34 C35 C36 -0.8(5) . . . . ?
 C40 P2 C28 C29 -162.9(3) . . . . ?
 C40 P2 C28 C33 13.4(4) . . . . ?
 C40 P2 C34 C35 -106.9(3) . . . . ?
 C40 P2 C34 C39 70.2(3) . . . . ?
 C40 C41 C42 C43 0.2(6) . . . . ?
 C41 C40 C45 C44 -0.4(6) . . . . ?
 C41 C42 C43 C44 -0.2(6) . . . . ?
 C42 C43 C44 C45 0.0(6) . . . . ?
 C43 C44 C45 C40 0.3(6) . . . . ?
 C45 C40 C41 C42 0.1(6) . . . . ?
 C46 C47 C48 F2 -177.4(3) . . . . ?
 C46 C47 C48 C49 1.1(6) . . . . ?
 C47 C46 C51 F5 -175.6(3) . . . . ?
 C47 C46 C51 C50 3.8(5) . . . . ?
 C47 C46 B1 C1 82.1(4) . . . . ?
 C47 C46 B1 C52 -45.3(4) . . . . ?
 C47 C46 B1 C58 -158.5(3) . . . . ?
 C47 C48 C49 F3 179.4(3) . . . . ?
 C47 C48 C49 C50 1.1(6) . . . . ?
 C48 C49 C50 F4 178.5(3) . . . . ?
 C48 C49 C50 C51 -0.7(6) . . . . ?
 C49 C50 C51 F5 177.5(3) . . . . ?
 C49 C50 C51 C46 -1.9(5) . . . . ?
 C51 C46 C47 F1 177.7(3) . . . . ?
 C51 C46 C47 C48 -3.4(5) . . . . ?
 C51 C46 B1 C1 -94.4(4) . . . . ?
 C51 C46 B1 C52 138.2(3) . . . . ?
 C51 C46 B1 C58 25.0(4) . . . . ?
 C52 C53 C54 F7 179.9(3) . . . . ?
 C52 C53 C54 C55 1.3(6) . . . . ?
 C53 C52 C57 F10 -172.7(3) . . . . ?
 C53 C52 C57 C56 5.4(5) . . . . ?
 C53 C52 B1 C1 -139.7(3) . . . . ?
 C53 C52 B1 C46 -16.8(5) . . . . ?
 C53 C52 B1 C58 102.2(4) . . . . ?
 C53 C54 C55 F8 -179.0(3) . . . . ?
 C53 C54 C55 C56 1.5(6) . . . . ?
 C54 C55 C56 F9 177.8(3) . . . . ?
 C54 C55 C56 C57 -0.8(6) . . . . ?
 C55 C56 C57 F10 175.1(3) . . . . ?
 C55 C56 C57 C52 -3.0(6) . . . . ?
 C57 C52 C53 F6 172.8(3) . . . . ?
 C57 C52 C53 C54 -4.5(5) . . . . ?
 C57 C52 B1 C1 49.8(4) . . . . ?
 C57 C52 B1 C46 172.6(3) . . . . ?
 C57 C52 B1 C58 -68.3(4) . . . . ?
 C58 C59 C60 F12 176.1(4) . . . . ?
 C58 C59 C60 C61 -1.3(6) . . . . ?
 C59 C58 C63 F15 -178.8(3) . . . . ?
 C59 C58 C63 C62 1.6(6) . . . . ?
 C59 C58 B1 C1 -18.6(5) . . . . ?
 C59 C58 B1 C46 -135.8(4) . . . . ?
 C59 C58 B1 C52 102.9(4) . . . . ?
 C59 C60 C61 F13 179.2(4) . . . . ?
 C59 C60 C61 C62 0.8(6) . . . . ?
 C60 C61 C62 F14 179.7(4) . . . . ?
 C60 C61 C62 C63 0.8(6) . . . . ?
 C61 C62 C63 F15 178.3(4) . . . . ?
 C61 C62 C63 C58 -2.2(6) . . . . ?
 C63 C58 C59 F11 178.3(3) . . . . ?
 C63 C58 C59 C60 0.1(6) . . . . ?
 C63 C58 B1 C1 168.7(3) . . . . ?
 C63 C58 B1 C46 51.5(4) . . . . ?
 C63 C58 B1 C52 -69.8(4) . . . . ?
 B1 C1 C2 Rh1 -125.7(3) . . . . ?
 B1 C1 C2 C3 163.6(3) . . . . ?
 B1 C1 C5 Rh1 125.8(3) . . . . ?
 B1 C1 C5 C4 -164.0(3) . . . . ?
 B1 C46 C47 F1 0.8(4) . . . . ?
 B1 C46 C47 C48 179.7(3) . . . . ?
 B1 C46 C51 F5 1.1(5) . . . . ?
 B1 C46 C51 C50 -179.5(3) . . . . ?
 B1 C52 C53 F6 1.6(5) . . . . ?
 B1 C52 C53 C54 -175.7(3) . . . . ?
 B1 C52 C57 F10 -0.9(5) . . . . ?
 B1 C52 C57 C56 177.2(3) . . . . ?
 B1 C58 C59 F11 5.2(6) . . . . ?
 B1 C58 C59 C60 -173.0(4) . . . . ?
 B1 C58 C63 F15 -5.1(5) . . . . ?
 B1 C58 C63 C62 175.3(4) . . . . ?
 C64 C65 C66 C67 -0.8(10) . . . . ?
 C65 C64 C69 C68 -0.6(9) . . . . ?
 C65 C66 C67 C68 0.9(12) . . . . ?
 C66 C67 C68 C69 -0.8(12) . . . . ?
 C67 C68 C69 C64 0.7(10) . . . . ?
 C69 C64 C65 C66 0.6(9) . . . . ?
 C70 C71 C72 C73 4.0(10) . . . . ?
 C71 C70 C75 C74 4.5(10) . . . . ?
 C71 C72 C73 C74 0.7(9) . . . . ?
 C72 C73 C74 C75 -2.7(9) . . . . ?
 C73 C74 C75 C70 0.0(9) . . . . ?
 C75 C70 C71 C72 -6.6(11) . . . . ?
 C76 C77 C78 C76 -0.7(7) . . . 2_677 ?
 C78 C76 C77 C78 0.7(8) 2_677 . . . ?

_shelx_res_file
;
TITL jcm13920a_0m in P-1 #2
    jcm13920a_0m.res
    created by SHELXL-2018/3 at 11:08:11 on 20-Jul-2021
REM reset to P-1 #2
CELL 0.71073 13.5421 13.6952 19.1317 84.8277 75.1144 68.2511
ZERR 2 0.0008 0.0007 0.0012 0.0018 0.0021 0.0016
LATT 1
SFAC C H B F P Rh
UNIT 156 104 2 30 4 2
DFIX 1.39 0.01 C67 C66 C65 C64 C69 C68
DFIX 1.39 0.01 C74 C75 C70 C71 C72 C73
DELU C75 C74 C73 C72 C71 C70
DELU C67 C68 C69 C64 C65 C66

L.S. 10
PLAN  5
TEMP -80.15
CONF
MORE -1
BOND $H
fmap 2 53
acta
OMIT 0 -1 1
OMIT 0 1 1
OMIT 1 1 1
OMIT 10 -8 6
REM <olex2.extras>
REM <HklSrc "%.\\jcm13920a_0m.hkl">
REM </olex2.extras>

WGHT    0.025600    1.430600
FVAR       0.10792
RH1   6    0.721950    0.593241    0.705198    11.00000    0.01650    0.01487 =
         0.01750    0.00069   -0.00397   -0.00641
P1    5    0.611540    0.572995    0.637780    11.00000    0.02003    0.01758 =
         0.02117   -0.00005   -0.00712   -0.00753
P2    5    0.638283    0.555399    0.820989    11.00000    0.02313    0.02190 =
         0.01786    0.00226   -0.00452   -0.01048
F1    4    0.612448    0.847866    0.790410    11.00000    0.02855    0.02824 =
         0.03030    0.00059   -0.00538   -0.01008
F2    4    0.422183    0.966260    0.760529    11.00000    0.02448    0.05028 =
         0.06733   -0.00069   -0.00696   -0.00126
F3    4    0.415675    1.049416    0.627141    11.00000    0.05138    0.05015 =
         0.09021    0.01029   -0.04538    0.00040
F4    4    0.606905    1.013257    0.522961    11.00000    0.07595    0.04429 =
         0.05058    0.02247   -0.04465   -0.02504
F5    4    0.796875    0.894608    0.550965    11.00000    0.04565    0.04568 =
         0.02723    0.00939   -0.01334   -0.02317
F6    4    0.692805    0.992782    0.794054    11.00000    0.03404    0.02385 =
         0.04083   -0.00851   -0.00793   -0.00524
F7    4    0.721648    1.028755    0.917730    11.00000    0.05839    0.04945 =
         0.04263   -0.02608    0.00601   -0.02615
F8    4    0.886707    0.890597    0.973070    11.00000    0.10091    0.09452 =
         0.03219   -0.00883   -0.02739   -0.05482
F9    4    1.028564    0.715029    0.895195    11.00000    0.06638    0.06635 =
         0.05593    0.01177   -0.04407   -0.02647
F10   4    1.004941    0.677421    0.768640    11.00000    0.02965    0.02916 =
         0.04580   -0.00125   -0.01773   -0.00838
F11   4    1.060490    0.645388    0.615472    11.00000    0.02876    0.02031 =
         0.04757   -0.00631    0.00194   -0.00955
F12   4    1.225575    0.701782    0.546196    11.00000    0.03534    0.03432 =
         0.06470   -0.01495    0.01988   -0.01254
F13   4    1.201020    0.908658    0.528064    11.00000    0.05025    0.04391 =
         0.06730   -0.00424    0.02096   -0.03230
F14   4    1.004354    1.058988    0.586843    11.00000    0.05221    0.02562 =
         0.05379    0.00390   -0.00416   -0.02309
F15   4    0.838656    1.004985    0.662759    11.00000    0.03117    0.01757 =
         0.04866   -0.00282   -0.00345   -0.00840
C1    1    0.848006    0.673034    0.685341    11.00000    0.01365    0.02018 =
         0.02029    0.00231   -0.00588   -0.00901
C2    1    0.846866    0.631901    0.620016    11.00000    0.01745    0.02273 =
         0.02184    0.00322   -0.00534   -0.00802
AFIX  43
H2    2    0.819660    0.673264    0.581724    11.00000   -1.20000
AFIX   0
C3    1    0.893063    0.517959    0.620065    11.00000    0.02005    0.02279 =
         0.02354    0.00159   -0.00273   -0.01317
C4    1    0.908624    0.487274    0.690737    11.00000    0.01888    0.02131 =
         0.02724    0.00141   -0.00520   -0.01074
C5    1    0.873624    0.584253    0.731731    11.00000    0.01675    0.02693 =
         0.02096    0.00177   -0.00262   -0.01111
AFIX  43
H5    2    0.868639    0.587726    0.781952    11.00000   -1.20000
AFIX   0
C6    1    0.926872    0.441218    0.565633    11.00000    0.02376    0.02768 =
         0.02903   -0.00811    0.00154   -0.01169
AFIX  43
H6    2    0.915671    0.460688    0.518548    11.00000   -1.20000
AFIX   0
C7    1    0.976052    0.338355    0.582376    11.00000    0.02939    0.03113 =
         0.03916   -0.01491    0.00632   -0.01288
AFIX  43
H7    2    1.001930    0.286196    0.545756    11.00000   -1.20000
AFIX   0
C8    1    0.989239    0.307948    0.652260    11.00000    0.02877    0.01936 =
         0.05832   -0.00106   -0.00744   -0.00701
AFIX  43
H8    2    1.022664    0.235426    0.661954    11.00000   -1.20000
AFIX   0
C9    1    0.955295    0.379829    0.707361    11.00000    0.02355    0.02643 =
         0.03673    0.00858   -0.01276   -0.01024
AFIX  43
H9    2    0.962975    0.357974    0.754856    11.00000   -1.20000
AFIX   0
C10   1    0.652834    0.616578    0.545410    11.00000    0.01836    0.02244 =
         0.02398    0.00282   -0.01023   -0.00581
C11   1    0.694658    0.548415    0.487015    11.00000    0.03104    0.02524 =
         0.02851    0.00153   -0.00747   -0.00731
AFIX  43
H11   2    0.694737    0.478813    0.493808    11.00000   -1.20000
AFIX   0
C12   1    0.736400    0.580301    0.418809    11.00000    0.04166    0.04172 =
         0.02647   -0.00387   -0.00388   -0.00409
AFIX  43
H12   2    0.765965    0.532224    0.379357    11.00000   -1.20000
AFIX   0
C13   1    0.735261    0.681716    0.407850    11.00000    0.04221    0.05797 =
         0.02657    0.01483   -0.01360   -0.02484
AFIX  43
H13   2    0.763577    0.703633    0.360940    11.00000   -1.20000
AFIX   0
C14   1    0.692827    0.750934    0.465332    11.00000    0.04748    0.03678 =
         0.03859    0.01678   -0.02668   -0.02545
AFIX  43
H14   2    0.691378    0.820930    0.457879    11.00000   -1.20000
AFIX   0
C15   1    0.652520    0.719272    0.533493    11.00000    0.03295    0.02588 =
         0.02921    0.00265   -0.01372   -0.01407
AFIX  43
H15   2    0.624216    0.767417    0.572848    11.00000   -1.20000
AFIX   0
C16   1    0.463539    0.644139    0.667962    11.00000    0.02068    0.02798 =
         0.02645   -0.00748   -0.00922   -0.00608
C17   1    0.411695    0.744193    0.644219    11.00000    0.02756    0.03097 =
         0.05177    0.00320   -0.01596   -0.00658
AFIX  43
H17   2    0.451879    0.776362    0.607836    11.00000   -1.20000
AFIX   0
C18   1    0.300547    0.797737    0.673686    11.00000    0.03378    0.04162 =
         0.07261   -0.00607   -0.02023    0.00266
AFIX  43
H18   2    0.265946    0.866910    0.657737    11.00000   -1.20000
AFIX   0
C19   1    0.240694    0.752656    0.724921    11.00000    0.02133    0.06272 =
         0.07587   -0.01893   -0.00834   -0.00537
AFIX  43
H19   2    0.164763    0.789712    0.744097    11.00000   -1.20000
AFIX   0
C20   1    0.291302    0.652470    0.748844    11.00000    0.03164    0.06304 =
         0.05372   -0.01453    0.00223   -0.02292
AFIX  43
H20   2    0.249976    0.620667    0.784673    11.00000   -1.20000
AFIX   0
C21   1    0.401998    0.598263    0.720801    11.00000    0.03004    0.03633 =
         0.03776   -0.00628   -0.00285   -0.01299
AFIX  43
H21   2    0.436224    0.529542    0.737591    11.00000   -1.20000
AFIX   0
C22   1    0.620273    0.439348    0.625518    11.00000    0.02512    0.02322 =
         0.01981   -0.00063   -0.00591   -0.01127
C23   1    0.710380    0.356675    0.637065    11.00000    0.03166    0.02530 =
         0.02306    0.00192   -0.00750   -0.01371
AFIX  43
H23   2    0.765494    0.369989    0.652562    11.00000   -1.20000
AFIX   0
C24   1    0.721491    0.253786    0.626250    11.00000    0.04148    0.01923 =
         0.04049    0.00256   -0.00924   -0.00460
AFIX  43
H24   2    0.784092    0.196979    0.634139    11.00000   -1.20000
AFIX   0
C25   1    0.641428    0.234504    0.604060    11.00000    0.05623    0.02828 =
         0.04142   -0.01074    0.00367   -0.02602
AFIX  43
H25   2    0.648034    0.164166    0.597686    11.00000   -1.20000
AFIX   0
C26   1    0.551822    0.316757    0.591069    11.00000    0.03948    0.04249 =
         0.05537   -0.01468   -0.00357   -0.02626
AFIX  43
H26   2    0.497374    0.302906    0.575117    11.00000   -1.20000
AFIX   0
C27   1    0.540630    0.418963    0.601052    11.00000    0.03214    0.03106 =
         0.04133   -0.00952   -0.00973   -0.01285
AFIX  43
H27   2    0.479145    0.475510    0.591397    11.00000   -1.20000
AFIX   0
C28   1    0.722712    0.533458    0.886303    11.00000    0.02906    0.03374 =
         0.01851    0.00395   -0.00808   -0.01471
C29   1    0.742107    0.618982    0.906708    11.00000    0.03352    0.03956 =
         0.02657   -0.00388   -0.00153   -0.01768
AFIX  43
H29   2    0.716470    0.684956    0.883846    11.00000   -1.20000
AFIX   0
C30   1    0.797812    0.608922    0.959445    11.00000    0.04020    0.05947 =
         0.03312   -0.00477   -0.00994   -0.02824
AFIX  43
H30   2    0.809609    0.668103    0.972837    11.00000   -1.20000
AFIX   0
C31   1    0.836717    0.513662    0.993075    11.00000    0.05740    0.08204 =
         0.03682    0.01235   -0.02998   -0.03522
AFIX  43
H31   2    0.874487    0.507311    1.029768    11.00000   -1.20000
AFIX   0
C32   1    0.820268    0.428157    0.972953    11.00000    0.07554    0.06320 =
         0.06219    0.03213   -0.04773   -0.03712
AFIX  43
H32   2    0.847593    0.362115    0.995370    11.00000   -1.20000
AFIX   0
C33   1    0.763630    0.438018    0.919766    11.00000    0.05762    0.04689 =
         0.04248    0.01733   -0.02908   -0.03150
AFIX  43
H33   2    0.752888    0.378318    0.906221    11.00000   -1.20000
AFIX   0
C34   1    0.513537    0.656833    0.870673    11.00000    0.02598    0.02366 =
         0.02397   -0.00231   -0.00096   -0.01261
C35   1    0.446098    0.736166    0.835552    11.00000    0.03398    0.02737 =
         0.02156   -0.00402   -0.00550   -0.00854
AFIX  43
H35   2    0.466248    0.741325    0.784379    11.00000   -1.20000
AFIX   0
C36   1    0.349235    0.808195    0.874662    11.00000    0.03212    0.04025 =
         0.03569   -0.00298   -0.00742   -0.00392
AFIX  43
H36   2    0.302764    0.861644    0.850040    11.00000   -1.20000
AFIX   0
C37   1    0.319879    0.802717    0.949230    11.00000    0.03101    0.04499 =
         0.04007   -0.01588    0.00806   -0.00932
AFIX  43
H37   2    0.253833    0.852650    0.975853    11.00000   -1.20000
AFIX   0
C38   1    0.386650    0.724738    0.984649    11.00000    0.03758    0.05393 =
         0.02394   -0.00663    0.00509   -0.02065
AFIX  43
H38   2    0.366792    0.720880    1.035908    11.00000   -1.20000
AFIX   0
C39   1    0.482533    0.651925    0.946046    11.00000    0.03262    0.03919 =
         0.02482   -0.00080   -0.00181   -0.01704
AFIX  43
H39   2    0.527903    0.597921    0.970990    11.00000   -1.20000
AFIX   0
C40   1    0.599249    0.439012    0.831918    11.00000    0.02860    0.02718 =
         0.02097    0.00380   -0.00538   -0.01515
C41   1    0.493134    0.443508    0.865444    11.00000    0.03443    0.03039 =
         0.02616    0.00366   -0.00673   -0.01624
AFIX  43
H41   2    0.438454    0.508289    0.884643    11.00000   -1.20000
AFIX   0
C42   1    0.467242    0.353692    0.870826    11.00000    0.04181    0.04791 =
         0.03826    0.00686   -0.00726   -0.02887
AFIX  43
H42   2    0.394827    0.357287    0.893598    11.00000   -1.20000
AFIX   0
C43   1    0.545716    0.259680    0.843419    11.00000    0.05729    0.03526 =
         0.03778    0.00987   -0.01213   -0.03092
AFIX  43
H43   2    0.527538    0.198404    0.847433    11.00000   -1.20000
AFIX   0
C44   1    0.651268    0.253950    0.809947    11.00000    0.04794    0.02423 =
         0.02847    0.00076   -0.00970   -0.01159
AFIX  43
H44   2    0.705701    0.188949    0.790930    11.00000   -1.20000
AFIX   0
C45   1    0.676881    0.343656    0.804402    11.00000    0.03267    0.02816 =
         0.02140    0.00201   -0.00273   -0.01417
AFIX  43
H45   2    0.749304    0.339621    0.781209    11.00000   -1.20000
AFIX   0
C46   1    0.717013    0.868909    0.673827    11.00000    0.03167    0.01399 =
         0.02560    0.00171   -0.01313   -0.01183
C47   1    0.615234    0.888299    0.723383    11.00000    0.02776    0.01576 =
         0.03315    0.00114   -0.01192   -0.00849
C48   1    0.516323    0.947993    0.708810    11.00000    0.02723    0.02502 =
         0.05190   -0.00647   -0.00925   -0.00502
C49   1    0.512485    0.991545    0.642083    11.00000    0.03563    0.02304 =
         0.05893    0.00389   -0.02554   -0.00268
C50   1    0.608436    0.973368    0.589645    11.00000    0.05447    0.02552 =
         0.03923    0.00865   -0.02845   -0.01876
C51   1    0.707660    0.911621    0.606373    11.00000    0.03206    0.01886 =
         0.03424    0.00117   -0.01113   -0.01277
C52   1    0.839796    0.825033    0.776338    11.00000    0.02511    0.02003 =
         0.02296   -0.00113   -0.00404   -0.01304
C53   1    0.774525    0.916158    0.817457    11.00000    0.02806    0.03076 =
         0.02741   -0.00239   -0.00598   -0.01752
C54   1    0.788300    0.939150    0.882153    11.00000    0.04448    0.03763 =
         0.03097   -0.00727    0.00003   -0.02278
C55   1    0.872073    0.871101    0.909364    11.00000    0.06474    0.05703 =
         0.02277   -0.00303   -0.01174   -0.04192
C56   1    0.942758    0.781986    0.870748    11.00000    0.04087    0.04604 =
         0.03845    0.01181   -0.02361   -0.02514
C57   1    0.926566    0.762958    0.806039    11.00000    0.02822    0.02402 =
         0.03040    0.00063   -0.00860   -0.01558
C58   1    0.938051    0.822181    0.642412    11.00000    0.02315    0.01818 =
         0.02041   -0.00194   -0.00738   -0.01066
C59   1    1.039222    0.750521    0.610272    11.00000    0.03392    0.01630 =
         0.02746   -0.00290   -0.00558   -0.01250
C60   1    1.127212    0.776699    0.572557    11.00000    0.03331    0.02721 =
         0.03098   -0.00537    0.00158   -0.01292
C61   1    1.115805    0.881242    0.564016    11.00000    0.03673    0.03539 =
         0.03300   -0.00046    0.00453   -0.02412
C62   1    1.017506    0.955669    0.594179    11.00000    0.04074    0.01988 =
         0.02963    0.00023   -0.00446   -0.01682
C63   1    0.932800    0.925869    0.632897    11.00000    0.02642    0.02259 =
         0.02570    0.00007   -0.00571   -0.00689
B1    3    0.832428    0.796576    0.695921    11.00000    0.02076    0.01755 =
         0.02254    0.00089   -0.00598   -0.00647

C64   1    0.822023    0.572850    1.208061    11.00000    0.09357    0.05721 =
         0.07015    0.00599   -0.04352   -0.02388
AFIX  43
H64   2    0.839617    0.504277    1.228143    11.00000   -1.20000
AFIX   0
C65   1    0.898761    0.598119    1.155707    11.00000    0.08325    0.07277 =
         0.07233   -0.01059   -0.03776   -0.02336
AFIX  43
H65   2    0.969715    0.546724    1.138987    11.00000   -1.20000
AFIX   0
C66   1    0.874093    0.695047    1.128010    11.00000    0.11193    0.11132 =
         0.12264    0.04601   -0.06469   -0.06337
AFIX  43
H66   2    0.928093    0.712254    1.092110    11.00000   -1.20000
AFIX   0
C67   1    0.771746    0.769755    1.150889    11.00000    0.13617    0.06539 =
         0.21754    0.04561   -0.11250   -0.04308
AFIX  43
H67   2    0.754729    0.838073    1.130412    11.00000   -1.20000
AFIX   0
C68   1    0.694677    0.746015    1.202870    11.00000    0.09261    0.07490 =
         0.14813   -0.02420   -0.08156    0.00207
AFIX  43
H68   2    0.623802    0.797597    1.219476    11.00000   -1.20000
AFIX   0
C69   1    0.720590    0.646536    1.231058    11.00000    0.07821    0.11082 =
         0.06045   -0.00046   -0.03620   -0.03445
AFIX  43
H69   2    0.666938    0.629021    1.267081    11.00000   -1.20000
AFIX   0

C70   1    1.132661    1.025488    0.799982    11.00000    0.06441    0.11281 =
         0.08355   -0.03338   -0.03592    0.02431
AFIX  43
H70   2    1.209306    0.996043    0.779552    11.00000   -1.20000
AFIX   0
C71   1    1.092200    1.043467    0.874287    11.00000    0.08625    0.10168 =
         0.08636   -0.04131   -0.05308    0.01802
AFIX  43
H71   2    1.141407    1.019265    0.905034    11.00000   -1.20000
AFIX   0
C72   1    0.983789    1.094914    0.903633    11.00000    0.05928    0.08750 =
         0.05833   -0.00436   -0.02007   -0.02386
AFIX  43
H72   2    0.957228    1.110845    0.953863    11.00000   -1.20000
AFIX   0
C73   1    0.913913    1.123113    0.858338    11.00000    0.04394    0.07851 =
         0.06591    0.00592   -0.01388   -0.01941
AFIX  43
H73   2    0.837918    1.159788    0.877577    11.00000   -1.20000
AFIX   0
C74   1    0.951133    1.099693    0.786693    11.00000    0.05002    0.08020 =
         0.06558    0.00716   -0.02641   -0.01776
AFIX  43
H74   2    0.900568    1.117505    0.756989    11.00000   -1.20000
AFIX   0
C75   1    1.059925    1.051037    0.756860    11.00000    0.07561    0.08394 =
         0.06832   -0.02011   -0.03538    0.01664
AFIX  43
H75   2    1.085334    1.034884    0.706641    11.00000   -1.20000
AFIX   0

C76   1    0.524738    0.912414    0.959917    11.00000    0.06448    0.04875 =
         0.04335   -0.01341    0.01120   -0.03371
AFIX  43
H76   2    0.541631    0.851538    0.932302    11.00000   -1.20000
AFIX   0
C77   1    0.565537    0.903988    1.019089    11.00000    0.05500    0.04157 =
         0.04638    0.00843    0.00367   -0.01593
AFIX  43
H77   2    0.611479    0.837423    1.032423    11.00000   -1.20000
AFIX   0
C78   1    0.540155    0.992298    1.059844    11.00000    0.05774    0.06646 =
         0.03994    0.00083   -0.00656   -0.02995
AFIX  43
H78   2    0.567936    0.986423    1.101480    11.00000   -1.20000
AFIX   0

H     2    0.631409    0.686218    0.719973    11.00000    0.04056
HKLF 4


REM  jcm13920a_0m in P-1 #2
REM wR2 = 0.0856, GooF = S = 1.025, Restrained GooF = 1.026 for all data
REM R1 = 0.0441 for 8101 Fo > 4sig(Fo) and 0.0761 for all 11019 data
REM 878 parameters refined using 30 restraints

END

WGHT      0.0256      1.4223

REM Highest difference peak  0.615,  deepest hole -0.630,  1-sigma level  0.073
Q1    1   0.8018  0.5589  0.6837  11.00000  0.05    0.61
Q2    1   1.0748  0.9555  0.8390  11.00000  0.05    0.58
Q3    1   0.6432  0.6256  0.7336  11.00000  0.05    0.52
Q4    1   1.0203  0.9989  0.7899  11.00000  0.05    0.47
Q5    1   0.6960  0.5572  0.8423  11.00000  0.05    0.37
;
_shelx_res_checksum                35819
_shelx_hkl_file
;
  -2   0   0   27.19    1.28
  -2   0   0   26.30    1.21
   2   0   0   26.49    1.25
   2   0   0   25.07    1.19
  -3   0   0  123.20    3.31
  -3   0   0  117.25    3.20
   3   0   0  119.84    3.21
   3   0   0  120.79    3.28
  -4   0   0   28.24    1.62
  -4   0   0   29.32    1.74
   4   0   0   30.14    1.71
   4   0   0   29.71    1.65
  -5   0   0   15.97    1.74
  -5   0   0   13.09    1.60
   5   0   0   14.47    1.60
  -6   0   0   13.70    1.86
  -6   0   0   16.09    2.48
   6   0   0   13.08    1.91
  -7   0   0   46.28    2.91
  -7   0   0   48.54    2.91
   7   0   0   41.92    2.65
  -8   0   0    9.62    1.75
  -8   0   0    9.59    1.89
   8   0   0   16.50    2.14
   8   0   0    9.46    1.71
  -9   0   0   79.45    3.94
  -9   0   0   75.72    4.04
   9   0   0   73.57    3.83
   9   0   0   73.07    3.72
 -10   0   0    8.11    2.06
  10   0   0   11.12    2.24
  10   0   0    7.67    2.32
 -11   0   0   16.07    2.82
 -11   0   0   18.47    2.81
  11   0   0   18.23    2.75
  11   0   0   17.95    3.01
 -12   0   0   18.44    2.91
 -12   0   0   13.30    2.75
  12   0   0   11.20    2.53
  12   0   0    9.96    2.73
 -13   0   0    0.99    1.93
 -13   0   0    0.19    1.85
  13   0   0    1.59    2.32
  13   0   0    0.42    1.73
 -14   0   0    6.72    3.14
 -14   0   0   10.04    2.62
  14   0   0    9.56    2.90
  14   0   0    9.99    3.02
  14  -1   0    9.37    3.09
  14  -1   0    3.97    3.31
 -14   1   0    8.12    2.72
 -14   1   0    4.05    3.14
  13  -1   0    0.89    1.73
 -13   1   0    3.20    2.75
 -13   1   0   -0.94    1.80
  12  -1   0    9.09    2.40
  12  -1   0    8.70    2.23
 -12   1   0    8.17    2.86
 -12   1   0    4.47    2.80
  11  -1   0   25.37    3.08
  11  -1   0   21.41    2.85
 -11   1   0   24.65    3.51
 -11   1   0   19.87    3.50
  10  -1   0   16.12    2.53
  10  -1   0   20.95    2.74
 -10   1   0   17.08    2.58
 -10   1   0   19.29    2.89
   9  -1   0   17.78    2.42
   9  -1   0   21.00    2.51
  -9   1   0   18.32    2.55
  -9   1   0   23.13    2.73
   8  -1   0    0.62    1.28
   8  -1   0    1.75    1.34
  -8   1   0   -0.37    1.37
  -8   1   0    2.48    1.42
   7  -1   0   29.25    2.34
   7  -1   0   30.34    2.44
  -7   1   0   27.48    2.49
  -7   1   0   30.20    2.42
   6  -1   0    5.39    1.47
   6  -1   0    5.01    1.95
  -6   1   0    6.79    1.55
  -6   1   0    7.67    1.62
   5  -1   0   -0.27    1.56
  -5   1   0    2.90    1.45
  -5   1   0    2.78    1.28
   4  -1   0    8.69    1.43
  -4   1   0    9.83    1.50
  -4   1   0    8.43    1.19
   3  -1   0  124.60    3.35
   3  -1   0  121.58    3.38
  -3   1   0  118.12    3.30
  -3   1   0  118.67    3.38
   2  -1   0  222.79    4.99
   2  -1   0  223.21    5.05
  -2   1   0  231.39    5.04
  -2   1   0  218.68    5.04
   1  -1   0  174.88   15.95
  -1   1   0  189.24   16.40
  -2  -1   0   35.17    1.41
   2   1   0   39.55    1.31
   2   1   0   38.88    1.27
  -3  -1   0    1.39    0.74
  -3  -1   0    0.39    0.84
   3   1   0    1.51    0.92
   3   1   0    1.00    0.76
  -4  -1   0   15.33    1.51
  -4  -1   0   14.32    1.41
   4   1   0   15.34    1.23
   4   1   0   15.06    1.54
  -5  -1   0  164.73    4.56
  -5  -1   0  168.97    4.85
   5   1   0  172.52    4.62
  -6  -1   0   40.44    2.47
  -6  -1   0   40.66    2.65
   6   1   0   43.77    2.99
  -7  -1   0   13.12    1.85
  -7  -1   0   15.20    1.99
   7   1   0   14.00    2.22
  -8  -1   0   61.22    3.34
  -8  -1   0   60.60    3.18
   8   1   0   62.53    3.54
   8   1   0   62.66    3.17
  -9  -1   0   39.80    3.01
  -9  -1   0   36.55    2.79
   9   1   0   36.27    2.71
   9   1   0   35.34    3.23
 -10  -1   0   58.34    3.82
 -10  -1   0   58.40    4.09
  10   1   0   60.59    4.15
  10   1   0   58.13    3.50
 -11  -1   0   29.79    3.50
 -11  -1   0   22.18    3.02
  11   1   0   26.11    2.93
  11   1   0   25.75    3.42
 -12  -1   0    3.44    2.57
 -12  -1   0    5.08    2.11
  12   1   0    5.81    2.64
  12   1   0    3.86    1.85
 -13  -1   0   12.75    3.23
 -13  -1   0   13.09    2.67
  13   1   0   10.73    2.94
  13   1   0   12.56    2.56
 -14  -1   0   -0.09    1.93
 -14  -1   0    0.65    2.69
  14   1   0    0.08    1.69
  14   1   0    3.86    2.59
  13  -2   0    5.41    2.55
  13  -2   0    4.54    3.15
 -13   2   0    3.89    3.03
  12  -2   0   30.15    3.72
  12  -2   0   29.22    3.83
 -12   2   0   30.08    4.00
 -12   2   0   27.66    4.01
  11  -2   0    3.79    2.38
  11  -2   0    1.97    1.84
 -11   2   0    3.23    2.71
 -11   2   0    3.62    2.62
  10  -2   0   49.54    4.00
  10  -2   0   48.95    3.65
 -10   2   0   49.32    4.29
 -10   2   0   47.92    4.48
   9  -2   0   30.81    2.97
   9  -2   0   33.05    3.30
  -9   2   0   34.33    3.65
  -9   2   0   32.76    3.01
   8  -2   0    3.13    1.76
   8  -2   0    4.65    1.69
  -8   2   0    3.98    2.15
  -8   2   0    2.69    1.49
   7  -2   0   33.17    2.82
   7  -2   0   29.01    2.44
  -7   2   0   33.50    2.57
  -7   2   0   30.42    3.06
   6  -2   0    9.62    1.58
   6  -2   0    8.59    1.96
  -6   2   0    7.71    1.86
  -6   2   0    9.33    2.00
   5  -2   0   21.12    2.51
   5  -2   0   16.74    1.93
  -5   2   0   18.45    2.30
  -5   2   0   17.69    2.31
   4  -2   0   75.75    3.20
  -4   2   0   82.09    3.39
  -4   2   0   81.44    3.54
   3  -2   0   49.97    2.03
  -3   2   0   47.65    2.26
  -3   2   0   49.23    2.21
   2  -2   0    2.82    0.90
  -2   2   0    3.21    0.96
  -2   2   0    4.24    0.82
   1  -2   0  106.79    2.66
  -1   2   0  105.85    2.61
  -1   2   0  103.13    2.64
   0  -2   0  113.58    2.26
   0  -2   0  114.03    2.40
   0  -2   0  110.70    2.39
   0   2   0  113.68    2.40
   0   2   0  110.62    2.41
   1   2   0    6.00    0.49
  -2  -2   0    8.27    0.79
  -2  -2   0    8.20    0.72
   2   2   0    9.42    0.76
   2   2   0    8.14    0.72
  -3  -2   0  428.27   40.05
   3   2   0  407.65   30.83
  -4  -2   0    6.57    1.13
   4   2   0    9.22    1.06
   4   2   0    9.78    1.19
  -5  -2   0   43.27    2.12
  -5  -2   0   43.00    2.01
   5   2   0   42.20    2.06
   5   2   0   42.08    2.23
  -6  -2   0  162.46    4.90
  -6  -2   0  170.35    5.00
   6   2   0  159.19    4.95
  -7  -2   0    2.61    1.78
  -7  -2   0    2.03    1.73
   7   2   0    1.86    1.74
  -8  -2   0   35.37    3.07
  -8  -2   0   35.55    2.87
   8   2   0   33.70    2.77
   8   2   0   38.01    2.54
  -9  -2   0    6.14    2.08
  -9  -2   0   10.88    2.38
   9   2   0    6.18    1.95
   9   2   0    9.40    1.80
 -10  -2   0   -0.45    1.89
 -10  -2   0   -0.73    1.96
  10   2   0    0.59    1.80
  10   2   0    0.94    2.02
 -11  -2   0    7.80    2.12
 -11  -2   0    9.24    2.09
  11   2   0    5.58    2.27
  11   2   0    5.34    2.50
 -12  -2   0   20.61    2.89
 -12  -2   0   21.59    3.07
  12   2   0   27.42    3.55
  12   2   0   22.03    3.19
 -13  -2   0    6.56    2.32
 -13  -2   0   10.10    2.49
  13   2   0    9.35    2.87
  13   2   0    4.98    2.42
 -14  -2   0    2.26    2.01
 -14  -2   0    2.27    2.71
  14   2   0    3.25    2.42
  14   2   0   10.10    3.11
 -15  -2   0   11.71    3.30
 -15  -2   0    9.77    3.14
  15   2   0   10.40    3.06
  15   2   0    5.81    2.14
  13  -3   0   11.06    3.02
  13  -3   0    5.99    2.68
 -13   3   0    6.82    2.96
 -13   3   0   14.36    3.39
  12  -3   0   13.84    3.77
  12  -3   0    7.71    2.65
 -12   3   0   13.86    3.42
 -12   3   0   12.85    2.86
  11  -3   0   16.21    3.14
  11  -3   0    3.58    2.38
 -11   3   0    9.48    2.43
 -11   3   0    5.29    2.80
  10  -3   0   15.83    3.04
  10  -3   0   15.66    2.92
 -10   3   0   13.90    3.09
 -10   3   0   16.92    2.85
   9  -3   0    7.06    2.42
   9  -3   0    5.49    2.29
  -9   3   0    7.24    2.10
  -9   3   0    6.18    2.12
   8  -3   0   12.42    2.55
   8  -3   0   13.75    2.26
  -8   3   0   11.76    2.30
  -8   3   0   12.05    2.13
   7  -3   0    0.09    1.65
   7  -3   0    0.90    1.22
  -7   3   0    0.19    1.73
  -7   3   0   -0.27    1.24
   6  -3   0    6.65    1.52
   6  -3   0    9.50    1.61
  -6   3   0    7.28    1.59
  -6   3   0    7.13    1.87
   5  -3   0    7.15    1.41
   5  -3   0   10.43    1.70
  -5   3   0    5.32    1.40
  -5   3   0    7.06    1.59
   4  -3   0  148.72    4.68
   4  -3   0  146.32    4.72
  -4   3   0  146.34    4.73
  -4   3   0  150.73    4.63
   3  -3   0   10.19    9.34
   3  -3   0    8.42    9.37
   2  -3   0   19.69    2.43
  -2   3   0   15.04    1.38
  -2   3   0   17.45    1.39
   1  -3   0  333.81    6.86
   1  -3   0  331.38    6.86
  -1   3   0  330.27    6.89
   0   3   0  304.67    6.04
  -2  -3   0  325.61    6.28
  -3  -3   0   25.46    1.13
  -3  -3   0   26.40    1.21
   3   3   0   25.20    1.15
   3   3   0   27.18    1.14
  -4  -3   0  223.84    5.11
  -4  -3   0  213.10    4.86
   4   3   0  205.97    5.34
   4   3   0  211.26    4.86
  -5  -3   0    1.30    1.06
   5   3   0    1.08    0.98
  -6  -3   0   97.45    3.52
   6   3   0   96.68    3.63
  -7  -3   0  142.37    4.52
  -7  -3   0  148.61    5.01
   7   3   0  154.11    4.84
  -8  -3   0   10.81    1.66
  -8  -3   0   14.37    1.90
   8   3   0   10.57    1.87
   8   3   0   13.45    1.95
  -9  -3   0   15.58    2.38
  -9  -3   0   17.23    2.16
   9   3   0   17.82    2.30
   9   3   0   18.27    2.26
 -10  -3   0   21.00    2.70
 -10  -3   0   15.15    2.61
  10   3   0   13.20    2.50
  10   3   0   16.71    2.48
 -11  -3   0   23.76    3.26
 -11  -3   0   24.46    3.18
  11   3   0   25.57    3.11
  11   3   0   23.83    3.01
 -12  -3   0   11.95    2.91
 -12  -3   0    8.82    2.78
  12   3   0   10.56    2.66
  12   3   0    9.18    2.47
 -13  -3   0   11.40    3.04
 -13  -3   0    8.07    2.81
  13   3   0   13.92    2.90
  13   3   0   12.67    2.53
 -14  -3   0    4.43    2.75
 -14  -3   0   10.83    3.05
  14   3   0    8.75    2.59
  14   3   0    9.51    2.46
 -15  -3   0    6.67    3.09
 -15  -3   0    2.76    2.02
  15   3   0    4.32    2.09
  15   3   0    1.80    2.22
  12  -4   0    1.59    1.70
  12  -4   0    2.08    1.80
 -12   4   0    3.70    2.71
 -12   4   0    2.25    2.75
  11  -4   0   16.37    2.76
  11  -4   0   15.12    2.64
 -11   4   0   22.60    3.58
 -11   4   0   16.20    3.45
  10  -4   0    7.63    2.13
  10  -4   0    7.88    2.44
 -10   4   0    4.84    2.64
 -10   4   0    6.01    2.17
   9  -4   0    2.77    2.15
   9  -4   0    9.07    2.55
  -9   4   0    0.79    2.43
  -9   4   0    3.88    1.98
   8  -4   0   44.57    3.77
   8  -4   0   42.24    3.58
  -8   4   0   42.72    3.75
  -8   4   0   40.48    3.94
   7  -4   0    0.00    1.16
   7  -4   0   -1.21    1.68
  -7   4   0    0.24    1.86
  -7   4   0    2.04    1.87
   6  -4   0    3.46    1.69
   6  -4   0    2.16    1.22
  -6   4   0    3.49    1.76
  -6   4   0    0.48    1.18
   5  -4   0    0.58    1.43
   5  -4   0    0.33    1.34
  -5   4   0   -1.34    1.46
  -5   4   0   -0.55    1.40
   4  -4   0   84.52    3.28
   4  -4   0   82.97    3.54
  -4   4   0   84.17    3.40
  -4   4   0   88.09    3.65
   3  -4   0   16.16    1.55
  -3   4   0   19.16    1.94
  -3   4   0   19.40    1.88
   2  -4   0   53.56    2.28
   2  -4   0   54.50    2.33
  -2   4   0   60.00    2.50
  -2   4   0   57.95    2.39
   1  -4   0  131.49    3.32
   1  -4   0  123.35    3.23
  -1   4   0  126.08    3.28
  -1   4   0  129.23    3.38
   0  -4   0   15.79    0.94
   0  -4   0   15.85    0.72
   0  -4   0   15.16    0.92
   0   4   0   15.54    1.00
   0   4   0   18.17    0.98
  -1  -4   0   14.01    0.58
  -1  -4   0   11.94    0.58
  -1  -4   0   12.63    0.75
   1   4   0   13.70    0.77
   1   4   0   11.82    0.52
   1   4   0   12.35    0.58
  -2  -4   0    8.32    0.41
  -2  -4   0   10.10    0.57
   2   4   0    9.47    0.75
  -3  -4   0    3.48    0.80
  -3  -4   0    2.66    0.55
   3   4   0    2.59    0.63
   3   4   0    2.88    0.52
  -4  -4   0    0.20    0.65
  -4  -4   0    1.10    0.62
   4   4   0    0.11    0.66
  -5  -4   0   69.41    2.78
  -5  -4   0   67.33    2.50
   5   4   0   67.42    2.60
  -6  -4   0   13.77    1.72
  -6  -4   0   16.03    1.73
   6   4   0   14.21    1.74
  -7  -4   0    3.11    1.50
   7   4   0    3.87    1.15
   7   4   0    5.29    1.51
  -8  -4   0   30.79    2.68
  -8  -4   0   31.49    2.14
   8   4   0   36.31    2.62
   8   4   0   32.33    2.49
  -9  -4   0   39.80    2.57
  -9  -4   0   37.66    3.08
   9   4   0   38.49    2.54
   9   4   0   35.99    2.78
 -10  -4   0   29.60    3.01
 -10  -4   0   31.26    3.18
  10   4   0   30.44    2.94
  10   4   0   31.44    3.07
 -11  -4   0    0.22    2.01
 -11  -4   0    0.01    1.91
  11   4   0   -1.74    1.73
  11   4   0    0.36    1.89
 -12  -4   0   55.57    3.92
 -12  -4   0   56.06    4.24
  12   4   0   54.19    3.67
  12   4   0   54.96    4.03
 -13  -4   0   -0.39    2.34
 -13  -4   0    0.51    1.74
  13   4   0    1.70    2.11
  13   4   0    2.66    2.26
 -14  -4   0    3.21    2.56
 -14  -4   0    1.89    2.61
  14   4   0    4.13    2.41
  14   4   0    4.31    2.64
 -15  -4   0    6.72    2.76
 -15  -4   0   -0.50    2.53
  15   4   0   10.40    2.87
  15   4   0    3.06    2.36
  12  -5   0   -0.21    1.54
  12  -5   0    2.75    2.42
 -12   5   0    7.72    2.90
 -12   5   0    3.22    2.79
  11  -5   0   11.10    2.89
  11  -5   0    5.99    2.13
 -11   5   0   15.09    2.79
 -11   5   0    8.49    3.05
  10  -5   0    3.77    2.31
  10  -5   0    8.49    2.72
 -10   5   0    5.16    2.15
 -10   5   0    1.42    2.51
   9  -5   0   52.32    4.21
  -9   5   0   51.96    4.34
  -9   5   0   45.07    4.38
   8  -5   0    2.55    2.13
   8  -5   0   -0.01    1.96
  -8   5   0    0.94    2.17
  -8   5   0    2.27    2.38
   7  -5   0   29.35    2.60
   7  -5   0   30.11    3.05
  -7   5   0   23.63    3.09
  -7   5   0   30.16    2.75
   6  -5   0    5.50    1.91
   6  -5   0    3.16    1.40
  -6   5   0    4.84    1.94
  -6   5   0    5.79    1.87
   5  -5   0   19.59    1.98
   5  -5   0   23.31    1.99
  -5   5   0   24.27    2.47
  -5   5   0   20.04    2.33
   4  -5   0   23.49    1.95
  -4   5   0   26.75    2.42
  -4   5   0   26.01    2.11
   3  -5   0    9.43    1.55
   3  -5   0    8.47    1.59
  -3   5   0    9.57    1.65
  -3   5   0   10.18    1.74
   2  -5   0   73.85    2.86
   2  -5   0   78.56    2.93
  -2   5   0   77.04    3.04
  -2   5   0   70.43    2.90
   1  -5   0   40.60    1.92
   1  -5   0   46.82    1.32
   1  -5   0   44.01    1.96
  -1   5   0   42.58    2.05
  -1   5   0   45.54    2.02
   0  -5   0   79.58    2.24
   0  -5   0   79.80    2.25
   0  -5   0   78.66    1.96
   0   5   0   79.67    2.32
   0   5   0   80.52    2.27
  -1  -5   0  148.61    3.06
  -1  -5   0  140.60    3.03
  -1  -5   0  142.89    3.19
   1   5   0  147.83    3.01
   1   5   0  145.91    3.20
   1   5   0  139.18    3.22
   2   5   0  117.26    2.83
  -3  -5   0   40.11    1.31
  -3  -5   0   38.64    1.15
   3   5   0   38.68    1.06
   3   5   0   38.66    1.09
   3   5   0   37.49    1.54
  -4  -5   0  135.38    3.24
  -4  -5   0  131.01    3.34
   4   5   0  136.18    3.47
   4   5   0  133.22    3.20
  -5  -5   0   67.09    2.46
  -5  -5   0   62.56    2.56
   5   5   0   64.17    2.42
  -6  -5   0    1.05    1.34
  -6  -5   0    1.60    1.28
   6   5   0    1.94    1.13
   6   5   0    1.89    1.15
  -7  -5   0   10.28    1.74
  -7  -5   0    9.26    1.60
   7   5   0    9.37    1.50
   7   5   0    9.06    1.50
  -8  -5   0    2.91    1.39
  -8  -5   0    2.37    1.31
   8   5   0    0.95    1.26
   8   5   0    2.92    1.26
  -9  -5   0   97.86    3.99
   9   5   0   94.68    3.93
   9   5   0  100.72    4.04
 -10  -5   0    0.00    1.76
 -10  -5   0    1.00    1.61
  10   5   0   -1.26    1.14
  10   5   0   -1.50    1.36
 -11  -5   0    0.07    1.43
 -11  -5   0    3.07    1.97
  11   5   0    0.52    1.31
  11   5   0    0.15    1.88
 -12  -5   0    1.49    2.21
 -12  -5   0    1.03    2.16
  12   5   0    2.40    1.62
 -13  -5   0   -0.58    2.16
 -13  -5   0    0.73    2.38
  13   5   0    2.24    2.20
  13   5   0   -0.15    1.42
 -14  -5   0    7.13    2.71
 -14  -5   0    3.56    2.46
  14   5   0    1.85    2.32
  14   5   0    2.43    1.67
 -15  -5   0    0.44    2.51
  15   5   0    5.09    2.55
  15   5   0    2.65    1.79
  11  -6   0    6.29    2.50
  11  -6   0   10.43    2.45
 -11   6   0    8.97    3.18
 -11   6   0    6.48    2.74
  10  -6   0    2.95    1.76
  10  -6   0    2.72    2.29
 -10   6   0    3.41    2.55
 -10   6   0    1.19    4.70
   9  -6   0    5.38    1.92
   9  -6   0    9.71    2.45
  -9   6   0    7.29    2.68
  -9   6   0    5.84    2.57
   8  -6   0    2.85    1.68
   8  -6   0    1.77    1.51
  -8   6   0    1.48    2.32
   7  -6   0   -0.80    1.72
   7  -6   0   -0.18    1.42
  -7   6   0    1.78    2.08
  -7   6   0    1.59    2.20
   6  -6   0   24.52    2.42
   6  -6   0   21.00    2.50
  -6   6   0   22.02    2.81
  -6   6   0   24.34    2.86
   5  -6   0   14.06    1.90
  -5   6   0   13.55    2.14
  -5   6   0   14.70    1.98
   4  -6   0   10.26    1.50
  -4   6   0   12.62    1.95
  -4   6   0   12.14    1.82
   3  -6   0   17.91    1.95
   3  -6   0   21.10    1.99
  -3   6   0   20.81    2.05
  -3   6   0   16.63    1.99
   2  -6   0  122.91    3.95
   2  -6   0  130.06    3.99
  -2   6   0  130.90    4.05
  -2   6   0  118.46    3.85
   1  -6   0    4.41    1.17
   1  -6   0    2.02    1.15
   1  -6   0    3.61    0.59
  -1   6   0    2.63    1.14
  -1   6   0    2.96    1.20
   0  -6   0  118.67    3.19
   0  -6   0  120.23    3.22
   0  -6   0  118.02    2.79
   0   6   0  118.94    3.25
   0   6   0  123.09    3.29
  -1  -6   0    8.83    0.88
  -1  -6   0   10.42    1.02
  -1  -6   0    9.14    0.85
   1   6   0    9.55    0.90
   1   6   0    8.73    0.81
   1   6   0   11.89    1.08
  -2  -6   0    2.47    0.32
  -2  -6   0    1.58    0.28
   2   6   0    2.92    0.76
  -3  -6   0   21.28    0.79
  -3  -6   0   19.95    0.68
   3   6   0   21.89    1.40
  -4  -6   0    0.10    0.84
  -4  -6   0   -0.30    0.72
   4   6   0    1.03    0.70
   4   6   0    0.15    0.57
   4   6   0   -0.12    0.96
  -5  -6   0   77.03    2.62
  -5  -6   0   74.65    2.44
   5   6   0   81.96    2.76
   5   6   0   79.87    2.43
   5   6   0   77.81    2.43
  -6  -6   0   33.62    1.99
  -6  -6   0   37.00    2.23
   6   6   0   33.84    1.93
   6   6   0   36.53    2.04
  -7  -6   0   -0.76    0.97
  -7  -6   0   -0.40    1.10
   7   6   0    0.35    0.93
   7   6   0   -0.13    1.01
  -8  -6   0    1.72    1.22
  -8  -6   0    0.02    1.14
   8   6   0    0.50    1.06
   8   6   0    0.47    1.16
  -9  -6   0    9.59    1.95
  -9  -6   0   11.08    1.78
   9   6   0   13.45    1.81
   9   6   0   11.98    1.84
 -10  -6   0    0.19    1.64
 -10  -6   0    0.69    1.55
  10   6   0    0.06    1.40
  10   6   0    1.44    1.60
 -11  -6   0    9.14    2.31
  11   6   0    6.69    1.77
  11   6   0    3.76    1.89
 -12  -6   0   18.39    3.00
 -12  -6   0   25.02    3.08
  12   6   0   20.76    2.82
  12   6   0   17.52    2.70
 -13  -6   0    4.10    2.44
  13   6   0    7.95    2.30
  13   6   0    7.90    2.41
 -14  -6   0    3.61    2.47
 -14  -6   0    6.78    2.57
  14   6   0    3.01    2.10
  14   6   0    7.70    2.51
 -15  -6   0   11.11    2.76
 -15  -6   0    9.53    2.47
  15   6   0   12.00    2.71
  15   6   0   11.95    2.89
  15   6   0    9.00    1.93
  10  -7   0    4.95    1.92
  10  -7   0    9.66    2.68
 -10   7   0   12.29    2.98
 -10   7   0    9.03    3.00
   9  -7   0    2.33    1.67
   9  -7   0    3.57    1.73
  -9   7   0    3.63    2.40
  -9   7   0    2.82    2.55
   8  -7   0    1.99    1.98
   8  -7   0    2.88    2.06
  -8   7   0   -2.66    2.07
  -8   7   0    5.74    2.39
   7  -7   0    7.22    1.90
   7  -7   0   10.93    2.43
  -7   7   0    5.40    2.34
  -7   7   0    7.78    2.45
   6  -7   0    2.39    1.49
   6  -7   0    0.57    1.65
  -6   7   0    2.48    1.96
  -6   7   0    0.69    1.47
   5  -7   0    2.13    1.30
  -5   7   0    1.88    1.70
  -5   7   0    2.44    1.75
   4  -7   0   36.66    2.68
   4  -7   0   32.35    2.54
  -4   7   0   33.13    2.68
  -4   7   0   34.73    2.84
   3  -7   0   87.25    3.45
   3  -7   0   89.73    3.46
  -3   7   0   82.42    3.45
  -3   7   0   86.84    3.61
   2  -7   0    7.06    1.32
   2  -7   0    8.17    1.37
   2  -7   0    7.80    0.64
  -2   7   0    7.07    1.33
  -2   7   0    9.18    1.60
   1  -7   0  129.66    3.04
   1  -7   0  131.49    3.85
   1  -7   0  140.73    3.91
  -1   7   0  134.77    3.84
  -1   7   0  146.01    4.06
   0  -7   0   33.09    1.32
   0  -7   0   32.99    1.75
   0  -7   0   35.29    1.70
   0   7   0   33.25    1.83
   0   7   0   33.95    1.81
  -1  -7   0    5.48    0.81
  -1  -7   0    4.19    0.79
   1   7   0    6.35    0.82
   1   7   0    6.23    0.86
  -2  -7   0   61.60    1.43
  -2  -7   0   64.84    1.46
   2   7   0   63.13    2.06
   3   7   0   21.11    1.44
  -4  -7   0    0.51    0.65
  -4  -7   0    0.34    0.47
   4   7   0   -1.50    0.88
  -5  -7   0   47.86    1.76
  -5  -7   0   44.32    1.96
   5   7   0   47.90    2.09
   5   7   0   45.01    1.57
   5   7   0   47.46    1.69
  -6  -7   0   72.22    2.57
  -6  -7   0   72.55    2.65
   6   7   0   74.05    2.41
   6   7   0   74.65    2.68
  -7  -7   0    2.71    1.10
  -7  -7   0    2.09    1.18
   7   7   0    1.15    0.94
   7   7   0    1.79    1.07
   7   7   0    2.46    0.98
  -8  -7   0   75.84    3.26
  -8  -7   0   78.89    3.10
   8   7   0   80.26    3.19
   8   7   0   80.18    2.92
   8   7   0   79.09    3.00
  -9  -7   0   59.44    3.23
  -9  -7   0   61.43    3.08
   9   7   0   62.80    3.04
   9   7   0   61.83    2.96
 -10  -7   0    0.43    1.65
 -10  -7   0   -0.12    1.42
  10   7   0   -0.75    1.40
  10   7   0   -0.17    1.52
 -11  -7   0   21.08    2.73
 -11  -7   0   20.94    2.76
  11   7   0   20.96    2.57
 -12  -7   0   -1.04    1.84
 -12  -7   0    2.80    1.89
  12   7   0    0.44    1.66
  12   7   0    2.61    1.89
 -13  -7   0    2.42    2.36
  13   7   0    3.68    2.12
  13   7   0    3.82    1.55
  13   7   0    5.24    2.00
 -14  -7   0    1.78    2.28
 -14  -7   0    0.06    1.93
  14   7   0    2.11    1.48
  14   7   0    1.37    1.83
  14   7   0    3.01    2.13
 -15  -7   0    7.89    2.55
 -15  -7   0   12.07    3.05
  15   7   0   10.94    2.71
  15   7   0   10.86    2.03
  15   7   0    9.79    2.49
   9  -8   0   -2.01    1.75
   9  -8   0    4.08    2.13
  -9   8   0    0.07    2.42
  -9   8   0    0.99    2.28
   8  -8   0    5.04    2.12
   8  -8   0    4.12    2.15
  -8   8   0    1.07    2.30
  -8   8   0    0.66    2.13
   7  -8   0    0.99    1.78
   7  -8   0    1.23    1.48
  -7   8   0   -0.22    1.43
  -7   8   0    0.82    1.93
   6  -8   0   16.00    2.48
  -6   8   0   19.43    2.78
  -6   8   0   12.36    2.56
   5  -8   0    9.40    2.09
   5  -8   0    6.73    2.25
  -5   8   0    5.17    2.06
   4  -8   0   21.16    2.41
   4  -8   0   24.86    2.49
  -4   8   0   25.09    2.63
  -4   8   0   23.70    2.53
   3  -8   0   24.36    2.21
   3  -8   0   20.93    0.98
   3  -8   0   21.51    2.17
  -3   8   0   21.64    2.17
  -3   8   0   22.37    2.47
   2  -8   0   10.12    1.53
   2  -8   0   10.69    1.52
   2  -8   0    9.65    0.76
  -2   8   0   10.48    1.62
  -2   8   0   12.10    1.78
   1  -8   0   26.14    1.85
   1  -8   0   26.74    1.87
   1  -8   0   26.64    1.15
  -1   8   0   27.38    1.93
  -1   8   0   28.10    2.00
   0  -8   0    0.62    0.52
   0  -8   0    1.19    0.79
   0  -8   0   -0.14    0.84
   0   8   0    1.20    0.91
   0   8   0    0.62    0.90
  -1  -8   0   35.95    1.49
  -1  -8   0   38.91    1.54
   1   8   0   37.31    1.47
   1   8   0   36.66    1.54
  -2  -8   0    0.89    0.42
  -2  -8   0    0.19    0.38
   2   8   0   -0.59    0.67
   3   8   0    0.66    0.75
   4   8   0   85.23    2.75
  -5  -8   0   50.40    1.55
  -5  -8   0   52.38    1.80
   5   8   0   53.16    2.24
  -6  -8   0    0.37    0.94
  -6  -8   0    2.70    0.79
   6   8   0    3.26    1.00
   6   8   0    3.48    0.80
   6   8   0    2.41    0.66
  -7  -8   0   11.80    1.31
  -7  -8   0   12.73    1.46
   7   8   0   12.45    1.32
   7   8   0   13.41    1.26
   7   8   0   13.75    1.41
  -8  -8   0   56.44    2.87
   8   8   0   55.91    2.47
   8   8   0   55.32    2.70
   8   8   0   55.28    2.47
  -9  -8   0   -0.38    1.27
  -9  -8   0    1.06    1.20
   9   8   0   -0.65    1.40
   9   8   0    0.20    1.16
   9   8   0    1.58    1.12
 -10  -8   0    6.50    1.87
 -10  -8   0    7.97    2.41
  10   8   0    5.57    1.52
  10   8   0    6.97    1.96
  10   8   0    6.32    1.37
 -11  -8   0    8.37    1.95
 -11  -8   0   11.44    2.28
  11   8   0    8.18    1.54
  11   8   0   10.90    2.04
  11   8   0    9.96    2.12
 -12  -8   0   15.79    2.46
 -12  -8   0    7.76    2.29
  12   8   0   13.61    2.30
  12   8   0   12.04    1.74
  12   8   0   11.65    2.13
 -13  -8   0    1.06    1.87
 -13  -8   0    0.58    2.20
  13   8   0    0.49    1.84
  13   8   0   -1.50    1.39
  13   8   0    0.89    1.73
 -14  -8   0    2.15    2.08
 -14  -8   0    3.99    2.25
  14   8   0    2.20    1.81
  14   8   0    3.77    2.18
  14   8   0    1.93    1.48
 -15  -8   0    4.59    2.41
  15   8   0    2.15    1.99
  15   8   0    7.84    2.43
  15   8   0    3.58    1.56
   8  -9   0    4.44    2.03
   8  -9   0    7.47    1.86
  -8   9   0    9.30    2.53
  -8   9   0    8.11    2.60
   7  -9   0    3.45    1.94
  -7   9   0   -0.06    1.91
  -7   9   0    3.13    2.25
   6  -9   0   19.67    2.76
   6  -9   0   21.55    2.72
  -6   9   0   20.89    2.90
  -6   9   0   25.70    3.26
   5  -9   0    7.91    2.02
   5  -9   0    4.43    1.86
   5  -9   0    6.24    0.65
  -5   9   0    8.02    2.04
  -5   9   0    6.18    2.13
   4  -9   0   22.77    2.45
   4  -9   0   23.25    1.02
   4  -9   0   23.17    2.57
  -4   9   0   25.38    2.87
  -4   9   0   23.76    2.53
   3  -9   0    1.14    0.51
   3  -9   0    0.51    1.33
   3  -9   0    2.36    1.39
  -3   9   0    3.00    1.64
  -3   9   0    0.74    1.71
   2  -9   0    6.24    1.49
   2  -9   0    4.83    0.63
   2  -9   0    6.30    1.42
  -2   9   0    6.55    2.07
  -2   9   0    6.07    1.55
   1  -9   0   52.82    2.45
   1  -9   0   46.47    1.57
   1  -9   0   46.40    2.38
  -1   9   0   44.80    2.43
  -1   9   0   54.03    2.62
   0  -9   0   16.84    1.54
   0  -9   0   14.97    1.49
   0   9   0   16.53    1.58
   0   9   0   12.86    1.35
  -1  -9   0   20.14    1.35
  -1  -9   0   20.06    1.26
   1   9   0   18.79    1.29
   1   9   0   20.01    1.21
  -2  -9   0    0.63    0.43
  -2  -9   0    0.49    0.38
   3   9   0   11.34    1.11
   4   9   0   -0.02    0.78
   5   9   0   28.14    1.76
  -6  -9   0   -0.12    0.59
  -6  -9   0    0.27    0.85
   6   9   0    0.39    0.87
   6   9   0    0.51    0.27
   6   9   0    0.54    0.25
  -7  -9   0   39.09    1.90
  -7  -9   0   36.61    2.09
   7   9   0   39.35    1.65
   7   9   0   39.32    2.26
   7   9   0   36.40    1.73
  -8  -9   0   41.96    2.28
  -8  -9   0   36.06    2.38
   8   9   0   40.40    2.20
   8   9   0   42.90    2.22
   8   9   0   44.79    2.10
  -9  -9   0    0.00    1.20
  -9  -9   0   -0.92    1.34
   9   9   0    0.24    1.24
   9   9   0   -0.22    1.15
   9   9   0   -0.62    1.06
 -10  -9   0   19.01    2.04
 -10  -9   0   18.72    2.34
  10   9   0   22.38    2.20
  10   9   0   19.36    2.15
  10   9   0   15.13    1.87
 -11  -9   0    1.18    1.85
 -11  -9   0    0.58    1.66
  11   9   0    1.58    1.50
  11   9   0    1.29    1.33
  11   9   0    3.43    1.45
 -12  -9   0    1.45    1.77
 -12  -9   0    1.17    1.73
  12   9   0    3.37    1.73
  12   9   0    2.91    1.60
  12   9   0    3.27    1.77
 -13  -9   0    1.51    1.88
 -13  -9   0    0.01    1.65
  13   9   0    0.57    1.52
  13   9   0    0.00    1.75
  13   9   0    0.90    1.44
 -14  -9   0    9.39    2.37
 -14  -9   0    8.13    2.69
  14   9   0   12.89    2.51
  14   9   0    9.67    2.38
  14   9   0    8.46    1.94
 -15  -9   0    5.79    2.42
 -15  -9   0    2.44    2.67
  15   9   0    1.47    1.92
  15   9   0    2.75    1.77
  15   9   0    0.76    1.73
   7 -10   0    4.05    2.17
   7 -10   0    2.41    0.36
   7 -10   0    7.28    2.10
  -7  10   0    4.84    2.29
  -7  10   0    5.03    2.24
   6 -10   0    7.69    2.03
   6 -10   0    1.02    1.84
   6 -10   0    0.49    0.34
  -6  10   0    1.13    2.03
  -6  10   0    2.11    1.94
   5 -10   0    2.24    1.80
   5 -10   0    7.28    1.99
  -5  10   0    5.84    2.37
  -5  10   0    7.78    2.08
   4 -10   0   11.74    2.21
   4 -10   0    8.67    0.72
   4 -10   0   12.13    2.06
  -4  10   0   10.36    2.19
  -4  10   0   15.90    2.59
   3 -10   0    3.46    1.67
   3 -10   0    3.44    1.57
   3 -10   0    2.94    0.52
  -3  10   0    4.92    1.95
  -3  10   0    2.58    1.68
   2 -10   0   63.28    3.15
   2 -10   0   66.07    3.24
  -2  10   0   65.01    3.54
   1 -10   0   16.40    1.74
   1 -10   0   14.53    1.66
  -1  10   0   14.82    1.82
  -1  10   0   15.68    1.87
   0 -10   0    1.39    1.01
   0 -10   0    0.53    0.98
   0  10   0    2.24    1.07
   0  10   0    1.58    1.11
  -1 -10   0    0.45    0.80
  -1 -10   0    0.94    0.78
   1  10   0    1.75    0.77
   1  10   0   -0.23    0.72
  -2 -10   0   30.18    1.06
  -2 -10   0   27.92    1.00
   3  10   0    2.93    0.91
   4  10   0    1.62    0.90
   5  10   0   11.86    1.40
   6  10   0    2.97    1.18
  -7 -10   0   44.09    2.08
  -7 -10   0   46.77    1.79
   7  10   0   45.56    1.02
   7  10   0   43.75    2.46
   7  10   0   42.19    0.99
  -8 -10   0   12.14    1.40
  -8 -10   0    8.09    1.48
   8  10   0    9.75    1.12
   8  10   0   13.96    1.33
   8  10   0   10.22    1.44
  -9 -10   0    0.34    1.09
  -9 -10   0    0.73    1.62
   9  10   0    1.59    1.08
   9  10   0    1.10    1.26
   9  10   0    1.72    1.04
 -10 -10   0   17.38    2.10
 -10 -10   0   16.61    2.16
  10  10   0   16.92    2.12
  10  10   0   18.80    2.06
  10  10   0   20.08    1.96
 -11 -10   0   -2.51    1.53
 -11 -10   0    3.52    1.58
  11  10   0    0.06    1.51
  11  10   0   -1.57    1.20
  11  10   0    0.96    1.06
 -12 -10   0    0.92    1.77
 -12 -10   0    2.67    1.81
  12  10   0    5.36    1.71
  12  10   0    0.94    1.36
  12  10   0    2.50    1.82
 -13 -10   0    1.10    2.08
 -13 -10   0    6.13    1.90
  13  10   0    0.76    1.44
  13  10   0    0.80    1.66
  13  10   0   -0.44    1.88
 -14 -10   0    1.88    2.26
 -14 -10   0    3.94    2.21
  14  10   0    3.90    2.11
  14  10   0    2.64    1.65
  14  10   0    4.71    1.58
   6 -11   0    7.70    1.96
   6 -11   0   -0.74    1.72
  -6  11   0    2.91    2.16
  -6  11   0    6.98    2.47
   5 -11   0    6.10    1.77
   5 -11   0    5.38    1.90
  -5  11   0    6.17    2.00
  -5  11   0    4.28    2.67
   4 -11   0    8.12    1.79
   4 -11   0    1.11    2.12
  -4  11   0    5.58    2.21
  -4  11   0    5.10    1.82
   3 -11   0   11.81    2.14
   3 -11   0    9.31    1.81
  -3  11   0   10.08    2.01
  -3  11   0   10.24    2.19
   2 -11   0    5.15    1.66
   2 -11   0    5.64    1.54
  -2  11   0    7.16    1.86
  -2  11   0    7.81    1.76
   1 -11   0    1.78    1.26
   1 -11   0   -0.11    1.19
  -1  11   0    2.99    1.49
  -1  11   0    0.62    1.38
   0 -11   0    3.34    1.25
   0  11   0    5.24    1.28
   0  11   0    4.02    1.26
  -1 -11   0    5.08    1.06
  -1 -11   0    5.74    0.99
   1  11   0    4.59    0.81
   1  11   0    6.96    0.84
  -2 -11   0    3.20    0.50
  -2 -11   0    2.67    0.52
   4  11   0   13.72    1.47
   5  11   0    1.94    1.08
   6  11   0   45.56    2.42
   7  11   0   82.69    3.33
  -8 -11   0   16.24    1.56
  -8 -11   0   14.03    1.37
   8  11   0   20.35    2.07
  -9 -11   0    2.57    1.35
  -9 -11   0    2.73    1.17
   9  11   0    2.50    1.10
   9  11   0    1.10    1.08
 -10 -11   0    4.26    1.64
 -10 -11   0    6.81    1.51
  10  11   0    4.76    1.48
  10  11   0    8.10    1.65
  10  11   0    4.42    1.23
 -11 -11   0    5.63    1.83
 -11 -11   0    8.32    1.69
  11  11   0    4.41    1.62
  11  11   0    6.68    1.49
  11  11   0    9.99    1.93
 -12 -11   0    1.31    1.56
 -12 -11   0    2.88    1.78
  12  11   0    2.42    1.55
  12  11   0    2.22    1.35
  12  11   0    3.36    1.72
 -13 -11   0    5.26    2.07
 -13 -11   0   11.38    2.16
  13  11   0   10.40    2.14
  13  11   0    7.67    1.71
  13  11   0    9.02    1.83
 -14 -11   0    1.13    1.57
 -14 -11   0    1.38    2.34
  14  11   0   -1.17    1.32
  14  11   0   -1.63    1.28
  14  11   0   -0.78    1.79
   5 -12   0   21.44    2.51
   5 -12   0   19.35    2.76
   4 -12   0    4.20    1.67
   4 -12   0   -0.56    1.65
  -4  12   0    0.74    1.78
  -4  12   0    1.93    1.93
   3 -12   0    4.76    1.83
   3 -12   0    5.01    1.60
  -3  12   0    6.42    2.05
  -3  12   0    5.52    1.98
   2 -12   0    1.73    1.50
   2 -12   0    4.93    1.48
  -2  12   0    4.10    1.65
  -2  12   0    5.47    1.79
   1 -12   0   20.41    1.94
   1 -12   0   19.67    2.05
  -1  12   0   16.62    1.97
  -1  12   0   19.12    2.02
   0 -12   0   21.44    2.02
   0 -12   0   25.04    1.92
   0  12   0   24.18    2.01
   0  12   0   24.38    2.01
  -1 -12   0    4.57    1.10
  -1 -12   0    4.09    0.93
   4  12   0   28.04    1.88
   5  12   0   10.00    1.46
   7  12   0    8.39    1.55
  -9 -12   0   30.28    2.06
  -9 -12   0   32.55    1.78
   9  12   0   35.71    2.54
 -10 -12   0    0.64    1.37
 -10 -12   0    3.12    1.19
  10  12   0    0.84    1.05
  10  12   0    2.11    1.34
  10  12   0    3.02    0.92
 -11 -12   0    5.03    1.45
 -11 -12   0    6.10    1.71
  11  12   0    7.85    1.35
  11  12   0    3.11    1.45
  11  12   0    5.15    1.68
 -12 -12   0    1.05    1.68
  12  12   0    0.85    1.50
  12  12   0   -1.53    1.20
  12  12   0   -1.95    1.40
 -13 -12   0    1.80    1.79
 -13 -12   0    2.18    1.60
  13  12   0    0.34    1.44
  13  12   0   -1.26    1.50
  13  12   0    1.34    1.65
   4 -13   0   11.67    2.16
   4 -13   0    4.50    1.88
  -4  13   0   10.02    3.96
  -4  13   0    8.84    2.27
   3 -13   0    6.04    1.92
   3 -13   0   12.20    1.87
  -3  13   0    7.09    2.08
  -3  13   0   11.23    2.22
   2 -13   0   -1.12    1.52
   2 -13   0    1.65    1.38
  -2  13   0   -0.82    1.52
  -2  13   0    0.77    1.59
   1 -13   0   21.29    2.04
   1 -13   0   16.38    1.99
  -1  13   0   17.65    1.96
  -1  13   0   24.25    2.36
   0 -13   0    4.62    1.35
   0 -13   0    6.51    1.23
   0  13   0    9.77    1.34
   0  13   0    6.65    1.29
  -1 -13   0    0.07    0.88
  -1 -13   0    3.96    0.89
   5  13   0    6.06    1.30
   6  13   0   37.16    2.34
   7  13   0    1.39    1.24
   8  13   0   16.19    2.05
   9  13   0   10.21    1.75
 -10 -13   0    1.83    1.22
 -10 -13   0    1.52    1.16
  10  13   0    0.60    1.38
 -11 -13   0    4.84    1.53
 -11 -13   0    3.31    1.21
  11  13   0    3.83    0.80
  11  13   0    2.11    1.27
  11  13   0    5.14    1.50
 -12 -13   0    0.11    1.18
 -12 -13   0    0.31    1.56
  12  13   0    0.11    1.45
  12  13   0   -0.81    1.07
 -13 -13   0    2.88    1.53
  13  13   0    0.74    1.42
  13  13   0    1.76    1.82
  13  13   0    6.26    1.57
   2 -14   0   -3.75    1.43
   2 -14   0    2.19    1.49
  -2  14   0   -1.74    1.61
  -2  14   0    1.19    1.61
   1 -14   0    9.73    1.48
   1 -14   0    6.03    1.66
  -1  14   0    6.73    1.64
   0 -14   0    2.15    1.06
   0 -14   0   -2.80    1.09
   0  14   0    0.97    0.76
   0  14   0   -0.27    0.65
  -1 -14   0    2.83    0.82
   6  14   0    2.12    1.30
   7  14   0   25.54    2.24
   8  14   0   20.85    2.18
   9  14   0    1.34    1.37
  10  14   0    3.33    1.56
 -11 -14   0   -0.82    0.78
 -11 -14   0   -0.76    0.99
  11  14   0    0.65    1.44
 -12 -14   0    4.98    1.26
 -12 -14   0    2.09    1.46
  12  14   0    2.14    1.51
   0 -15   0   -2.98    1.07
   0 -15   0    1.91    0.97
   7  15   0   32.86    2.51
   8  15   0    9.54    1.74
   9  15   0    0.10    1.38
  10  15   0   -0.02    1.44
  10  15  -1   -2.33    1.30
   9  15  -1    2.35    1.45
   8  15  -1    8.76    1.80
   7  15  -1   -1.32    1.16
  -1 -15   1    1.86    0.54
  -1 -15   1    1.43    0.50
   0 -15   1    2.65    1.33
   0 -15   1    4.91    1.05
  11  14  -1    1.52    1.47
 -11 -14   1    3.29    0.98
 -11 -14   1    0.32    1.25
  10  14  -1    3.93    1.56
   9  14  -1   10.00    1.93
   8  14  -1    2.44    1.41
   7  14  -1   25.72    2.31
  -1 -14   1    3.04    0.77
   0  14  -1    8.01    0.95
   0  14  -1    9.50    0.98
   0 -14   1    7.31    1.55
   0 -14   1   10.58    1.30
  -1  14  -1    0.97    1.49
   1 -14   1    5.36    1.22
   1 -14   1    1.11    1.57
  -2  14  -1    1.73    1.77
  -2  14  -1    2.23    1.60
   2 -14   1   -0.98    1.61
   2 -14   1    6.61    1.52
  12  13  -1   -3.14    1.51
  12  13  -1   -0.29    1.21
  12  13  -1    0.54    1.49
 -12 -13   1    1.68    1.31
 -12 -13   1    1.18    1.75
  11  13  -1    1.66    1.56
  11  13  -1   -1.43    0.77
 -11 -13   1   -0.91    1.48
 -11 -13   1   -1.23    1.02
  10  13  -1    7.87    1.77
 -10 -13   1    6.14    1.10
 -10 -13   1    4.72    1.43
   9  13  -1   12.82    1.97
  -9 -13   1   17.75    1.25
   8  13  -1   -0.31    1.19
   7  13  -1   34.15    2.91
   6  13  -1   20.75    1.98
  -1 -13   1    2.30    0.82
  -1 -13   1    0.21    0.97
   0  13  -1    8.88    1.36
   0  13  -1    9.96    1.34
   0 -13   1    7.01    1.50
   0 -13   1   11.99    1.39
  -1  13  -1    0.68    1.28
  -1  13  -1    0.25    1.47
   1 -13   1   -1.75    1.37
   1 -13   1    2.31    1.19
  -2  13  -1   10.42    1.93
  -2  13  -1    5.89    1.88
   2 -13   1    6.90    1.58
   2 -13   1    2.43    1.73
  -3  13  -1    3.18    1.90
  -3  13  -1    6.65    2.04
   3 -13   1   -1.62    1.60
   3 -13   1    6.05    1.51
  -4  13  -1    3.09    1.87
  -4  13  -1   -0.71    1.92
   4 -13   1   -2.95    1.76
   4 -13   1    5.72    1.77
  13  12  -1    3.48    1.59
  13  12  -1    3.47    1.82
  13  12  -1    4.69    1.53
 -13 -12   1    4.84    1.67
 -13 -12   1    7.93    2.21
  12  12  -1   -1.69    1.49
  12  12  -1    2.93    1.35
  12  12  -1    2.14    1.63
 -12 -12   1    4.53    1.59
 -12 -12   1    1.93    1.77
  11  12  -1    1.28    1.11
  11  12  -1    0.10    1.39
  11  12  -1   -0.35    1.40
 -11 -12   1    0.50    1.65
 -11 -12   1   -0.41    1.20
  10  12  -1    6.04    1.74
  10  12  -1    5.15    1.26
  10  12  -1    2.91    1.04
 -10 -12   1    6.38    1.36
 -10 -12   1    5.34    1.61
   9  12  -1   20.78    2.23
   9  12  -1   21.95    0.96
  -9 -12   1   23.47    1.65
  -9 -12   1   21.33    2.16
   8  12  -1    5.15    1.42
  -8 -12   1    4.24    0.73
  -8 -12   1    3.08    0.94
   7  12  -1   27.79    2.29
   6  12  -1    4.25    1.36
   5  12  -1   18.73    1.80
  -2 -12   1   12.97    0.84
  -2 -12   1   11.49    0.77
   1  12  -1   19.07    0.74
  -1 -12   1   15.94    1.66
  -1 -12   1   16.70    1.39
   0  12  -1    9.67    1.36
   0  12  -1    7.32    1.44
   0 -12   1    9.28    1.53
   0 -12   1    8.61    1.32
  -1  12  -1   20.14    2.04
  -1  12  -1   24.23    2.43
   1 -12   1   22.03    2.08
   1 -12   1   19.43    2.05
  -2  12  -1   17.29    2.28
  -2  12  -1   23.32    2.39
   2 -12   1   21.54    2.20
   2 -12   1   18.00    2.19
  -3  12  -1    3.47    1.79
  -3  12  -1   -0.47    1.59
   3 -12   1   -1.93    1.49
   3 -12   1   -0.28    1.27
  -4  12  -1   13.06    2.29
  -4  12  -1    7.96    2.18
   4 -12   1    7.11    1.90
   4 -12   1    9.97    1.77
  -5  12  -1    6.07    2.25
  -5  12  -1    5.36    2.21
   5 -12   1    6.29    1.81
   5 -12   1    1.01    2.12
  14  11  -1    2.44    1.79
  14  11  -1    3.68    2.10
 -14 -11   1    2.29    1.75
  13  11  -1   -0.16    1.46
  13  11  -1    0.97    1.50
  13  11  -1   -0.20    1.76
 -13 -11   1    2.95    1.80
 -13 -11   1    0.74    2.04
  12  11  -1    0.15    1.64
  12  11  -1    1.40    1.36
  12  11  -1    3.71    1.63
 -12 -11   1   -0.36    1.81
 -12 -11   1    4.30    1.73
  11  11  -1   -1.24    1.14
  11  11  -1   -0.42    1.37
  11  11  -1    0.06    1.59
 -11 -11   1    1.07    1.35
 -11 -11   1    0.10    1.57
  10  11  -1    8.66    1.66
  10  11  -1    9.53    1.48
  10  11  -1    8.78    1.72
 -10 -11   1   10.36    2.00
 -10 -11   1   10.53    1.67
   9  11  -1    6.60    1.11
   9  11  -1    6.86    1.33
   9  11  -1    7.74    1.75
  -9 -11   1    3.93    1.52
  -9 -11   1    5.88    1.27
   8  11  -1    1.00    0.73
   8  11  -1    1.98    1.23
   8  11  -1    0.44    0.60
  -8 -11   1    0.59    1.38
  -8 -11   1    0.01    0.84
   7  11  -1   67.11    3.07
  -7 -11   1   65.27    2.19
  -7 -11   1   66.28    1.96
   6  11  -1   36.59    2.31
   5  11  -1   32.65    2.16
   4  11  -1    6.72    1.27
  -2 -11   1    0.62    0.54
  -2 -11   1    0.72    0.64
   1  11  -1   31.51    1.60
   1  11  -1   33.58    1.49
  -1 -11   1   31.83    1.82
  -1 -11   1   30.31    1.64
   0  11  -1    6.25    1.47
   0  11  -1   10.13    1.39
   0 -11   1    7.52    1.38
  -1  11  -1   -0.42    1.42
  -1  11  -1   -0.81    1.31
   1 -11   1   -0.47    1.24
   1 -11   1    0.60    1.20
  -2  11  -1    5.82    1.79
  -2  11  -1    3.68    1.74
   2 -11   1    4.08    1.39
   2 -11   1    3.97    1.62
   2 -11   1    5.97    0.79
  -3  11  -1    2.21    1.73
  -3  11  -1    1.90    1.75
   3 -11   1    2.46    1.53
   3 -11   1    2.24    1.65
  -4  11  -1    9.72    2.33
  -4  11  -1   14.39    2.45
   4 -11   1    8.57    0.77
   4 -11   1   10.17    1.90
   4 -11   1   10.45    2.10
  -5  11  -1    2.40    2.10
  -5  11  -1    1.36    1.92
   5 -11   1   -0.92    1.54
   5 -11   1    0.85    0.49
   5 -11   1    5.92    1.68
  -6  11  -1   10.74    2.69
  -6  11  -1   15.54    2.86
   6 -11   1    9.46    0.73
   6 -11   1   15.67    2.46
   6 -11   1   12.74    2.48
  14  10  -1    4.52    2.29
  14  10  -1    6.13    1.83
  14  10  -1    4.00    1.71
 -14 -10   1    7.31    2.05
 -14 -10   1    2.91    2.37
  13  10  -1    1.69    1.50
  13  10  -1    0.53    1.68
  13  10  -1    0.43    1.51
 -13 -10   1    1.03    1.63
 -13 -10   1   -1.96    1.66
  12  10  -1    1.65    1.60
  12  10  -1   -0.40    1.38
  12  10  -1    2.91    1.88
 -12 -10   1    2.05    1.61
 -12 -10   1   -0.17    1.93
  11  10  -1    2.65    1.44
  11  10  -1    0.36    1.67
  11  10  -1    3.10    1.53
 -11 -10   1    2.30    1.55
 -11 -10   1    2.88    1.85
  10  10  -1    6.15    1.46
  10  10  -1    7.00    1.60
  10  10  -1    6.61    1.70
 -10 -10   1    7.90    1.72
 -10 -10   1    8.88    1.92
   9  10  -1   19.73    2.49
   9  10  -1   20.03    1.95
  -9 -10   1   16.54    2.11
  -9 -10   1   20.54    1.95
   8  10  -1   66.05    2.59
   8  10  -1   63.48    2.85
   8  10  -1   61.47    2.33
  -8 -10   1   65.81    2.62
  -8 -10   1   65.17    3.07
   7  10  -1   18.30    1.22
   7  10  -1   19.76    1.95
   7  10  -1   17.27    1.06
  -7 -10   1   15.60    1.39
  -7 -10   1   17.99    1.85
   6  10  -1   25.67    2.00
  -6 -10   1   26.49    1.45
  -6 -10   1   28.53    1.19
   5  10  -1   39.90    2.16
   4  10  -1   -0.72    0.86
  -2 -10   1   20.76    1.12
  -2 -10   1   19.99    1.00
   1  10  -1   41.25    1.84
   1  10  -1   44.28    1.70
  -1 -10   1   45.07    1.95
  -1 -10   1   41.54    1.79
   0  10  -1    0.37    1.04
   0  10  -1   -0.63    1.09
   0 -10   1    1.48    1.06
   0 -10   1   -0.27    0.94
   0 -10   1    0.74    0.68
  -1  10  -1    8.20    1.59
  -1  10  -1    7.68    1.53
   1 -10   1   10.41    1.50
   1 -10   1   10.98    1.00
   1 -10   1   11.34    1.71
  -2  10  -1    3.73    1.63
   2 -10   1    3.51    0.74
   2 -10   1    3.21    1.41
   2 -10   1    6.94    1.64
  -3  10  -1   88.61    4.12
  -3  10  -1   89.41    3.92
   3 -10   1   87.91    3.89
   3 -10   1   84.45    5.84
  -4  10  -1    3.81    2.07
  -4  10  -1    0.55    1.50
   4 -10   1    2.46    1.62
   4 -10   1    0.84    0.77
   4 -10   1    1.83    1.50
  -5  10  -1   22.63    2.86
  -5  10  -1   19.12    2.61
   5 -10   1   20.23    1.48
   5 -10   1   19.64    2.40
   5 -10   1   23.61    2.89
  -6  10  -1   10.63    2.50
  -6  10  -1   10.27    2.63
   6 -10   1    6.16    2.10
   6 -10   1    8.87    2.06
  -7  10  -1    7.64    2.38
  -7  10  -1   14.72    2.79
   7 -10   1    5.94    2.31
   7 -10   1   10.97    2.36
  -8  10  -1   21.49    3.22
  -8  10  -1   20.47    3.28
   8 -10   1   18.84    2.89
  14   9  -1   12.47    2.52
  14   9  -1   11.61    2.48
  14   9  -1    5.82    1.88
 -14  -9   1    3.01    2.56
 -14  -9   1    6.83    2.13
  13   9  -1   -0.06    1.75
  13   9  -1    1.77    1.59
  13   9  -1   -0.49    1.30
 -13  -9   1    0.53    2.26
 -13  -9   1    2.86    1.76
  12   9  -1    2.85    1.44
  12   9  -1    2.84    2.05
  12   9  -1    3.53    1.54
 -12  -9   1    2.37    1.89
 -12  -9   1    1.52    1.60
  11   9  -1    9.41    1.88
  11   9  -1    8.00    1.71
 -11  -9   1    8.64    2.27
 -11  -9   1    8.52    1.86
  10   9  -1    3.58    1.53
  10   9  -1    4.67    1.55
  10   9  -1    3.97    1.57
 -10  -9   1    1.91    1.91
   9   9  -1   18.04    1.89
   9   9  -1   19.86    2.08
   9   9  -1   19.17    1.99
  -9  -9   1   19.13    1.98
  -9  -9   1   18.71    2.28
   8   9  -1   20.30    1.90
   8   9  -1   20.10    1.79
   8   9  -1   22.46    1.78
  -8  -9   1   20.17    1.98
  -8  -9   1   20.82    2.15
   7   9  -1    2.23    1.14
   7   9  -1    3.22    1.04
   7   9  -1    1.19    0.78
  -7  -9   1    0.56    1.17
  -7  -9   1    0.97    0.93
   6   9  -1   27.08    1.88
   6   9  -1   27.09    1.27
   6   9  -1   25.34    1.13
  -6  -9   1   25.81    1.44
  -6  -9   1   24.53    1.76
   5   9  -1   16.97    1.57
  -5  -9   1   14.90    1.07
  -5  -9   1   13.64    0.84
   4   9  -1   24.56    1.65
   3   9  -1   11.52    1.20
  -2  -9   1   46.06    1.50
  -2  -9   1   44.65    1.40
   1   9  -1    3.66    0.91
   1   9  -1    3.49    0.75
  -1  -9   1    3.73    0.80
  -1  -9   1    4.33    0.89
  -1  -9   1    4.52    0.82
   0   9  -1   25.98    1.91
   0   9  -1   24.26    1.71
   0  -9   1   23.43    1.66
   0  -9   1   21.79    1.28
   0  -9   1   24.43    1.75
  -1   9  -1    0.50    1.21
  -1   9  -1    2.31    1.27
   1  -9   1    1.35    0.64
   1  -9   1    1.10    1.13
   1  -9   1    1.46    1.08
  -2   9  -1   66.25    3.05
  -2   9  -1   48.68    3.57
   2  -9   1   70.72    3.10
   2  -9   1   68.29    3.00
  -3   9  -1   28.23    2.60
  -3   9  -1   27.09    2.76
   3  -9   1   26.63    2.40
   3  -9   1   22.95    2.32
   3  -9   1   28.31    1.48
  -4   9  -1   15.01    2.23
  -4   9  -1   16.13    2.49
   4  -9   1   13.39    2.08
   4  -9   1   13.83    1.30
   4  -9   1   12.33    2.14
  -5   9  -1   24.21    2.93
  -5   9  -1   22.12    2.71
   5  -9   1   19.93    2.52
   5  -9   1   19.77    2.64
  -6   9  -1    6.27    2.21
  -6   9  -1    4.21    2.03
   6  -9   1    1.40    1.82
   6  -9   1    7.91    1.98
  -7   9  -1   10.53    2.59
  -7   9  -1   10.93    2.58
   7  -9   1   13.29    2.18
  -8   9  -1    8.26    2.47
  -8   9  -1    3.14    2.26
   8  -9   1    5.61    2.12
   8  -9   1    7.26    1.84
  -9   9  -1    9.58    2.40
  -9   9  -1   14.35    2.88
   9  -9   1    9.63    2.72
   9  -9   1   18.29    2.67
  15   8  -1   18.51    2.94
  15   8  -1   19.13    2.81
  15   8  -1   17.80    2.86
 -15  -8   1   17.49    3.34
  14   8  -1    6.81    1.77
  14   8  -1    3.00    1.85
  14   8  -1    5.89    2.40
 -14  -8   1    2.80    2.12
 -14  -8   1    0.84    2.12
  13   8  -1   -0.64    0.94
  13   8  -1    1.75    1.95
  13   8  -1    2.95    2.06
 -13  -8   1    2.39    2.05
 -13  -8   1    0.19    1.78
  12   8  -1    0.59    1.35
  12   8  -1    0.16    1.73
  12   8  -1    0.37    1.86
 -12  -8   1    4.48    2.15
 -12  -8   1    0.28    1.72
  11   8  -1   10.23    1.71
  11   8  -1   10.52    2.28
  11   8  -1   13.38    2.09
 -11  -8   1   12.34    2.42
 -11  -8   1   12.63    2.18
  10   8  -1   -0.77    1.06
  10   8  -1    1.62    1.76
  10   8  -1    0.02    1.32
 -10  -8   1    0.62    1.60
   9   8  -1   18.01    1.93
   9   8  -1   15.79    1.85
   9   8  -1   15.56    1.84
  -9  -8   1   16.58    2.25
  -9  -8   1   17.74    2.09
   8   8  -1   17.82    1.77
   8   8  -1   15.25    1.65
  -8  -8   1   16.12    1.96
  -8  -8   1   17.83    1.77
   7   8  -1   60.45    2.54
   7   8  -1   60.96    2.68
   7   8  -1   59.40    2.32
  -7  -8   1   60.03    2.79
  -7  -8   1   64.56    2.59
   6   8  -1   80.91    2.95
   6   8  -1   86.16    2.49
   6   8  -1   86.02    2.63
  -6  -8   1   84.30    2.98
  -6  -8   1   82.62    2.65
   5   8  -1    1.86    0.61
   5   8  -1    2.06    0.84
   5   8  -1    1.46    0.49
  -5  -8   1    1.73    0.89
  -5  -8   1    0.58    0.61
   4   8  -1  117.48    3.34
  -4  -8   1  112.17    2.65
  -4  -8   1  114.32    2.53
   3   8  -1   18.61    1.41
  -3  -8   1   19.68    0.70
  -3  -8   1   18.73    0.72
  -2  -8   1    2.51    0.55
  -2  -8   1    3.23    0.64
   1   8  -1    1.00    0.65
   1   8  -1    0.73    0.78
  -1  -8   1    0.89    0.75
  -1  -8   1    1.05    0.69
  -1  -8   1    1.26    0.67
   0   8  -1   26.81    1.69
   0   8  -1   28.12    1.90
   0  -8   1   29.90    1.38
   0  -8   1   31.57    1.73
   0  -8   1   30.39    1.74
  -1   8  -1   46.98    2.35
  -1   8  -1   40.36    2.22
   1  -8   1   43.59    1.55
   1  -8   1   40.38    2.13
   1  -8   1   43.59    2.21
  -2   8  -1    4.32    1.25
  -2   8  -1    3.07    1.39
   2  -8   1    3.42    0.64
   2  -8   1    4.38    1.20
   2  -8   1    0.80    1.22
  -3   8  -1   25.13    2.57
  -3   8  -1   23.00    2.36
   3  -8   1   21.39    1.18
   3  -8   1   24.23    2.19
   3  -8   1   25.43    2.45
  -4   8  -1    0.35    1.52
  -4   8  -1    0.29    1.52
   4  -8   1    1.84    1.43
   4  -8   1    1.38    1.48
  -5   8  -1    9.56    2.19
  -5   8  -1    6.11    1.94
   5  -8   1    5.94    3.40
   5  -8   1    9.29    2.02
  -6   8  -1    2.66    2.00
  -6   8  -1    7.96    2.28
   6  -8   1    5.36    2.05
  -7   8  -1   19.65    2.96
  -7   8  -1   17.84    2.92
   7  -8   1   18.97    2.75
  -8   8  -1    0.76    2.13
  -8   8  -1    4.07    2.34
   8  -8   1    5.77    2.14
   8  -8   1    1.19    2.05
  -9   8  -1    8.85    2.77
  -9   8  -1    6.60    2.60
   9  -8   1    7.43    1.93
   9  -8   1    7.17    2.04
  15   7  -1   16.61    3.04
  15   7  -1   15.54    2.03
  15   7  -1   17.27    2.95
 -15  -7   1    9.46    2.97
 -15  -7   1   17.65    3.08
  14   7  -1    4.82    1.80
  14   7  -1    7.13    2.23
  14   7  -1    5.10    2.41
 -14  -7   1    9.62    2.44
 -14  -7   1    2.09    2.43
  13   7  -1    0.79    1.09
  13   7  -1    0.38    1.72
  13   7  -1   -0.26    1.94
 -13  -7   1    0.38    2.20
  12   7  -1    4.36    2.06
  12   7  -1    1.80    1.39
  12   7  -1    4.34    1.94
 -12  -7   1    4.60    2.10
 -12  -7   1    4.42    2.32
  11   7  -1    1.55    1.36
  11   7  -1    0.19    1.52
  11   7  -1    0.19    1.77
 -11  -7   1   -0.74    1.83
 -11  -7   1   -1.54    1.61
  10   7  -1   21.68    2.15
  10   7  -1   30.35    2.58
  10   7  -1   25.15    2.52
 -10  -7   1   25.94    2.63
 -10  -7   1   28.03    2.92
   9   7  -1   27.45    1.91
   9   7  -1   28.42    2.28
   9   7  -1   28.89    2.45
  -9  -7   1   30.29    2.85
  -9  -7   1   27.48    2.58
   8   7  -1    1.42    1.21
   8   7  -1    1.09    1.13
   8   7  -1   -0.01    1.03
  -8  -7   1    0.72    1.40
  -8  -7   1    2.24    1.20
   7   7  -1   66.21    2.73
   7   7  -1   68.84    2.77
  -7  -7   1   66.70    2.75
  -7  -7   1   70.24    3.06
   6   7  -1   16.39    1.53
   6   7  -1   15.75    1.53
  -6  -7   1   14.28    1.45
  -6  -7   1   15.79    1.56
   5   7  -1   12.79    1.43
   5   7  -1   15.52    1.36
  -5  -7   1   13.47    1.35
  -5  -7   1   15.11    1.45
   4   7  -1   15.94    0.96
   4   7  -1   18.63    1.61
  -4  -7   1   15.23    1.04
  -4  -7   1   15.58    1.37
   3   7  -1    9.80    1.15
  -3  -7   1    6.30    0.63
  -3  -7   1    6.66    0.69
   2   7  -1    4.58    0.41
   2   7  -1    4.88    0.37
   2   7  -1    4.08    0.92
  -2  -7   1    5.65    0.69
  -2  -7   1    4.07    0.86
  -2  -7   1    4.14    0.66
   1   7  -1  149.29    3.68
   1   7  -1  153.84    3.52
  -1  -7   1  150.46    3.57
  -1  -7   1  150.54    3.66
  -1  -7   1  170.47    4.14
   0   7  -1   16.18    1.64
   0   7  -1   14.90    1.32
   0  -7   1   14.69    1.13
   0  -7   1   13.91    1.38
   0  -7   1   14.44    1.39
  -1   7  -1    2.39    1.18
  -1   7  -1    0.71    1.08
   1  -7   1    2.04    0.58
   1  -7   1    1.50    1.08
   1  -7   1    1.15    1.05
  -2   7  -1  137.38    4.24
  -2   7  -1  141.02    4.26
   2  -7   1  146.13    4.28
   2  -7   1  138.34    4.22
   2  -7   1  134.13    3.19
  -3   7  -1    0.33    1.22
  -3   7  -1   -1.10    1.32
   3  -7   1   -0.31    1.08
   3  -7   1    1.31    1.21
  -4   7  -1   18.00    2.22
  -4   7  -1   17.25    2.17
   4  -7   1   17.70    2.06
   4  -7   1   13.10    1.97
  -5   7  -1    5.80    1.94
  -5   7  -1    7.43    2.05
   5  -7   1    7.89    1.88
  -6   7  -1   45.28    3.64
  -6   7  -1   44.64    3.64
   6  -7   1   35.73    2.99
   6  -7   1   49.92    3.52
  -7   7  -1    0.26    2.01
  -7   7  -1   -1.29    1.94
   7  -7   1    2.03    1.47
   7  -7   1    1.07    1.92
  -8   7  -1    8.71    2.65
  -8   7  -1   19.03    3.12
   8  -7   1   12.80    2.48
   8  -7   1   17.69    2.82
  -9   7  -1   12.49    3.02
  -9   7  -1   11.28    2.47
   9  -7   1   12.17    2.72
   9  -7   1   10.18    2.18
 -10   7  -1    5.66    2.64
 -10   7  -1    3.50    2.52
  10  -7   1    1.50    1.58
  10  -7   1   -1.59    1.90
  15   6  -1    4.83    1.65
  15   6  -1    2.40    2.14
  15   6  -1    3.55    1.92
 -15  -6   1    0.50    2.41
 -15  -6   1    2.94    2.26
  14   6  -1   14.91    3.00
  14   6  -1   15.01    2.73
  14   6  -1    9.36    1.91
 -14  -6   1   11.09    2.61
 -14  -6   1   12.25    2.43
  13   6  -1   10.60    1.82
  13   6  -1   10.63    2.51
  13   6  -1    9.95    2.11
 -13  -6   1    9.54    2.53
 -13  -6   1    9.51    2.79
  12   6  -1    0.98    2.00
  12   6  -1    3.91    1.57
  12   6  -1    1.52    1.88
 -12  -6   1    4.85    1.93
 -12  -6   1    4.14    2.09
  11   6  -1    7.43    2.01
  11   6  -1    5.65    2.10
  11   6  -1    4.82    1.60
 -11  -6   1    9.19    2.90
  10   6  -1   53.70    3.27
  10   6  -1   49.17    2.78
  10   6  -1   56.95    3.43
 -10  -6   1   47.52    3.58
 -10  -6   1   51.94    3.58
   9   6  -1   29.54    2.13
   9   6  -1   29.17    2.78
   9   6  -1   26.88    2.38
  -9  -6   1   26.94    2.74
  -9  -6   1   26.40    2.43
   8   6  -1   23.60    1.85
   8   6  -1   24.25    2.14
  -8  -6   1   20.60    2.02
  -8  -6   1   20.79    2.24
   7   6  -1   25.01    1.83
   7   6  -1   18.81    1.84
  -7  -6   1   19.33    1.79
  -7  -6   1   17.53    1.87
   6   6  -1    0.68    1.00
   6   6  -1    1.10    1.10
   6   6  -1    0.99    1.02
  -6  -6   1   -0.05    1.04
  -6  -6   1    2.48    1.26
   5   6  -1  189.74    4.62
   5   6  -1  193.23    4.79
   5   6  -1  190.28    4.58
  -5  -6   1  190.36    4.61
  -5  -6   1  187.21    4.85
   4   6  -1   -0.60    0.74
   4   6  -1    0.94    0.88
   4   6  -1    0.66    0.91
  -4  -6   1   -0.30    0.77
  -4  -6   1    0.65    1.04
   3   6  -1   20.00    0.93
   3   6  -1   17.98    1.49
  -3  -6   1   19.84    1.37
  -3  -6   1   19.42    1.10
   2   6  -1    0.71    0.48
   2   6  -1    1.14    0.82
  -2  -6   1    0.40    0.84
  -2  -6   1    1.52    0.61
  -2  -6   1    1.35    0.94
   1   6  -1   57.55    1.97
  -1  -6   1   57.05    1.83
  -1  -6   1   59.83    1.85
  -1  -6   1   60.11    1.94
   0   6  -1   20.07    1.63
   0   6  -1   25.91    1.71
   0  -6   1   22.67    1.28
   0  -6   1   23.93    1.55
   0  -6   1   23.14    1.66
  -1   6  -1    1.75    1.18
  -1   6  -1    3.21    1.21
   1  -6   1    1.94    0.65
   1  -6   1    3.32    1.18
   1  -6   1    2.02    1.11
  -2   6  -1   49.40    2.51
  -2   6  -1   51.20    2.54
   2  -6   1   48.22    2.55
   2  -6   1   50.87    2.61
  -3   6  -1    3.69    1.40
  -3   6  -1    6.04    1.43
   3  -6   1    5.11    1.32
   3  -6   1    4.10    1.32
  -4   6  -1   63.08    3.26
  -4   6  -1   66.89    3.31
   4  -6   1   67.91    3.22
   4  -6   1   74.12    3.79
  -5   6  -1    0.54    1.16
  -5   6  -1    0.59    1.57
   5  -6   1    0.13    1.05
   5  -6   1    0.24    0.68
  -6   6  -1    2.93    1.45
  -6   6  -1    0.36    1.33
   6  -6   1    2.90    1.70
   6  -6   1    2.40    1.78
  -7   6  -1    1.94    1.58
  -7   6  -1    1.01    2.00
   7  -6   1    1.17    1.90
   7  -6   1   -0.56    1.73
  -8   6  -1   -0.35    2.09
   8  -6   1    1.28    1.59
  -9   6  -1    7.31    2.67
  -9   6  -1    4.21    2.54
   9  -6   1    8.36    2.04
   9  -6   1    3.77    2.26
 -10   6  -1    5.63    4.67
 -10   6  -1    2.05    1.94
  10  -6   1    1.60    1.75
  10  -6   1    9.67    2.45
 -11   6  -1   15.48    3.34
 -11   6  -1   11.19    3.23
  11  -6   1    9.34    2.81
  11  -6   1   12.15    2.78
  15   5  -1    3.26    1.51
  15   5  -1    1.14    1.78
 -15  -5   1    3.25    2.12
 -15  -5   1   10.84    2.83
  14   5  -1    2.55    1.19
  14   5  -1    1.60    2.38
  14   5  -1    4.02    2.17
 -14  -5   1    1.51    2.45
 -14  -5   1    1.65    1.87
  13   5  -1   11.63    2.57
  13   5  -1   14.26    2.01
  13   5  -1   15.09    2.84
 -13  -5   1   15.18    3.14
 -13  -5   1   12.02    2.77
  12   5  -1    0.64    1.42
  12   5  -1   -1.00    1.96
 -12  -5   1    0.43    1.65
 -12  -5   1    3.98    2.15
  11   5  -1    9.59    2.03
  11   5  -1    6.45    2.07
 -11  -5   1    9.05    2.51
 -11  -5   1    6.74    2.16
  10   5  -1   19.03    2.48
  10   5  -1   20.15    2.56
 -10  -5   1   19.15    2.44
 -10  -5   1   22.43    2.83
   9   5  -1   34.96    2.76
  -9  -5   1   32.08    2.53
   8   5  -1   41.27    2.59
  -8  -5   1   38.49    2.77
  -8  -5   1   31.99    2.86
   7   5  -1   40.14    2.42
   7   5  -1   36.38    2.43
  -7  -5   1   40.30    2.63
  -7  -5   1   35.55    2.31
   6   5  -1   66.34    2.93
   6   5  -1   65.32    2.61
   6   5  -1   64.82    2.95
  -6  -5   1   70.89    3.21
  -6  -5   1   70.81    2.93
   5   5  -1   29.17    2.03
   5   5  -1   34.65    1.69
   5   5  -1   29.32    1.84
  -5  -5   1   30.18    1.98
  -5  -5   1   31.06    2.06
   4   5  -1   84.86    2.51
   4   5  -1   86.64    2.59
   4   5  -1   86.84    2.67
  -4  -5   1   80.85    2.72
  -4  -5   1   86.07    2.50
   3   5  -1   15.29    1.22
   3   5  -1   14.37    1.00
   3   5  -1   15.49    1.03
  -3  -5   1   16.00    1.32
  -3  -5   1   15.30    1.02
   2   5  -1  162.49    3.26
   2   5  -1  155.95    3.36
   2   5  -1  165.59    3.74
  -2  -5   1  166.32    3.74
  -2  -5   1  160.22    3.39
  -2  -5   1  163.49    3.50
   1   5  -1   87.54    2.28
   1   5  -1   90.64    2.11
   1   5  -1   92.18    2.33
  -1  -5   1   88.60    2.23
  -1  -5   1   89.35    2.20
  -1  -5   1   90.05    2.31
   0   5  -1    9.91    1.05
   0  -5   1    8.39    0.96
   0  -5   1   10.78    0.89
   0  -5   1   10.01    1.03
  -1   5  -1   59.05    2.40
  -1   5  -1   53.87    2.26
   1  -5   1   58.31    2.31
   1  -5   1   57.60    2.22
  -2   5  -1   -0.59    1.20
  -2   5  -1   -0.49    1.21
   2  -5   1   -1.46    1.11
   2  -5   1   -1.20    1.11
  -3   5  -1   23.57    2.27
  -3   5  -1   25.80    2.31
   3  -5   1   26.12    2.25
   3  -5   1   25.15    1.83
  -4   5  -1    0.22    1.39
  -4   5  -1    0.35    1.10
   4  -5   1   -0.57    1.29
  -5   5  -1   10.95    1.99
  -5   5  -1   12.28    1.98
   5  -5   1   10.84    1.53
   5  -5   1   12.72    1.94
  -6   5  -1   10.68    2.15
  -6   5  -1    6.88    2.05
   6  -5   1    8.37    1.93
   6  -5   1   10.49    1.84
  -7   5  -1    8.91    2.29
  -7   5  -1    3.61    1.64
   7  -5   1    8.64    2.21
   7  -5   1    5.60    2.09
  -8   5  -1   53.62    3.68
  -8   5  -1   56.19    4.33
   8  -5   1   58.05    3.65
   8  -5   1   59.45    3.99
  -9   5  -1   11.57    2.84
  -9   5  -1   11.03    2.80
   9  -5   1    6.53    2.38
   9  -5   1    9.26    2.86
 -10   5  -1   15.61    2.78
  10  -5   1   15.59    3.00
  10  -5   1   16.21    2.63
 -11   5  -1    7.63    2.90
 -11   5  -1    1.69    2.58
  11  -5   1    9.35    2.65
  11  -5   1    2.80    2.43
 -12   5  -1    6.45    2.73
 -12   5  -1    0.24    2.48
  12  -5   1    5.35    2.58
  12  -5   1    7.82    2.24
  15   4  -1    3.44    2.63
  15   4  -1    1.37    1.45
  15   4  -1    3.11    2.38
 -15  -4   1    1.88    2.84
 -15  -4   1    1.26    2.44
  14   4  -1    2.35    1.51
  14   4  -1   -0.48    2.04
  14   4  -1    2.46    2.53
 -14  -4   1    5.34    2.83
 -14  -4   1    3.33    1.92
  13   4  -1    9.28    2.10
  13   4  -1   14.87    2.98
 -13  -4   1    9.82    2.87
 -13  -4   1    6.83    2.31
  12   4  -1   -0.78    1.95
  12   4  -1    3.07    1.78
 -12  -4   1    4.76    2.90
 -12  -4   1   -0.84    2.11
  11   4  -1   29.23    3.36
  11   4  -1   24.42    2.99
 -11  -4   1   22.39    3.36
 -11  -4   1   23.69    3.02
  10   4  -1    3.37    1.87
  10   4  -1    3.07    1.89
 -10  -4   1    5.08    1.57
 -10  -4   1    5.79    1.78
   9   4  -1    9.52    1.64
  -9  -4   1    6.57    1.78
  -9  -4   1    9.68    2.20
   8   4  -1  120.64    4.19
  -8  -4   1  114.49    4.09
  -8  -4   1  120.00    4.62
   7   4  -1    2.92    1.44
   7   4  -1    5.11    1.27
  -7  -4   1    4.83    1.74
   6   4  -1   10.08    1.69
   6   4  -1   13.35    1.68
  -6  -4   1   13.47    1.98
  -6  -4   1    9.35    1.57
   5   4  -1    9.42    1.43
   5   4  -1    8.28    1.29
  -5  -4   1   11.89    1.34
  -5  -4   1    8.56    1.43
   4   4  -1   86.06    2.52
   4   4  -1   85.72    2.52
   4   4  -1   84.33    2.56
  -4  -4   1   84.60    2.56
  -4  -4   1   86.04    2.75
   3   4  -1    0.19    0.59
  -3  -4   1    0.57    0.64
  -3  -4   1   -0.32    0.60
   2   4  -1    3.59    0.61
   2   4  -1    3.41    0.51
   2   4  -1    4.25    0.53
  -2  -4   1    4.34    0.62
  -2  -4   1    4.62    0.53
  -2  -4   1    3.49    0.66
   1   4  -1   98.73    2.34
   1   4  -1   95.82    2.35
   1   4  -1   99.56    2.17
  -1  -4   1   96.30    2.24
  -1  -4   1   99.86    2.38
  -1  -4   1  101.29    2.31
   0   4  -1   73.38    2.11
   0   4  -1   77.75    2.01
   0  -4   1   74.16    2.01
   0  -4   1   74.50    1.88
  -1   4  -1  159.12    3.97
   1  -4   1  162.37    3.86
   1  -4   1  158.68    3.88
  -2   4  -1    3.42    1.12
  -2   4  -1    3.36    1.15
   2  -4   1    4.15    1.10
   2  -4   1    3.30    1.08
  -3   4  -1  105.76    3.81
  -3   4  -1  106.60    3.79
   3  -4   1  108.48    3.51
  -4   4  -1   20.98    2.01
  -4   4  -1   24.50    2.32
   4  -4   1   19.73    1.87
   4  -4   1   19.63    1.92
  -5   4  -1   66.92    3.46
  -5   4  -1   63.86    3.07
   5  -4   1   63.69    3.00
   5  -4   1   59.85    3.19
  -6   4  -1    0.12    1.11
  -6   4  -1    2.60    1.73
   6  -4   1    0.30    1.09
   6  -4   1   -0.95    1.51
  -7   4  -1   26.90    2.64
  -7   4  -1   25.94    2.55
   7  -4   1   26.52    2.50
   7  -4   1   31.02    2.89
  -8   4  -1    3.68    2.25
  -8   4  -1    3.60    2.27
   8  -4   1    1.99    2.01
   8  -4   1    5.36    2.14
  -9   4  -1    3.86    1.94
  -9   4  -1    8.50    2.76
   9  -4   1    7.14    2.51
   9  -4   1    6.22    2.39
 -10   4  -1    1.55    2.53
 -10   4  -1    5.79    2.69
  10  -4   1    1.02    1.62
  10  -4   1    4.40    2.35
 -11   4  -1    0.04    1.81
 -11   4  -1    3.94    2.70
  11  -4   1    2.15    1.81
  11  -4   1    2.37    2.13
 -12   4  -1    2.27    1.89
 -12   4  -1    4.02    2.15
  12  -4   1    1.76    2.41
  12  -4   1    6.21    2.59
  15   3  -1    9.87    1.72
  15   3  -1   12.46    3.23
  15   3  -1    7.08    2.59
 -15  -3   1    5.80    2.52
 -15  -3   1   10.48    3.19
  14   3  -1    5.15    2.35
  14   3  -1    0.01    1.76
 -14  -3   1    1.88    2.52
 -14  -3   1   -0.70    2.52
  13   3  -1    5.94    1.98
  13   3  -1   10.52    2.45
 -13  -3   1   11.77    2.53
 -13  -3   1    9.04    2.98
  12   3  -1   36.02    4.48
  12   3  -1   32.40    3.54
 -12  -3   1   31.51    3.23
 -12  -3   1   33.53    3.89
  11   3  -1   17.85    2.77
  11   3  -1   23.59    3.11
 -11  -3   1   25.43    3.22
 -11  -3   1   25.18    3.09
  10   3  -1   16.96    2.25
  10   3  -1   17.08    2.57
 -10  -3   1   16.56    2.83
 -10  -3   1   18.77    2.34
   9   3  -1   18.77    2.51
  -9  -3   1   20.69    2.43
  -9  -3   1   17.48    2.59
   8   3  -1   93.84    3.92
  -8  -3   1   81.51    3.73
  -8  -3   1   81.09    3.99
   7   3  -1   15.63    1.82
   7   3  -1   20.82    2.30
  -7  -3   1   18.18    2.09
  -7  -3   1   17.44    2.35
   6   3  -1   49.72    2.85
   6   3  -1   52.85    2.96
  -6  -3   1   55.91    3.15
  -6  -3   1   49.30    2.78
   5   3  -1  128.66    3.82
   5   3  -1  133.81    3.92
  -5  -3   1  124.48    3.80
   4   3  -1   37.95    1.74
   4   3  -1   38.88    1.86
  -4  -3   1   41.46    1.92
  -4  -3   1   37.14    1.70
   3   3  -1  271.13    5.57
   3   3  -1  268.60    5.67
   3   3  -1  258.72    5.58
  -3  -3   1  261.57    5.73
  -3  -3   1  268.50    5.62
   2   3  -1  360.56    7.02
   2   3  -1  349.94    6.96
  -2  -3   1  356.70    7.11
   1   3  -1  141.09    3.05
   1   3  -1  136.59    2.88
   1   3  -1  138.26    3.05
  -1  -3   1  140.31    2.94
  -1  -3   1  140.18    3.04
  -1  -3   1  141.08    3.06
   0   3  -1    8.95    0.81
   0   3  -1    7.61    0.68
   0  -3   1    7.81    0.65
   0  -3   1    8.94    0.81
   0  -3   1    8.92    0.83
  -1   3  -1  147.20    3.48
  -1   3  -1  141.44    3.55
   1  -3   1  143.42    3.47
   1  -3   1  146.89    3.52
  -2   3  -1  128.07    3.49
  -2   3  -1  127.34    3.52
  -3   3  -1  289.79    6.84
  -3   3  -1  293.53    6.95
   3  -3   1  304.06    6.89
   3  -3   1  290.45    6.79
  -4   3  -1   -1.68    1.68
  -4   3  -1   -0.70    1.15
   4  -3   1    1.21    1.55
   4  -3   1    0.53    1.51
  -5   3  -1   48.64    3.19
  -5   3  -1   47.46    3.13
   5  -3   1   46.33    2.66
   5  -3   1   53.50    3.08
  -6   3  -1    1.18    1.19
  -6   3  -1    0.30    1.59
   6  -3   1   -0.74    1.10
   6  -3   1    1.39    1.18
  -7   3  -1    4.70    1.52
  -7   3  -1    3.12    1.51
   7  -3   1    3.38    1.77
   7  -3   1    3.64    1.76
  -8   3  -1    5.01    2.17
   8  -3   1    4.28    2.07
   8  -3   1    4.99    2.92
  -9   3  -1    8.65    2.64
  -9   3  -1    5.70    2.10
   9  -3   1    9.74    2.45
   9  -3   1   10.17    2.11
 -10   3  -1   13.22    2.63
 -10   3  -1   11.28    2.99
  10  -3   1   10.54    2.26
  10  -3   1    8.35    2.62
 -11   3  -1   11.52    2.54
 -11   3  -1   13.14    3.16
  11  -3   1    7.45    2.19
  11  -3   1   10.64    2.82
 -12   3  -1    8.22    3.13
 -12   3  -1   10.53    4.27
  12  -3   1   11.51    2.87
 -13   3  -1    6.61    3.06
 -13   3  -1    5.51    2.30
  13  -3   1    3.98    1.95
  13  -3   1    9.14    2.91
  14   2  -1    6.15    2.58
  14   2  -1    2.32    2.55
 -14  -2   1   -0.53    1.83
 -14  -2   1    1.08    2.45
  13   2  -1    0.57    2.42
 -13  -2   1    0.34    2.45
  12   2  -1   -0.22    2.34
  12   2  -1    2.28    1.76
 -12  -2   1    1.32    2.32
 -12  -2   1   -2.29    2.33
  11   2  -1    5.19    1.90
  11   2  -1    4.91    2.20
 -11  -2   1    1.30    2.42
 -11  -2   1    5.52    2.01
  10   2  -1   24.58    2.98
  10   2  -1   19.71    2.90
 -10  -2   1   23.18    5.02
 -10  -2   1   24.69    3.26
   9   2  -1   32.96    3.06
  -9  -2   1   26.91    2.67
  -9  -2   1   30.64    2.97
   8   2  -1   16.70    2.00
  -8  -2   1   15.56    2.00
  -8  -2   1   18.91    2.61
   7   2  -1   11.65    1.84
   7   2  -1   12.35    1.71
  -7  -2   1   12.92    1.90
  -7  -2   1   11.86    1.98
   6   2  -1    8.72    1.64
   6   2  -1    8.24    1.91
  -6  -2   1    7.77    1.97
  -6  -2   1   11.32    1.76
   5   2  -1   56.49    2.60
   5   2  -1   52.79    2.66
  -5  -2   1   55.12    2.56
  -5  -2   1   53.53    2.75
   4   2  -1   70.44    2.39
   4   2  -1   69.19    2.44
  -4  -2   1   63.32    2.29
  -4  -2   1   70.07    2.43
   3   2  -1  191.80    4.40
   3   2  -1  192.65    4.48
  -3  -2   1  190.81    4.52
   2   2  -1  117.75    2.65
   2   2  -1  117.33    2.80
   2   2  -1  118.32    2.83
  -2  -2   1  116.91    2.91
  -2  -2   1  115.07    2.74
   1   2  -1  103.33    2.28
   1   2  -1  100.92    2.31
   1   2  -1  106.59    2.43
  -1  -2   1  104.93    2.32
  -1  -2   1  103.88    2.45
  -1  -2   1  102.10    2.28
   0   2  -1    4.88    0.66
   0   2  -1    5.23    0.57
   0  -2   1    5.39    0.64
   0  -2   1    4.26    0.50
  -1   2  -1   64.09    2.00
  -1   2  -1   63.99    1.91
   1  -2   1   64.24    1.97
  -2   2  -1   -1.01    0.77
   2  -2   1   -0.23    0.50
   2  -2   1    0.19    0.79
  -3   2  -1    8.77    1.24
  -3   2  -1    7.19    1.20
   3  -2   1    6.17    1.06
   3  -2   1    8.54    1.12
  -4   2  -1   47.40    2.70
   4  -2   1   48.13    2.60
   4  -2   1   46.82    2.27
  -5   2  -1   29.62    2.64
  -5   2  -1   31.30    2.86
   5  -2   1   27.77    2.70
   5  -2   1   29.66    2.64
  -6   2  -1    2.05    1.34
  -6   2  -1    3.21    1.93
   6  -2   1    1.84    1.34
   6  -2   1    1.57    1.75
  -7   2  -1   35.87    2.61
  -7   2  -1   31.43    3.03
   7  -2   1   31.85    2.49
   7  -2   1   36.68    2.90
  -8   2  -1    7.99    2.17
  -8   2  -1    5.60    1.61
   8  -2   1    4.84    1.58
   8  -2   1    6.08    2.01
  -9   2  -1   18.27    2.60
  -9   2  -1   20.28    2.72
   9  -2   1   13.92    2.68
   9  -2   1   18.34    2.85
 -10   2  -1   -0.29    2.36
 -10   2  -1   -0.57    2.33
  10  -2   1    0.38    1.63
  10  -2   1   -0.16    2.06
 -11   2  -1   32.56    4.01
 -11   2  -1   37.67    4.16
  11  -2   1   34.53    3.38
  11  -2   1   38.91    3.37
 -12   2  -1    1.06    1.94
 -12   2  -1    3.39    2.09
  12  -2   1    6.68    2.66
  12  -2   1    2.45    1.81
 -13   2  -1    5.06    2.53
 -13   2  -1    3.43    2.05
  13  -2   1    5.35    2.05
  13  -2   1    6.30    2.63
  14   1  -1    7.70    2.43
  14   1  -1    8.27    2.73
 -14  -1   1    7.84    2.55
 -14  -1   1   10.19    2.63
  13   1  -1   11.52    2.60
  13   1  -1   15.22    3.08
 -13  -1   1   12.39    2.63
 -13  -1   1   14.25    2.95
  12   1  -1   42.99    4.31
  12   1  -1   37.67    3.92
 -12  -1   1   42.26    3.65
 -12  -1   1   42.16    3.91
  11   1  -1   -0.59    1.45
  11   1  -1    1.34    2.29
 -11  -1   1    2.38    2.46
 -11  -1   1    1.14    2.41
  10   1  -1   -2.74    1.93
  10   1  -1   -1.64    1.31
 -10  -1   1   -0.35    1.96
 -10  -1   1   -0.29    2.24
   9   1  -1   41.52    2.98
  -9  -1   1   36.93    3.56
  -9  -1   1   38.68    2.85
   8   1  -1    0.31    1.62
  -8  -1   1    0.75    1.39
  -8  -1   1   -1.09    1.46
   7   1  -1  121.33    4.30
   7   1  -1  123.40    4.64
  -7  -1   1  112.89    4.69
  -7  -1   1  114.51    4.20
   6   1  -1   16.46    1.87
   6   1  -1   14.99    2.36
  -6  -1   1   13.08    2.13
  -6  -1   1   22.03    2.24
   5   1  -1  160.74    4.60
   5   1  -1  162.40    4.71
  -5  -1   1  158.36    4.63
   4   1  -1    1.23    0.78
   4   1  -1    0.47    0.68
  -4  -1   1    0.40    0.63
  -4  -1   1   -0.05    1.03
   3   1  -1   -0.24    0.89
   3   1  -1    0.53    0.91
  -3  -1   1   -0.01    0.95
  -3  -1   1    1.40    0.73
   2   1  -1   27.36    1.39
   2   1  -1   28.61    1.49
  -2  -1   1   29.54    1.51
   1   1  -1   45.51    1.11
   1   1  -1   45.04    1.29
   1   1  -1   48.39    1.24
  -1  -1   1   45.41    1.31
  -1  -1   1   44.71    1.13
   0   1  -1    0.03    0.22
  -1   1  -1   52.34    1.58
   1  -1   1   54.30    1.51
  -2   1  -1   -1.69    0.81
  -2   1  -1   -0.62    0.59
   2  -1   1   -1.24    0.96
   2  -1   1    0.38    0.62
  -3   1  -1  108.22    3.15
  -3   1  -1  111.07    3.27
   3  -1   1  110.50    3.11
   3  -1   1  113.36    3.25
  -4   1  -1    0.51    0.85
  -4   1  -1   -0.33    1.07
   4  -1   1    1.37    0.89
   4  -1   1    0.84    0.81
  -5   1  -1    8.32    1.57
  -5   1  -1    3.94    1.32
   5  -1   1    5.26    1.53
   5  -1   1    4.04    1.75
  -6   1  -1   69.24    3.66
  -6   1  -1   73.64    3.79
   6  -1   1   67.07    3.16
   6  -1   1   66.69    3.18
  -7   1  -1    5.53    1.59
  -7   1  -1    5.78    1.54
   7  -1   1    4.28    1.67
   7  -1   1    2.60    1.76
  -8   1  -1    6.03    2.01
  -8   1  -1    7.54    2.11
   8  -1   1    5.08    1.80
   8  -1   1    5.88    1.65
  -9   1  -1    8.92    2.45
  -9   1  -1   10.37    2.09
   9  -1   1    8.72    1.94
   9  -1   1   12.48    2.47
 -10   1  -1    2.04    1.79
 -10   1  -1    3.55    2.34
  10  -1   1   -0.41    2.11
  10  -1   1    1.29    1.56
 -11   1  -1   11.03    2.45
 -11   1  -1   14.76    3.18
  11  -1   1   12.99    2.47
  11  -1   1    5.93    2.55
 -12   1  -1    4.08    2.72
 -12   1  -1    2.06    2.53
  12  -1   1    8.26    2.71
  12  -1   1    4.66    2.03
 -13   1  -1    5.68    2.80
 -13   1  -1    4.21    2.81
  13  -1   1    3.58    2.34
  13  -1   1    3.79    2.53
 -14   1  -1    5.16    2.87
 -14   1  -1    2.07    2.12
  14  -1   1    5.22    2.63
  14  -1   1    3.32    2.48
  14   0  -1    2.56    2.04
  14   0  -1    0.52    1.57
 -14   0   1    1.61    2.04
 -14   0   1    1.62    1.95
  13   0  -1    8.55    2.30
  13   0  -1   13.70    2.79
 -13   0   1    8.43    2.53
 -13   0   1   14.42    3.27
  12   0  -1    7.95    2.65
  12   0  -1    6.56    2.20
 -12   0   1    6.82    2.39
 -12   0   1    7.49    2.91
  11   0  -1    4.13    1.97
  11   0  -1    5.50    2.46
 -11   0   1    4.65    2.62
 -11   0   1    4.21    2.05
  10   0  -1  107.50    5.16
  10   0  -1  102.88    5.25
 -10   0   1  113.18    5.01
 -10   0   1  115.33    5.74
   9   0  -1   20.45    2.44
   9   0  -1   19.82    2.79
  -9   0   1   23.62    2.63
  -9   0   1   19.89    2.94
   8   0  -1   29.92    2.53
  -8   0   1   28.12    2.64
  -8   0   1   32.28    2.95
   7   0  -1   23.13    2.26
   7   0  -1   21.29    2.27
  -7   0   1   21.67    3.56
  -7   0   1   20.91    2.27
   6   0  -1    0.37    1.83
   6   0  -1   -1.16    2.08
  -6   0   1    1.95    1.80
  -6   0   1   -1.13    1.80
   5   0  -1   45.67    2.86
   5   0  -1   48.11    2.55
  -5   0   1   52.14    3.15
  -5   0   1   48.97    2.49
   4   0  -1   74.34    2.81
   4   0  -1   72.94    2.67
  -4   0   1   74.41    2.97
  -4   0   1   74.11    2.61
   3   0  -1  135.83    3.73
   3   0  -1  138.08    3.57
  -3   0   1  132.35    3.62
  -3   0   1  136.75    3.67
   2   0  -1    0.06    0.59
   2   0  -1   -0.17    0.88
  -2   0   1    0.35    0.66
  -2   0   1   -0.97    0.82
   1   0  -1  381.83   23.18
  -1   0   1  343.94   22.21
  -2   0  -1   60.04    1.90
  -2   0  -1   60.61    1.84
   2   0   1   59.47    1.90
   2   0   1   58.34    1.95
  -3   0  -1   69.28    2.48
   3   0   1   72.65    2.46
  -4   0  -1   73.74    2.73
  -4   0  -1   70.86    2.56
   4   0   1   76.53    2.70
   4   0   1   71.27    2.51
  -5   0  -1   -0.83    0.90
  -5   0  -1   -1.25    1.32
   5   0   1   -0.03    1.25
   5   0   1   -0.98    1.22
  -6   0  -1    9.27    2.18
   6   0   1    9.13    1.60
   6   0   1    8.19    1.65
  -7   0  -1   -0.71    1.26
  -7   0  -1   -1.54    1.58
   7   0   1   -0.82    1.18
   7   0   1   -1.85    1.58
  -8   0  -1   24.36    2.64
  -8   0  -1   19.81    2.33
   8   0   1   22.59    2.25
   8   0   1   20.85    2.19
  -9   0  -1   -0.02    1.91
  -9   0  -1    0.52    1.41
   9   0   1    2.83    1.90
   9   0   1    1.29    1.71
 -10   0  -1   56.70    4.33
 -10   0  -1   51.83    3.55
  10   0   1   51.93    4.05
  10   0   1   55.61    3.96
 -11   0  -1   11.91    2.38
 -11   0  -1    8.99    2.33
  11   0   1    9.63    2.29
  11   0   1    8.97    2.07
 -12   0  -1   -2.49    2.25
 -12   0  -1   -1.33    1.67
  12   0   1    2.84    1.90
  12   0   1   -1.41    1.46
 -13   0  -1    4.91    2.70
 -13   0  -1    7.62    2.95
  13   0   1    4.78    2.00
 -14   0  -1    1.63    2.77
  14   0   1    2.13    2.14
  14   0   1    8.98    2.89
  13  -1  -1    4.80    2.55
  13  -1  -1    7.67    2.26
 -13   1   1    8.53    3.03
 -13   1   1    3.39    2.17
  12  -1  -1   18.82    2.93
  12  -1  -1   18.99    3.22
 -12   1   1   17.91    3.57
 -12   1   1   27.26    3.78
  11  -1  -1    0.91    1.67
  11  -1  -1    1.27    1.64
 -11   1   1   -1.23    2.42
 -11   1   1    0.75    1.81
  10  -1  -1    4.06    1.91
  10  -1  -1    5.20    1.77
 -10   1   1    2.41    1.85
 -10   1   1    3.91    2.58
   9  -1  -1   15.98    2.78
   9  -1  -1   16.34    2.61
  -9   1   1   13.25    2.79
   8  -1  -1   47.79    3.52
  -8   1   1   52.22    3.53
  -8   1   1   56.11    3.45
   7  -1  -1    9.05    1.72
  -7   1   1   12.20    1.90
  -7   1   1   12.95    1.87
   6  -1  -1   -0.59    1.70
   6  -1  -1   -0.40    1.23
  -6   1   1   -0.39    1.73
  -6   1   1   -1.34    1.20
   5  -1  -1   23.26    2.37
   5  -1  -1   26.00    2.26
  -5   1   1   25.34    2.43
  -5   1   1   24.48    2.34
   4  -1  -1   45.74    2.45
   4  -1  -1   47.02    2.53
  -4   1   1   46.29    2.17
  -4   1   1   42.81    2.26
   3  -1  -1   39.56    1.84
   3  -1  -1   40.28    1.98
  -3   1   1   40.75    1.91
  -3   1   1   39.49    1.77
   2  -1  -1  252.29    5.72
   2  -1  -1  267.79    5.70
  -2   1   1  246.53    5.56
  -2   1   1  262.70    5.80
   1  -1  -1   31.27    1.30
  -1   1   1   33.36    1.30
  -1   1   1   32.65    1.25
   0   1   1   41.64    5.92
   1   1   1    3.45    1.97
  -2  -1  -1  161.20    3.51
   2   1   1  162.41    3.55
   2   1   1  166.60    3.59
  -3  -1  -1   12.69    1.11
   3   1   1   10.05    1.05
   3   1   1   11.10    1.09
  -4  -1  -1   61.19    2.22
  -4  -1  -1   57.31    2.32
   4   1   1   60.82    2.17
   4   1   1   59.71    2.29
  -5  -1  -1  170.87    4.79
  -5  -1  -1  172.87    4.76
   5   1   1  168.73    4.68
   5   1   1  168.01    4.55
  -6  -1  -1   28.55    2.33
  -6  -1  -1   31.43    2.31
   6   1   1   32.41    2.73
   6   1   1   32.36    2.74
  -7  -1  -1   19.48    2.41
  -7  -1  -1   23.19    2.40
   7   1   1   24.03    2.18
   7   1   1   21.28    2.16
  -8  -1  -1   14.99    1.97
  -8  -1  -1   15.33    2.04
   8   1   1   16.09    2.22
   8   1   1   17.22    2.25
  -9  -1  -1   28.01    3.02
  -9  -1  -1   27.96    3.47
   9   1   1   34.54    3.15
   9   1   1   31.35    2.56
 -10  -1  -1   25.65    3.19
 -10  -1  -1   23.07    3.16
  10   1   1   25.53    2.70
  10   1   1   29.40    2.71
 -11  -1  -1   -1.82    2.03
 -11  -1  -1    0.71    1.73
  11   1   1    0.34    1.51
  11   1   1   -1.50    1.54
 -12  -1  -1   18.79    2.94
 -12  -1  -1   19.38    2.99
  12   1   1   26.93    3.42
  12   1   1   20.92    3.30
 -13  -1  -1    2.59    2.02
 -13  -1  -1    1.39    1.94
  13   1   1   -1.44    2.27
  13   1   1   -1.85    2.23
 -14  -1  -1   19.58    3.63
 -14  -1  -1   14.26    2.92
  14   1   1   19.85    3.40
  14   1   1   14.37    3.09
  13  -2  -1   11.23    2.99
  13  -2  -1    8.69    2.34
 -13   2   1   12.59    3.58
 -13   2   1    8.83    3.11
  12  -2  -1    2.27    1.77
  12  -2  -1    1.83    1.93
 -12   2   1    3.58    2.09
 -12   2   1    1.39    2.72
  11  -2  -1   39.01    3.35
  11  -2  -1   35.28    3.46
 -11   2   1   41.35    3.66
 -11   2   1   34.77    4.24
  10  -2  -1   15.86    2.99
  10  -2  -1   15.70    2.83
 -10   2   1   22.00    3.46
 -10   2   1   18.62    2.77
   9  -2  -1    0.33    2.07
   9  -2  -1   -1.57    1.82
  -9   2   1    3.14    1.82
  -9   2   1   -0.36    1.51
   8  -2  -1   24.77    2.94
   8  -2  -1   22.09    2.68
  -8   2   1   23.11    2.78
  -8   2   1   22.86    2.85
   7  -2  -1   -0.67    1.69
  -7   2   1   -0.63    1.61
  -7   2   1    0.48    3.04
   6  -2  -1   30.20    2.40
  -6   2   1   26.75    2.72
  -6   2   1   30.14    3.02
   5  -2  -1   61.47    3.37
   5  -2  -1   53.95    3.29
  -5   2   1   50.51    2.77
  -5   2   1   57.29    3.08
   4  -2  -1   64.24    2.79
   4  -2  -1   63.24    2.79
  -4   2   1   68.87    2.98
  -4   2   1   63.57    2.76
   3  -2  -1   26.19    1.80
   3  -2  -1   22.30    1.54
  -3   2   1   23.68    1.75
  -3   2   1   23.37    1.64
   2  -2  -1  151.43    3.71
   2  -2  -1  142.33    3.71
  -2   2   1  151.01    3.92
  -2   2   1  147.21    3.76
   1  -2  -1  274.03   24.62
  -1   2   1  294.32   24.81
   0  -2  -1    0.08    0.46
   0  -2  -1    0.16    0.51
   0   2   1    0.06    0.16
   0   2   1    0.05    0.41
   0   2   1    0.19    0.52
  -1  -2  -1  179.05    3.49
   1   2   1  177.43    3.44
  -2  -2  -1   17.12    0.95
  -2  -2  -1   16.81    0.89
   2   2   1   16.42    0.82
   2   2   1   18.02    0.87
  -3  -2  -1  110.27    3.10
   3   2   1  104.51    2.74
   3   2   1  105.24    2.74
  -4  -2  -1   24.37    1.56
   4   2   1   25.02    1.49
   4   2   1   25.48    1.52
  -5  -2  -1    1.72    1.10
  -5  -2  -1    2.00    0.89
   5   2   1    1.44    0.84
   5   2   1    4.00    1.31
  -6  -2  -1   16.93    2.11
  -6  -2  -1   19.42    2.27
   6   2   1   16.88    1.92
   6   2   1   17.34    1.95
  -7  -2  -1  153.68    4.90
  -7  -2  -1  151.52    4.82
   7   2   1  154.97    5.01
   7   2   1  157.30    4.83
  -8  -2  -1    1.18    1.19
  -8  -2  -1   -1.11    1.55
   8   2   1    0.32    1.10
   8   2   1    1.50    1.48
  -9  -2  -1   23.31    2.46
  -9  -2  -1   27.10    2.85
   9   2   1   27.31    2.41
   9   2   1   21.30    2.27
 -10  -2  -1   -0.52    1.39
 -10  -2  -1    0.14    1.93
  10   2   1   -0.10    1.33
  10   2   1   -1.03    1.81
 -11  -2  -1    0.58    1.59
 -11  -2  -1    2.39    1.73
  11   2   1   -2.70    2.08
  11   2   1   -0.74    2.03
 -12  -2  -1    7.12    2.21
 -12  -2  -1    5.87    2.65
  12   2   1    3.36    2.34
  12   2   1    6.04    2.57
 -13  -2  -1    8.59    2.90
 -13  -2  -1    7.94    2.81
  13   2   1   11.07    2.90
  13   2   1    7.45    2.57
 -14  -2  -1   20.85    3.63
 -14  -2  -1   16.59    3.47
  14   2   1   20.87    3.43
  14   2   1   11.52    2.99
 -15  -2  -1    3.45    2.76
 -15  -2  -1    1.69    2.60
  15   2   1    1.70    2.34
  15   2   1    5.29    2.18
  13  -3  -1    6.22    2.23
  13  -3  -1    7.81    2.94
 -13   3   1    5.90    2.43
 -13   3   1    4.79    2.60
  12  -3  -1    8.74    2.97
  12  -3  -1    2.63    1.80
 -12   3   1    3.31    2.01
 -12   3   1    5.53    2.38
  11  -3  -1   16.89    3.13
  11  -3  -1   10.45    2.93
 -11   3   1   19.77    3.26
 -11   3   1   24.17    3.27
  10  -3  -1   -0.65    2.30
  10  -3  -1    8.32    2.50
 -10   3   1    1.51    2.00
 -10   3   1   -0.96    1.69
   9  -3  -1   32.65    3.46
   9  -3  -1   33.48    3.59
  -9   3   1   39.72    4.10
  -9   3   1   35.12    3.20
   8  -3  -1   50.98    3.84
   8  -3  -1   45.59    3.57
  -8   3   1   45.31    3.24
  -8   3   1   50.14    4.12
   7  -3  -1    2.24    1.44
   7  -3  -1    4.36    1.83
  -7   3   1    1.86    1.41
  -7   3   1    2.02    1.99
   6  -3  -1    2.98    1.35
  -6   3   1    4.34    1.46
  -6   3   1    5.16    1.51
   5  -3  -1   22.56    2.42
  -5   3   1   24.15    2.60
  -5   3   1   22.08    2.12
   4  -3  -1    2.07    1.64
   4  -3  -1    1.47    1.29
  -4   3   1    3.59    1.42
  -4   3   1    1.39    1.68
   3  -3  -1  115.66    3.56
   3  -3  -1  112.49    3.68
  -3   3   1  110.47    3.64
  -3   3   1  108.61    3.59
   2  -3  -1  141.04    3.78
  -2   3   1  142.72    3.91
   1  -3  -1   31.35    1.47
   1  -3  -1   30.25    1.40
  -1   3   1   29.02    1.38
  -1   3   1   31.19    1.52
   0  -3  -1  273.40    5.53
   0  -3  -1  276.07    5.58
   0   3   1  277.07    5.61
  -1  -3  -1  266.32    4.99
  -1  -3  -1  257.82    5.00
   1   3   1  266.51    5.00
  -2  -3  -1  210.74    4.08
  -2  -3  -1  206.39    4.04
   2   3   1  208.63    4.02
   2   3   1  204.05    4.01
  -3  -3  -1    5.35    0.69
  -3  -3  -1    6.17    0.75
   3   3   1    6.02    0.70
   3   3   1    6.88    0.71
  -4  -3  -1   10.94    1.04
   4   3   1   12.36    1.07
   4   3   1   11.45    1.07
  -5  -3  -1   23.32    1.75
   5   3   1   26.10    1.71
   5   3   1   23.85    1.67
  -6  -3  -1   26.91    2.40
   6   3   1   28.25    1.93
   6   3   1   27.31    2.30
  -7  -3  -1  169.75    5.16
  -7  -3  -1  167.72    5.25
   7   3   1  158.84    5.01
   7   3   1  163.25    5.04
  -8  -3  -1    0.16    1.44
  -8  -3  -1    2.83    1.60
   8   3   1    1.39    1.15
   8   3   1    1.85    1.50
  -9  -3  -1   17.53    2.07
  -9  -3  -1   14.50    2.06
   9   3   1   16.02    2.25
   9   3   1   17.90    2.12
 -10  -3  -1    5.79    1.79
 -10  -3  -1    5.21    1.94
  10   3   1    4.78    1.56
  10   3   1    1.62    1.47
 -11  -3  -1   15.96    2.78
 -11  -3  -1   11.95    2.26
  11   3   1   10.30    2.45
  11   3   1   13.68    2.19
 -12  -3  -1    4.16    2.50
  12   3   1    8.42    2.15
  12   3   1    5.97    2.42
 -13  -3  -1    3.54    2.55
 -13  -3  -1    5.44    2.98
  13   3   1    5.79    2.04
 -14  -3  -1   17.66    3.38
 -14  -3  -1   17.52    3.48
  14   3   1   17.58    2.88
  14   3   1   17.04    3.09
 -15  -3  -1    4.60    2.78
 -15  -3  -1    6.52    2.79
  15   3   1    8.38    2.87
  15   3   1    0.94    1.69
  12  -4  -1   17.22    3.20
  12  -4  -1   16.86    3.36
 -12   4   1   17.89    3.52
 -12   4   1   14.50    3.56
  11  -4  -1   14.53    2.89
  11  -4  -1   15.27    3.11
 -11   4   1   16.86    2.98
 -11   4   1   14.17    3.40
  10  -4  -1    0.70    1.71
  10  -4  -1    1.08    2.14
 -10   4   1   -0.90    1.64
 -10   4   1    2.01    2.67
   9  -4  -1   37.75    3.68
   9  -4  -1   36.17    3.27
  -9   4   1   36.53    3.54
  -9   4   1   35.57    3.77
   8  -4  -1   22.58    2.96
   8  -4  -1   20.58    2.60
  -8   4   1   21.13    2.89
  -8   4   1   18.64    2.89
   7  -4  -1   31.61    3.03
   7  -4  -1   31.35    2.73
  -7   4   1   37.08    3.56
  -7   4   1   37.38    3.32
   6  -4  -1    1.08    1.58
   6  -4  -1    1.91    1.69
  -6   4   1    3.56    1.88
  -6   4   1    3.27    1.75
   5  -4  -1   36.37    2.79
  -5   4   1   37.89    2.80
  -5   4   1   38.30    2.62
   4  -4  -1    5.36    1.31
  -4   4   1    5.50    1.72
  -4   4   1    6.98    1.98
   3  -4  -1   67.82    3.10
  -3   4   1   69.68    3.32
  -3   4   1   69.99    3.11
   2  -4  -1   54.55    2.43
   2  -4  -1   56.02    2.44
  -2   4   1   55.77    2.57
  -2   4   1   58.38    2.44
   1  -4  -1   15.21    0.51
   1  -4  -1    9.14    1.05
   1  -4  -1   17.02    1.41
  -1   4   1   11.02    1.13
  -1   4   1   13.55    1.28
   0  -4  -1   59.07    1.76
   0   4   1   55.73    1.71
   0   4   1   55.10    1.77
  -1  -4  -1   43.10    1.14
  -1  -4  -1   42.18    1.12
   1   4   1   43.98    1.20
   1   4   1   41.28    1.16
   1   4   1   42.98    1.06
  -3  -4  -1  180.10    3.76
  -3  -4  -1  181.35    3.76
   3   4   1  178.11    3.68
   3   4   1  178.35    3.68
  -4  -4  -1    4.00    0.79
  -4  -4  -1    2.98    0.76
   4   4   1    2.47    0.69
   4   4   1    2.86    0.71
  -5  -4  -1    1.10    1.01
  -5  -4  -1    0.22    0.98
   5   4   1   -0.13    1.08
   5   4   1    0.79    0.99
  -6  -4  -1    6.23    1.60
  -6  -4  -1    6.99    1.52
   6   4   1    7.99    1.49
   6   4   1    6.81    1.39
  -7  -4  -1   25.06    2.40
   7   4   1   21.27    2.21
   7   4   1   23.46    1.83
  -8  -4  -1   20.19    2.11
  -8  -4  -1   32.39    2.65
   8   4   1   31.49    2.43
   8   4   1   29.06    2.47
  -9  -4  -1   26.92    2.74
  -9  -4  -1   22.24    2.09
   9   4   1   22.62    2.44
   9   4   1   26.22    2.18
 -10  -4  -1   14.46    2.42
 -10  -4  -1   13.39    2.45
  10   4   1   11.45    1.85
  10   4   1   11.93    2.22
 -11  -4  -1   42.44    3.75
 -11  -4  -1   35.63    3.48
  11   4   1   42.77    3.44
  11   4   1   39.86    3.49
 -12  -4  -1    6.05    2.52
 -12  -4  -1    6.01    2.58
  12   4   1    8.50    2.56
  12   4   1    7.08    2.34
 -13  -4  -1   21.22    3.35
 -13  -4  -1   19.99    3.19
  13   4   1   18.63    2.99
  13   4   1   18.84    3.05
 -14  -4  -1   -0.32    1.63
 -14  -4  -1   -1.30    1.69
  14   4   1    4.40    2.31
 -15  -4  -1   17.84    3.05
 -15  -4  -1    6.74    2.41
  15   4   1   15.40    2.95
  15   4   1    8.53    2.83
  11  -5  -1    5.60    2.62
  11  -5  -1    5.14    2.55
 -11   5   1    3.37    2.83
 -11   5   1    7.15    2.89
  10  -5  -1    9.73    2.74
  10  -5  -1    9.72    2.58
 -10   5   1    8.63    3.02
 -10   5   1   14.02    3.11
   9  -5  -1   13.01    2.84
  -9   5   1   17.60    3.21
  -9   5   1   15.13    3.79
   8  -5  -1    5.84    2.29
   8  -5  -1    8.27    2.47
  -8   5   1    4.07    2.33
  -8   5   1    4.06    2.44
   7  -5  -1    3.55    1.87
   7  -5  -1    2.86    2.09
  -7   5   1    3.65    1.61
  -7   5   1    1.78    1.68
   6  -5  -1   -0.85    1.11
   6  -5  -1   -0.66    1.06
  -6   5   1   -1.01    1.77
  -6   5   1    0.23    1.23
   5  -5  -1    0.16    1.01
   5  -5  -1    0.33    1.53
  -5   5   1    2.07    1.22
  -5   5   1   -1.52    1.38
   4  -5  -1   19.96    2.07
  -4   5   1   22.92    2.42
  -4   5   1   21.41    1.92
   3  -5  -1   88.33    3.46
  -3   5   1   84.26    3.43
  -3   5   1   93.18    3.69
   2  -5  -1    5.04    1.44
  -2   5   1    2.44    1.29
  -2   5   1    1.89    1.56
   1  -5  -1   94.64    2.04
   1  -5  -1   97.62    2.95
  -1   5   1   96.66    3.08
  -1   5   1   92.38    3.03
   0  -5  -1   -0.05    0.69
   0   5   1    0.01    0.67
   0   5   1   -0.67    0.71
   1   5   1    4.39    0.52
   1   5   1    3.96    0.56
   2   5   1   48.17    1.51
  -3  -5  -1    7.90    0.58
  -3  -5  -1    7.80    0.58
  -4  -5  -1   -0.12    0.66
  -4  -5  -1   -0.42    0.64
   4   5   1   -0.66    0.56
   4   5   1   -0.12    0.61
  -5  -5  -1    3.89    1.11
  -5  -5  -1    4.14    1.08
   5   5   1    3.84    1.03
   5   5   1    3.03    1.02
  -6  -5  -1   29.59    2.01
  -6  -5  -1   30.53    2.08
   6   5   1   26.96    2.13
   6   5   1   27.34    2.09
  -7  -5  -1   15.56    1.78
  -7  -5  -1   15.17    1.77
   7   5   1   15.26    1.74
   7   5   1   13.16    1.65
  -8  -5  -1   70.74    3.19
  -8  -5  -1   72.23    3.30
   8   5   1   65.62    3.02
   8   5   1   70.46    3.11
  -9  -5  -1    4.88    1.69
   9   5   1    3.58    1.52
   9   5   1    1.70    1.51
 -10  -5  -1   47.22    3.16
 -10  -5  -1   47.55    3.46
  10   5   1   48.92    3.19
  10   5   1   57.99    3.39
 -11  -5  -1    1.39    1.96
 -11  -5  -1    2.17    2.06
  11   5   1    0.38    1.71
  11   5   1    0.84    1.36
 -12  -5  -1    2.45    2.17
  12   5   1   -0.32    1.86
  12   5   1    2.50    1.56
 -13  -5  -1   19.75    3.21
 -13  -5  -1   20.75    3.25
  13   5   1   19.94    3.13
  13   5   1   17.04    2.83
 -14  -5  -1    2.90    2.44
 -14  -5  -1    7.03    2.55
  14   5   1    1.17    2.10
  14   5   1    3.32    2.37
 -15  -5  -1    7.54    2.49
 -15  -5  -1    6.89    2.86
  15   5   1    9.88    2.78
  15   5   1    4.30    2.31
  11  -6  -1    3.43    1.94
  11  -6  -1    1.49    2.28
 -11   6   1    3.43    2.64
 -11   6   1   -0.26    1.95
  10  -6  -1   13.43    2.83
  10  -6  -1   20.81    2.93
 -10   6   1   18.85    3.33
 -10   6   1   19.52    3.74
   9  -6  -1    2.01    1.53
   9  -6  -1    2.43    1.79
  -9   6   1    2.10    1.82
  -9   6   1    4.03    2.62
   8  -6  -1    0.49    1.48
   8  -6  -1    2.17    2.16
  -8   6   1   -0.02    2.06
  -8   6   1    0.65    2.23
   7  -6  -1    5.87    2.26
   7  -6  -1    3.88    2.01
  -7   6   1    7.02    2.37
  -7   6   1   11.29    2.27
   6  -6  -1    5.95    1.95
   6  -6  -1    9.23    2.22
  -6   6   1    6.55    2.28
  -6   6   1    9.02    1.86
   5  -6  -1   -0.38    1.33
   5  -6  -1    0.70    1.15
  -5   6   1    0.62    1.31
  -5   6   1    1.25    1.58
   4  -6  -1   26.84    2.43
  -4   6   1   28.71    2.61
  -4   6   1   27.07    2.36
   3  -6  -1   61.97    2.89
   3  -6  -1   64.37    2.92
  -3   6   1   56.54    3.04
  -3   6   1   60.83    3.06
   2  -6  -1    2.67    1.18
   2  -6  -1    3.26    1.34
   2  -6  -1    3.47    0.41
  -2   6   1    3.32    1.24
  -2   6   1    2.17    1.32
   1  -6  -1   57.75    2.32
   1  -6  -1   54.09    1.40
   1  -6  -1   54.84    2.30
  -1   6   1   53.73    2.43
  -1   6   1   51.74    2.25
   0  -6  -1    4.21    0.99
   0  -6  -1    3.94    0.99
   0   6   1    4.11    1.02
   0   6   1    4.19    1.06
  -1  -6  -1   10.36    0.86
  -1  -6  -1    9.18    0.85
   1   6   1   10.01    0.94
   1   6   1    9.58    0.98
   1   6   1    9.79    0.84
   2   6   1  116.50    2.88
   3   6   1   17.76    1.30
  -4  -6  -1    7.89    0.84
   4   6   1    7.87    0.68
   4   6   1    6.21    0.99
  -5  -6  -1   17.49    1.56
  -5  -6  -1   17.34    1.50
   5   6   1   17.12    1.45
   5   6   1   20.82    1.40
  -6  -6  -1   12.90    1.46
  -6  -6  -1   14.79    1.43
   6   6   1   14.69    1.46
   6   6   1    9.53    1.22
  -7  -6  -1   14.55    1.56
  -7  -6  -1   12.48    1.48
   7   6   1   14.35    1.65
   7   6   1   12.83    1.51
  -8  -6  -1   16.65    1.86
  -8  -6  -1   19.39    1.89
   8   6   1   15.66    1.75
   8   6   1   15.12    1.70
  -9  -6  -1    9.14    1.77
  -9  -6  -1    9.10    1.72
   9   6   1    7.41    1.62
   9   6   1    8.59    1.64
 -10  -6  -1   13.60    2.10
 -10  -6  -1   10.47    2.06
  10   6   1   11.54    2.01
  10   6   1   12.41    2.01
 -11  -6  -1    3.97    2.00
  11   6   1    6.23    1.87
  11   6   1    6.68    2.01
 -12  -6  -1    2.62    2.02
 -12  -6  -1    1.86    1.97
  12   6   1   -1.11    1.24
  12   6   1    0.04    1.81
 -13  -6  -1   25.70    3.40
 -13  -6  -1   26.21    3.34
  13   6   1   32.28    3.47
  13   6   1   22.13    3.06
 -14  -6  -1   13.76    2.90
 -14  -6  -1   11.37    2.43
  14   6   1   10.96    2.65
  14   6   1    9.62    2.22
 -15  -6  -1   14.06    2.75
 -15  -6  -1   22.32    3.37
  15   6   1   15.50    2.93
  15   6   1   14.70    2.96
  10  -7  -1   11.85    2.88
  10  -7  -1    8.94    3.54
 -10   7   1   17.19    3.17
 -10   7   1   13.26    3.32
   9  -7  -1    2.65    2.22
   9  -7  -1    2.17    2.05
  -9   7   1    0.85    2.38
  -9   7   1    2.64    2.30
   8  -7  -1    4.37    2.15
   8  -7  -1    5.39    1.92
  -8   7   1    7.06    2.72
  -8   7   1    7.38    2.49
   7  -7  -1    0.39    1.75
   7  -7  -1    4.38    2.08
  -7   7   1    5.16    1.91
  -7   7   1    3.99    2.22
   6  -7  -1   13.76    2.52
   6  -7  -1   14.63    2.10
  -6   7   1   15.77    2.76
  -6   7   1   18.22    2.71
   5  -7  -1    7.67    2.02
  -5   7   1    5.51    1.92
  -5   7   1    6.73    2.04
   4  -7  -1   15.12    1.96
   4  -7  -1   18.32    2.19
  -4   7   1   20.09    2.42
  -4   7   1   18.90    2.17
   3  -7  -1   -0.11    0.31
   3  -7  -1    0.72    1.16
   3  -7  -1   -0.87    1.10
  -3   7   1    2.42    1.56
  -3   7   1   -0.10    1.15
   2  -7  -1   99.98    3.49
   2  -7  -1  102.19    2.25
   2  -7  -1  108.43    3.68
  -2   7   1  109.80    3.77
  -2   7   1  100.45    3.61
   1  -7  -1  114.89    2.55
   1  -7  -1  114.35    3.46
   1  -7  -1  119.58    3.51
  -1   7   1  117.15    3.55
  -1   7   1  117.55    3.74
   0  -7  -1   12.98    1.21
   0  -7  -1   13.23    1.35
   0   7   1   11.10    1.21
   0   7   1   11.58    1.29
  -1  -7  -1    8.07    0.91
  -1  -7  -1    7.40    0.89
   1   7   1    8.68    0.97
   1   7   1    7.23    0.84
  -2  -7  -1   46.16    1.04
  -2  -7  -1   43.87    1.05
   2   7   1   44.38    1.69
   3   7   1    3.06    0.83
   4   7   1    0.89    0.91
  -5  -7  -1    2.92    0.74
  -5  -7  -1    2.98    0.88
   5   7   1    3.19    0.62
   5   7   1    3.73    0.87
   5   7   1    3.38    0.65
  -6  -7  -1   11.09    1.25
   6   7   1   12.74    1.22
   6   7   1   13.16    1.40
  -7  -7  -1   52.57    2.38
  -7  -7  -1   58.15    2.54
   7   7   1   51.67    2.21
   7   7   1   54.46    2.29
  -8  -7  -1   23.80    2.02
  -8  -7  -1   26.16    1.96
   8   7   1   25.37    2.07
   8   7   1   28.00    2.02
  -9  -7  -1    9.73    1.74
  -9  -7  -1   12.69    1.78
   9   7   1   12.47    1.72
   9   7   1    9.46    1.73
 -10  -7  -1   66.36    3.63
 -10  -7  -1   65.12    3.58
  10   7   1   73.51    3.56
  10   7   1   59.97    3.27
 -11  -7  -1    0.25    1.65
  11   7   1    1.71    1.84
  11   7   1    1.36    1.64
 -12  -7  -1   18.75    2.90
 -12  -7  -1   15.35    2.49
  12   7   1   11.35    2.32
  12   7   1   14.70    2.47
 -13  -7  -1    0.41    1.94
  13   7   1    1.33    1.94
  13   7   1    0.22    1.72
 -14  -7  -1    1.15    1.57
 -14  -7  -1    1.55    1.95
  14   7   1    0.66    1.94
  14   7   1   -1.78    1.88
 -15  -7  -1    0.18    2.15
 -15  -7  -1    2.40    2.26
  15   7   1    6.74    2.44
  15   7   1    0.34    1.94
   9  -8  -1   -0.11    1.98
   9  -8  -1    4.14    2.24
  -9   8   1    1.75    2.62
  -9   8   1    5.53    2.39
   8  -8  -1    4.93    1.80
   8  -8  -1    1.78    1.44
  -8   8   1    2.92    2.27
   7  -8  -1    1.54    1.80
   7  -8  -1    2.48    2.01
  -7   8   1    0.35    1.41
  -7   8   1    1.23    2.24
   6  -8  -1   -0.38    1.81
  -6   8   1    0.20    2.01
  -6   8   1   -2.33    1.74
   5  -8  -1   -0.53    1.49
   5  -8  -1   -0.24    1.60
  -5   8   1   -1.76    3.06
  -5   8   1    0.20    1.87
   4  -8  -1   -1.69    1.32
   4  -8  -1    0.13    0.34
   4  -8  -1   -1.29    1.43
  -4   8   1   -0.05    1.61
  -4   8   1   -1.11    1.40
   3  -8  -1   29.40    0.93
   3  -8  -1   29.54    2.38
   3  -8  -1   29.53    2.62
  -3   8   1   33.86    2.75
  -3   8   1   29.68    2.63
   2  -8  -1   71.72    2.99
   2  -8  -1   73.17    3.01
   2  -8  -1   69.78    1.71
  -2   8   1   73.61    3.15
  -2   8   1   78.88    3.44
   1  -8  -1   -0.63    0.97
   1  -8  -1    0.79    1.04
  -1   8   1   -0.19    1.10
  -1   8   1    1.56    1.05
   0  -8  -1   14.09    1.33
   0  -8  -1   15.40    1.37
   0   8   1   13.84    1.30
   0   8   1   14.87    1.46
  -1  -8  -1   65.26    2.01
  -1  -8  -1   65.21    2.02
   1   8   1   64.18    2.04
   1   8   1   63.75    1.94
  -2  -8  -1    6.70    0.56
  -2  -8  -1    7.18    0.54
   2   8   1    6.71    0.83
   3   8   1    2.10    0.78
   4   8   1    2.78    0.90
  -5  -8  -1   27.51    1.00
  -5  -8  -1   26.18    1.10
   5   8   1   27.01    1.62
  -6  -8  -1    8.27    0.96
  -6  -8  -1    8.52    1.08
   6   8   1    8.67    0.89
   6   8   1    8.29    0.84
   6   8   1    9.40    1.15
  -7  -8  -1   21.62    1.57
  -7  -8  -1   21.72    1.79
   7   8   1   23.49    1.56
   7   8   1   23.45    1.48
   7   8   1   20.78    1.77
  -8  -8  -1   -2.19    1.10
  -8  -8  -1    0.22    1.14
   8   8   1   -1.07    1.05
   8   8   1    0.00    0.91
  -9  -8  -1   67.34    3.19
  -9  -8  -1   71.37    3.39
   9   8   1   72.38    3.23
   9   8   1   69.92    2.90
 -10  -8  -1   25.43    2.52
 -10  -8  -1   27.34    2.48
  10   8   1   30.12    2.70
  10   8   1   31.00    2.53
 -11  -8  -1   -0.86    1.56
 -11  -8  -1    1.44    1.59
  11   8   1    2.65    1.68
  11   8   1    1.67    1.44
 -12  -8  -1    6.80    2.31
 -12  -8  -1    3.50    1.93
  12   8   1    3.76    1.79
  12   8   1    2.68    1.69
 -13  -8  -1    3.21    2.07
 -13  -8  -1    7.42    2.27
  13   8   1    6.33    1.92
  13   8   1    6.43    2.11
 -14  -8  -1    7.33    2.27
 -14  -8  -1    6.81    2.47
  14   8   1    8.34    1.61
  14   8   1    3.62    1.98
  14   8   1    7.97    2.27
 -15  -8  -1    0.58    1.64
  15   8   1    0.51    1.87
  15   8   1    0.53    1.42
  15   8   1    1.76    1.82
   8  -9  -1    1.90    2.00
   8  -9  -1    3.17    0.41
   8  -9  -1    6.39    1.87
  -8   9   1    6.03    2.55
  -8   9   1    5.49    2.36
   7  -9  -1    0.75    1.90
  -7   9   1    4.58    2.20
  -7   9   1    0.18    2.14
   6  -9  -1    4.72    2.04
   6  -9  -1    7.89    0.44
   6  -9  -1   10.32    2.27
  -6   9   1   11.47    2.65
  -6   9   1    9.59    2.32
   5  -9  -1   29.63    2.97
   5  -9  -1   33.06    3.01
   5  -9  -1   26.92    0.73
  -5   9   1   24.87    3.03
  -5   9   1   30.42    3.06
   4  -9  -1   11.79    0.49
   4  -9  -1   15.22    2.21
   4  -9  -1   12.05    2.14
  -4   9   1   13.01    2.15
  -4   9   1   16.84    2.45
   3  -9  -1   82.39    3.71
   3  -9  -1   68.66    3.44
  -3   9   1   69.24    3.91
  -3   9   1   66.37    3.37
   2  -9  -1   52.57    2.83
   2  -9  -1   48.46    2.78
  -2   9   1   47.73    2.80
  -2   9   1   45.03    3.09
   1  -9  -1    5.31    1.26
   1  -9  -1    4.12    1.20
  -1   9   1    5.15    1.31
  -1   9   1    4.16    1.31
   0  -9  -1   23.05    1.68
   0  -9  -1   25.08    1.73
   0   9   1   22.82    1.90
   0   9   1   23.85    1.68
  -1  -9  -1   10.51    1.00
  -1  -9  -1    9.37    0.97
   1   9   1   10.85    1.05
   1   9   1    9.08    0.88
  -2  -9  -1    4.86    0.52
  -2  -9  -1    5.34    0.50
   2   9   1    5.35    0.84
   3   9   1    1.91    0.75
   4   9   1    4.55    0.99
   5   9   1    7.18    1.10
  -6  -9  -1   27.30    1.19
  -6  -9  -1   24.50    1.28
   6   9   1   25.78    1.80
  -7  -9  -1   15.78    1.43
  -7  -9  -1   13.88    1.38
   7   9   1   15.16    1.12
   7   9   1   14.76    1.22
   7   9   1   14.52    1.45
  -8  -9  -1    3.72    1.19
  -8  -9  -1    3.76    1.29
   8   9   1    2.17    1.10
   8   9   1    2.86    1.13
   8   9   1    3.27    0.99
  -9  -9  -1    9.83    1.65
  -9  -9  -1   10.02    1.65
   9   9   1    8.44    1.42
   9   9   1   14.48    1.75
   9   9   1    8.84    1.57
 -10  -9  -1    1.47    1.53
 -10  -9  -1    0.50    1.52
  10   9   1    0.62    2.16
  10   9   1   -0.22    1.35
 -11  -9  -1   12.81    2.09
 -11  -9  -1   13.42    3.51
  11   9   1   11.96    1.91
  11   9   1   11.07    1.86
  11   9   1   16.14    2.21
 -12  -9  -1    3.20    1.76
 -12  -9  -1    0.50    1.80
  12   9   1    3.35    1.56
  12   9   1    3.24    1.57
 -13  -9  -1   10.12    2.37
 -13  -9  -1   14.32    2.45
  13   9   1   10.46    1.91
  13   9   1   10.54    2.09
  13   9   1   11.45    2.46
 -14  -9  -1    3.86    2.20
 -14  -9  -1    6.33    2.21
  14   9   1    4.32    1.52
  14   9   1    7.43    2.16
  14   9   1    4.83    2.11
 -15  -9  -1    4.24    2.13
 -15  -9  -1    8.92    2.68
  15   9   1    2.45    1.96
  15   9   1    3.59    1.92
  15   9   1    3.98    2.03
   7 -10  -1   -0.13    1.80
   7 -10  -1    1.32    1.84
  -7  10   1    2.38    2.21
  -7  10   1    2.51    2.02
   6 -10  -1    7.46    2.13
   6 -10  -1    8.53    2.06
  -6  10   1    9.89    2.55
  -6  10   1    8.44    2.25
   5 -10  -1   10.83    2.16
   5 -10  -1   13.13    2.27
  -5  10   1   10.43    2.20
  -5  10   1    9.33    2.41
   4 -10  -1    5.04    1.68
   4 -10  -1    5.33    1.98
  -4  10   1    3.58    1.85
  -4  10   1    3.96    1.65
   3 -10  -1    2.60    1.57
   3 -10  -1   -0.16    1.35
  -3  10   1    0.72    1.54
  -3  10   1    1.95    2.22
   2 -10  -1   28.60    2.49
   2 -10  -1   26.46    2.23
  -2  10   1   34.04    2.87
   1 -10  -1   30.59    2.18
   1 -10  -1   29.39    2.16
  -1  10   1   27.92    2.16
  -1  10   1   27.80    2.37
   0 -10  -1   14.10    1.49
   0 -10  -1   12.56    1.41
   0  10   1   13.05    1.47
   0  10   1   12.65    1.54
  -1 -10  -1    0.06    0.74
  -1 -10  -1    0.05    0.76
   1  10   1    0.10    0.68
   1  10   1   -0.08    0.76
  -2 -10  -1    1.58    0.46
  -2 -10  -1    1.40    0.48
   3  10   1    1.76    0.78
   4  10   1   20.15    1.56
   5  10   1   12.72    1.40
   6  10   1   44.16    2.26
  -7 -10  -1   12.62    1.16
  -7 -10  -1   11.28    1.11
   7  10   1   10.99    1.54
  -8 -10  -1   40.24    2.20
  -8 -10  -1   43.06    2.09
   8  10   1   41.74    1.74
   8  10   1   44.66    1.81
   8  10   1   44.41    2.47
  -9 -10  -1    5.56    1.38
   9  10   1    5.47    1.44
   9  10   1    5.91    1.36
   9  10   1    2.93    1.11
 -10 -10  -1    6.98    1.65
 -10 -10  -1    5.98    1.72
  10  10   1    2.85    1.48
  10  10   1    7.12    1.58
  10  10   1    6.20    1.35
 -11 -10  -1    3.93    1.71
 -11 -10  -1    4.46    1.70
  11  10   1    8.11    1.68
  11  10   1    4.96    1.61
  11  10   1    5.22    1.66
 -12 -10  -1    0.62    1.64
 -12 -10  -1    1.60    1.79
  12  10   1    0.78    1.20
  12  10   1   -0.94    1.39
  12  10   1    1.98    1.49
 -13 -10  -1   14.73    2.52
 -13 -10  -1   16.51    2.52
  13  10   1   12.19    2.02
  13  10   1   13.11    1.99
  13  10   1   14.43    2.43
 -14 -10  -1    1.06    1.74
  14  10   1    3.21    1.69
  14  10   1    2.68    1.58
  14  10   1    5.20    1.87
 -15 -10  -1    6.74    2.25
 -15 -10  -1    6.73    4.22
  15  10   1    3.42    1.71
   6 -11  -1    8.45    2.20
   6 -11  -1    7.36    2.01
  -6  11   1    6.68    2.35
  -6  11   1    7.77    2.37
   5 -11  -1    4.17    1.82
   5 -11  -1    1.20    1.77
  -5  11   1    3.03    2.02
   4 -11  -1    9.79    2.11
   4 -11  -1    9.10    2.24
  -4  11   1   10.05    2.20
  -4  11   1    7.85    2.10
   3 -11  -1    9.73    1.94
   3 -11  -1    9.25    2.01
  -3  11   1    6.56    1.84
  -3  11   1    9.44    2.22
   2 -11  -1   15.14    1.94
   2 -11  -1   19.15    2.17
  -2  11   1   20.31    2.26
  -2  11   1   20.36    2.39
   1 -11  -1    9.10    1.56
   1 -11  -1    8.55    1.55
  -1  11   1    8.86    1.76
  -1  11   1    8.12    1.62
   0 -11  -1    2.24    1.19
   0  11   1    2.22    1.29
   0  11   1    4.04    1.21
  -1 -11  -1    0.89    0.84
  -1 -11  -1    0.40    0.86
   1  11   1   -0.06    0.63
   1  11   1   -0.35    0.76
  -2 -11  -1    3.54    0.50
  -2 -11  -1    3.40    0.51
   4  11   1   19.86    1.67
   5  11   1   25.67    1.82
   6  11   1   23.26    1.97
   7  11   1    0.15    1.05
  -8 -11  -1   37.87    1.69
  -8 -11  -1   37.14    1.91
   8  11   1   33.41    2.42
  -9 -11  -1   -1.69    1.12
  -9 -11  -1   -0.77    0.98
   9  11   1    0.65    0.80
   9  11   1    0.05    0.84
 -10 -11  -1   39.36    2.75
 -10 -11  -1   38.87    2.46
  10  11   1   41.38    2.76
  10  11   1   38.94    2.19
  10  11   1   41.14    2.27
 -11 -11  -1    9.67    1.82
 -11 -11  -1   10.95    1.92
  11  11   1   10.65    1.63
  11  11   1    9.80    1.62
  11  11   1    8.24    1.68
 -12 -11  -1    8.87    2.00
 -12 -11  -1   10.17    1.98
  12  11   1   10.67    1.90
  12  11   1    7.91    1.68
  12  11   1    9.97    1.96
 -13 -11  -1    4.90    1.87
 -13 -11  -1    7.85    2.15
  13  11   1    2.69    1.57
  13  11   1    3.74    1.71
  13  11   1    4.45    1.82
 -14 -11  -1   11.47    2.38
 -14 -11  -1    7.97    2.33
  14  11   1    9.23    1.89
  14  11   1    7.63    1.96
  14  11   1   10.40    2.20
   5 -12  -1    2.94    1.64
   5 -12  -1   -0.53    1.59
  -5  12   1   -0.05    2.17
  -5  12   1    1.59    1.65
   4 -12  -1   17.51    2.23
   4 -12  -1   19.61    2.48
  -4  12   1   19.81    2.54
  -4  12   1   17.80    2.63
   3 -12  -1    1.28    1.63
   3 -12  -1    4.99    1.68
  -3  12   1    4.58    1.94
  -3  12   1    3.11    1.70
   2 -12  -1    4.12    1.59
   2 -12  -1    5.85    1.48
  -2  12   1    4.85    1.75
  -2  12   1    7.16    1.94
   1 -12  -1   15.76    1.88
   1 -12  -1   12.75    1.69
  -1  12   1   16.28    2.07
  -1  12   1   13.79    1.86
   0 -12  -1    1.24    1.12
   0 -12  -1   -0.29    1.11
   0  12   1    1.69    1.27
   0  12   1    0.41    1.09
  -1 -12  -1   10.52    1.19
  -1 -12  -1   10.55    1.16
   4  12   1    1.22    0.97
   5  12   1   18.20    1.69
   6  12   1   27.93    2.05
   7  12   1   12.89    1.72
   8  12   1   10.44    1.70
  -9 -12  -1    0.16    0.80
  -9 -12  -1   -0.53    0.94
   9  12   1   -0.06    1.27
 -10 -12  -1   15.78    1.57
 -10 -12  -1   13.75    1.72
  10  12   1   14.67    1.34
  10  12   1   13.90    1.26
  10  12   1   16.36    2.08
 -11 -12  -1    2.89    1.48
 -11 -12  -1    1.66    1.28
  11  12   1   -0.23    1.19
  11  12   1    1.49    1.43
  11  12   1   -1.01    1.06
 -12 -12  -1    0.09    1.24
 -12 -12  -1    1.95    1.53
  12  12   1   -0.48    1.22
  12  12   1    3.42    1.52
  12  12   1   -0.53    1.45
 -13 -12  -1    0.93    1.70
 -13 -12  -1    1.94    1.57
  13  12   1    0.81    1.64
  13  12   1    0.76    1.49
  13  12   1    1.71    1.17
 -14 -12  -1    8.07    2.26
 -14 -12  -1    3.43    1.80
  14  12   1    6.09    1.87
  14  12   1    3.88    1.90
  14  12   1    2.91    2.02
   4 -13  -1    9.78    2.33
   4 -13  -1   14.08    2.01
  -4  13   1   13.62    2.55
   3 -13  -1   -0.20    1.65
   3 -13  -1    4.37    1.57
  -3  13   1    1.26    1.75
  -3  13   1    4.17    2.10
   2 -13  -1    4.73    1.74
   2 -13  -1    6.56    1.62
  -2  13   1    3.27    1.55
  -2  13   1    6.78    1.93
   1 -13  -1    1.40    1.21
   1 -13  -1    1.50    1.38
  -1  13   1    3.09    1.58
  -1  13   1    0.76    1.39
   0 -13  -1    8.97    1.44
   0 -13  -1    8.62    1.33
   0  13   1    9.59    1.44
  -1 -13  -1    2.23    0.90
  -1 -13  -1   -0.04    0.88
   5  13   1   10.92    1.47
   6  13   1    1.65    1.16
   7  13   1   60.55    2.96
   8  13   1    1.18    1.30
   9  13   1   10.96    1.83
 -10 -13  -1   13.11    1.28
  10  13   1   16.06    2.11
 -11 -13  -1    0.52    1.34
 -11 -13  -1    2.04    1.18
  11  13   1    1.28    0.45
  11  13   1    1.22    1.50
 -12 -13  -1    0.44    1.43
 -12 -13  -1    2.85    1.40
  12  13   1    1.28    1.14
  12  13   1   -1.79    1.06
 -13 -13  -1    0.94    1.61
 -13 -13  -1   -0.06    1.39
  13  13   1   -2.27    1.22
  13  13   1   -2.26    2.15
  13  13   1   -0.10    1.55
   2 -14  -1    9.75    1.95
   2 -14  -1    6.42    1.82
  -2  14   1    6.86    1.91
  -2  14   1   15.49    2.18
   1 -14  -1    0.06    1.42
   1 -14  -1    2.96    1.28
  -1  14   1   -0.14    1.39
   0 -14  -1    3.67    1.28
   0 -14  -1    8.09    1.29
   0  14   1    5.66    0.90
   0  14   1    6.22    0.97
  -1 -14  -1    3.50    0.88
   6  14   1    8.01    1.52
   7  14   1   34.31    2.84
   8  14   1    2.65    1.36
   9  14   1   10.19    1.80
  10  14   1    4.33    1.55
 -11 -14  -1   -0.31    0.73
 -11 -14  -1   -1.17    0.59
  11  14   1    0.07    1.39
 -12 -14  -1    0.31    1.28
 -12 -14  -1    0.88    1.17
  12  14   1    0.63    1.48
   0 -15  -1    1.82    1.22
   0 -15  -1    3.83    1.13
  -1 -15  -1    0.19    0.47
  -1 -15  -1    0.58    0.38
   7  15   1   40.94    2.62
   8  15   1    3.08    1.36
   9  15   1   15.09    2.05
  10  15   1    0.00    1.34
   7  16   1    1.76    1.27
   9  15  -2    1.25    1.50
   8  15  -2   -2.21    1.24
  -1 -15   2    0.31    0.69
  -1 -15   2    1.99    0.67
   0 -15   2   15.02    1.77
   0 -15   2   22.83    1.66
  11  14  -2    2.57    1.65
 -11 -14   2    0.62    1.40
 -11 -14   2    2.31    0.99
  10  14  -2    3.33    1.69
 -10 -14   2    1.64    0.68
 -10 -14   2    0.64    0.95
   9  14  -2   15.64    2.21
   8  14  -2   14.18    1.99
   7  14  -2    1.33    1.35
  -1 -14   2    5.16    0.88
   0  14  -2   11.93    1.24
   0  14  -2   10.53    1.13
   0 -14   2   11.12    1.32
   0 -14   2    4.88    1.54
  -1  14  -2    2.54    1.56
   1 -14   2    5.82    1.30
   1 -14   2    1.59    1.65
  -2  14  -2    3.46    1.85
  -2  14  -2    6.39    1.73
   2 -14   2    7.63    1.77
   2 -14   2    3.61    1.76
  12  13  -2    4.77    1.69
  12  13  -2    7.11    1.41
  12  13  -2    4.37    1.99
 -12 -13   2    5.36    2.03
 -12 -13   2    8.63    1.56
  11  13  -2    1.41    1.45
  11  13  -2    1.87    1.05
 -11 -13   2    1.24    1.66
 -11 -13   2    3.41    1.22
  10  13  -2   14.29    2.08
  10  13  -2   12.99    0.91
 -10 -13   2   11.72    1.40
 -10 -13   2    9.66    1.71
   9  13  -2   -2.06    1.16
  -9 -13   2    0.20    1.08
  -9 -13   2    0.29    0.74
   8  13  -2   10.21    1.82
   7  13  -2    6.92    1.57
   6  13  -2    4.15    1.43
  -2 -13   2    4.05    0.56
  -2 -13   2    3.44    0.60
  -1 -13   2    2.88    1.11
  -1 -13   2    5.26    0.97
   0  13  -2    1.19    1.22
   0  13  -2    2.96    1.11
   0 -13   2    0.13    1.30
  -1  13  -2   23.31    2.22
  -1  13  -2   15.63    2.10
   1 -13   2   16.35    2.08
   1 -13   2   22.33    2.03
  -2  13  -2    3.28    1.76
  -2  13  -2    4.20    1.63
   2 -13   2    0.72    1.71
  -3  13  -2    0.99    1.60
  -3  13  -2   -1.71    1.83
   3 -13   2    4.56    1.46
   3 -13   2   -4.18    1.58
  -4  13  -2   -0.14    1.99
  -4  13  -2    4.56    1.85
   4 -13   2   -0.65    1.99
  13  12  -2    2.13    1.85
  13  12  -2    4.47    1.61
  13  12  -2    2.71    2.07
 -13 -12   2    6.28    1.85
  12  12  -2    4.72    1.89
  12  12  -2    5.37    1.82
  12  12  -2    6.47    1.51
 -12 -12   2    8.28    1.79
 -12 -12   2    6.49    2.11
  11  12  -2    1.52    1.20
  11  12  -2    0.94    1.51
  11  12  -2    3.00    1.65
 -11 -12   2    2.29    1.87
 -11 -12   2    4.42    1.38
  10  12  -2    5.94    1.62
  10  12  -2    4.70    1.46
  10  12  -2    6.28    1.20
 -10 -12   2    4.33    1.27
 -10 -12   2    5.51    1.81
   9  12  -2   -0.69    0.92
   9  12  -2   -0.48    0.76
   9  12  -2    0.55    1.31
  -9 -12   2    0.95    0.97
  -9 -12   2    1.13    1.41
   8  12  -2   16.87    2.08
  -8 -12   2   19.15    1.81
  -8 -12   2   17.85    1.36
  -7 -12   2    1.10    0.45
   6  12  -2   47.11    2.63
   5  12  -2   21.37    1.98
  -2 -12   2    4.47    0.81
  -2 -12   2    2.12    0.74
   1  12  -2   27.82    1.30
   1  12  -2   26.60    1.48
  -1 -12   2   29.75    1.96
  -1 -12   2   26.95    1.62
   0  12  -2   24.34    1.89
   0  12  -2   23.79    2.25
   0 -12   2   25.76    1.87
   0 -12   2   22.97    2.25
  -1  12  -2   12.43    2.02
  -1  12  -2   11.08    1.74
   1 -12   2   11.00    1.13
   1 -12   2    9.13    1.55
   1 -12   2    9.78    1.75
  -2  12  -2    0.40    1.39
  -2  12  -2    0.87    1.72
   2 -12   2    3.66    1.39
   2 -12   2   -1.84    1.43
   2 -12   2   -0.28    0.64
  -3  12  -2    5.92    2.05
  -3  12  -2    8.56    1.99
   3 -12   2    7.03    0.88
   3 -12   2   12.89    1.89
   3 -12   2    7.23    1.98
  -4  12  -2    1.51    1.93
  -4  12  -2    4.01    1.97
   4 -12   2   -1.69    1.62
   4 -12   2    2.32    1.49
   4 -12   2    0.84    0.60
  -5  12  -2    1.96    1.82
  -5  12  -2    6.96    2.10
   5 -12   2   10.16    2.02
   5 -12   2    1.62    2.15
  13  11  -2    7.86    1.75
  13  11  -2    5.06    2.12
  13  11  -2    5.21    1.82
 -13 -11   2    2.92    2.24
 -13 -11   2    8.37    1.95
  12  11  -2    1.89    1.64
  12  11  -2    2.82    1.87
  12  11  -2    2.93    1.53
 -12 -11   2    2.69    2.02
 -12 -11   2    4.54    1.55
  11  11  -2    2.66    1.50
  11  11  -2    4.73    1.76
  11  11  -2    3.12    1.45
 -11 -11   2    4.16    1.99
 -11 -11   2    5.79    1.62
  10  11  -2    1.73    1.16
  10  11  -2    0.16    1.44
  10  11  -2   -1.43    1.38
 -10 -11   2    0.49    1.74
 -10 -11   2    1.93    1.26
   9  11  -2   18.53    1.65
   9  11  -2   19.57    2.00
   9  11  -2   17.16    2.11
  -9 -11   2   23.53    2.36
  -9 -11   2   19.71    1.84
   8  11  -2    1.01    1.36
   8  11  -2   -0.16    0.97
   8  11  -2    1.02    0.80
  -8 -11   2   -0.92    1.27
  -8 -11   2    1.72    0.98
   7  11  -2   -2.76    1.07
  -7 -11   2   -0.32    1.08
  -7 -11   2    1.13    0.77
   6  11  -2   53.61    2.72
  -6 -11   2   53.08    1.58
  -6 -11   2   57.70    1.76
   5  11  -2    0.56    1.12
   4  11  -2   19.96    1.78
  -3 -11   2    5.82    0.42
  -3 -11   2    6.03    0.44
  -2 -11   2   21.57    1.24
  -2 -11   2   22.18    1.36
   1  11  -2    2.03    0.86
  -1 -11   2    1.31    0.90
  -1 -11   2    3.11    1.11
   0  11  -2   15.34    1.82
   0  11  -2   16.37    1.60
   0 -11   2   16.06    1.69
   0 -11   2   15.82    1.59
   0 -11   2   17.67    1.45
  -1  11  -2    4.86    1.68
  -1  11  -2    6.03    1.51
   1 -11   2    4.72    1.37
   1 -11   2    3.16    1.49
   1 -11   2    3.73    0.88
  -2  11  -2    3.31    1.62
  -2  11  -2    4.47    1.71
   2 -11   2    3.98    1.66
   2 -11   2    4.90    1.48
   2 -11   2    3.73    0.84
  -3  11  -2   31.06    2.93
  -3  11  -2   26.97    2.82
   3 -11   2   25.38    1.45
   3 -11   2   24.21    2.49
   3 -11   2   20.52    2.43
  -4  11  -2    2.57    1.69
  -4  11  -2   -0.56    1.51
   4 -11   2    0.44    0.63
   4 -11   2    3.44    1.66
   4 -11   2   -0.06    1.98
  -5  11  -2    4.69    3.36
  -5  11  -2    2.64    2.17
   5 -11   2    7.96    1.95
   5 -11   2    2.81    1.97
   5 -11   2    3.29    0.71
  -6  11  -2    3.47    2.23
  -6  11  -2   -0.57    1.81
   6 -11   2   -1.52    1.67
   6 -11   2    7.43    2.00
   6 -11   2    0.78    0.56
  -7  11  -2    8.48    3.06
   7 -11   2    4.75    2.34
   7 -11   2    7.63    0.83
  14  10  -2    1.38    1.56
  14  10  -2    1.02    2.13
  14  10  -2    0.97    1.42
 -14 -10   2    2.88    1.72
 -14 -10   2    3.10    2.45
  13  10  -2    0.15    1.72
  13  10  -2    0.44    1.13
  13  10  -2   -0.40    1.46
 -13 -10   2   -1.88    1.80
  12  10  -2    0.61    1.55
  12  10  -2    1.24    1.68
  12  10  -2    0.87    1.11
 -12 -10   2   -0.11    1.99
 -12 -10   2    2.81    1.80
  11  10  -2    3.28    1.64
  11  10  -2    2.88    1.47
  11  10  -2    3.02    1.90
 -11 -10   2   -1.15    1.57
 -11 -10   2   -0.12    1.56
  10  10  -2   24.59    2.51
  10  10  -2   22.19    2.28
  10  10  -2   21.47    2.18
 -10 -10   2   21.22    2.24
 -10 -10   2   21.35    2.55
   9  10  -2   48.64    2.50
   9  10  -2   41.40    2.75
   9  10  -2   37.40    2.71
  -9 -10   2   41.92    3.06
  -9 -10   2   38.37    2.59
   8  10  -2   11.04    1.38
   8  10  -2   14.76    1.88
   8  10  -2   13.19    1.60
  -8 -10   2   13.83    1.56
  -8 -10   2   14.35    2.38
   7  10  -2   74.05    2.53
   7  10  -2   79.64    3.24
   7  10  -2   73.61    2.35
  -7 -10   2   77.08    2.65
  -7 -10   2   73.81    3.07
   6  10  -2    0.42    0.40
   6  10  -2    0.34    1.05
   6  10  -2    0.33    0.53
  -6 -10   2    1.08    1.01
  -6 -10   2    0.05    0.68
   5  10  -2    9.38    1.45
  -5 -10   2    8.53    0.87
  -5 -10   2    7.72    0.70
   4  10  -2   17.84    1.62
  -4 -10   2   15.85    0.77
  -4 -10   2   17.28    0.74
  -3 -10   2   22.75    0.99
  -3 -10   2   23.52    0.96
  -2 -10   2   32.69    1.43
  -2 -10   2   36.05    1.64
   1  10  -2    4.30    1.09
   1  10  -2    5.29    0.93
  -1 -10   2    4.93    0.94
  -1 -10   2    6.07    1.11
  -1 -10   2    4.68    0.92
   0  10  -2   10.02    1.39
   0  10  -2    7.99    1.52
   0 -10   2    9.77    1.33
   0 -10   2    8.21    1.38
   0 -10   2   10.97    1.11
  -1  10  -2    0.50    1.20
  -1  10  -2   -0.37    1.38
   1 -10   2   -0.75    0.71
   1 -10   2    0.92    1.25
   1 -10   2   -0.48    1.12
  -2  10  -2   13.67    2.03
   2 -10   2   15.99    2.01
   2 -10   2   14.67    1.84
   2 -10   2   16.92    1.31
  -3  10  -2    3.70    1.79
  -3  10  -2    0.95    1.54
   3 -10   2    0.61    1.90
   3 -10   2    0.90    1.51
   3 -10   2    1.55    0.72
  -4  10  -2   14.27    2.24
  -4  10  -2   16.27    2.37
   4 -10   2   16.19    2.26
   4 -10   2   16.24    2.28
   4 -10   2   12.88    1.08
  -5  10  -2   11.40    2.49
  -5  10  -2    7.57    2.36
   5 -10   2    6.37    0.86
   5 -10   2    9.75    1.95
   5 -10   2    6.06    1.99
  -6  10  -2    7.77    2.30
  -6  10  -2    9.38    2.60
   6 -10   2   10.17    2.11
   6 -10   2    6.71    0.88
   6 -10   2    5.38    2.07
  -7  10  -2   16.86    2.92
  -7  10  -2   19.36    2.89
   7 -10   2   20.55    2.70
   7 -10   2   12.59    2.58
  -8  10  -2    3.34    2.31
  -8  10  -2    1.52    1.97
   8 -10   2    7.75    2.22
  14   9  -2   -1.05    1.87
  14   9  -2   -0.13    1.58
  14   9  -2   -0.67    1.11
 -14  -9   2    3.40    1.91
 -14  -9   2    0.72    2.09
  13   9  -2    4.77    2.03
  13   9  -2    4.07    2.07
  13   9  -2    6.17    1.68
 -13  -9   2    7.93    2.16
 -13  -9   2    4.99    2.35
  12   9  -2    6.37    2.06
  12   9  -2    4.56    1.57
  12   9  -2    5.23    1.93
 -12  -9   2    6.92    2.29
 -12  -9   2    7.66    2.18
  11   9  -2   -0.09    1.06
  11   9  -2    2.32    1.58
  11   9  -2   -0.01    1.90
 -11  -9   2   -0.23    1.77
 -11  -9   2    0.26    1.44
  10   9  -2   17.60    2.38
  10   9  -2   20.72    2.25
  10   9  -2   17.62    2.08
 -10  -9   2   20.47    2.67
 -10  -9   2   23.01    2.60
   9   9  -2   30.60    2.60
   9   9  -2   33.22    2.65
   9   9  -2   31.68    2.29
  -9  -9   2   30.14    3.18
  -9  -9   2   31.79    2.52
   8   9  -2   13.29    1.79
   8   9  -2   12.15    1.59
  -8  -9   2    9.37    1.51
  -8  -9   2   13.09    2.04
   7   9  -2    9.78    1.38
   7   9  -2    8.29    1.54
  -7  -9   2    8.25    1.62
  -7  -9   2    9.10    1.33
   6   9  -2   35.14    1.70
   6   9  -2   32.99    2.09
  -6  -9   2   33.24    1.74
  -6  -9   2   32.10    2.10
   5   9  -2   19.93    1.71
   5   9  -2   21.94    0.98
  -5  -9   2   21.72    1.55
  -5  -9   2   20.12    1.19
   4   9  -2   52.35    2.28
  -4  -9   2   52.03    1.71
  -4  -9   2   53.79    1.60
   3   9  -2    4.21    0.93
  -3  -9   2    3.18    0.62
  -3  -9   2    4.54    0.67
   2   9  -2   21.44    1.07
   2   9  -2   19.88    0.90
  -2  -9   2   21.26    1.48
  -2  -9   2   18.96    1.30
  -2  -9   2   19.65    1.15
   1   9  -2   34.66    1.88
   1   9  -2   34.98    1.62
  -1  -9   2   34.68    1.68
  -1  -9   2   34.89    1.76
  -1  -9   2   35.76    1.72
   0   9  -2   11.54    1.35
   0   9  -2   10.28    1.50
   0  -9   2   11.84    1.14
   0  -9   2   12.39    1.42
   0  -9   2   12.12    1.36
  -1   9  -2    4.80    1.39
  -1   9  -2    4.46    1.24
   1  -9   2    5.96    0.87
   1  -9   2    7.03    1.39
   1  -9   2    4.06    1.20
  -2   9  -2   25.89    2.46
  -2   9  -2   25.54    2.65
   2  -9   2   28.03    2.20
   2  -9   2   25.43    1.41
   2  -9   2   25.20    2.24
  -3   9  -2    8.63    1.78
  -3   9  -2    8.29    1.79
   3  -9   2    8.56    1.67
   3  -9   2    8.63    1.88
   3  -9   2    9.10    0.94
  -4   9  -2    9.74    2.06
  -4   9  -2    6.78    1.85
   4  -9   2    6.69    1.88
   4  -9   2    7.02    0.91
   4  -9   2    7.69    1.89
  -5   9  -2    6.86    2.10
  -5   9  -2    7.82    2.18
   5  -9   2    7.23    1.95
   5  -9   2    5.65    1.97
  -6   9  -2   26.06    3.19
  -6   9  -2   23.34    3.05
   6  -9   2   25.35    2.80
   6  -9   2   23.60    2.85
  -7   9  -2    4.62    2.14
  -7   9  -2    8.82    2.72
   7  -9   2    7.39    2.08
  -8   9  -2    2.89    2.33
  -8   9  -2    2.03    2.14
   8  -9   2    9.07    2.18
   8  -9   2    2.44    1.66
  -9   9  -2   23.31    3.50
  -9   9  -2   18.17    3.20
   9  -9   2   18.80    3.16
   9  -9   2   25.21    3.09
  14   8  -2    5.68    2.34
  14   8  -2    7.16    1.62
  14   8  -2    2.85    1.92
 -14  -8   2   10.04    2.81
 -14  -8   2    8.84    2.72
  13   8  -2   -1.09    1.78
  13   8  -2    2.06    1.71
  13   8  -2    1.89    1.49
 -13  -8   2    1.18    1.80
 -13  -8   2   -1.73    2.01
  12   8  -2   -1.32    1.66
  12   8  -2   -1.69    1.32
  12   8  -2    1.99    1.85
 -12  -8   2   -0.91    2.00
 -12  -8   2   -2.08    1.56
  11   8  -2    0.49    1.60
  11   8  -2    1.17    1.74
  11   8  -2    0.42    1.37
 -11  -8   2    2.60    2.02
 -11  -8   2    1.68    1.61
  10   8  -2   26.37    2.70
  10   8  -2   19.39    2.58
  10   8  -2   25.93    2.07
 -10  -8   2   25.11    2.57
 -10  -8   2   25.52    2.79
   9   8  -2    5.13    1.56
   9   8  -2    2.44    1.65
  -9  -8   2    2.98    1.59
  -9  -8   2    5.08    1.92
   8   8  -2   26.96    2.13
   8   8  -2   25.61    2.36
  -8  -8   2   24.65    2.18
  -8  -8   2   23.05    2.35
   7   8  -2    7.40    1.41
  -7  -8   2    6.86    1.52
   6   8  -2    3.38    0.94
   6   8  -2    3.79    1.03
   6   8  -2    4.41    1.07
  -6  -8   2    2.74    0.90
  -6  -8   2    4.25    1.27
   5   8  -2   85.91    2.45
   5   8  -2   86.77    2.48
   5   8  -2   88.29    2.98
  -5  -8   2   77.97    2.84
  -5  -8   2   84.42    2.50
   4   8  -2    2.01    0.56
   4   8  -2    2.17    0.55
   4   8  -2    1.67    0.89
  -4  -8   2    2.36    0.83
  -4  -8   2    2.52    0.67
   3   8  -2   13.04    0.67
   3   8  -2   12.50    0.72
   3   8  -2   12.56    1.27
  -3  -8   2   12.99    1.03
  -3  -8   2   13.18    1.09
   2   8  -2   18.44    1.19
  -2  -8   2   19.57    1.26
  -2  -8   2   16.72    1.34
  -2  -8   2   17.50    1.15
   1   8  -2   50.54    1.83
   1   8  -2   49.35    2.09
  -1  -8   2   52.35    1.96
  -1  -8   2   49.10    1.89
  -1  -8   2   51.79    2.02
   0   8  -2    5.40    1.08
   0   8  -2    3.01    1.13
   0  -8   2    5.92    1.08
   0  -8   2    4.87    1.27
   0  -8   2    4.36    0.79
  -1   8  -2    4.99    1.19
  -1   8  -2    5.32    1.33
   1  -8   2    4.33    1.15
   1  -8   2    4.33    1.05
   1  -8   2    4.11    0.76
  -2   8  -2   14.50    1.76
  -2   8  -2   21.87    2.03
   2  -8   2   17.60    1.83
   2  -8   2   17.71    1.83
   2  -8   2   15.44    1.13
  -3   8  -2    9.36    1.75
  -3   8  -2   11.10    1.93
   3  -8   2    8.06    1.63
   3  -8   2   10.62    1.68
  -4   8  -2   67.61    3.65
  -4   8  -2   71.39    3.66
   4  -8   2   65.62    3.41
   4  -8   2   78.09    3.80
  -5   8  -2    2.03    1.85
  -5   8  -2   -0.99    1.59
   5  -8   2    2.40    1.65
  -6   8  -2   33.97    3.43
  -6   8  -2   32.13    3.31
   6  -8   2   32.04    3.13
  -7   8  -2    0.05    2.01
  -7   8  -2    0.72    2.10
   7  -8   2   -2.88    1.60
   7  -8   2    1.42    1.80
  -8   8  -2   10.88    2.71
  -8   8  -2   14.91    2.92
   8  -8   2   15.05    2.64
   8  -8   2   17.82    2.99
  -9   8  -2    7.29    2.73
  -9   8  -2    9.25    2.73
   9  -8   2    8.51    1.92
   9  -8   2    4.09    2.35
 -10   8  -2    6.33    2.75
 -10   8  -2   -0.66    1.60
  10  -8   2    0.75    2.12
  15   7  -2   -1.86    1.83
  15   7  -2    1.53    1.70
  15   7  -2    1.52    1.65
 -15  -7   2    3.88    2.81
 -15  -7   2   10.99    2.67
  14   7  -2    7.27    1.84
  14   7  -2    5.63    2.41
  14   7  -2    5.83    2.28
 -14  -7   2    6.68    2.65
 -14  -7   2    6.61    2.35
  13   7  -2    3.80    1.96
  13   7  -2    4.72    1.53
  13   7  -2    3.95    2.30
 -13  -7   2    3.23    2.29
  12   7  -2    0.26    1.93
  12   7  -2    2.78    1.82
  12   7  -2    0.66    1.44
 -12  -7   2    3.08    2.32
  11   7  -2    5.24    1.60
  11   7  -2    6.49    2.06
  11   7  -2    4.47    1.76
 -11  -7   2    7.83    2.09
 -11  -7   2    7.64    2.35
  10   7  -2   10.11    1.99
  10   7  -2   15.45    2.33
 -10  -7   2   17.75    2.56
 -10  -7   2   14.55    2.16
   9   7  -2   10.31    1.43
   9   7  -2   10.70    1.89
  -9  -7   2   12.01    2.25
  -9  -7   2    8.95    1.75
   8   7  -2   68.30    2.97
   8   7  -2   75.82    3.22
   8   7  -2   81.22    3.31
  -8  -7   2   77.45    3.58
  -8  -7   2   76.29    3.18
   7   7  -2    0.10    1.03
   7   7  -2   -0.84    0.93
   7   7  -2    0.35    0.93
  -7  -7   2   -1.62    1.02
  -7  -7   2    0.04    1.29
   6   7  -2    1.83    1.06
   6   7  -2    3.64    1.05
   6   7  -2    3.56    1.14
  -6  -7   2    2.88    1.05
  -6  -7   2    3.30    1.27
   5   7  -2   18.28    1.52
   5   7  -2   15.24    1.44
  -5  -7   2   13.68    1.33
  -5  -7   2   16.08    1.58
   4   7  -2    0.77    0.82
   4   7  -2    1.28    0.78
   4   7  -2    1.42    0.81
  -4  -7   2    2.15    1.02
  -4  -7   2    0.67    0.78
   3   7  -2   30.26    1.77
   3   7  -2   28.76    1.32
   3   7  -2   29.82    1.22
  -3  -7   2   28.87    1.41
  -3  -7   2   32.81    1.66
  -3  -7   2   29.11    1.68
   2   7  -2    3.29    0.84
   2   7  -2    5.36    0.99
   2   7  -2    3.28    0.66
  -2  -7   2    2.72    0.81
  -2  -7   2    4.13    0.95
  -2  -7   2    3.49    0.84
   1   7  -2    6.07    1.13
  -1  -7   2    7.27    0.98
  -1  -7   2    5.27    0.96
   0   7  -2   12.33    1.36
   0  -7   2   14.08    1.34
   0  -7   2   12.03    1.03
   0  -7   2   13.54    1.32
  -1   7  -2    7.44    1.34
  -1   7  -2    6.40    1.23
   1  -7   2    7.27    1.15
   1  -7   2    6.79    0.96
   1  -7   2    6.17    1.28
  -2   7  -2    1.89    1.28
  -2   7  -2    0.01    1.09
   2  -7   2   -0.56    0.97
   2  -7   2    0.77    0.99
  -3   7  -2    0.85    1.27
  -3   7  -2   -0.51    1.12
   3  -7   2    0.72    1.16
   3  -7   2    0.59    1.28
  -4   7  -2    5.00    1.63
  -4   7  -2    6.52    1.73
   4  -7   2    5.77    1.65
   4  -7   2    5.72    1.61
  -5   7  -2   40.71    3.16
  -5   7  -2   42.46    3.26
   5  -7   2   35.53    2.92
  -6   7  -2   19.92    2.65
  -6   7  -2   20.28    2.83
   6  -7   2   20.26    2.62
   6  -7   2   13.17    2.10
  -7   7  -2    4.30    2.17
  -7   7  -2    7.41    2.26
   7  -7   2    3.57    2.03
   7  -7   2    4.27    2.04
  -8   7  -2   20.76    3.17
  -8   7  -2   23.96    3.30
   8  -7   2   23.81    3.13
   8  -7   2   18.37    2.84
  -9   7  -2    4.65    2.46
  -9   7  -2    1.00    2.30
   9  -7   2   -1.11    1.90
   9  -7   2    3.00    1.62
 -10   7  -2    7.95    2.71
 -10   7  -2   15.40    3.18
  10  -7   2   13.30    2.63
  10  -7   2    8.76    2.23
  15   6  -2    3.71    2.56
  15   6  -2    2.38    2.16
  15   6  -2    1.88    1.34
 -15  -6   2    1.98    2.70
 -15  -6   2    7.99    2.58
  14   6  -2    1.28    1.45
  14   6  -2    3.71    1.69
  14   6  -2    1.76    2.36
 -14  -6   2    0.05    1.74
 -14  -6   2    7.18    2.53
  13   6  -2   15.82    2.72
  13   6  -2   20.64    2.16
  13   6  -2   18.39    2.71
 -13  -6   2   20.44    2.73
 -13  -6   2   13.02    3.12
  12   6  -2    1.38    2.15
  12   6  -2    1.72    1.88
  12   6  -2    2.80    1.49
 -12  -6   2    0.52    2.24
 -12  -6   2   -1.50    1.78
  11   6  -2    1.95    1.92
  11   6  -2    2.12    1.42
 -11  -6   2    0.82    2.08
 -11  -6   2    0.50    1.15
  10   6  -2   29.22    2.94
  10   6  -2   26.51    2.28
 -10  -6   2   21.58    2.80
   9   6  -2   23.31    2.12
   9   6  -2   23.61    2.46
   9   6  -2   22.01    2.32
  -9  -6   2   24.71    2.46
  -9  -6   2   21.24    2.57
   8   6  -2   43.61    2.66
   8   6  -2   44.21    2.64
   8   6  -2   40.30    2.27
  -8  -6   2   41.06    2.53
  -8  -6   2   40.23    2.87
   7   6  -2    3.95    1.41
   7   6  -2    4.44    0.98
   7   6  -2    4.31    1.25
  -7  -6   2    3.90    1.21
  -7  -6   2    4.40    1.46
   6   6  -2  228.85    5.87
   6   6  -2  247.99    5.83
   6   6  -2  231.04    5.79
  -6  -6   2  234.93    6.22
  -6  -6   2  235.50    5.77
   5   6  -2    5.77    1.14
   5   6  -2    2.42    1.10
   5   6  -2    4.83    1.27
  -5  -6   2    3.13    1.08
  -5  -6   2    5.23    1.29
   4   6  -2   97.76    3.01
   4   6  -2   93.69    2.84
   4   6  -2   95.33    2.85
  -4  -6   2   92.84    2.74
  -4  -6   2   87.67    3.18
   3   6  -2   45.94    1.67
   3   6  -2   40.03    1.71
   3   6  -2   43.92    2.00
  -3  -6   2   43.94    2.06
  -3  -6   2   44.13    1.74
  -3  -6   2   39.29    1.96
   2   6  -2   35.76    1.71
   2   6  -2   35.32    1.71
   2   6  -2   33.71    1.38
  -2  -6   2   36.91    1.77
  -2  -6   2   36.06    1.59
  -2  -6   2   36.91    1.76
   1   6  -2    2.06    1.05
   1   6  -2    2.72    0.82
  -1  -6   2    2.99    0.95
  -1  -6   2    4.23    0.95
  -1  -6   2    1.84    0.85
   0   6  -2    1.39    0.98
   0   6  -2    0.88    1.26
   0  -6   2    4.60    1.08
   0  -6   2    2.78    0.84
   0  -6   2    3.66    1.06
  -1   6  -2   50.51    2.54
   1  -6   2   42.45    2.14
   1  -6   2   48.22    2.31
   1  -6   2   47.63    1.70
  -2   6  -2    2.24    1.31
  -2   6  -2    3.29    1.32
   2  -6   2    1.24    1.35
   2  -6   2    1.89    1.29
  -3   6  -2   34.25    2.39
  -3   6  -2   38.26    2.51
   3  -6   2   35.83    2.31
   3  -6   2   31.67    2.28
  -4   6  -2   16.94    2.08
  -4   6  -2   16.39    1.95
   4  -6   2   21.50    2.55
   4  -6   2   16.51    1.75
  -5   6  -2    8.32    1.86
  -5   6  -2    8.93    1.93
   5  -6   2    7.85    1.69
  -6   6  -2    2.94    2.04
  -6   6  -2    3.43    1.90
   6  -6   2    1.29    1.68
   6  -6   2    1.61    1.36
  -7   6  -2    2.92    2.12
  -7   6  -2   -0.60    1.90
   7  -6   2    1.90    1.41
   7  -6   2   -1.73    1.22
  -8   6  -2    7.44    2.14
  -8   6  -2    3.93    2.79
   8  -6   2    2.75    1.64
  -9   6  -2    1.16    2.44
  -9   6  -2    4.13    2.45
   9  -6   2    1.68    1.59
   9  -6   2    0.88    2.19
 -10   6  -2   14.65    3.22
 -10   6  -2   27.07    4.33
  10  -6   2   26.36    3.35
  10  -6   2   18.04    3.13
 -11   6  -2    6.66    2.81
 -11   6  -2    5.46    2.78
  11  -6   2    8.76    2.50
  11  -6   2    6.68    2.60
  15   5  -2    1.95    1.65
  15   5  -2    0.15    1.45
  15   5  -2    3.82    3.10
 -15  -5   2    3.95    2.79
 -15  -5   2    5.05    2.38
  14   5  -2    0.61    1.31
  14   5  -2    4.11    2.50
  14   5  -2   -1.92    1.86
 -14  -5   2    6.13    2.56
 -14  -5   2    2.96    2.58
  13   5  -2    8.13    1.74
  13   5  -2    8.73    2.56
  13   5  -2    6.80    2.70
 -13  -5   2    5.88    2.70
 -13  -5   2    6.38    2.10
  12   5  -2   10.16    2.65
  12   5  -2   13.09    2.57
  12   5  -2   10.32    1.74
 -12  -5   2    9.35    2.50
 -12  -5   2   10.32    2.86
  11   5  -2    0.53    1.40
  11   5  -2   -1.56    1.93
 -11  -5   2   -1.02    1.80
 -11  -5   2    0.70    1.66
  10   5  -2   10.13    2.31
  10   5  -2    6.12    1.50
 -10  -5   2    9.96    2.10
 -10  -5   2    6.01    2.30
   9   5  -2   20.82    1.87
   9   5  -2   21.05    2.46
   9   5  -2   21.38    2.49
  -9  -5   2   22.50    2.39
   8   5  -2   20.46    1.78
   8   5  -2   20.74    2.27
   8   5  -2   18.79    2.08
  -8  -5   2   18.57    2.21
   7   5  -2   21.42    2.13
   7   5  -2   23.68    2.17
   7   5  -2   23.74    1.80
  -7  -5   2   17.74    2.05
  -7  -5   2   21.53    2.04
   6   5  -2   15.82    1.72
   6   5  -2   12.58    1.75
   6   5  -2   11.84    1.45
  -6  -5   2   11.71    1.51
  -6  -5   2   17.58    2.11
   5   5  -2   21.32    1.94
   5   5  -2   16.66    1.59
   5   5  -2   21.00    1.73
  -5  -5   2   17.66    1.83
  -5  -5   2   17.69    1.71
   4   5  -2    1.38    1.09
   4   5  -2    2.47    1.06
   4   5  -2    0.99    1.03
  -4  -5   2    1.29    1.31
  -4  -5   2   -0.24    0.99
   3   5  -2   16.18    1.39
   3   5  -2   15.16    1.36
   3   5  -2   14.92    1.31
  -3  -5   2   13.51    1.29
  -3  -5   2   15.90    1.45
  -3  -5   2   14.06    1.24
   2   5  -2  182.92    4.15
   2   5  -2  181.97    3.95
   2   5  -2  185.34    4.16
  -2  -5   2  176.67    4.23
  -2  -5   2  179.67    4.03
  -2  -5   2  185.26    4.23
   1   5  -2   -0.37    0.57
   1   5  -2    0.09    0.84
  -1  -5   2    0.96    0.69
  -1  -5   2    0.36    0.61
  -1  -5   2   -0.11    0.71
   0   5  -2  183.43    4.44
   0   5  -2  184.22    4.20
   0  -5   2  184.43    4.06
   0  -5   2  185.99    4.27
   0  -5   2  177.15    4.31
  -1   5  -2   14.35    1.39
  -1   5  -2   16.99    1.66
   1  -5   2   17.51    1.54
   1  -5   2   16.44    1.58
  -2   5  -2    6.29    1.50
   2  -5   2    9.82    1.41
   2  -5   2    5.53    1.48
  -3   5  -2   11.03    1.78
  -3   5  -2    8.33    1.61
   3  -5   2    8.91    1.31
   3  -5   2    6.87    1.44
  -4   5  -2   67.78    3.28
  -4   5  -2   68.10    3.35
   4  -5   2   65.15    3.19
  -5   5  -2    8.67    1.87
  -5   5  -2    8.82    1.85
   5  -5   2    5.90    1.70
   5  -5   2    9.06    1.66
  -6   5  -2   -0.48    1.18
  -6   5  -2   -0.91    1.57
   6  -5   2    0.72    1.66
   6  -5   2    1.54    1.12
  -7   5  -2   45.41    3.20
  -7   5  -2   46.55    3.66
   7  -5   2   43.28    3.00
   7  -5   2   40.47    3.30
  -8   5  -2   -1.06    1.55
  -8   5  -2   -0.41    1.53
   8  -5   2    2.04    2.09
   8  -5   2   -0.61    1.44
  -9   5  -2   25.78    3.45
  -9   5  -2   20.55    3.28
   9  -5   2   19.57    3.04
   9  -5   2   22.37    2.82
 -10   5  -2   18.46    3.25
 -10   5  -2   18.49    3.34
  10  -5   2   13.22    2.87
  10  -5   2   19.82    3.08
 -11   5  -2    1.48    1.92
 -11   5  -2    0.78    1.94
  11  -5   2    1.07    2.30
  11  -5   2    5.60    1.95
 -12   5  -2    2.10    1.95
 -12   5  -2    5.78    2.82
  12  -5   2   -1.36    1.63
  12  -5   2    3.64    1.75
  15   4  -2    1.34    1.42
  15   4  -2    8.43    2.50
  15   4  -2    5.95    1.99
 -15  -4   2    4.62    3.09
 -15  -4   2    6.09    2.22
  14   4  -2    1.03    2.06
  14   4  -2    1.85    2.52
  14   4  -2    0.98    1.41
 -14  -4   2    2.49    2.52
 -14  -4   2    3.48    2.75
  13   4  -2    1.07    1.35
  13   4  -2    1.51    2.14
  13   4  -2    3.58    2.58
 -13  -4   2    4.64    2.20
 -13  -4   2    5.20    2.86
  12   4  -2   17.88    2.01
  12   4  -2   17.10    3.16
 -12  -4   2   22.81    2.94
 -12  -4   2   18.57    4.00
  11   4  -2    7.82    2.03
  11   4  -2    4.60    1.52
 -11  -4   2    6.26    2.24
 -11  -4   2    5.67    2.03
  10   4  -2   45.44    3.57
  10   4  -2   41.25    2.53
 -10  -4   2   42.22    3.38
 -10  -4   2   39.87    3.77
   9   4  -2   88.49    3.27
   9   4  -2   85.26    4.06
   9   4  -2   80.05    4.05
  -9  -4   2   86.85    4.42
  -9  -4   2   89.14    3.79
   8   4  -2   42.13    2.83
   8   4  -2   41.15    2.20
   8   4  -2   38.06    2.81
  -8  -4   2   40.04    2.70
  -8  -4   2   38.02    3.03
   7   4  -2  147.93    4.10
   7   4  -2  153.81    4.66
   7   4  -2  145.59    4.83
  -7  -4   2  159.52    5.19
   6   4  -2    7.40    1.25
   6   4  -2    4.62    1.60
   6   4  -2    6.97    1.54
  -6  -4   2    7.21    1.77
   5   4  -2   18.78    1.87
   5   4  -2   21.56    1.71
   5   4  -2   20.51    1.92
  -5  -4   2   20.37    1.88
  -5  -4   2   18.99    1.94
   4   4  -2   89.92    2.80
   4   4  -2   89.34    2.84
   4   4  -2   90.26    2.69
  -4  -4   2   87.52    2.73
  -4  -4   2   84.79    2.98
   3   4  -2    4.82    0.88
   3   4  -2    6.43    0.74
   3   4  -2    5.33    0.87
  -3  -4   2    4.39    0.86
  -3  -4   2    5.61    0.99
  -3  -4   2    5.41    0.71
   2   4  -2   40.27    1.49
   2   4  -2   42.39    1.47
   2   4  -2   42.78    1.64
  -2  -4   2   40.88    1.52
  -2  -4   2   41.10    1.50
  -2  -4   2   38.88    1.69
   1   4  -2   57.35    1.88
   1   4  -2   58.21    1.65
   1   4  -2   57.45    1.71
  -1  -4   2   57.24    1.72
  -1  -4   2   56.92    1.73
   0   4  -2   38.88    1.46
   0  -4   2   39.19    1.59
   0  -4   2   39.50    1.52
   0  -4   2   39.72    1.36
  -1   4  -2    0.92    0.77
  -1   4  -2    0.46    0.74
   1  -4   2    1.73    0.77
   1  -4   2   -0.12    0.84
  -2   4  -2    0.53    1.04
  -2   4  -2    2.01    1.03
   2  -4   2   -0.54    1.02
   2  -4   2    2.01    1.13
  -3   4  -2  152.21    4.70
   3  -4   2  151.54    4.57
  -4   4  -2   23.36    2.04
  -4   4  -2   26.79    2.45
   4  -4   2   21.51    1.91
   4  -4   2   22.06    1.98
  -5   4  -2    0.45    1.58
  -5   4  -2   -0.22    1.14
   5  -4   2   -0.20    0.95
   5  -4   2    0.85    1.52
  -6   4  -2   17.86    2.34
  -6   4  -2   17.63    2.15
   6  -4   2   18.15    1.98
   6  -4   2   20.14    2.37
  -7   4  -2   54.23    3.68
  -7   4  -2   53.14    3.68
   7  -4   2   52.42    3.14
   7  -4   2   52.03    3.08
  -8   4  -2    7.21    2.03
  -8   4  -2    9.40    2.14
   8  -4   2    6.61    1.88
   8  -4   2    6.04    1.80
  -9   4  -2   24.41    3.06
  -9   4  -2   20.44    3.21
   9  -4   2   19.94    2.96
   9  -4   2   21.45    3.06
 -10   4  -2    5.70    2.61
 -10   4  -2    3.91    2.72
  10  -4   2    4.72    1.89
  10  -4   2    5.66    2.43
 -11   4  -2   -0.77    1.70
 -11   4  -2    2.00    2.03
  11  -4   2    2.92    1.86
  11  -4   2   -0.03    2.16
 -12   4  -2   -1.81    2.52
 -12   4  -2   -0.25    2.33
  12  -4   2    5.19    2.40
  12  -4   2   -1.47    1.45
  14   3  -2   16.03    3.31
  14   3  -2    9.52    1.75
  14   3  -2    9.45    2.58
 -14  -3   2   11.89    2.84
 -14  -3   2    8.94    2.43
  13   3  -2   -0.05    1.70
  13   3  -2    0.48    1.31
  13   3  -2    1.65    2.16
 -13  -3   2    0.43    2.42
 -13  -3   2    7.33    3.10
  12   3  -2   13.61    1.86
  12   3  -2   10.67    2.25
  12   3  -2   13.64    2.91
 -12  -3   2   13.07    3.19
 -12  -3   2   15.89    2.62
  11   3  -2   -1.05    1.51
 -11  -3   2   -1.45    2.20
 -11  -3   2    2.44    2.20
  10   3  -2   50.31    3.87
 -10  -3   2   60.63    4.34
 -10  -3   2   58.50    3.47
   9   3  -2    6.81    1.96
   9   3  -2    5.85    2.01
  -9  -3   2    6.07    2.07
  -9  -3   2    5.83    1.91
   8   3  -2   10.79    1.99
   8   3  -2    8.57    1.85
  -8  -3   2    6.39    1.71
  -8  -3   2   11.77    2.12
   7   3  -2  116.80    4.09
   7   3  -2  118.36    4.42
  -7  -3   2  118.63    4.27
  -7  -3   2  119.10    4.64
   6   3  -2    1.78    1.05
   6   3  -2    3.53    1.58
   6   3  -2    0.02    1.48
  -6  -3   2    1.66    1.10
  -6  -3   2    2.71    1.80
   5   3  -2  180.23    5.10
   5   3  -2  185.86    5.04
   5   3  -2  186.76    4.55
  -5  -3   2  193.76    5.34
   4   3  -2    8.25    0.98
   4   3  -2    6.70    1.15
   4   3  -2    8.43    1.15
  -4  -3   2    9.50    1.36
   3   3  -2  316.57    6.74
   3   3  -2  316.14    6.84
   3   3  -2  316.71    6.95
  -3  -3   2  306.47    6.69
  -3  -3   2  339.20    7.51
   2   3  -2   14.32    1.15
   2   3  -2   15.79    1.03
   2   3  -2   13.81    1.28
  -2  -3   2   14.65    0.98
  -2  -3   2   14.85    1.37
  -2  -3   2   15.10    1.02
   1   3  -2    2.30    0.62
   1   3  -2    0.57    0.66
   1   3  -2    0.82    0.42
  -1  -3   2    0.76    0.53
  -1  -3   2    1.20    0.66
  -1  -3   2    0.86    0.66
   0   3  -2  143.98    3.33
   0   3  -2  152.20    3.58
   0  -3   2  145.23    3.37
   0  -3   2  146.27    3.50
  -1   3  -2  153.76    3.80
  -1   3  -2  149.20    3.61
   1  -3   2  157.31    3.75
   1  -3   2  149.85    3.64
  -2   3  -2   48.28    2.01
   2  -3   2   47.49    2.36
  -3   3  -2   52.28    2.23
  -3   3  -2   57.43    2.69
   3  -3   2   54.97    2.45
   3  -3   2   54.64    2.56
  -4   3  -2  122.42    4.40
  -4   3  -2  131.82    4.40
   4  -3   2  125.02    4.05
   4  -3   2  124.52    3.98
  -5   3  -2   18.97    2.35
  -5   3  -2   19.89    2.39
   5  -3   2   20.41    2.31
   5  -3   2   22.63    2.44
  -6   3  -2    1.91    1.74
  -6   3  -2    0.67    1.58
   6  -3   2    2.40    1.70
   6  -3   2    2.12    1.17
  -7   3  -2   13.39    2.32
  -7   3  -2   14.04    2.24
   7  -3   2   13.74    2.23
   7  -3   2   11.48    1.86
  -8   3  -2    3.30    2.75
  -8   3  -2   -0.09    1.95
   8  -3   2    2.31    1.47
  -9   3  -2   20.08    2.75
  -9   3  -2   16.28    2.96
   9  -3   2   13.60    2.73
   9  -3   2   17.35    2.83
 -10   3  -2    4.03    2.60
 -10   3  -2   -0.37    1.62
  10  -3   2    0.62    1.60
  10  -3   2    1.93    1.72
 -11   3  -2    5.65    2.33
 -11   3  -2    7.65    2.71
  11  -3   2    4.38    2.43
  11  -3   2    6.90    2.50
 -12   3  -2   -0.10    3.15
 -12   3  -2    3.02    2.68
  12  -3   2    3.20    2.27
  12  -3   2    2.68    2.34
 -13   3  -2   10.56    3.31
 -13   3  -2    3.94    2.22
  13  -3   2    4.76    2.32
  13  -3   2    4.03    2.07
  14   2  -2    2.74    1.76
  14   2  -2    1.98    1.32
  14   2  -2    0.03    1.78
 -14  -2   2    1.82    2.42
 -14  -2   2    3.04    2.84
  13   2  -2   14.69    1.92
  13   2  -2   14.84    2.98
  13   2  -2   17.79    3.36
 -13  -2   2   18.44    2.96
 -13  -2   2   20.41    3.35
  12   2  -2    0.64    1.21
  12   2  -2    0.80    2.18
  12   2  -2    1.32    2.37
 -12  -2   2    2.82    2.67
 -12  -2   2    1.18    2.40
  11   2  -2    4.05    1.78
  11   2  -2    5.47    1.98
 -11  -2   2    5.36    2.64
 -11  -2   2    1.65    1.77
  10   2  -2   30.41    3.92
 -10  -2   2   31.51    3.32
 -10  -2   2   23.20    2.91
   9   2  -2    2.09    1.89
   9   2  -2    1.99    1.86
  -9  -2   2   -1.77    1.14
  -9  -2   2    0.88    1.98
   8   2  -2    2.34    1.37
   8   2  -2    3.27    1.36
  -8  -2   2    1.40    1.63
  -8  -2   2    2.41    1.92
   7   2  -2   32.27    2.78
   7   2  -2   36.08    2.50
  -7  -2   2   34.40    3.12
  -7  -2   2   32.67    2.72
   6   2  -2   77.45    3.61
   6   2  -2   83.29    3.40
  -6  -2   2   76.70    3.45
  -6  -2   2   77.10    3.18
   5   2  -2   -0.77    1.29
   5   2  -2    0.22    1.49
  -5  -2   2   -0.44    1.51
  -5  -2   2   -0.29    1.30
   4   2  -2   19.14    1.44
   4   2  -2   17.94    1.36
   4   2  -2   18.10    1.18
  -4  -2   2   19.55    1.57
   3   2  -2  118.01    3.24
   3   2  -2  119.68    2.92
   3   2  -2  125.72    3.20
  -3  -2   2  119.85    3.42
   2   2  -2   99.90    2.47
   2   2  -2  101.11    2.67
   2   2  -2   98.74    2.80
  -2  -2   2   98.62    2.45
  -2  -2   2   99.59    2.86
   1   2  -2   32.49    1.20
   1   2  -2   29.38    1.31
   1   2  -2   28.17    1.50
  -1  -2   2   31.93    1.32
  -1  -2   2   29.37    1.51
   0   2  -2    1.02    0.75
   0   2  -2    1.55    0.60
   0  -2   2    1.61    0.73
   0  -2   2    1.83    0.65
  -1   2  -2    1.51    0.95
  -1   2  -2    2.91    0.67
   1  -2   2    1.46    0.82
  -2   2  -2   24.76    1.63
   2  -2   2   20.08    1.29
   2  -2   2   24.21    1.52
  -3   2  -2   -0.56    0.98
  -3   2  -2    0.12    0.83
   3  -2   2   -0.21    0.90
   3  -2   2   -0.10    0.65
   4  -2   2   12.28    1.51
   4  -2   2   12.43    1.70
  -5   2  -2   65.33    3.14
  -5   2  -2   67.00    3.52
   5  -2   2   62.24    3.42
   5  -2   2   66.83    3.38
  -6   2  -2   50.81    3.33
  -6   2  -2   52.38    3.37
   6  -2   2   53.56    2.85
   6  -2   2   54.50    2.91
  -7   2  -2    3.11    1.73
  -7   2  -2    1.61    1.70
   7  -2   2    5.09    1.40
   7  -2   2    0.35    1.23
  -8   2  -2    6.78    1.72
  -8   2  -2    8.52    1.92
   8  -2   2    9.60    2.13
   8  -2   2    6.59    2.01
  -9   2  -2    2.33    2.13
  -9   2  -2    2.65    1.73
   9  -2   2    2.72    1.64
   9  -2   2    3.66    1.66
 -10   2  -2   20.03    2.80
 -10   2  -2   20.93    3.31
  10  -2   2   22.95    3.19
  10  -2   2   21.02    3.06
 -11   2  -2    1.18    1.89
 -11   2  -2    0.76    2.48
  11  -2   2    0.13    1.57
  11  -2   2    0.49    1.56
 -12   2  -2    6.96    2.39
 -12   2  -2    4.56    2.14
  12  -2   2    5.86    2.57
  12  -2   2    1.87    2.32
 -13   2  -2    1.44    2.58
 -13   2  -2    6.46    3.06
  13  -2   2    3.15    1.88
  13  -2   2   -0.61    2.08
  14   1  -2    5.49    2.25
  14   1  -2    3.34    1.33
  14   1  -2    5.19    2.49
 -14  -1   2    5.62    3.16
  13   1  -2   16.59    2.86
  13   1  -2   10.72    1.68
  13   1  -2    8.43    2.34
 -13  -1   2   13.36    3.25
 -13  -1   2    9.63    2.77
  12   1  -2    1.65    2.44
  12   1  -2    0.49    2.16
 -12  -1   2   -0.46    2.38
 -12  -1   2    0.19    1.93
  11   1  -2   89.68    5.21
  11   1  -2   80.07    4.82
 -11  -1   2   83.76    4.55
 -11  -1   2   90.76    5.60
  10   1  -2    4.54    1.85
 -10  -1   2    2.58    2.18
 -10  -1   2    2.64    1.91
   9   1  -2   -2.04    1.78
   9   1  -2    1.68    1.49
  -9  -1   2    2.05    2.16
  -9  -1   2   -0.20    1.28
   8   1  -2  108.22    4.46
   8   1  -2  110.18    4.66
  -8  -1   2  112.20    4.38
  -8  -1   2  105.05    4.52
   7   1  -2   -0.26    1.25
   7   1  -2   -1.26    1.69
  -7  -1   2    0.56    1.79
  -7  -1   2    1.25    1.60
   6   1  -2    6.60    1.60
   6   1  -2    5.45    1.90
  -6  -1   2    2.23    1.74
  -6  -1   2    7.15    1.71
   5   1  -2    8.88    1.64
  -5  -1   2    6.68    1.32
  -5  -1   2    7.72    1.94
   4   1  -2   76.83    2.66
   4   1  -2   72.99    2.70
  -4  -1   2   76.65    3.03
  -4  -1   2   73.50    2.74
   3   1  -2  134.10    3.52
   3   1  -2  131.82    3.04
   3   1  -2  136.40    3.63
  -3  -1   2  137.36    3.69
  -3  -1   2  131.47    3.48
   2   1  -2   76.06    2.35
   2   1  -2   71.81    2.29
   2   1  -2   76.01    1.87
  -2  -1   2   73.11    1.91
  -2  -1   2   73.70    2.53
  -2  -1   2   71.84    2.17
   1   1  -2   47.26    1.50
   1   1  -2   47.90    1.32
   1   1  -2   48.06    1.84
  -1  -1   2   46.91    1.35
   0   1  -2    3.99    0.61
   0   1  -2    2.57    0.64
   0  -1   2    3.59    0.57
  -1   1  -2  166.79    3.85
  -1   1  -2  165.48    3.65
   1  -1   2  168.03    3.77
  -2   1  -2   11.43    1.03
  -2   1  -2   10.41    1.09
   2  -1   2   10.39    1.23
   2  -1   2   11.26    1.05
  -3   1  -2   49.40    2.05
  -3   1  -2   49.87    2.01
   3  -1   2   44.98    1.91
   3  -1   2   46.26    2.03
  -4   1  -2    8.69    1.41
   4  -1   2    8.49    1.12
   4  -1   2    8.47    1.21
  -5   1  -2    2.05    1.72
  -5   1  -2   -1.69    1.65
   5  -1   2    0.17    1.18
   5  -1   2    1.09    1.17
  -6   1  -2    9.47    1.73
  -6   1  -2   11.68    1.85
   6  -1   2   12.25    2.12
   6  -1   2   11.49    1.92
  -7   1  -2   65.59    3.28
  -7   1  -2   58.87    3.19
   7  -1   2   62.11    3.54
   7  -1   2   65.01    3.58
  -8   1  -2    2.71    1.47
  -8   1  -2    4.12    1.83
   8  -1   2    2.09    1.24
   8  -1   2    4.31    1.88
  -9   1  -2    3.13    1.57
  -9   1  -2    2.91    2.13
   9  -1   2    1.84    1.44
   9  -1   2    1.25    1.93
 -10   1  -2   20.40    2.85
 -10   1  -2   20.66    3.12
  10  -1   2   22.74    2.71
  10  -1   2   22.51    3.15
 -11   1  -2    2.75    1.95
 -11   1  -2   -0.18    2.43
  11  -1   2    0.41    2.14
  11  -1   2   -0.16    1.63
 -12   1  -2    9.72    2.45
 -12   1  -2    8.66    2.91
  12  -1   2   10.06    2.37
  12  -1   2   10.67    2.77
 -13   1  -2    2.79    2.11
 -13   1  -2    2.95    2.01
  13  -1   2    2.15    2.35
  13  -1   2    1.37    1.77
 -14   1  -2    2.75    2.78
 -14   1  -2    2.09    1.94
  14  -1   2    2.31    2.44
  14  -1   2    2.33    1.81
  14   0  -2   14.62    3.28
  14   0  -2    7.11    2.30
  14   0  -2    7.72    1.53
 -14   0   2    6.43    3.27
 -14   0   2   13.33    3.26
  13   0  -2    2.09    2.37
  13   0  -2    2.77    1.32
  13   0  -2    1.79    1.88
 -13   0   2    0.21    2.08
 -13   0   2    6.10    2.78
  12   0  -2    1.65    1.91
  12   0  -2    2.18    2.19
 -12   0   2    1.32    2.04
 -12   0   2    1.87    1.98
  11   0  -2   16.93    3.23
  11   0  -2   12.90    2.39
 -11   0   2   21.88    3.33
 -11   0   2   20.97    3.55
  10   0  -2   20.04    3.18
 -10   0   2   22.28    3.40
 -10   0   2   22.58    2.88
   9   0  -2   40.38    3.12
  -9   0   2   32.22    3.14
  -9   0   2   38.10    2.96
   8   0  -2   17.61    2.19
   8   0  -2   21.70    2.80
  -8   0   2   22.81    2.92
  -8   0   2   18.86    2.19
   7   0  -2   60.60    3.57
   7   0  -2   68.55    3.30
  -7   0   2   62.81    3.49
  -7   0   2   64.34    3.80
   6   0  -2   56.26    2.95
   6   0  -2   51.57    3.38
  -6   0   2   52.67    3.23
  -6   0   2   54.25    3.12
   5   0  -2   68.65    3.47
   5   0  -2   68.68    3.41
  -5   0   2   67.91    3.34
  -5   0   2   74.58    3.75
   4   0  -2    1.40    1.26
   4   0  -2    0.95    0.82
  -4   0   2    2.19    1.01
  -4   0   2    0.34    1.04
   3   0  -2  190.17    4.80
   3   0  -2  200.87    4.76
  -3   0   2  189.73    4.86
  -3   0   2  193.01    4.69
   2   0  -2   15.67    0.83
   2   0  -2   15.39    1.39
   2   0  -2   14.19    1.28
  -2   0   2   13.93    1.30
  -2   0   2   16.28    1.49
   1   0  -2   14.56    1.07
   1   0  -2   17.11    0.69
  -1   0   2   16.95    1.13
  -1   0   2   16.27    0.98
   0   0  -2  145.81    3.29
   0   0  -2  142.76    3.11
   0   0   2  140.75    3.22
  -1   0  -2   46.12    1.41
  -1   0  -2   43.21    1.33
   1   0   2   44.33    1.29
   1   0   2   44.61    1.39
  -2   0  -2    3.54    0.76
  -2   0  -2    3.90    0.69
   2   0   2    4.51    0.88
   2   0   2    4.01    0.79
  -3   0  -2   10.45    1.31
  -3   0  -2    8.52    1.11
   3   0   2    9.68    0.97
   3   0   2    7.26    1.00
  -4   0  -2    0.90    0.69
  -4   0  -2   -0.67    0.69
   4   0   2    0.04    0.95
   4   0   2    0.47    1.00
  -5   0  -2    6.52    1.39
  -5   0  -2    6.25    1.25
   5   0   2    4.29    1.24
   5   0   2    5.22    1.24
  -6   0  -2    1.26    1.98
  -6   0  -2    0.27    1.24
   6   0   2   -1.34    1.66
   6   0   2    0.68    1.87
  -7   0  -2   42.47    3.17
  -7   0  -2   39.21    2.67
   7   0   2   40.82    2.98
   7   0   2   33.75    2.99
  -8   0  -2    6.31    1.63
  -8   0  -2    6.68    1.97
   8   0   2    5.11    1.42
   8   0   2    4.81    1.82
  -9   0  -2   69.17    3.71
  -9   0  -2   63.20    3.96
   9   0   2   68.40    3.58
   9   0   2   56.46    3.33
 -10   0  -2   26.03    3.21
 -10   0  -2   26.02    2.99
  10   0   2   21.29    2.95
  10   0   2   19.29    2.90
 -11   0  -2   -1.20    1.63
 -11   0  -2    1.09    1.83
  11   0   2    4.17    1.89
  11   0   2    0.72    1.67
 -12   0  -2    3.69    2.69
 -12   0  -2    1.25    1.86
  12   0   2    2.11    1.85
  12   0   2    3.44    2.40
 -13   0  -2    1.64    2.69
 -13   0  -2   -0.34    2.38
  13   0   2    0.54    2.12
  13   0   2    4.08    2.50
 -14   0  -2    7.40    2.50
 -14   0  -2    5.15    2.30
  14   0   2    7.56    2.27
  13  -1  -2    0.49    1.08
  13  -1  -2    5.18    2.64
  13  -1  -2    4.34    1.99
 -13   1   2    0.41    2.11
 -13   1   2    3.95    2.14
  12  -1  -2    7.29    2.26
  12  -1  -2    5.80    2.02
 -12   1   2    5.41    2.18
 -12   1   2    6.64    2.53
  11  -1  -2   21.79    3.04
  11  -1  -2   21.51    3.27
 -11   1   2   22.68    3.74
 -11   1   2   25.41    3.60
  10  -1  -2   23.93    3.40
  10  -1  -2   18.65    2.66
 -10   1   2   22.27    3.52
 -10   1   2   28.57    3.16
   9  -1  -2   27.03    3.23
  -9   1   2   24.95    2.83
  -9   1   2   23.65    2.98
   8  -1  -2    2.50    1.45
   8  -1  -2    4.14    1.58
  -8   1   2    2.42    1.88
  -8   1   2    1.50    2.10
   7  -1  -2   24.47    2.32
   7  -1  -2   24.80    2.63
  -7   1   2   23.59    2.27
  -7   1   2   22.39    2.53
   6  -1  -2   51.13    3.31
   6  -1  -2   50.45    3.30
  -6   1   2   53.57    3.18
  -6   1   2   50.92    2.83
   5  -1  -2    1.46    2.19
   5  -1  -2    3.07    1.85
  -5   1   2    2.37    1.49
  -5   1   2    2.71    2.45
   4  -1  -2   -0.40    1.26
   4  -1  -2   -0.77    1.00
  -4   1   2    0.71    1.57
  -4   1   2    0.53    1.02
   3  -1  -2   17.44    1.37
   3  -1  -2   18.54    1.46
  -3   1   2   19.99    1.40
  -3   1   2   19.27    1.81
   2  -1  -2   59.42    2.17
   2  -1  -2   62.38    1.48
   2  -1  -2   60.19    2.26
  -2   1   2   61.36    2.44
  -2   1   2   59.27    2.22
   1  -1  -2    0.78    0.95
   1  -1  -2    1.09    0.61
   1  -1  -2    1.83    0.31
  -1   1   2    1.34    0.82
  -1   1   2    1.73    0.30
  -1   1   2    2.12    1.03
   0   1   2  226.88    4.82
  -1  -1  -2   10.24    0.69
   1   1   2    9.69    0.79
   1   1   2   10.27    0.69
  -2  -1  -2   36.10    1.28
   2   1   2   35.16    1.50
   2   1   2   37.69    1.44
  -3  -1  -2   29.86    1.40
   3   1   2   32.42    1.44
   3   1   2   29.68    1.66
  -4  -1  -2   25.97    1.51
  -4  -1  -2   23.30    1.59
   4   1   2   23.05    1.65
   4   1   2   25.13    1.42
  -5  -1  -2   50.97    2.55
   5   1   2   51.63    2.46
   5   1   2   49.78    2.25
  -6  -1  -2    3.19    1.38
  -6  -1  -2    7.27    1.48
   6   1   2    2.93    1.83
   6   1   2    6.56    1.84
  -7  -1  -2   19.58    2.07
  -7  -1  -2   23.38    2.52
   7   1   2   25.67    2.67
   7   1   2   27.13    2.58
  -8  -1  -2    2.98    1.36
  -8  -1  -2    5.24    1.56
   8   1   2    4.71    1.86
   8   1   2    5.44    1.70
  -9  -1  -2    6.78    2.08
   9   1   2    5.48    2.78
   9   1   2    5.03    1.91
 -10  -1  -2    0.40    1.47
 -10  -1  -2    2.34    2.05
  10   1   2    2.27    1.55
  10   1   2    2.87    2.09
 -11  -1  -2    2.66    2.37
 -11  -1  -2    0.62    2.26
  11   1   2    0.94    1.57
  11   1   2    1.79    1.59
 -12  -1  -2   18.14    2.82
 -12  -1  -2   18.01    2.87
  12   1   2   25.11    3.41
  12   1   2   23.57    3.01
 -13  -1  -2   14.50    3.30
 -13  -1  -2   10.04    3.04
  13   1   2    5.79    2.08
  13   1   2   14.82    3.05
 -14  -1  -2   -1.27    2.35
 -14  -1  -2    4.80    2.91
  14   1   2    1.38    1.79
  14   1   2   -0.18    1.66
 -15  -1  -2    5.83    2.30
 -15  -1  -2   17.36    3.68
  15   1   2    5.49    2.16
  15   1   2    8.57    2.31
  13  -2  -2    2.77    1.11
  13  -2  -2    6.49    2.16
  13  -2  -2    0.79    1.74
 -13   2   2    2.04    1.98
 -13   2   2    3.27    2.95
  12  -2  -2   24.28    3.32
  12  -2  -2   25.06    3.56
 -12   2   2   28.88    4.25
 -12   2   2   28.98    3.94
  11  -2  -2    0.67    1.76
  11  -2  -2    0.45    2.10
 -11   2   2    2.94    2.56
 -11   2   2    2.40    2.66
  10  -2  -2    1.18    1.61
  10  -2  -2    2.52    2.42
 -10   2   2   -1.74    1.74
 -10   2   2    1.36    1.76
   9  -2  -2   17.42    2.96
  -9   2   2   16.67    2.71
  -9   2   2   17.47    2.55
   8  -2  -2    0.04    1.52
  -8   2   2   -0.07    2.07
  -8   2   2    0.09    1.92
   7  -2  -2    0.34    1.73
   7  -2  -2    3.37    2.24
  -7   2   2    1.06    1.26
  -7   2   2    0.23    1.37
   6  -2  -2    1.44    1.40
   6  -2  -2    2.38    1.36
  -6   2   2    2.61    1.45
  -6   2   2    0.22    1.52
   5  -2  -2   19.36    2.14
   5  -2  -2   19.61    1.99
  -5   2   2   19.67    2.17
  -5   2   2   19.25    1.95
   4  -2  -2   87.33    3.33
   4  -2  -2   90.77    3.43
  -4   2   2   86.85    3.51
  -4   2   2   86.67    3.27
   3  -2  -2   79.35    3.02
   3  -2  -2   81.19    2.86
  -3   2   2   74.06    2.85
  -3   2   2   77.85    2.87
   2  -2  -2    4.11    0.94
   2  -2  -2    4.38    0.89
  -2   2   2    4.68    0.95
  -2   2   2    3.10    0.89
   1  -2  -2   99.42    2.76
  -1   2   2  101.31    2.76
  -1   2   2  103.72    2.95
   0  -2  -2    0.94    0.65
   0  -2  -2    2.07    0.87
   0   2   2    1.43    0.80
   0   2   2    1.17    0.64
  -1  -2  -2   13.45    0.90
   1   2   2   12.06    1.03
   1   2   2   11.42    0.87
  -2  -2  -2   46.56    1.56
   2   2   2   47.28    1.50
   2   2   2   46.57    1.51
  -3  -2  -2  169.96    3.84
   3   2   2  166.34    3.88
   3   2   2  163.96    3.78
  -4  -2  -2   79.17    2.41
   4   2   2   80.10    2.54
   4   2   2   79.15    2.52
  -5  -2  -2   -0.50    0.99
   5   2   2   -0.91    1.38
   5   2   2   -0.98    0.98
  -6  -2  -2   48.59    2.93
  -6  -2  -2   55.15    2.67
   6   2   2   54.20    2.58
   6   2   2   56.91    2.63
  -7  -2  -2    4.75    1.49
  -7  -2  -2    2.70    1.78
   7   2   2    2.97    1.28
   7   2   2    3.61    1.67
  -8  -2  -2   25.84    2.69
  -8  -2  -2   21.56    2.20
   8   2   2   21.76    2.31
   8   2   2   23.26    2.48
  -9  -2  -2   -0.46    1.66
  -9  -2  -2   -0.57    1.21
   9   2   2   -0.77    1.60
   9   2   2   -0.41    1.62
 -10  -2  -2    0.14    1.41
 -10  -2  -2    1.14    1.94
  10   2   2   -0.47    1.84
  10   2   2   -0.50    1.24
 -11  -2  -2    4.87    1.94
 -11  -2  -2    4.20    2.39
  11   2   2    4.70    1.74
  11   2   2    3.67    2.18
 -12  -2  -2   21.17    3.29
 -12  -2  -2   15.97    2.66
  12   2   2   17.25    2.99
  12   2   2   13.52    2.83
 -13  -2  -2   26.85    3.81
 -13  -2  -2   21.32    3.43
  13   2   2   22.66    3.39
  13   2   2   17.62    2.69
 -14  -2  -2    0.27    1.88
 -14  -2  -2    1.32    2.47
  14   2   2    1.02    1.60
  14   2   2    1.95    1.76
 -15  -2  -2   11.42    2.74
 -15  -2  -2   19.14    3.21
  15   2   2   14.79    3.28
  15   2   2   21.65    3.42
  12  -3  -2   14.35    2.83
  12  -3  -2   16.66    1.70
  12  -3  -2   15.15    2.97
 -12   3   2   17.65    3.49
 -12   3   2   14.51    3.60
  11  -3  -2    0.15    2.45
  11  -3  -2   -0.68    1.52
 -11   3   2   -0.51    1.87
 -11   3   2   -2.37    2.20
  10  -3  -2   28.53    3.20
  10  -3  -2   30.37    3.71
 -10   3   2   28.82    3.58
 -10   3   2   31.86    3.80
   9  -3  -2   69.83    4.45
   9  -3  -2   65.22    4.07
  -9   3   2   78.42    5.19
  -9   3   2   63.02    3.97
   8  -3  -2   10.25    2.10
  -8   3   2    6.96    1.90
  -8   3   2    5.71    2.08
   7  -3  -2    0.10    1.72
  -7   3   2    0.19    1.76
  -7   3   2   -0.81    1.82
   6  -3  -2    1.52    1.19
   6  -3  -2    4.02    1.87
  -6   3   2    2.82    1.65
  -6   3   2    4.92    1.56
   5  -3  -2    2.56    1.22
   5  -3  -2    2.28    1.64
  -5   3   2    1.67    1.30
  -5   3   2    2.17    1.64
   4  -3  -2    2.83    1.35
   4  -3  -2    1.42    1.34
  -4   3   2    1.71    1.21
  -4   3   2    4.82    1.45
   3  -3  -2   30.53    2.36
   3  -3  -2   31.60    2.40
  -3   3   2   31.84    2.17
  -3   3   2   30.41    2.32
   2  -3  -2    1.64    1.09
  -2   3   2    1.34    0.99
  -2   3   2    0.38    0.65
   1  -3  -2   97.92    2.86
   1  -3  -2  104.03    2.82
  -1   3   2  100.63    2.77
  -1   3   2  100.74    2.92
   0  -3  -2   34.01    1.40
   0   3   2   30.97    1.55
   0   3   2   34.40    1.36
  -1  -3  -2   68.23    1.80
  -1  -3  -2   70.04    1.91
   1   3   2   70.06    1.76
   1   3   2   72.41    1.96
  -2  -3  -2   14.21    0.81
  -2  -3  -2   13.91    1.00
   2   3   2   14.35    0.84
   2   3   2   12.57    0.85
  -3  -3  -2    8.85    0.87
  -3  -3  -2    9.14    0.88
   3   3   2    9.72    0.94
   3   3   2    9.38    0.79
  -4  -3  -2    0.13    0.68
   4   3   2   -0.17    0.66
   4   3   2   -0.18    0.55
   5   3   2    0.44    0.98
   5   3   2   -1.93    0.88
  -6  -3  -2  139.34    4.34
   6   3   2  132.51    4.00
   6   3   2  139.54    4.23
  -7  -3  -2   19.88    2.22
  -7  -3  -2   22.12    2.27
   7   3   2   18.22    1.90
   7   3   2   22.38    2.20
  -8  -3  -2   76.26    3.64
  -8  -3  -2   68.36    3.53
   8   3   2   86.10    3.66
   8   3   2   75.18    3.26
  -9  -3  -2    3.51    1.35
  -9  -3  -2    3.58    1.78
   9   3   2    3.24    1.35
   9   3   2    5.20    1.39
 -10  -3  -2   12.99    2.45
 -10  -3  -2   17.99    2.34
  10   3   2   17.42    2.50
  10   3   2   18.22    2.47
 -11  -3  -2   29.18    3.32
 -11  -3  -2   23.54    3.11
  11   3   2   26.03    2.78
  11   3   2   28.37    3.22
 -12  -3  -2    7.34    3.07
 -12  -3  -2    5.81    2.05
  12   3   2    5.08    2.33
  12   3   2    7.36    2.04
 -13  -3  -2    8.65    2.41
  13   3   2    7.93    2.44
  13   3   2    6.13    2.08
 -14  -3  -2    2.82    2.58
 -14  -3  -2   -0.92    1.69
  14   3   2   -1.06    1.61
  14   3   2    2.99    2.35
 -15  -3  -2   24.38    3.84
 -15  -3  -2   15.22    2.91
  15   3   2   16.19    3.23
  15   3   2   18.85    3.36
  12  -4  -2    4.02    2.35
  12  -4  -2    6.76    2.75
  12  -4  -2    2.84    1.04
 -12   4   2   -0.64    1.76
 -12   4   2    4.17    3.13
  11  -4  -2    4.20    2.68
  11  -4  -2    5.18    1.97
 -11   4   2   10.50    2.95
 -11   4   2    3.71    2.92
  10  -4  -2   22.64    3.18
  10  -4  -2   26.49    3.11
 -10   4   2   36.97    4.12
 -10   4   2   25.92    3.89
   9  -4  -2    5.07    1.98
   9  -4  -2    7.92    2.44
  -9   4   2    4.53    2.18
  -9   4   2   10.59    2.74
   8  -4  -2   33.22    3.95
   8  -4  -2   36.49    3.68
  -8   4   2   36.12    3.64
  -8   4   2   33.98    3.80
   7  -4  -2    2.20    1.95
  -7   4   2    1.30    1.66
  -7   4   2    2.23    1.53
   6  -4  -2   24.62    2.71
  -6   4   2   24.71    2.92
  -6   4   2   21.65    2.31
   5  -4  -2    2.21    1.31
   5  -4  -2    1.23    1.51
  -5   4   2    0.71    1.64
  -5   4   2    3.69    1.63
   4  -4  -2    4.20    1.31
   4  -4  -2    2.68    1.64
  -4   4   2    1.12    1.67
  -4   4   2    3.94    1.63
   3  -4  -2    9.08    1.70
  -3   4   2    6.53    1.34
  -3   4   2   10.81    1.69
   2  -4  -2  126.63    3.70
   2  -4  -2  144.72    4.49
  -2   4   2  124.96    3.80
  -2   4   2  121.72    4.03
   1  -4  -2   46.74    1.99
   1  -4  -2   47.12    1.93
  -1   4   2   49.06    2.11
  -1   4   2   46.28    1.88
   0  -4  -2    0.62    0.64
   0  -4  -2    0.29    0.65
   0   4   2    0.21    0.65
   0   4   2    0.79    0.19
  -1  -4  -2  124.04    2.76
  -1  -4  -2  120.35    2.80
   1   4   2  123.33    2.69
   1   4   2  126.61    2.90
  -2  -4  -2    4.55    0.57
  -2  -4  -2    5.39    0.47
   2   4   2    3.89    0.42
   2   4   2    5.13    0.50
  -3  -4  -2  325.65    6.23
  -3  -4  -2  308.22    6.25
   3   4   2  311.36    6.15
   3   4   2  302.94    6.12
  -4  -4  -2  157.40    3.78
  -4  -4  -2  160.13    3.71
   4   4   2  160.02    3.70
   4   4   2  156.57    3.66
  -5  -4  -2   49.64    2.13
  -5  -4  -2   51.69    2.17
   5   4   2   48.27    2.06
   5   4   2   49.78    2.15
  -6  -4  -2   30.31    2.23
  -6  -4  -2   31.87    2.27
   6   4   2   28.57    2.10
   6   4   2   26.61    2.10
  -7  -4  -2    1.68    1.46
   7   4   2    2.69    1.39
   7   4   2    2.83    1.49
  -8  -4  -2   52.56    2.74
   8   4   2   51.92    2.94
   8   4   2   56.17    2.95
  -9  -4  -2   26.91    2.68
  -9  -4  -2   26.26    2.21
   9   4   2   26.36    2.53
   9   4   2   28.24    2.55
 -10  -4  -2    4.43    1.82
 -10  -4  -2    3.62    1.48
  10   4   2    0.95    1.63
  10   4   2    1.40    1.23
 -11  -4  -2    1.53    2.00
 -11  -4  -2    2.21    2.04
  11   4   2    4.74    1.67
  11   4   2    1.09    1.93
 -12  -4  -2   56.03    4.26
 -12  -4  -2   54.53    4.32
  12   4   2   50.19    4.07
  12   4   2   54.41    3.99
 -13  -4  -2   19.69    3.28
 -13  -4  -2   23.56    3.10
  13   4   2   22.36    3.14
  13   4   2   22.01    3.26
 -14  -4  -2   12.09    2.89
 -14  -4  -2    8.08    2.28
  14   4   2    7.03    3.07
  14   4   2    9.02    2.26
 -15  -4  -2    4.57    2.04
 -15  -4  -2    5.74    2.70
  15   4   2    9.60    2.25
  15   4   2    6.67    2.53
  11  -5  -2   11.30    2.59
  11  -5  -2   10.99    1.26
 -11   5   2    9.63    2.52
 -11   5   2   14.23    3.05
  10  -5  -2   19.51    2.82
  10  -5  -2   21.00    3.36
 -10   5   2   17.33    3.68
 -10   5   2   24.53    3.27
   9  -5  -2    5.39    2.81
   9  -5  -2   -0.78    1.41
  -9   5   2    1.09    2.83
  -9   5   2    0.92    3.19
   8  -5  -2    5.53    2.14
   8  -5  -2    3.84    2.28
  -8   5   2    2.20    2.17
  -8   5   2    3.90    2.10
   7  -5  -2    2.34    1.59
   7  -5  -2    3.38    2.03
  -7   5   2    5.39    2.38
  -7   5   2    0.53    1.97
   6  -5  -2    2.63    1.82
  -6   5   2    2.50    1.84
  -6   5   2    3.71    2.00
   5  -5  -2    5.13    1.80
  -5   5   2   10.77    1.97
  -5   5   2    5.96    1.56
   4  -5  -2    5.71    1.57
   4  -5  -2    7.77    1.61
  -4   5   2    5.62    1.59
  -4   5   2    7.12    1.54
   3  -5  -2    3.22    1.43
  -3   5   2    4.05    1.64
  -3   5   2    2.43    1.39
   2  -5  -2   31.43    2.21
   2  -5  -2   34.23    2.29
  -2   5   2   32.10    2.46
  -2   5   2   27.88    2.16
   1  -5  -2  116.89    3.44
   1  -5  -2  118.08    3.62
  -1   5   2  117.14    3.61
  -1   5   2  115.61    3.39
   0  -5  -2  150.37    3.64
   0  -5  -2  146.22    3.68
   0   5   2  148.13    3.63
   0   5   2  147.41    3.80
  -1  -5  -2   33.73    1.35
  -1  -5  -2   33.47    1.32
   1   5   2   36.06    1.49
   1   5   2   33.55    1.18
   1   5   2   35.40    1.09
  -2  -5  -2   93.41    2.05
  -2  -5  -2   93.62    2.10
   2   5   2   98.35    1.95
   2   5   2   93.75    1.91
  -3  -5  -2    3.55    0.57
  -3  -5  -2    2.10    0.42
   3   5   2    2.29    0.43
   3   5   2    2.37    0.33
  -4  -5  -2    2.91    0.79
   4   5   2    3.78    0.71
   4   5   2    2.54    0.68
  -5  -5  -2   10.70    1.16
  -5  -5  -2   10.19    1.27
   5   5   2   10.77    1.29
   5   5   2   12.42    1.25
  -6  -5  -2    4.27    1.38
  -6  -5  -2    7.34    1.33
   6   5   2    4.39    1.26
   6   5   2    4.14    1.36
  -7  -5  -2   29.46    2.19
  -7  -5  -2   27.76    2.17
   7   5   2   27.07    2.06
   7   5   2   27.12    2.02
  -8  -5  -2   19.69    2.00
   8   5   2   19.99    2.01
   8   5   2   18.20    1.84
  -9  -5  -2   23.76    2.45
   9   5   2   27.87    2.40
   9   5   2   26.92    2.40
 -10  -5  -2    6.09    1.70
 -10  -5  -2    5.93    1.88
  10   5   2    9.18    1.97
  10   5   2    8.34    1.90
 -11  -5  -2    4.15    1.59
 -11  -5  -2    3.66    2.03
  11   5   2    4.99    2.05
  11   5   2    8.37    2.04
 -12  -5  -2   17.81    2.82
 -12  -5  -2   11.59    2.28
  12   5   2   11.22    2.40
  12   5   2   10.40    2.49
 -13  -5  -2    0.64    2.10
 -13  -5  -2    0.84    2.17
  13   5   2   -0.07    2.05
  13   5   2    1.86    2.08
 -14  -5  -2   43.26    4.28
 -14  -5  -2   36.02    3.49
  14   5   2   42.88    4.05
  14   5   2   41.63    3.91
 -15  -5  -2    1.61    2.36
 -15  -5  -2    6.01    2.63
  15   5   2    3.93    2.40
  15   5   2    1.92    1.76
  11  -6  -2   15.98    3.20
  11  -6  -2   19.34    1.53
  11  -6  -2   16.68    3.14
 -11   6   2   24.44    3.74
 -11   6   2   17.04    3.72
  10  -6  -2   13.81    1.25
  10  -6  -2   13.59    2.82
  10  -6  -2   17.86    3.21
 -10   6   2   10.10    2.93
 -10   6   2   14.07    3.00
   9  -6  -2   21.42    3.13
   9  -6  -2   19.71    2.89
  -9   6   2   18.89    3.18
  -9   6   2   21.99    3.65
   8  -6  -2    9.58    2.63
   8  -6  -2    7.60    2.23
  -8   6   2    5.01    2.45
  -8   6   2    9.22    2.84
   7  -6  -2    0.21    1.38
   7  -6  -2    1.84    2.07
  -7   6   2    3.34    2.15
  -7   6   2   -0.70    2.22
   6  -6  -2    0.82    1.88
   6  -6  -2    1.89    1.39
  -6   6   2    4.24    1.83
  -6   6   2    3.36    2.00
   5  -6  -2   15.09    1.98
   5  -6  -2   18.49    2.17
  -5   6   2   17.11    2.33
  -5   6   2   20.55    2.69
   4  -6  -2   10.09    1.83
  -4   6   2    9.79    1.90
  -4   6   2    7.99    1.53
   3  -6  -2    3.76    1.45
  -3   6   2    1.30    1.44
  -3   6   2    2.45    1.28
   2  -6  -2   80.46    3.07
   2  -6  -2   76.27    3.09
  -2   6   2   73.00    2.94
  -2   6   2   75.92    3.24
   1  -6  -2   -0.10    1.20
   1  -6  -2    0.64    1.03
  -1   6   2    0.48    0.98
  -1   6   2   -0.49    1.30
   0  -6  -2   15.90    1.53
   0  -6  -2   16.66    1.59
   0   6   2   14.69    1.46
   0   6   2   17.41    1.61
  -1  -6  -2   18.82    1.28
  -1  -6  -2   17.34    1.34
   1   6   2   19.13    0.98
   1   6   2   18.02    1.51
   1   6   2   17.67    1.18
  -2  -6  -2   60.43    1.53
  -2  -6  -2   58.73    1.64
   2   6   2   57.11    1.80
  -3  -6  -2   69.36    1.49
  -4  -6  -2    0.26    0.61
   4   6   2    1.33    0.51
  -5  -6  -2   71.32    2.40
  -5  -6  -2   72.32    2.35
   5   6   2   70.72    2.18
   5   6   2   73.04    2.26
  -6  -6  -2   82.88    2.84
  -6  -6  -2   82.58    2.87
   6   6   2   81.13    2.68
   6   6   2   84.15    2.74
  -7  -6  -2   60.71    2.61
  -7  -6  -2   60.51    2.62
   7   6   2   59.35    2.44
   7   6   2   59.32    2.62
  -8  -6  -2    6.76    1.47
  -8  -6  -2    6.32    1.45
   8   6   2    6.37    1.32
   8   6   2    4.95    1.22
  -9  -6  -2   32.14    2.50
  -9  -6  -2   32.68    2.54
   9   6   2   30.53    2.31
   9   6   2   32.45    2.39
 -10  -6  -2   -0.47    1.46
 -10  -6  -2    0.57    1.45
  10   6   2   -1.03    1.34
  10   6   2   -1.65    1.28
 -11  -6  -2    9.53    2.20
  11   6   2    9.77    2.06
  11   6   2    9.56    2.12
 -12  -6  -2   10.01    2.43
 -12  -6  -2    5.67    1.93
  12   6   2    7.49    2.19
  12   6   2   10.07    2.34
 -13  -6  -2   -0.05    1.48
 -13  -6  -2   -0.15    2.09
  13   6   2   -1.36    1.85
  13   6   2   -2.10    1.82
 -14  -6  -2    5.26    2.43
 -14  -6  -2    6.43    2.07
  14   6   2    7.98    2.45
  14   6   2    4.67    2.30
 -15  -6  -2   13.39    2.94
 -15  -6  -2    6.67    2.62
  15   6   2    4.50    2.34
  15   6   2   14.44    2.88
  10  -7  -2    1.16    0.68
  10  -7  -2    1.76    2.26
  10  -7  -2    2.04    2.65
 -10   7   2    0.52    1.99
   9  -7  -2    3.29    2.26
   9  -7  -2    0.03    0.59
   9  -7  -2    3.20    2.25
  -9   7   2    3.38    2.71
  -9   7   2    2.70    2.26
   8  -7  -2    0.23    1.88
   8  -7  -2    1.89    1.71
   8  -7  -2    0.84    0.72
  -8   7   2   -1.03    1.39
  -8   7   2    5.95    2.69
   7  -7  -2   34.35    3.55
   7  -7  -2   27.35    3.04
  -7   7   2   35.29    3.83
  -7   7   2   32.57    3.46
   6  -7  -2   14.79    3.99
   6  -7  -2   13.16    2.37
  -6   7   2   13.98    2.59
  -6   7   2   13.81    2.41
   5  -7  -2    2.24    1.77
  -5   7   2    3.00    2.01
  -5   7   2   -2.30    1.50
   4  -7  -2    5.68    1.69
   4  -7  -2    6.28    1.59
  -4   7   2    5.23    1.85
  -4   7   2    7.10    1.80
   3  -7  -2   91.09    3.63
   3  -7  -2   97.95    3.75
  -3   7   2   91.21    3.94
  -3   7   2  100.84    3.75
   2  -7  -2    4.76    1.28
  -2   7   2    8.04    1.54
  -2   7   2    6.47    1.32
   1  -7  -2    5.17    1.08
  -1   7   2    3.67    1.16
  -1   7   2    4.19    1.38
   0  -7  -2   96.95    3.00
   0   7   2   98.41    3.14
   0   7   2   96.70    2.92
  -1  -7  -2   16.07    1.31
   1   7   2   14.74    1.19
   1   7   2   16.82    0.97
   1   7   2   14.96    1.29
  -2  -7  -2   21.76    0.89
  -2  -7  -2   21.63    0.98
   2   7   2   22.66    1.23
   3   7   2    2.12    0.77
  -4  -7  -2   18.07    0.63
  -4  -7  -2   17.93    0.70
   4   7   2   17.20    1.36
  -5  -7  -2    0.48    0.70
  -5  -7  -2   -0.55    0.69
   5   7   2   -0.16    0.53
   5   7   2    0.95    0.52
  -6  -7  -2   14.60    1.46
   6   7   2   11.52    1.12
   6   7   2   12.79    1.22
  -7  -7  -2    7.51    1.25
  -7  -7  -2    5.15    1.21
   7   7   2    4.82    1.08
   7   7   2    6.95    1.15
  -8  -7  -2   11.17    1.67
  -8  -7  -2   10.81    1.62
   8   7   2   13.22    1.58
   8   7   2    8.53    1.39
  -9  -7  -2   38.03    2.53
  -9  -7  -2   34.84    2.52
   9   7   2   36.77    2.47
   9   7   2   38.61    2.40
 -10  -7  -2    6.77    1.80
 -10  -7  -2    1.53    1.51
  10   7   2    3.17    1.41
  10   7   2    2.30    1.60
 -11  -7  -2   26.91    2.79
  11   7   2   28.09    2.79
  11   7   2   30.38    2.72
 -12  -7  -2    2.21    1.98
 -12  -7  -2    0.26    1.73
  12   7   2    4.14    1.84
  12   7   2    2.96    1.83
 -13  -7  -2   13.77    2.35
  13   7   2   15.41    2.47
  13   7   2   16.57    2.62
 -14  -7  -2    9.32    2.19
 -14  -7  -2    8.14    1.69
  14   7   2   13.44    2.55
  14   7   2    6.11    2.29
 -15  -7  -2    9.05    2.25
 -15  -7  -2   12.43    2.88
  15   7   2   16.24    2.82
  15   7   2    9.72    2.54
   9  -8  -2    5.12    0.62
   9  -8  -2    7.32    2.01
   9  -8  -2    5.64    2.39
  -9   8   2    7.69    2.71
  -9   8   2    3.83    2.77
   8  -8  -2    1.80    1.60
   8  -8  -2    0.33    0.43
   8  -8  -2    5.12    2.01
  -8   8   2   -0.05    2.35
  -8   8   2    3.18    2.14
   7  -8  -2    3.35    2.19
   7  -8  -2    1.94    0.36
   7  -8  -2    2.07    1.85
  -7   8   2    2.65    1.94
  -7   8   2    1.92    2.35
   6  -8  -2   19.86    0.62
   6  -8  -2   18.65    2.73
  -6   8   2   23.72    3.03
  -6   8   2   27.56    3.24
   5  -8  -2    2.89    1.88
   5  -8  -2    5.47    1.95
  -5   8   2    2.39    2.07
  -5   8   2    5.41    1.89
   4  -8  -2    3.87    1.61
   4  -8  -2    2.25    1.60
  -4   8   2    3.62    1.69
  -4   8   2    4.21    1.93
   3  -8  -2   77.87    3.54
   3  -8  -2   87.62    3.63
  -3   8   2   80.88    3.85
  -3   8   2   80.21    3.53
   2  -8  -2   -0.32    1.07
   2  -8  -2   -0.66    1.00
  -2   8   2   -1.62    1.13
  -2   8   2    0.90    1.47
   1  -8  -2   84.60    2.98
   1  -8  -2   82.13    3.03
  -1   8   2   83.09    3.01
  -1   8   2   82.83    3.28
   0  -8  -2   12.57    1.29
   0  -8  -2    9.05    1.35
   0   8   2   10.71    1.40
   0   8   2   11.35    1.23
  -1  -8  -2   34.81    1.59
  -1  -8  -2   33.84    1.54
   1   8   2   33.02    1.68
   1   8   2   31.74    1.45
  -2  -8  -2   21.24    0.88
  -2  -8  -2   19.57    0.95
   2   8   2   20.49    1.17
   3   8   2   68.18    2.21
   4   8   2   -1.90    0.69
  -5  -8  -2   -0.01    0.43
  -5  -8  -2   -0.45    0.44
   5   8   2   -0.55    0.79
  -6  -8  -2   43.70    1.74
  -6  -8  -2   39.02    1.69
   6   8   2   44.84    1.47
   6   8   2   43.43    1.46
  -7  -8  -2    1.05    0.88
  -7  -8  -2    1.80    0.95
   7   8   2    0.71    0.74
   7   8   2    2.36    0.86
  -8  -8  -2  128.52    4.01
  -8  -8  -2  125.55    4.01
   8   8   2  130.66    3.80
   8   8   2  137.55    3.83
  -9  -8  -2   15.20    1.90
  -9  -8  -2   12.08    1.81
   9   8   2   12.49    1.60
 -10  -8  -2    7.68    1.71
 -10  -8  -2    7.12    1.71
  10   8   2    9.22    1.78
  10   8   2    6.35    1.72
 -11  -8  -2   35.20    3.26
 -11  -8  -2   37.26    3.01
  11   8   2   33.49    2.75
  11   8   2   34.79    2.67
 -12  -8  -2    7.97    2.07
 -12  -8  -2    8.20    2.17
  12   8   2    8.96    2.03
  12   8   2    5.03    2.04
 -13  -8  -2   18.90    2.78
 -13  -8  -2   25.80    3.08
  13   8   2   26.45    2.97
  13   8   2   25.47    2.93
 -14  -8  -2    6.85    2.36
 -14  -8  -2    9.12    2.52
  14   8   2    6.67    2.14
  14   8   2    8.09    2.19
 -15  -8  -2   17.47    3.73
 -15  -8  -2   11.55    2.36
  15   8   2   15.80    2.67
  15   8   2   14.58    2.63
   8  -9  -2    1.64    1.95
   8  -9  -2   -0.78    1.79
  -8   9   2    6.09    2.28
  -8   9   2    2.89    2.43
   7  -9  -2    2.01    2.07
  -7   9   2    2.17    1.95
  -7   9   2    3.47    2.28
   6  -9  -2   19.17    2.72
   6  -9  -2   19.36    2.71
  -6   9   2   21.65    3.14
  -6   9   2   22.91    2.91
   5  -9  -2    2.53    1.79
   5  -9  -2    1.44    1.70
  -5   9   2    2.97    1.79
  -5   9   2    2.26    1.96
   4  -9  -2   40.78    3.11
   4  -9  -2   38.66    2.98
  -4   9   2   40.12    3.48
  -4   9   2   39.50    3.29
   3  -9  -2   31.51    2.84
  -3   9   2   32.41    2.56
  -3   9   2   31.74    3.24
   2  -9  -2   15.52    1.93
   2  -9  -2   17.82    1.89
  -2   9   2   18.01    2.08
  -2   9   2   14.32    1.94
   1  -9  -2   55.23    2.64
   1  -9  -2   50.01    2.56
  -1   9   2   52.00    2.55
  -1   9   2   60.25    2.94
   0  -9  -2   -0.41    0.92
   0  -9  -2   -0.92    0.91
   0   9   2    0.04    1.11
   0   9   2    0.83    0.95
  -1  -9  -2   41.13    1.70
  -1  -9  -2   38.85    1.69
   1   9   2   40.54    1.87
   1   9   2   36.19    1.58
  -2  -9  -2    7.16    0.71
  -2  -9  -2    6.54    0.62
   2   9   2    6.95    0.81
   3   9   2    0.84    0.72
   4   9   2   22.90    1.45
   5   9   2   19.00    1.48
  -6  -9  -2    9.32    0.89
  -6  -9  -2    9.98    0.89
   6   9   2    8.63    1.25
  -7  -9  -2    0.06    0.82
  -7  -9  -2   -0.92    0.79
   7   9   2    1.09    1.01
   7   9   2    0.09    0.67
   7   9   2    0.15    0.64
  -8  -9  -2    4.59    1.20
  -8  -9  -2    4.94    1.19
   8   9   2    4.94    1.03
   8   9   2    3.98    1.04
  -9  -9  -2    9.10    1.61
  -9  -9  -2   11.61    1.63
   9   9   2    9.01    1.42
   9   9   2   10.15    1.52
 -10  -9  -2   -2.45    1.34
 -10  -9  -2    1.78    1.70
  10   9   2    1.37    1.30
  10   9   2    1.28    1.37
 -11  -9  -2    0.93    1.66
  11   9   2    0.47    1.58
  11   9   2    1.01    1.44
 -12  -9  -2   18.82    2.52
 -12  -9  -2   24.26    2.82
  12   9   2   16.41    2.14
 -13  -9  -2    2.74    2.08
 -13  -9  -2    3.96    2.12
  13   9   2    2.87    1.96
  13   9   2    7.72    1.99
 -14  -9  -2    1.14    1.91
 -14  -9  -2    4.56    2.14
  14   9   2   -0.90    1.86
  14   9   2    1.40    1.97
 -15  -9  -2    2.34    2.06
 -15  -9  -2    2.86    2.13
  15   9   2    0.76    1.13
  15   9   2    5.06    2.09
  15   9   2   -1.06    1.73
   7 -10  -2    7.38    2.27
   7 -10  -2    2.04    1.90
  -7  10   2    4.22    2.47
  -7  10   2    8.48    2.57
   6 -10  -2    4.20    1.95
   6 -10  -2    2.43    1.79
  -6  10   2    7.14    2.11
  -6  10   2    3.71    2.34
   5 -10  -2    8.57    2.07
   5 -10  -2    7.27    2.00
  -5  10   2    8.23    2.12
  -5  10   2    6.04    2.34
   4 -10  -2   23.09    2.67
   4 -10  -2   24.24    2.68
  -4  10   2   19.38    2.42
  -4  10   2   22.75    3.01
   3 -10  -2    8.61    1.99
   3 -10  -2    7.67    1.74
  -3  10   2    9.71    3.68
  -3  10   2    6.83    1.87
   2 -10  -2    2.57    1.52
   2 -10  -2    3.79    1.57
  -2  10   2    3.47    1.60
  -2  10   2    3.42    1.80
   1 -10  -2   99.13    3.61
   1 -10  -2  104.53    3.73
  -1  10   2  102.26    4.02
  -1  10   2   99.14    3.64
   0 -10  -2    2.98    1.16
   0 -10  -2    6.65    1.25
   0  10   2    3.90    1.41
   0  10   2    3.13    1.16
  -1 -10  -2   18.64    1.40
  -1 -10  -2   15.22    1.41
   1  10   2   17.88    1.51
   1  10   2   16.15    1.30
  -2 -10  -2    8.72    0.79
  -2 -10  -2    7.98    0.82
   3  10   2    1.44    0.75
   4  10   2    1.33    0.83
   5  10   2   46.90    2.13
   6  10   2   10.07    1.31
  -7 -10  -2    8.72    0.92
  -7 -10  -2    8.93    0.90
   7  10   2   10.88    1.50
  -8 -10  -2   29.96    1.94
  -8 -10  -2   34.47    1.93
   8  10   2   32.73    1.50
   8  10   2   31.51    1.51
   8  10   2   31.27    2.18
  -9 -10  -2   21.93    2.02
  -9 -10  -2   20.09    2.04
   9  10   2   24.48    2.18
   9  10   2   19.60    1.71
   9  10   2   18.83    1.73
 -10 -10  -2    6.81    1.66
 -10 -10  -2    3.33    1.47
  10  10   2    3.63    1.39
  10  10   2    2.82    1.38
  10  10   2    4.01    1.35
 -11 -10  -2    3.43    1.59
 -11 -10  -2    1.08    1.61
  11  10   2    0.39    1.38
  11  10   2    3.41    1.43
  11  10   2    1.46    1.43
 -12 -10  -2   12.78    2.28
 -12 -10  -2   10.73    1.95
  12  10   2   10.94    1.98
  12  10   2    9.90    2.03
  12  10   2    8.71    1.82
 -13 -10  -2    3.23    1.72
 -13 -10  -2    2.47    1.93
  13  10   2    1.83    1.48
  13  10   2    2.18    1.74
  13  10   2    5.95    1.77
 -14 -10  -2   13.63    2.47
  14  10   2   10.75    2.18
  14  10   2   11.98    2.39
  14  10   2   11.94    1.96
 -15 -10  -2    8.04    2.30
  15  10   2    4.25    1.85
  15  10   2    7.13    2.12
  15  10   2    4.37    2.24
   6 -11  -2   -0.07    1.56
   6 -11  -2    2.17    1.85
  -6  11   2    2.02    2.17
  -6  11   2    3.47    2.23
   5 -11  -2    3.51    1.85
   5 -11  -2    5.76    2.19
  -5  11   2    7.23    2.21
   4 -11  -2   15.22    2.22
  -4  11   2   10.75    2.13
  -4  11   2   14.20    2.73
   3 -11  -2    3.22    1.63
   3 -11  -2    3.61    1.52
  -3  11   2    3.30    1.71
  -3  11   2    1.24    1.94
   2 -11  -2   17.91    2.00
   2 -11  -2   16.59    1.95
  -2  11   2   16.46    2.34
  -2  11   2   16.20    2.06
   1 -11  -2    2.57    1.30
   1 -11  -2    1.09    1.20
  -1  11   2    1.18    1.57
  -1  11   2    1.89    1.35
   0 -11  -2   28.16    2.05
   0 -11  -2   30.11    2.03
   0  11   2   27.96    2.03
   0  11   2   29.08    2.35
  -1 -11  -2    8.66    1.17
  -1 -11  -2    8.93    1.15
   1  11   2   13.01    1.23
   1  11   2    8.00    0.94
  -2 -11  -2    7.45    0.70
  -2 -11  -2    7.90    0.70
   3  11   2   -0.28    0.76
   4  11   2   12.75    1.28
   5  11   2   12.81    1.43
   7  11   2   23.98    2.05
  -8 -11  -2   10.44    1.03
  -8 -11  -2   11.82    1.09
   8  11   2   10.33    1.63
  -9 -11  -2    9.15    1.34
  -9 -11  -2   10.39    1.44
   9  11   2    8.07    1.63
   9  11   2    8.76    0.97
   9  11   2   10.59    0.99
 -10 -11  -2   46.21    2.71
 -10 -11  -2   42.80    2.54
  10  11   2   44.24    2.29
  10  11   2   44.95    2.78
  10  11   2   43.31    2.27
 -11 -11  -2   18.55    2.03
 -11 -11  -2   18.60    2.17
  11  11   2   18.03    1.86
  11  11   2   22.23    2.19
  11  11   2   24.22    2.33
 -12 -11  -2   18.82    2.29
 -12 -11  -2   26.66    2.74
  12  11   2   15.65    1.93
  12  11   2   13.90    1.92
  12  11   2   18.23    2.08
 -13 -11  -2    3.42    1.61
 -13 -11  -2    2.11    1.80
  13  11   2    3.25    1.71
  13  11   2   -1.69    1.41
 -14 -11  -2   24.09    2.98
 -14 -11  -2   22.89    2.85
  14  11   2   28.72    2.92
  14  11   2   20.91    2.57
  14  11   2   18.67    2.33
   5 -12  -2   21.79    2.75
  -5  12   2   24.69    2.85
  -5  12   2   25.64    3.32
   4 -12  -2    0.53    1.60
   4 -12  -2    1.16    1.66
  -4  12   2   -0.09    1.67
  -4  12   2    3.56    2.22
   3 -12  -2   11.66    1.88
   3 -12  -2    9.32    1.93
  -3  12   2   11.22    2.34
  -3  12   2    8.91    1.88
   2 -12  -2   25.06    2.49
   2 -12  -2   27.65    2.47
  -2  12   2   27.04    2.79
  -2  12   2   28.43    2.67
   1 -12  -2    0.27    1.22
   1 -12  -2    2.83    1.33
  -1  12   2    2.14    1.59
  -1  12   2    0.15    1.37
   0 -12  -2    9.92    1.45
   0 -12  -2    8.21    1.44
   0  12   2    9.99    1.60
   0  12   2    9.30    1.36
  -1 -12  -2   -0.03    0.93
  -1 -12  -2    0.07    0.93
   1  12   2   -0.10    0.45
   1  12   2   -0.81    0.65
  -2 -12  -2   42.04    1.20
  -2 -12  -2   44.07    1.21
   4  12   2    1.19    0.93
   5  12   2   20.44    1.83
   6  12   2    8.24    1.39
   7  12   2   36.50    2.31
   8  12   2    4.13    1.38
  -9 -12  -2    5.58    0.96
  -9 -12  -2    4.80    0.91
   9  12   2    5.79    1.57
 -10 -12  -2    3.00    1.24
 -10 -12  -2    0.37    1.14
  10  12   2    1.23    1.39
  10  12   2    1.52    0.71
  10  12   2    1.26    0.67
 -11 -12  -2    4.26    1.44
 -11 -12  -2    3.53    1.44
  11  12   2    1.58    1.13
  11  12   2    4.52    1.44
  11  12   2    2.24    1.23
 -12 -12  -2    3.01    1.55
 -12 -12  -2    2.22    1.60
  12  12   2    0.09    1.36
  12  12   2    2.81    1.39
  12  12   2    3.10    1.46
 -13 -12  -2    9.47    1.93
 -13 -12  -2    9.38    1.99
  13  12   2    5.18    1.68
  13  12   2    8.68    1.85
  13  12   2    5.41    1.68
 -14 -12  -2    2.48    1.80
  14  12   2    2.65    1.70
  14  12   2    4.52    1.98
  14  12   2    5.05    1.83
   3 -13  -2   17.26    2.32
   3 -13  -2   18.27    2.22
  -3  13   2   18.20    2.71
  -3  13   2   13.56    2.15
   2 -13  -2    8.47    1.84
   2 -13  -2   10.35    1.88
  -2  13   2    7.85    1.82
  -2  13   2   11.73    2.11
   1 -13  -2    2.86    1.35
   1 -13  -2    2.81    1.38
  -1  13   2    1.31    1.59
  -1  13   2    1.32    1.40
   0 -13  -2    8.30    1.44
   0 -13  -2   13.79    1.58
   0  13   2    9.66    1.32
   0  13   2   11.58    1.59
  -1 -13  -2   -0.66    0.94
  -1 -13  -2    0.22    0.87
   5  13   2    2.25    1.09
   6  13   2   32.11    2.18
   7  13   2   16.94    1.81
   8  13   2   13.72    2.14
   9  13   2    1.92    1.32
 -10 -13  -2    0.12    0.75
  10  13   2    0.73    1.28
 -11 -13  -2    4.48    1.33
 -11 -13  -2    3.23    1.22
  11  13   2    2.67    1.36
 -12 -13  -2    0.21    1.36
 -12 -13  -2   -0.54    1.30
  12  13   2   -1.83    1.05
  12  13   2    3.30    1.55
 -13 -13  -2   14.39    2.14
 -13 -13  -2   17.54    2.17
  13  13   2   13.31    1.84
  13  13   2   16.18    2.25
   2 -14  -2    4.06    1.59
  -2  14   2    4.63    1.68
  -2  14   2    4.09    1.97
   1 -14  -2    0.40    1.23
   1 -14  -2    1.54    1.32
  -1  14   2    4.15    1.52
   0 -14  -2    2.05    1.17
   0 -14  -2   -0.62    1.19
   0  14   2    0.21    0.84
   0  14   2    0.88    1.00
  -1 -14  -2    1.02    0.86
   5  14   2    0.85    1.06
   6  14   2   22.57    2.01
   7  14   2    1.64    1.20
   8  14   2    6.92    1.55
   9  14   2    4.26    1.41
  10  14   2    2.38    1.50
  11  14   2    5.12    1.55
 -12 -14  -2    3.04    1.31
 -12 -14  -2   -1.27    1.06
  12  14   2    0.37    1.44
   0 -15  -2   -0.98    1.06
   0 -15  -2   -3.50    1.02
  -1 -15  -2    5.31    0.74
  -1 -15  -2    6.14    0.73
   6  15   2    9.08    1.46
   7  15   2    4.90    1.57
   8  15   2   21.96    2.18
   9  15   2   -0.33    1.24
  10  15   2    4.50    1.52
  11  15   2    2.38    1.44
   7  16   2   17.14    1.90
   8  16   2    0.41    1.30
   9  15  -3    1.99    1.51
   8  15  -3   14.73    2.10
  -1 -15   3   11.86    1.20
  -1 -15   3   15.88    1.17
   0 -15   3    4.97    1.06
   0 -15   3   -0.97    1.35
  11  14  -3    1.75    0.55
  11  14  -3    5.67    1.77
  11  14  -3    4.05    0.61
 -11 -14   3    2.81    1.61
 -11 -14   3    5.70    1.39
  10  14  -3    9.84    1.93
 -10 -14   3    7.49    1.43
 -10 -14   3   10.36    1.15
   9  14  -3   -0.24    1.20
  -9 -14   3    0.86    0.66
  -9 -14   3    0.08    0.42
   8  14  -3    7.09    1.75
   7  14  -3    5.12    1.59
  -2 -14   3    9.68    0.73
  -2 -14   3   14.33    0.79
  -1 -14   3   23.86    1.54
   0  14  -3    2.31    1.08
   0  14  -3    7.71    1.68
   0 -14   3    5.96    1.17
   0 -14   3    2.32    1.45
  -1  14  -3   10.44    1.99
  -1  14  -3   18.54    2.24
   1 -14   3   13.85    2.05
   1 -14   3   15.62    1.67
  -2  14  -3    2.37    1.54
  -2  14  -3   -1.88    1.76
   2 -14   3   -4.08    1.62
  12  13  -3    0.75    1.26
  12  13  -3    0.25    1.66
  12  13  -3    1.18    1.74
 -12 -13   3    3.52    1.35
  11  13  -3    8.65    1.34
  11  13  -3    3.09    2.47
  11  13  -3    9.48    1.98
 -11 -13   3    9.44    1.51
 -11 -13   3    5.40    2.03
  10  13  -3    3.65    1.59
  10  13  -3    2.68    0.87
 -10 -13   3    2.85    1.10
 -10 -13   3    1.15    1.54
   9  13  -3   10.09    1.94
  -9 -13   3    7.47    1.50
  -9 -13   3    7.61    1.09
   8  13  -3    2.98    1.49
  -8 -13   3    2.16    0.94
  -8 -13   3    4.05    1.23
   7  13  -3   11.20    1.86
   6  13  -3   14.96    1.89
  -2 -13   3   43.18    1.57
  -2 -13   3   42.35    1.74
   1  13  -3    4.25    0.62
  -1 -13   3    5.37    0.97
  -1 -13   3    3.85    1.26
   0  13  -3   30.81    2.43
   0  13  -3   25.57    1.89
   0 -13   3   26.10    1.89
   0 -13   3   26.76    2.30
  -1  13  -3   10.72    2.01
  -1  13  -3   11.48    1.70
   1 -13   3    8.06    1.83
   1 -13   3   10.87    1.50
  -2  13  -3   -0.93    1.75
  -2  13  -3    2.62    1.52
   2 -13   3    3.75    0.87
   2 -13   3   -0.46    1.68
   2 -13   3    4.44    1.42
  -3  13  -3    8.29    2.23
  -3  13  -3   11.27    2.07
   3 -13   3    7.84    0.97
   3 -13   3   10.01    1.71
   3 -13   3    7.40    2.08
  -4  13  -3   -0.23    2.28
  -4  13  -3    3.15    1.85
   4 -13   3   -3.50    1.74
   4 -13   3    0.54    0.65
  13  12  -3    0.42    2.03
  13  12  -3    5.75    1.91
 -13 -12   3    4.57    2.22
 -13 -12   3    6.46    1.87
  12  12  -3    0.80    1.21
  12  12  -3   -0.04    1.71
  12  12  -3   -1.11    1.36
 -12 -12   3   -0.87    1.87
 -12 -12   3    1.78    1.46
  11  12  -3   19.69    2.29
  11  12  -3   22.74    2.49
  11  12  -3   21.60    2.07
 -11 -12   3   22.91    2.78
 -11 -12   3   21.75    2.25
  10  12  -3    2.06    1.47
  10  12  -3    1.23    1.51
  10  12  -3   -0.19    1.02
 -10 -12   3    2.89    1.19
 -10 -12   3    3.41    1.73
   9  12  -3    5.97    1.69
   9  12  -3    8.07    1.41
   9  12  -3    7.29    1.10
  -9 -12   3    4.71    1.73
  -9 -12   3    8.58    1.37
   8  12  -3    3.50    0.66
   8  12  -3    3.67    0.80
   8  12  -3    2.95    1.35
  -8 -12   3    2.45    0.98
  -8 -12   3    2.56    1.34
   7  12  -3   26.21    2.29
  -7 -12   3   22.62    1.36
  -7 -12   3   21.27    1.74
   6  12  -3    2.97    1.37
  -6 -12   3    1.38    0.46
  -3 -12   3    2.26    0.54
  -3 -12   3    2.20    0.50
  -2 -12   3    3.26    0.79
  -2 -12   3    3.36    0.95
   1  12  -3    0.67    0.80
  -1 -12   3    0.28    1.14
  -1 -12   3    2.10    0.94
   0  12  -3   33.12    2.09
   0  12  -3   28.38    2.46
   0 -12   3   32.01    1.84
   0 -12   3   35.62    2.47
   0 -12   3   32.38    2.05
  -1  12  -3   -0.73    1.32
  -1  12  -3    0.05    1.62
   1 -12   3   -1.70    1.33
   1 -12   3    1.42    0.86
   1 -12   3    0.13    1.17
  -2  12  -3    3.11    1.51
  -2  12  -3   -0.32    1.63
   2 -12   3   -1.71    1.50
   2 -12   3    1.87    0.85
   2 -12   3    3.60    1.33
  -3  12  -3    5.74    2.06
  -3  12  -3   11.37    2.12
   3 -12   3    9.18    1.59
   3 -12   3    8.35    1.04
   3 -12   3    7.19    1.85
  -4  12  -3    4.02    2.09
  -4  12  -3    1.98    1.61
   4 -12   3    1.49    1.68
   4 -12   3    4.06    1.39
   4 -12   3    1.46    0.74
  -5  12  -3    2.51    1.89
  -5  12  -3    7.11    2.29
   5 -12   3   -2.42    1.69
   5 -12   3    5.95    1.63
  13  11  -3    4.95    1.75
  13  11  -3    1.61    1.69
  13  11  -3    1.49    2.03
 -13 -11   3    2.34    2.22
 -13 -11   3    5.78    1.82
  12  11  -3    9.59    2.24
  12  11  -3    8.58    1.78
  12  11  -3    6.38    1.60
 -12 -11   3    9.99    2.05
 -12 -11   3    5.98    2.02
  11  11  -3    8.01    2.09
  11  11  -3    5.05    1.75
 -11 -11   3    8.18    2.28
 -11 -11   3    8.03    1.76
  10  11  -3    6.17    1.60
  10  11  -3    7.84    1.42
  10  11  -3    7.57    1.75
 -10 -11   3    5.13    1.96
 -10 -11   3    8.52    1.72
   9  11  -3   12.89    1.53
   9  11  -3   13.11    1.83
   9  11  -3   15.57    1.89
  -9 -11   3   11.57    1.58
  -9 -11   3   17.54    2.34
   8  11  -3   15.43    1.49
   8  11  -3   12.21    1.57
   8  11  -3   16.42    2.02
  -8 -11   3   15.43    1.60
  -8 -11   3   15.77    2.03
   7  11  -3   24.41    1.32
   7  11  -3   25.83    2.26
   7  11  -3   23.99    1.45
  -7 -11   3   24.41    1.67
  -7 -11   3   20.94    2.14
   6  11  -3    7.53    1.54
  -6 -11   3    7.83    0.94
  -6 -11   3    6.72    1.22
   5  11  -3    8.46    1.53
  -5 -11   3    8.12    0.93
  -5 -11   3    7.37    0.80
  -4 -11   3    1.88    0.60
  -4 -11   3    2.53    0.61
  -3 -11   3   35.67    1.51
  -3 -11   3   36.15    1.46
   2  11  -3   13.60    0.93
   2  11  -3   11.63    0.84
  -2 -11   3   16.71    1.57
  -2 -11   3   15.33    1.47
  -2 -11   3   13.61    1.24
   1  11  -3   36.08    2.22
   1  11  -3   36.43    1.83
  -1 -11   3   36.73    1.97
  -1 -11   3   38.30    2.23
  -1 -11   3   37.70    1.94
   0  11  -3    6.48    1.84
   0  11  -3    8.42    1.40
   0 -11   3    7.09    1.28
   0 -11   3    6.07    1.09
   0 -11   3    7.81    1.54
  -1  11  -3    7.04    1.54
  -1  11  -3    6.96    1.86
   1 -11   3    6.88    1.63
   1 -11   3    5.55    1.02
   1 -11   3    4.49    1.38
  -2  11  -3   10.70    2.07
  -2  11  -3    8.86    1.89
   2 -11   3    9.20    1.66
   2 -11   3   10.36    1.15
   2 -11   3    7.81    1.80
  -3  11  -3    4.12    1.74
  -3  11  -3   -0.55    1.49
   3 -11   3    1.35    0.77
   3 -11   3   -2.34    1.48
   3 -11   3    2.41    1.41
  -4  11  -3    9.53    2.37
  -4  11  -3   12.21    2.32
   4 -11   3    7.44    2.50
   4 -11   3    7.98    1.01
   4 -11   3   10.17    1.84
  -5  11  -3    3.12    2.37
  -5  11  -3   -1.80    1.75
   5 -11   3   -1.27    0.64
   5 -11   3    3.31    1.51
   5 -11   3   -1.99    1.53
  -6  11  -3   11.10    2.47
  -6  11  -3    8.03    2.45
   6 -11   3    7.94    0.99
   6 -11   3    6.51    2.22
   6 -11   3   13.54    2.20
  -7  11  -3    1.90    2.61
   7 -11   3   -3.18    1.85
   7 -11   3   -0.50    0.65
  14  10  -3    3.23    1.99
  14  10  -3    0.20    1.66
  14  10  -3    1.77    2.08
 -14 -10   3    4.37    1.95
  13  10  -3    1.55    1.91
  13  10  -3    2.60    1.74
  13  10  -3    4.31    1.72
 -13 -10   3    6.95    2.35
 -13 -10   3    5.05    2.33
  12  10  -3    0.53    1.64
  12  10  -3    2.57    1.91
  12  10  -3    5.21    1.70
 -12 -10   3    8.04    2.14
 -12 -10   3    1.90    2.01
  11  10  -3   -1.29    1.78
  11  10  -3    1.29    1.46
  11  10  -3    0.63    1.19
 -11 -10   3    0.10    1.72
 -11 -10   3    1.88    1.45
  10  10  -3   15.71    2.20
  10  10  -3   15.99    1.96
  10  10  -3   15.26    2.05
 -10 -10   3   17.60    2.49
 -10 -10   3   17.72    2.15
   9  10  -3    3.91    1.59
   9  10  -3    2.75    1.56
  -9 -10   3    1.04    1.34
  -9 -10   3    2.47    1.75
   8  10  -3   17.17    1.90
  -8 -10   3   14.85    2.21
  -8 -10   3   16.83    1.73
   7  10  -3   64.69    2.62
   7  10  -3   56.06    2.68
  -7 -10   3   56.87    2.47
  -7 -10   3   61.19    3.10
   6  10  -3   44.31    2.46
   6  10  -3   45.53    1.86
  -6 -10   3   41.37    1.95
  -6 -10   3   43.55    2.48
   5  10  -3   13.69    1.61
   5  10  -3   14.07    0.88
  -5 -10   3   11.15    1.29
  -5 -10   3   12.22    1.22
   4  10  -3   32.70    2.05
  -4 -10   3   36.57    1.63
  -4 -10   3   35.68    1.50
   3  10  -3   17.01    0.71
  -3 -10   3   19.90    1.28
  -3 -10   3   17.10    1.36
   2  10  -3    5.92    0.97
   2  10  -3    6.26    0.80
  -2 -10   3    5.75    1.09
  -2 -10   3    6.94    1.00
  -2 -10   3    7.16    1.17
   1  10  -3   67.52    2.77
   1  10  -3   70.61    2.38
  -1 -10   3   67.71    2.47
  -1 -10   3   66.17    2.50
  -1 -10   3   68.33    2.66
   0  10  -3   -1.85    1.23
   0  10  -3   -1.09    1.03
   0 -10   3    0.22    0.82
   0 -10   3   -1.38    0.87
   0 -10   3    0.24    1.16
  -1  10  -3   15.61    2.08
  -1  10  -3   13.47    1.76
   1 -10   3   12.52    1.82
   1 -10   3   15.09    1.31
   1 -10   3   14.35    1.69
  -2  10  -3   10.21    2.42
  -2  10  -3   11.98    1.78
   2 -10   3   12.53    1.96
   2 -10   3   12.46    1.23
   2 -10   3   13.10    1.81
  -3  10  -3   24.52    2.44
  -3  10  -3   21.75    2.43
   3 -10   3   19.55    1.47
   3 -10   3   19.15    2.51
   3 -10   3   19.12    2.12
  -4  10  -3    1.04    1.94
  -4  10  -3    2.90    1.74
   4 -10   3    1.13    1.86
   4 -10   3    0.53    0.76
   4 -10   3    1.59    1.48
  -5  10  -3    1.78    1.88
  -5  10  -3   -0.49    1.63
   5 -10   3    1.83    1.46
   5 -10   3   -0.18    0.76
   5 -10   3   -0.28    1.63
  -6  10  -3    2.47    1.99
  -6  10  -3    1.64    2.07
   6 -10   3    0.87    2.06
  -7  10  -3    6.29    2.45
   7 -10   3    1.31    1.98
   7 -10   3    8.41    2.07
  -8  10  -3   21.16    3.39
   8 -10   3   23.54    3.03
   8 -10   3   17.43    3.60
  14   9  -3    2.17    2.10
  14   9  -3    2.05    1.75
  14   9  -3    0.97    1.68
 -14  -9   3    7.38    2.92
 -14  -9   3    6.32    2.14
  13   9  -3    4.71    1.73
  13   9  -3    3.47    2.14
  13   9  -3    4.46    1.81
 -13  -9   3    3.02    2.33
 -13  -9   3    7.78    2.19
  12   9  -3    6.57    1.95
  12   9  -3    3.68    2.04
  12   9  -3    2.71    1.70
 -12  -9   3    4.54    2.05
 -12  -9   3    5.39    2.26
  11   9  -3   22.91    2.35
  11   9  -3   22.17    2.40
  11   9  -3   24.35    2.73
 -11  -9   3   21.86    2.52
 -11  -9   3   25.44    3.08
  10   9  -3   72.03    3.55
  10   9  -3   80.03    4.40
 -10  -9   3   73.93    4.41
 -10  -9   3   76.36    3.62
   9   9  -3    2.67    1.76
   9   9  -3    0.01    1.01
  -9  -9   3    1.07    1.70
  -9  -9   3    1.09    1.82
   8   9  -3   90.46    3.56
   8   9  -3   90.40    3.45
   8   9  -3   90.11    3.42
  -8  -9   3   83.04    3.98
  -8  -9   3   89.55    3.45
   7   9  -3   11.11    1.46
   7   9  -3   11.54    1.58
   7   9  -3   13.77    1.72
  -7  -9   3   14.52    1.54
  -7  -9   3   15.46    2.06
   6   9  -3    3.11    1.06
   6   9  -3    1.36    1.06
   6   9  -3    0.05    0.91
  -6  -9   3    3.16    1.26
  -6  -9   3    0.98    0.93
   5   9  -3   30.88    2.03
   5   9  -3   28.19    1.51
   5   9  -3   30.28    1.50
  -5  -9   3   27.92    1.62
  -5  -9   3   27.30    2.03
   4   9  -3   13.14    1.06
   4   9  -3   14.27    0.99
   4   9  -3   15.46    1.48
  -4  -9   3   13.31    1.21
  -4  -9   3   17.09    1.49
   3   9  -3   30.18    1.33
   3   9  -3   29.39    1.18
  -3  -9   3   28.01    1.55
  -3  -9   3   32.22    1.81
  -3  -9   3   29.39    1.57
   2   9  -3    1.02    0.88
   2   9  -3    0.36    0.59
  -2  -9   3    0.97    0.87
  -2  -9   3    0.98    0.82
  -2  -9   3    0.40    0.76
   1   9  -3   98.55    3.23
  -1  -9   3  103.55    3.12
  -1  -9   3   98.06    3.00
  -1  -9   3  101.37    3.00
   0   9  -3    0.91    1.28
   0   9  -3    1.07    0.91
   0  -9   3    2.56    1.12
   0  -9   3   -0.54    0.87
   0  -9   3    1.32    0.82
  -1   9  -3   17.32    1.77
  -1   9  -3   15.50    1.94
   1  -9   3   17.78    1.85
   1  -9   3   16.67    1.34
   1  -9   3   13.93    1.64
  -2   9  -3    6.73    1.80
  -2   9  -3    7.33    1.47
   2  -9   3    7.21    1.00
   2  -9   3    6.14    1.35
   2  -9   3    6.43    1.65
  -3   9  -3    0.36    1.64
  -3   9  -3   -0.58    1.47
   3  -9   3    0.83    1.42
   3  -9   3   -0.26    1.25
   3  -9   3    0.91    0.76
  -4   9  -3    2.82    1.81
  -4   9  -3    6.25    1.84
   4  -9   3    5.38    1.80
   4  -9   3    8.74    1.81
  -5   9  -3   21.23    2.65
  -5   9  -3   17.64    2.62
   5  -9   3   17.34    2.39
   5  -9   3   20.13    2.58
  -6   9  -3    7.13    2.28
  -6   9  -3    5.21    2.20
   6  -9   3    6.57    1.93
   6  -9   3    5.22    2.14
  -7   9  -3   18.65    2.89
  -7   9  -3   14.43    2.80
   7  -9   3   18.16    2.60
  -8   9  -3   12.08    2.75
  -8   9  -3    9.96    2.71
   8  -9   3    4.23    2.14
   8  -9   3   10.78    2.27
  -9   9  -3    4.12    2.28
  -9   9  -3    2.99    2.52
   9  -9   3    7.84    2.13
   9  -9   3    2.84    2.23
  14   8  -3   -0.50    2.03
  14   8  -3    5.80    1.80
  14   8  -3    1.02    1.73
 -14  -8   3    4.91    2.57
  13   8  -3   19.91    2.72
  13   8  -3   21.13    3.04
  13   8  -3   20.96    2.43
 -13  -8   3   15.26    3.15
 -13  -8   3   21.75    2.85
  12   8  -3    3.27    1.97
  12   8  -3    4.34    1.77
  12   8  -3    3.47    1.66
 -12  -8   3    3.26    1.85
 -12  -8   3    6.50    2.41
  11   8  -3   14.32    2.44
  11   8  -3   17.33    2.23
 -11  -8   3   19.34    2.89
 -11  -8   3   17.95    2.49
  10   8  -3    5.24    2.13
  10   8  -3    4.21    1.35
 -10  -8   3    2.83    2.04
 -10  -8   3    7.69    2.02
   9   8  -3   24.96    2.57
   9   8  -3   20.62    2.09
   9   8  -3   20.52    2.39
  -9  -8   3   24.47    2.52
  -9  -8   3   23.93    2.70
   8   8  -3    2.03    1.32
   8   8  -3   -0.11    1.25
   8   8  -3    0.94    1.26
  -8  -8   3   -1.49    1.62
  -8  -8   3    2.10    1.16
   7   8  -3   25.16    2.05
   7   8  -3   25.13    2.03
  -7  -8   3   26.91    2.52
  -7  -8   3   24.72    2.00
   6   8  -3   34.46    2.13
   6   8  -3   33.69    2.00
   6   8  -3   29.71    2.03
  -6  -8   3   28.72    2.32
  -6  -8   3   27.82    1.82
   5   8  -3   11.48    1.42
   5   8  -3    9.77    1.18
   5   8  -3    8.31    1.08
  -5  -8   3    9.59    1.17
  -5  -8   3    9.03    1.47
   4   8  -3   35.26    1.95
   4   8  -3   34.63    1.61
   4   8  -3   33.15    1.62
  -4  -8   3   34.27    1.69
  -4  -8   3   31.25    2.00
   3   8  -3   -0.38    0.61
   3   8  -3    0.63    0.75
   3   8  -3    1.28    0.86
  -3  -8   3   -0.04    0.81
  -3  -8   3    1.30    0.84
  -3  -8   3    1.20    0.80
   2   8  -3   53.03    1.77
   2   8  -3   55.05    2.15
  -2  -8   3   50.47    2.06
  -2  -8   3   52.97    2.04
  -2  -8   3   51.74    2.10
   1   8  -3    1.05    1.13
   1   8  -3    0.37    0.76
  -1  -8   3    0.53    0.82
  -1  -8   3    1.05    0.82
  -1  -8   3    1.46    0.95
   0   8  -3   36.69    2.29
   0  -8   3   36.75    1.92
   0  -8   3   34.86    1.62
   0  -8   3   35.82    2.34
  -1   8  -3   30.08    2.27
   1  -8   3   28.80    1.53
   1  -8   3   28.46    2.04
   1  -8   3   27.10    1.96
  -2   8  -3    0.75    1.24
  -2   8  -3   -0.03    1.11
   2  -8   3    1.48    1.31
   2  -8   3    0.17    0.68
   2  -8   3    0.30    1.04
  -3   8  -3    0.01    1.30
  -3   8  -3    1.85    1.64
   3  -8   3   -0.70    1.48
   3  -8   3   -0.05    1.14
  -4   8  -3    7.71    1.84
  -4   8  -3    4.32    1.83
   4  -8   3    5.08    1.69
   4  -8   3    4.17    1.63
  -5   8  -3   92.81    4.42
  -5   8  -3   94.57    4.69
   5  -8   3  100.79    4.42
  -6   8  -3    7.39    2.27
  -6   8  -3    8.35    1.84
   6  -8   3   12.91    2.33
  -7   8  -3   18.66    2.88
  -7   8  -3   12.01    2.77
   7  -8   3   16.00    2.55
   7  -8   3   10.52    2.41
  -8   8  -3    7.54    2.60
  -8   8  -3   17.09    3.02
   8  -8   3    9.99    2.63
   8  -8   3   10.38    2.38
  -9   8  -3    4.07    1.88
  -9   8  -3    1.69    2.33
   9  -8   3    8.15    2.17
   9  -8   3    0.61    2.10
 -10   8  -3   17.29    3.27
 -10   8  -3   20.06    3.50
  10  -8   3   19.83    3.38
  10  -8   3   22.43    3.10
  14   7  -3    1.14    1.47
  14   7  -3   -0.30    1.16
  14   7  -3    0.35    2.23
 -14  -7   3    1.51    1.97
 -14  -7   3    1.73    1.91
  13   7  -3    1.01    1.91
  13   7  -3   -1.05    2.12
  13   7  -3    2.14    1.67
 -13  -7   3    6.94    2.68
 -13  -7   3    6.38    2.22
  12   7  -3    2.39    1.60
  12   7  -3    0.20    1.98
  12   7  -3    1.66    1.81
 -12  -7   3    0.08    2.11
  11   7  -3   12.27    2.45
  11   7  -3   17.62    2.19
 -11  -7   3   12.21    2.33
 -11  -7   3    9.40    2.53
  10   7  -3   -1.26    1.25
  10   7  -3    0.13    1.70
  10   7  -3    0.22    1.91
 -10  -7   3    4.26    4.00
 -10  -7   3    0.09    1.55
   9   7  -3   25.46    2.23
   9   7  -3   20.43    2.31
   9   7  -3   20.39    2.36
  -9  -7   3   18.86    2.62
  -9  -7   3   23.01    2.36
   8   7  -3   -0.54    0.85
   8   7  -3    0.98    1.34
   8   7  -3    0.90    1.42
  -8  -7   3    2.41    1.59
  -8  -7   3   -0.29    1.15
   7   7  -3    9.84    1.59
   7   7  -3   10.33    1.57
   7   7  -3   12.37    1.38
  -7  -7   3   10.89    1.49
  -7  -7   3    7.65    1.84
   6   7  -3   37.86    2.29
   6   7  -3   40.16    2.25
   6   7  -3   39.96    2.18
  -6  -7   3   38.06    2.16
  -6  -7   3   38.37    2.60
   5   7  -3   13.74    1.38
   5   7  -3   13.98    1.44
   5   7  -3   15.92    1.50
  -5  -7   3   16.17    1.77
  -5  -7   3   14.40    1.42
   4   7  -3   12.95    1.53
   4   7  -3   12.70    1.38
   4   7  -3   11.09    1.22
  -4  -7   3   10.84    1.22
  -4  -7   3   12.85    1.55
   3   7  -3   18.51    1.55
   3   7  -3   17.77    1.50
  -3  -7   3   18.05    1.72
  -3  -7   3   18.04    1.60
   2   7  -3   85.77    2.82
  -2  -7   3   87.45    3.02
  -2  -7   3   81.62    2.69
  -2  -7   3   78.26    2.62
   1   7  -3    1.39    0.85
   1   7  -3    1.32    1.07
  -1  -7   3    2.27    0.92
  -1  -7   3    1.66    0.84
  -1  -7   3    2.47    0.98
   0   7  -3   18.43    1.62
   0   7  -3   19.98    1.91
   0  -7   3   19.64    1.39
   0  -7   3   20.46    1.70
   0  -7   3   17.18    1.62
  -1   7  -3   11.37    1.70
  -1   7  -3    4.99    1.04
   1  -7   3    4.18    1.21
   1  -7   3    4.78    0.86
   1  -7   3    4.05    1.07
  -2   7  -3   34.75    2.56
   2  -7   3   34.95    2.33
   2  -7   3   34.52    2.17
  -3   7  -3   -0.53    1.31
  -3   7  -3    0.02    1.34
   3  -7   3    0.31    1.11
   3  -7   3   -0.56    1.31
  -4   7  -3   20.06    2.22
  -4   7  -3   23.04    2.41
   4  -7   3   25.32    2.40
   4  -7   3   17.19    2.05
  -5   7  -3    4.64    2.01
  -5   7  -3    3.93    1.72
   5  -7   3    5.79    1.86
  -6   7  -3    6.21    2.06
  -6   7  -3    4.66    2.17
   6  -7   3    7.75    2.05
   6  -7   3    2.83    1.66
  -7   7  -3    3.37    2.07
  -7   7  -3    3.87    1.72
   7  -7   3    5.01    1.67
   7  -7   3    2.12    1.99
  -8   7  -3    3.89    2.43
  -8   7  -3    8.16    2.41
   8  -7   3   10.32    2.48
   8  -7   3    3.39    2.06
  -9   7  -3   17.71    3.21
  -9   7  -3   17.22    3.21
   9  -7   3   14.69    2.87
   9  -7   3   16.70    2.52
 -10   7  -3   14.63    2.78
 -10   7  -3    8.51    2.86
  10  -7   3    7.59    2.63
  10  -7   3   12.11    2.58
  14   6  -3    3.42    2.41
  14   6  -3    1.56    1.54
  14   6  -3    0.28    2.03
 -14  -6   3    4.33    1.95
 -14  -6   3    5.21    2.30
  13   6  -3    3.55    2.11
  13   6  -3    3.45    1.48
  13   6  -3    0.16    1.57
 -13  -6   3    2.71    2.59
 -13  -6   3    5.85    2.46
  12   6  -3   19.16    2.28
  12   6  -3   19.37    2.61
 -12  -6   3   18.99    3.37
 -12  -6   3   24.08    2.76
  11   6  -3   -1.38    1.89
  11   6  -3   -0.19    1.39
 -11  -6   3   -0.69    1.70
 -11  -6   3   -1.34    2.16
  10   6  -3   16.22    2.47
  10   6  -3   13.95    1.88
  10   6  -3   14.52    2.42
 -10  -6   3   19.92    2.88
   9   6  -3   14.11    1.58
   9   6  -3   16.27    2.23
   9   6  -3   16.97    2.31
  -9  -6   3   15.03    2.13
  -9  -6   3   14.04    2.39
   8   6  -3    0.44    1.57
   8   6  -3    1.24    1.38
   8   6  -3    2.14    1.16
  -8  -6   3   -0.83    1.14
  -8  -6   3    0.90    1.57
   7   6  -3  115.54    4.02
   7   6  -3  119.17    3.77
   7   6  -3  116.76    4.15
  -7  -6   3  120.55    4.42
  -7  -6   3  118.95    3.96
   6   6  -3    1.29    1.11
   6   6  -3    0.86    1.23
   6   6  -3    0.52    0.75
  -6  -6   3   -0.05    1.28
  -6  -6   3   -0.07    1.11
   5   6  -3   62.04    2.35
   5   6  -3   57.19    2.66
   5   6  -3   61.88    2.55
  -5  -6   3   62.91    2.47
  -5  -6   3   63.98    3.07
   4   6  -3    1.70    1.15
   4   6  -3    0.80    1.12
   4   6  -3    2.78    1.14
  -4  -6   3    2.00    1.10
  -4  -6   3    2.13    1.40
   3   6  -3   43.85    1.93
   3   6  -3   41.65    2.18
   3   6  -3   42.96    1.86
  -3  -6   3   41.56    2.44
  -3  -6   3   43.67    2.00
  -3  -6   3   44.98    1.90
   2   6  -3  121.76    3.57
   2   6  -3  123.42    3.22
   2   6  -3  125.21    3.38
  -2  -6   3  125.13    3.39
  -2  -6   3  122.74    3.59
  -2  -6   3  124.67    3.37
   1   6  -3   55.28    2.57
   1   6  -3   56.22    2.05
  -1  -6   3   59.55    2.42
  -1  -6   3   59.57    2.25
  -1  -6   3   57.60    2.12
   0   6  -3   10.36    1.59
   0   6  -3   13.20    1.37
   0  -6   3   10.50    1.39
   0  -6   3   14.44    1.25
   0  -6   3   14.81    1.48
  -1   6  -3   34.22    1.93
  -1   6  -3   32.85    2.21
   1  -6   3   33.88    2.19
   1  -6   3   36.47    2.03
  -2   6  -3    1.49    1.06
  -2   6  -3   -0.68    1.19
   2  -6   3   -0.77    1.03
   2  -6   3    2.07    1.12
  -3   6  -3   14.54    1.97
   3  -6   3   14.32    1.80
   3  -6   3   14.42    1.79
  -4   6  -3   31.89    2.67
  -4   6  -3   33.37    2.53
   4  -6   3   33.45    2.52
  -5   6  -3   13.44    2.16
  -5   6  -3   12.85    2.18
   5  -6   3   13.53    2.07
  -6   6  -3   71.23    4.00
  -6   6  -3   78.36    4.25
   6  -6   3   71.67    3.88
   6  -6   3   74.03    3.92
  -7   6  -3   42.36    3.80
  -7   6  -3   43.72    3.69
   7  -6   3   45.95    3.58
   7  -6   3   45.13    3.56
  -8   6  -3   12.09    2.71
  -8   6  -3   14.78    2.99
   8  -6   3   17.09    2.87
  -9   6  -3   15.37    3.03
  -9   6  -3   11.11    3.01
   9  -6   3   14.18    2.76
   9  -6   3   15.80    2.50
 -10   6  -3   17.22    3.40
 -10   6  -3   13.50    3.14
  10  -6   3   17.53    3.12
  10  -6   3   24.29    3.25
 -11   6  -3    4.19    2.16
 -11   6  -3    8.38    2.43
  11  -6   3   10.53    2.47
  11  -6   3   10.33    2.30
  14   5  -3    4.24    2.35
  14   5  -3    4.70    2.10
  14   5  -3    5.19    1.76
 -14  -5   3    6.98    2.48
 -14  -5   3    3.61    2.01
  13   5  -3    1.95    1.57
  13   5  -3    0.99    2.32
  13   5  -3   -0.22    1.36
 -13  -5   3    1.04    2.49
 -13  -5   3    1.94    2.25
  12   5  -3   30.70    2.47
  12   5  -3   32.38    3.56
 -12  -5   3   28.31    2.92
 -12  -5   3   31.82    3.94
  11   5  -3   -2.86    1.97
  11   5  -3    2.73    1.43
 -11  -5   3    1.62    1.96
 -11  -5   3    0.23    2.58
  10   5  -3   25.53    2.74
  10   5  -3   23.20    2.87
  10   5  -3   20.97    2.12
 -10  -5   3   31.48    3.38
 -10  -5   3   25.50    2.94
   9   5  -3   15.95    2.38
   9   5  -3   12.86    1.59
   9   5  -3   14.98    2.28
  -9  -5   3   13.13    2.16
  -9  -5   3   11.09    2.33
   8   5  -3   17.17    1.70
   8   5  -3   17.94    2.19
   8   5  -3   15.64    2.17
  -8  -5   3   16.90    2.38
   7   5  -3    1.10    1.31
   7   5  -3   -1.03    0.82
   7   5  -3   -0.19    1.24
  -7  -5   3   -1.89    1.38
  -7  -5   3    0.36    1.23
   6   5  -3  132.68    4.26
   6   5  -3  129.58    4.19
   6   5  -3  133.72    3.87
  -6  -5   3  130.23    4.50
  -6  -5   3  131.96    4.12
   5   5  -3    0.22    1.16
   5   5  -3    0.21    1.26
   5   5  -3    1.06    1.01
  -5  -5   3    0.33    1.11
  -5  -5   3   -0.61    1.44
   4   5  -3   17.87    1.55
   4   5  -3   15.04    1.74
   4   5  -3   16.20    1.61
  -4  -5   3   15.50    2.03
  -4  -5   3   14.98    1.47
   3   5  -3   -0.93    1.00
   3   5  -3    1.99    1.12
   3   5  -3    3.12    1.02
  -3  -5   3    0.47    0.89
  -3  -5   3    1.53    1.13
  -3  -5   3    0.75    1.14
   2   5  -3   14.76    1.38
   2   5  -3   15.46    1.37
   2   5  -3   13.28    1.17
  -2  -5   3   13.63    1.31
  -2  -5   3   14.65    1.43
  -2  -5   3   14.84    1.48
   1   5  -3   12.85    1.24
   1   5  -3   11.58    1.40
  -1  -5   3   11.19    1.05
  -1  -5   3   11.17    1.31
  -1  -5   3   11.54    1.16
   0   5  -3    2.31    0.91
   0   5  -3    3.25    1.22
   0  -5   3    2.23    0.89
   0  -5   3    2.00    1.00
   0  -5   3    2.28    1.03
  -1   5  -3    3.91    1.13
  -1   5  -3    2.89    1.46
   1  -5   3    4.75    1.20
   1  -5   3    3.71    1.19
  -2   5  -3   40.37    2.29
  -2   5  -3   37.22    2.51
   2  -5   3   38.91    2.30
   2  -5   3   39.45    2.38
  -3   5  -3    0.32    1.13
  -3   5  -3   -1.40    1.16
   3  -5   3   -0.77    1.37
   3  -5   3   -1.38    1.32
  -4   5  -3   21.57    2.34
   4  -5   3   20.78    2.05
  -5   5  -3   55.41    2.99
  -5   5  -3   49.86    3.08
   5  -5   3   50.93    3.07
   5  -5   3   58.42    3.13
  -6   5  -3   32.33    2.96
  -6   5  -3   32.82    2.65
   6  -5   3   36.29    2.88
   6  -5   3   28.46    2.78
  -7   5  -3   10.94    2.09
  -7   5  -3   13.05    2.50
   7  -5   3    9.24    2.20
   7  -5   3   10.96    2.15
  -8   5  -3   10.48    2.73
  -8   5  -3    8.95    2.50
   8  -5   3    9.82    2.38
   8  -5   3   11.04    2.44
  -9   5  -3   11.98    2.90
  -9   5  -3   11.74    2.38
   9  -5   3   10.89    2.70
   9  -5   3   12.36    2.32
 -10   5  -3    4.36    2.53
 -10   5  -3    0.81    2.39
  10  -5   3   -0.15    2.13
  10  -5   3    4.78    2.27
 -11   5  -3   15.26    2.78
 -11   5  -3   12.87    3.23
  11  -5   3    9.99    2.45
  11  -5   3   14.03    2.54
 -12   5  -3    2.86    2.69
 -12   5  -3    7.50    2.84
  12  -5   3    5.36    2.40
  12  -5   3   -0.17    2.34
  14   4  -3   16.05    2.13
  14   4  -3   18.79    3.09
  14   4  -3   12.04    3.08
 -14  -4   3   15.14    3.51
 -14  -4   3   17.26    3.32
  13   4  -3    2.32    1.42
  13   4  -3    6.52    4.91
  13   4  -3    2.28    1.76
 -13  -4   3    3.83    2.13
 -13  -4   3    5.53    2.54
  12   4  -3    9.44    1.80
  12   4  -3    9.22    2.83
 -12  -4   3    8.26    2.93
 -12  -4   3   10.49    2.61
  11   4  -3    0.99    1.19
  11   4  -3    1.13    2.27
 -11  -4   3   -0.20    2.16
 -11  -4   3   -2.22    2.22
  10   4  -3   33.34    3.26
  10   4  -3   29.38    2.79
  10   4  -3   28.16    2.25
 -10  -4   3   29.64    2.70
 -10  -4   3   31.13    3.08
   9   4  -3    0.74    1.11
   9   4  -3    0.62    1.26
   9   4  -3    1.67    1.80
  -9  -4   3    0.25    1.19
  -9  -4   3    4.17    1.97
   8   4  -3   51.34    2.41
   8   4  -3   51.74    2.86
   8   4  -3   52.76    2.90
  -8  -4   3   44.98    2.92
  -8  -4   3   48.42    3.39
   7   4  -3  222.19    5.55
   7   4  -3  227.64    6.29
   7   4  -3  216.77    6.29
  -7  -4   3  222.69    6.60
  -7  -4   3  221.83    6.14
   6   4  -3    6.62    1.38
   6   4  -3    7.82    1.16
   6   4  -3    7.22    1.36
  -6  -4   3    8.37    1.91
   5   4  -3   44.52    2.69
   5   4  -3   49.52    2.65
   5   4  -3   48.11    2.23
  -5  -4   3   44.04    2.52
  -5  -4   3   46.16    2.97
   4   4  -3    5.03    0.90
   4   4  -3    4.82    1.26
   4   4  -3    3.34    1.24
  -4  -4   3    3.10    1.17
  -4  -4   3    4.85    1.71
   3   4  -3  197.87    4.57
   3   4  -3  194.08    4.86
   3   4  -3  201.23    4.76
  -3  -4   3  196.74    4.67
  -3  -4   3  197.00    5.10
  -3  -4   3  194.11    4.51
   2   4  -3   52.65    2.05
   2   4  -3   52.97    1.79
   2   4  -3   53.06    1.87
  -2  -4   3   50.21    2.10
  -2  -4   3   54.14    1.97
  -2  -4   3   51.36    1.80
   1   4  -3   30.32    1.60
   1   4  -3   29.26    1.40
  -1  -4   3   30.06    1.40
  -1  -4   3   28.53    1.21
  -1  -4   3   27.79    1.54
   0   4  -3    9.07    0.93
   0   4  -3    7.29    1.06
   0  -4   3    7.51    0.78
   0  -4   3    7.78    1.04
   0  -4   3    8.90    1.03
  -1   4  -3    6.75    1.02
  -1   4  -3    5.61    1.19
   1  -4   3    7.45    1.11
   1  -4   3    7.37    1.13
  -2   4  -3    1.07    1.15
  -2   4  -3    3.06    1.37
   2  -4   3    0.45    0.87
   2  -4   3    3.03    1.16
  -3   4  -3   18.29    2.15
  -3   4  -3   17.34    1.95
   3  -4   3   14.84    1.95
  -4   4  -3   19.48    2.34
   4  -4   3   19.83    2.18
   4  -4   3   19.01    1.87
  -5   4  -3    7.29    1.73
  -5   4  -3    8.40    1.59
   5  -4   3    6.94    1.78
   5  -4   3    8.10    1.45
  -6   4  -3   25.27    2.67
  -6   4  -3   23.31    2.30
   6  -4   3   25.43    2.49
   6  -4   3   20.43    2.05
  -7   4  -3   -0.52    1.83
  -7   4  -3    0.04    1.79
   7  -4   3    0.80    1.52
   7  -4   3   -1.38    1.62
  -8   4  -3   22.19    3.01
  -8   4  -3   19.20    2.65
   8  -4   3   16.78    2.68
   8  -4   3   19.87    2.81
  -9   4  -3    1.47    1.67
  -9   4  -3    1.01    1.82
   9  -4   3    1.12    1.59
   9  -4   3   -0.79    2.00
 -10   4  -3   16.75    3.11
 -10   4  -3   20.07    3.43
  10  -4   3   14.27    2.91
  10  -4   3   12.31    2.76
 -11   4  -3    4.92    2.14
 -11   4  -3    9.97    3.51
  11  -4   3   10.79    3.08
  11  -4   3    3.41    1.95
 -12   4  -3    2.20    2.62
 -12   4  -3    5.60    2.70
  12  -4   3   -0.65    2.20
  12  -4   3    5.39    2.43
  14   3  -3    7.19    1.59
  14   3  -3    3.25    2.38
  14   3  -3    8.98    3.02
 -14  -3   3    3.52    2.27
 -14  -3   3    7.97    2.90
  13   3  -3    4.17    1.76
  13   3  -3    7.31    2.23
  13   3  -3    4.74    1.55
 -13  -3   3   10.63    2.49
 -13  -3   3    3.85    2.81
  12   3  -3    1.59    2.47
  12   3  -3    0.53    1.23
 -12  -3   3    0.35    2.21
 -12  -3   3   -0.48    2.21
  11   3  -3    8.35    2.19
  11   3  -3   10.26    1.68
 -11  -3   3   10.26    2.99
 -11  -3   3   12.37    3.68
  10   3  -3    1.51    1.56
  10   3  -3    1.92    1.14
  10   3  -3    3.43    1.68
 -10  -3   3    7.16    2.26
 -10  -3   3    2.89    1.85
   9   3  -3    3.72    1.95
   9   3  -3    3.11    1.53
   9   3  -3    3.72    1.00
  -9  -3   3    4.02    1.71
  -9  -3   3    3.23    1.81
   8   3  -3   47.11    3.16
   8   3  -3   42.16    3.11
   8   3  -3   41.50    2.16
  -8  -3   3   40.48    2.91
  -8  -3   3   44.05    3.43
   7   3  -3    4.92    1.15
   7   3  -3    6.27    1.51
   7   3  -3    4.04    1.45
  -7  -3   3    6.74    1.44
  -7  -3   3    5.70    1.51
   6   3  -3   68.62    3.32
   6   3  -3   64.79    3.36
   6   3  -3   62.07    2.51
  -6  -3   3   62.66    2.84
  -6  -3   3   68.83    3.25
   5   3  -3   23.08    2.24
   5   3  -3   20.03    1.43
   5   3  -3   20.68    1.97
  -5  -3   3   24.50    2.19
  -5  -3   3   22.12    2.18
   4   3  -3  101.43    2.91
   4   3  -3  103.56    3.18
   4   3  -3  107.43    3.48
  -4  -3   3   96.56    3.55
   3   3  -3   77.33    2.28
   3   3  -3   78.09    2.56
   3   3  -3   80.64    2.76
  -3  -3   3   74.13    2.27
  -3  -3   3   78.18    2.59
  -3  -3   3   77.25    2.81
   2   3  -3    2.64    0.70
   2   3  -3    5.16    0.95
   2   3  -3    4.61    0.92
  -2  -3   3    2.76    0.65
  -2  -3   3    3.97    1.01
  -2  -3   3    3.01    0.79
   1   3  -3    4.60    1.09
   1   3  -3    7.30    0.96
  -1  -3   3    5.65    0.95
  -1  -3   3    6.79    0.86
  -1  -3   3    6.30    0.75
   0   3  -3   20.66    1.45
   0   3  -3   21.99    1.22
   0  -3   3   18.04    1.35
  -1   3  -3  101.72    3.05
  -1   3  -3   99.90    2.81
   1  -3   3  109.17    2.98
   1  -3   3  100.37    2.98
  -2   3  -3    5.92    1.31
  -2   3  -3    5.05    0.85
   2  -3   3    4.28    1.07
  -3   3  -3   81.34    2.84
  -3   3  -3   83.84    3.31
   3  -3   3   85.99    3.20
   3  -3   3   83.29    2.90
  -4   3  -3   22.29    1.93
  -4   3  -3   21.99    2.51
   4  -3   3   20.31    2.04
   4  -3   3   20.13    2.23
  -5   3  -3  119.08    4.26
   5  -3   3  112.72    4.05
   5  -3   3  113.25    4.01
  -6   3  -3   -1.04    1.23
  -6   3  -3   -0.59    1.54
   6  -3   3   -0.26    1.01
   6  -3   3   -1.14    1.55
  -7   3  -3   63.96    3.83
  -7   3  -3   83.07    4.05
   7  -3   3   62.39    3.55
   7  -3   3   59.37    3.60
  -8   3  -3   22.63    2.62
  -8   3  -3   12.24    4.17
   8  -3   3   20.08    2.69
  -9   3  -3   13.28    2.48
  -9   3  -3   15.23    3.01
   9  -3   3   19.36    2.99
   9  -3   3   15.87    2.81
 -10   3  -3   25.77    3.47
 -10   3  -3   28.50    3.79
  10  -3   3   20.62    2.77
  10  -3   3   20.15    2.76
 -11   3  -3    3.14    2.46
 -11   3  -3    1.46    2.00
  11  -3   3    7.35    2.54
  11  -3   3    2.81    2.36
 -12   3  -3    3.92    3.51
 -12   3  -3    2.21    2.50
  12  -3   3    1.49    1.76
  12  -3   3    2.76    1.83
 -13   3  -3    1.82    1.95
 -13   3  -3    2.59    2.16
  13  -3   3    2.43    2.20
  13  -3   3   -1.01    2.29
  14   2  -3    7.62    2.66
  14   2  -3    1.56    1.32
  14   2  -3    4.18    2.23
 -14  -2   3   -0.76    1.80
 -14  -2   3    5.53    3.06
  13   2  -3    4.46    1.41
  13   2  -3    4.64    2.67
  13   2  -3    6.73    2.47
 -13  -2   3    3.81    2.21
 -13  -2   3    6.85    2.77
  12   2  -3   16.66    2.70
  12   2  -3   14.74    1.95
  12   2  -3   17.38    3.26
 -12  -2   3   16.72    2.70
 -12  -2   3   16.21    3.46
  11   2  -3   25.80    2.18
  11   2  -3   27.42    3.57
 -11  -2   3   22.12    3.21
 -11  -2   3   31.19    3.63
  10   2  -3   -1.81    2.09
  10   2  -3    1.61    1.20
  10   2  -3   -0.32    1.50
 -10  -2   3   -0.30    2.38
 -10  -2   3    0.76    1.54
   9   2  -3    9.21    2.34
   9   2  -3    6.26    1.27
   9   2  -3    8.18    1.96
  -9  -2   3    8.23    2.49
  -9  -2   3    5.45    1.65
   8   2  -3   34.46    3.06
   8   2  -3   36.30    2.03
   8   2  -3   36.86    2.66
  -8  -2   3   38.50    2.63
  -8  -2   3   35.32    3.36
   7   2  -3    1.82    1.64
   7   2  -3   -0.92    1.55
   7   2  -3   -0.31    0.90
  -7  -2   3    2.02    1.79
  -7  -2   3   -0.53    1.00
   6   2  -3   -1.22    0.94
   6   2  -3    1.47    1.25
   6   2  -3   -2.01    1.08
  -6  -2   3   -0.12    1.49
  -6  -2   3   -2.23    1.84
   5   2  -3  114.55    3.26
   5   2  -3  120.11    4.12
   5   2  -3  110.81    3.89
  -5  -2   3  113.88    3.76
  -5  -2   3  115.38    4.07
   4   2  -3    5.67    1.26
   4   2  -3    7.42    1.19
   4   2  -3    5.77    0.88
  -4  -2   3    6.26    1.41
  -4  -2   3    6.02    1.14
   3   2  -3  167.53    4.12
   3   2  -3  168.14    4.44
   3   2  -3  169.11    4.28
  -3  -2   3  166.83    3.83
  -3  -2   3  166.20    4.16
  -3  -2   3  165.88    4.52
   2   2  -3   -0.43    0.90
   2   2  -3    1.26    0.90
   2   2  -3   -0.08    0.52
  -2  -2   3   -0.05    1.03
  -2  -2   3    0.18    0.56
   1   2  -3   92.49    2.64
   1   2  -3   90.86    2.75
  -1  -2   3   96.27    2.93
  -1  -2   3   92.81    2.29
   0   2  -3  213.02    4.99
   0   2  -3  212.76    4.70
   0  -2   3  213.00    4.96
  -1   2  -3   19.22    1.62
  -1   2  -3   19.17    1.34
   1  -2   3   18.29    1.52
  -2   2  -3   22.94    1.71
  -2   2  -3   23.88    1.49
   2  -2   3   21.26    1.60
   2  -2   3   24.38    1.50
  -3   2  -3    4.31    0.95
  -3   2  -3    5.10    1.10
   3  -2   3    5.43    1.20
   3  -2   3    6.29    0.99
  -4   2  -3   67.61    2.73
  -4   2  -3   78.03    3.61
   4  -2   3   72.42    3.17
   4  -2   3   69.75    3.03
  -5   2  -3   54.12    2.99
   5  -2   3   58.14    2.91
   5  -2   3   55.53    3.21
  -6   2  -3   16.48    2.02
  -6   2  -3   20.43    2.40
   6  -2   3   20.48    2.44
   6  -2   3   23.62    2.44
  -7   2  -3   86.16    4.15
  -7   2  -3  100.60    4.42
   7  -2   3   88.33    3.78
   7  -2   3   90.20    3.85
  -8   2  -3   26.11    2.98
  -8   2  -3   21.02    2.62
   8  -2   3   25.20    2.45
   8  -2   3   23.32    2.33
  -9   2  -3   -0.44    2.12
  -9   2  -3   -2.09    1.89
   9  -2   3   -0.50    1.40
   9  -2   3    0.11    1.47
 -10   2  -3   -0.65    1.56
 -10   2  -3    0.41    2.39
  10  -2   3    1.12    2.24
  10  -2   3    2.44    2.26
 -11   2  -3   10.39    2.92
 -11   2  -3   11.16    2.55
  11  -2   3    7.02    2.14
  11  -2   3    8.63    2.20
 -12   2  -3   -0.65    2.69
 -12   2  -3    1.43    1.85
  12  -2   3    7.94    2.61
  12  -2   3    4.63    2.54
 -13   2  -3    3.84    2.36
 -13   2  -3    3.99    2.73
  13  -2   3    6.44    2.10
  13  -2   3    4.11    1.99
 -14   2  -3    5.68    2.32
 -14   2  -3    9.62    3.19
  14  -2   3    3.16    2.72
  14   1  -3    7.26    1.63
  14   1  -3    8.08    2.99
  14   1  -3    5.06    2.00
 -14  -1   3    7.11    2.96
 -14  -1   3    6.11    3.22
  13   1  -3    4.28    2.09
  13   1  -3    3.13    2.72
  13   1  -3    3.79    1.40
 -13  -1   3    5.18    2.70
  12   1  -3    7.57    2.51
  12   1  -3    5.58    2.69
  12   1  -3    5.28    1.40
 -12  -1   3    5.51    2.19
 -12  -1   3    7.18    2.51
  11   1  -3   24.58    2.14
  11   1  -3   27.09    3.55
 -11  -1   3   27.92    3.96
 -11  -1   3   29.09    3.53
  10   1  -3   23.15    3.25
  10   1  -3   22.31    2.89
  10   1  -3   21.29    1.85
 -10  -1   3   21.13    3.13
 -10  -1   3   19.14    2.94
   9   1  -3   24.66    2.69
   9   1  -3   20.21    2.50
   9   1  -3   20.24    1.78
  -9  -1   3   24.14    2.92
  -9  -1   3   21.58    2.59
   8   1  -3    2.57    1.91
   8   1  -3    1.09    0.98
   8   1  -3    4.18    1.79
  -8  -1   3    1.98    1.65
  -8  -1   3   -0.07    1.90
   7   1  -3   86.73    3.71
   7   1  -3   91.01    2.87
   7   1  -3   74.78    3.90
  -7  -1   3   87.07    3.98
  -7  -1   3   89.69    3.68
   6   1  -3   35.99    2.97
   6   1  -3   31.88    1.78
   6   1  -3   33.90    2.50
  -6  -1   3   39.74    3.31
  -6  -1   3   32.57    2.79
   5   1  -3   -0.33    1.29
   5   1  -3    0.81    0.89
   5   1  -3    1.48    1.69
  -5  -1   3   -0.24    1.30
  -5  -1   3   -1.35    1.55
   4   1  -3    5.60    0.90
   4   1  -3    5.55    1.34
   4   1  -3    2.62    1.33
  -4  -1   3    6.26    1.39
  -4  -1   3    6.01    1.08
   3   1  -3   30.93    1.98
   3   1  -3   27.37    1.25
   3   1  -3   33.12    1.66
  -3  -1   3   31.97    1.61
  -3  -1   3   29.27    2.03
   2   1  -3  105.69    3.07
   2   1  -3  106.41    3.29
   2   1  -3  103.24    2.50
  -2  -1   3  108.42    3.18
  -2  -1   3  105.28    3.05
  -2  -1   3  107.40    2.57
   1   1  -3    1.16    1.16
   1   1  -3    2.31    0.92
  -1  -1   3    0.78    1.20
  -1  -1   3    2.21    0.93
  -1  -1   3    2.24    0.61
   0   1  -3   77.26    2.38
   0   1  -3   74.29    2.28
   0  -1   3   72.23    2.12
  -1   1  -3   21.83    1.42
  -1   1  -3   21.26    1.72
   1  -1   3   19.97    1.43
   1  -1   3   18.02    1.63
  -2   1  -3  108.88    2.94
  -2   1  -3  114.64    3.31
   2  -1   3  107.66    3.07
   2  -1   3  109.24    2.96
  -3   1  -3   -0.17    0.91
  -3   1  -3    0.63    1.01
   3  -1   3   -0.56    0.62
   3  -1   3    0.58    0.66
  -4   1  -3  128.55    4.07
  -4   1  -3  129.55    3.89
   4  -1   3  133.38    3.87
   4  -1   3  133.72    3.96
  -5   1  -3   27.31    2.77
  -5   1  -3   25.76    2.05
   5  -1   3   28.00    2.21
   5  -1   3   27.87    2.59
  -6   1  -3   44.58    3.34
   6  -1   3   51.37    3.23
   6  -1   3   53.77    2.88
  -7   1  -3   75.33    3.59
  -7   1  -3   82.02    3.94
   7  -1   3   80.72    3.93
   7  -1   3   81.42    3.64
  -8   1  -3    7.87    2.11
  -8   1  -3    5.59    1.60
   8  -1   3    8.05    2.11
   8  -1   3   10.26    2.07
  -9   1  -3   23.66    3.04
  -9   1  -3   23.77    3.00
   9  -1   3   15.59    2.53
   9  -1   3   21.88    2.88
 -10   1  -3    8.28    2.59
 -10   1  -3    8.53    2.24
  10  -1   3   10.29    2.16
  10  -1   3   10.23    2.18
 -11   1  -3   28.41    3.83
 -11   1  -3   27.82    3.28
  11  -1   3   24.24    2.98
  11  -1   3   24.79    3.29
 -12   1  -3    1.05    2.00
 -12   1  -3    2.94    2.52
  12  -1   3    3.47    1.87
  12  -1   3    5.43    2.50
 -13   1  -3    3.09    1.99
 -13   1  -3    2.15    2.83
  13  -1   3    3.91    2.51
  13  -1   3    3.96    1.97
 -14   1  -3    4.07    2.71
 -14   1  -3    2.63    2.22
  14  -1   3    1.67    2.39
  14  -1   3   11.35    2.75
  13   0  -3    5.85    2.77
  13   0  -3    0.99    2.22
  13   0  -3    1.52    1.26
 -13   0   3    0.79    2.70
 -13   0   3    1.97    1.92
  12   0  -3    1.98    1.73
  12   0  -3    4.25    2.07
 -12   0   3    6.60    2.79
 -12   0   3    0.67    2.14
  11   0  -3    4.87    2.63
  11   0  -3    2.15    1.19
 -11   0   3   -1.30    2.52
 -11   0   3    1.05    1.81
  10   0  -3    3.49    1.98
  10   0  -3    2.25    1.15
 -10   0   3    3.66    2.46
 -10   0   3    4.63    2.16
   9   0  -3   82.10    4.25
   9   0  -3   82.70    4.70
   9   0  -3   85.91    3.04
  -9   0   3   84.69    4.19
  -9   0   3   75.20    4.95
   8   0  -3    0.70    1.39
   8   0  -3    0.78    1.40
  -8   0   3    2.31    1.48
  -8   0   3    1.03    1.52
   7   0  -3   68.50    3.37
   7   0  -3   63.82    3.34
  -7   0   3   70.78    3.67
  -7   0   3   66.74    3.27
   6   0  -3    0.88    0.87
   6   0  -3    0.04    1.25
   6   0  -3   -0.15    1.85
  -6   0   3   -1.55    1.07
  -6   0   3    1.83    1.88
   5   0  -3   15.55    1.39
   5   0  -3   18.79    2.15
   5   0  -3   20.16    2.45
  -5   0   3   16.10    2.09
  -5   0   3   23.22    2.36
   4   0  -3    4.32    0.80
   4   0  -3    3.20    1.20
   4   0  -3    2.65    1.37
  -4   0   3    3.47    1.07
  -4   0   3    4.89    1.67
   3   0  -3    6.15    1.04
   3   0  -3    2.79    0.84
   3   0  -3    4.79    0.61
  -3   0   3    5.13    0.91
  -3   0   3    6.85    1.17
   2   0  -3    1.86    0.49
   2   0  -3    2.45    1.06
   2   0  -3    1.61    0.93
  -2   0   3    1.31    1.16
  -2   0   3    2.38    0.52
  -2   0   3    2.01    0.83
   1   0  -3    2.84    0.86
   1   0  -3    3.51    1.21
  -1   0   3    4.70    0.55
  -1   0   3    3.05    1.12
  -1   0   3    4.01    0.99
   0   0  -3   24.52    1.50
   0   0  -3   21.80    1.45
   0   0   3   24.31    1.74
  -1   0  -3    2.29    0.85
  -1   0  -3    3.12    0.87
   1   0   3    2.10    0.79
   1   0   3    2.99    0.71
  -2   0  -3    6.26    0.89
  -2   0  -3    6.84    1.01
   2   0   3    6.31    0.85
   2   0   3    6.15    0.90
  -3   0  -3   18.35    1.26
  -3   0  -3   21.46    1.47
   3   0   3   20.57    1.41
   3   0   3   18.64    1.54
  -4   0  -3   98.97    3.05
  -4   0  -3   99.21    3.20
   4   0   3  105.12    3.18
   4   0   3   99.40    3.07
  -5   0  -3    2.81    1.04
  -5   0  -3    4.07    1.57
   5   0   3    4.06    1.43
   5   0   3    2.23    1.51
  -6   0  -3   51.07    2.91
   6   0   3   55.64    3.32
   6   0   3   54.04    3.21
  -7   0  -3  114.50    4.32
  -7   0  -3  120.61    4.77
   7   0   3  121.07    4.38
   7   0   3  129.49    4.63
  -8   0  -3    8.99    2.17
  -8   0  -3   12.48    1.93
   8   0   3   12.36    2.12
   8   0   3   10.73    2.08
  -9   0  -3   54.02    3.33
  -9   0  -3   57.24    3.43
   9   0   3   55.39    3.63
   9   0   3   53.74    3.25
 -10   0  -3    0.92    1.59
 -10   0  -3    1.62    2.27
  10   0   3   -1.47    1.83
  10   0   3   -1.16    1.46
 -11   0  -3    8.71    2.39
 -11   0  -3    9.53    2.76
  11   0   3   11.63    2.74
  11   0   3    9.97    2.22
 -12   0  -3    1.80    2.58
 -12   0  -3    1.64    1.82
  12   0   3    3.60    2.42
  12   0   3    1.99    1.72
 -13   0  -3    0.07    1.95
 -13   0  -3    3.79    2.57
  13   0   3    1.35    1.70
  13   0   3    5.03    2.52
 -14   0  -3    1.58    1.80
 -14   0  -3    8.14    3.14
  14   0   3    4.66    1.94
  14   0   3    1.24    1.91
  13  -1  -3   10.80    3.00
  13  -1  -3    3.98    1.35
  13  -1  -3    4.39    1.93
 -13   1   3    8.43    3.30
 -13   1   3    6.86    2.30
  12  -1  -3   31.85    3.78
  12  -1  -3   32.62    4.07
  12  -1  -3   27.21    2.11
 -12   1   3   27.78    3.75
 -12   1   3   28.80    3.90
  11  -1  -3   -0.15    1.82
  11  -1  -3    1.12    1.11
  11  -1  -3    2.32    1.71
 -11   1   3    4.24    2.01
 -11   1   3    1.58    2.80
  10  -1  -3   14.21    3.02
  10  -1  -3   14.65    1.62
 -10   1   3   14.18    2.97
 -10   1   3   11.05    2.66
   9  -1  -3   -1.38    1.56
   9  -1  -3   -2.30    2.03
  -9   1   3    1.30    1.60
  -9   1   3   -0.73    2.31
   8  -1  -3   33.74    2.87
   8  -1  -3   35.46    2.90
  -8   1   3   33.05    3.24
  -8   1   3   37.58    3.22
   7  -1  -3    0.54    1.79
   7  -1  -3    1.68    1.40
  -7   1   3    1.02    1.39
  -7   1   3    1.72    1.74
   6  -1  -3    8.61    2.01
  -6   1   3    7.57    2.27
  -6   1   3    6.86    1.97
   5  -1  -3   13.36    1.19
   5  -1  -3   12.41    1.88
   5  -1  -3   11.02    1.75
  -5   1   3   10.64    2.39
  -5   1   3   13.00    1.91
   4  -1  -3   24.69    1.29
   4  -1  -3   24.39    2.14
   4  -1  -3   27.43    2.10
  -4   1   3   23.90    2.43
  -4   1   3   23.11    2.49
   3  -1  -3   13.53    1.44
   3  -1  -3   12.94    1.37
   3  -1  -3   12.35    0.78
  -3   1   3   11.33    1.24
  -3   1   3   10.91    1.55
   2  -1  -3  111.48    3.35
   2  -1  -3  117.32    3.26
   2  -1  -3  116.78    2.55
  -2   1   3  118.68    3.26
  -2   1   3  120.31    3.48
   1  -1  -3   92.63    3.06
   1  -1  -3   98.97    2.87
  -1   1   3   95.78    2.85
  -1   1   3  101.59    3.15
  -1   1   3   97.97    2.12
   0  -1  -3   19.38    1.42
   0  -1  -3   17.83    1.33
   0   1   3   19.28    1.71
   0   1   3   18.26    1.40
  -1  -1  -3  138.98    3.29
   1   1   3  135.10    3.21
   1   1   3  142.64    3.43
  -2  -1  -3    1.28    0.77
  -2  -1  -3    1.44    0.94
   2   1   3    1.47    0.69
   2   1   3    2.06    0.90
  -3  -1  -3   37.52    1.98
   3   1   3   37.01    1.59
   3   1   3   41.72    1.94
  -4  -1  -3    2.30    0.93
  -4  -1  -3    0.70    1.00
   4   1   3    2.25    0.94
   4   1   3    2.84    1.03
  -5  -1  -3   57.72    2.37
  -5  -1  -3   58.75    2.80
   5   1   3   58.91    2.61
   5   1   3   50.83    2.36
  -6  -1  -3   90.77    3.59
   6   1   3   93.21    3.78
   6   1   3   92.30    3.83
  -7  -1  -3   55.43    3.04
  -7  -1  -3   68.78    3.57
   7   1   3   53.30    2.87
   7   1   3   54.31    2.95
  -8  -1  -3    2.30    1.38
  -8  -1  -3    1.90    1.26
   8   1   3    0.98    1.54
   8   1   3    3.08    1.36
  -9  -1  -3    3.43    1.41
   9   1   3    4.27    1.88
 -10  -1  -3    0.48    1.95
 -10  -1  -3    2.40    1.67
  10   1   3    3.02    1.53
  10   1   3   -1.17    1.87
 -11  -1  -3   14.76    3.06
 -11  -1  -3   11.80    2.82
  11   1   3   12.31    2.28
  11   1   3   15.89    2.82
 -12  -1  -3   -0.67    1.57
 -12  -1  -3    1.79    1.93
  12   1   3   -1.26    2.12
  12   1   3   -0.02    1.67
 -13  -1  -3   21.22    3.53
 -13  -1  -3   16.61    3.53
  13   1   3   26.39    3.54
  13   1   3   16.95    2.77
 -14  -1  -3   19.21    3.17
 -14  -1  -3   21.70    3.35
  14   1   3   16.17    3.33
  14   1   3   19.64    2.94
 -15  -1  -3   20.34    3.69
 -15  -1  -3   21.89    3.50
  15   1   3   19.97    3.52
  13  -2  -3    5.38    2.64
  13  -2  -3    2.62    1.18
  13  -2  -3   11.74    3.23
 -13   2   3    4.37    2.46
 -13   2   3    6.66    2.79
  12  -2  -3    2.75    2.29
  12  -2  -3    3.48    2.62
  12  -2  -3    0.72    1.09
 -12   2   3    1.35    2.16
 -12   2   3    1.30    2.53
  11  -2  -3    6.45    1.33
  11  -2  -3    5.72    2.05
  11  -2  -3    6.01    2.24
 -11   2   3   11.15    3.42
 -11   2   3    6.73    2.26
  10  -2  -3    0.85    1.03
  10  -2  -3    4.06    2.65
 -10   2   3    3.76    2.50
 -10   2   3    3.00    2.07
   9  -2  -3   -2.65    1.47
  -9   2   3   -0.48    1.50
  -9   2   3   -0.14    2.44
   8  -2  -3   17.25    2.44
   8  -2  -3   17.31    2.80
  -8   2   3   18.58    2.76
  -8   2   3   17.77    2.65
   7  -2  -3    0.74    1.74
   7  -2  -3   -1.09    1.72
  -7   2   3    0.21    1.50
  -7   2   3    0.36    1.28
   6  -2  -3   30.17    2.44
   6  -2  -3   26.99    2.71
  -6   2   3   24.99    2.53
  -6   2   3   24.37    2.20
   5  -2  -3   11.68    2.17
   5  -2  -3   11.98    2.18
  -5   2   3    7.72    1.56
  -5   2   3   10.82    1.94
   4  -2  -3   24.94    2.24
   4  -2  -3   22.59    2.14
   4  -2  -3   21.67    1.19
  -4   2   3   26.05    2.42
  -4   2   3   20.38    2.26
   3  -2  -3  103.19    2.43
   3  -2  -3  109.23    3.79
   3  -2  -3  110.85    3.68
  -3   2   3  108.70    3.92
   2  -2  -3  101.85    3.32
   2  -2  -3  105.88    2.24
   2  -2  -3  105.33    3.10
  -2   2   3  104.79    3.17
  -2   2   3  105.82    3.43
   1  -2  -3    0.03    0.39
   1  -2  -3   -0.86    0.80
  -1   2   3   -0.09    0.95
  -1   2   3   -0.13    0.22
  -1   2   3   -0.19    0.79
   0  -2  -3   11.01    1.13
   0   2   3    9.60    1.08
   0   2   3   10.14    1.01
  -1  -2  -3   85.22    2.31
  -1  -2  -3   82.10    2.51
   1   2   3   83.27    2.49
   1   2   3   82.27    2.27
  -2  -2  -3   19.95    1.21
  -2  -2  -3   17.50    1.38
   2   2   3   21.13    1.35
   2   2   3   17.59    1.31
  -3  -2  -3  574.01   38.77
   3   2   3  570.98   55.28
  -4  -2  -3    1.63    0.83
  -4  -2  -3    0.66    0.44
   4   2   3    0.71    0.64
   4   2   3    0.38    0.77
  -5  -2  -3   22.29    1.76
  -5  -2  -3   19.46    1.57
   5   2   3   22.58    1.55
   5   2   3   19.11    1.98
  -6  -2  -3    6.33    1.44
  -6  -2  -3    2.88    1.13
   6   2   3    3.51    1.77
   6   2   3    3.38    1.63
  -7  -2  -3   36.53    2.50
  -7  -2  -3   32.57    2.82
   7   2   3   31.73    2.35
   7   2   3   34.92    2.78
  -8  -2  -3   17.53    2.29
  -8  -2  -3   20.05    2.42
   8   2   3   17.28    2.18
   8   2   3   18.34    2.20
  -9  -2  -3    0.97    1.70
  -9  -2  -3    0.09    1.65
   9   2   3   -0.12    1.53
   9   2   3    0.60    1.57
 -10  -2  -3   11.03    2.35
 -10  -2  -3    7.93    2.38
  10   2   3    5.80    2.13
  10   2   3    8.54    1.79
 -11  -2  -3   -1.70    1.99
 -11  -2  -3    1.48    1.66
  11   2   3    0.83    1.44
  11   2   3    0.18    2.03
 -12  -2  -3   33.39    3.83
 -12  -2  -3   26.49    3.15
  12   2   3   31.00    3.53
 -13  -2  -3    0.56    1.88
 -13  -2  -3    0.12    2.25
  13   2   3    0.83    1.67
  13   2   3    3.61    2.40
 -14  -2  -3    8.48    3.10
 -14  -2  -3    7.42    2.78
  14   2   3    8.60    2.72
  14   2   3   13.22    2.56
 -15  -2  -3    1.09    1.79
 -15  -2  -3    1.94    2.98
  15   2   3    1.30    1.84
  15   2   3   11.04    2.72
  12  -3  -3   -0.18    1.54
  12  -3  -3    1.81    1.94
  12  -3  -3    0.94    1.08
 -12   3   3    3.46    2.56
 -12   3   3   -0.09    2.89
  11  -3  -3   11.84    1.50
  11  -3  -3   16.61    3.06
  11  -3  -3   15.98    2.81
 -11   3   3   15.31    3.06
  10  -3  -3    7.79    2.81
  10  -3  -3   10.56    2.65
  10  -3  -3   10.95    1.34
 -10   3   3   10.57    2.75
 -10   3   3   11.11    2.88
   9  -3  -3   40.72    2.04
   9  -3  -3   36.94    3.41
  -9   3   3   42.14    3.97
  -9   3   3   37.97    4.28
   8  -3  -3   73.73    4.12
   8  -3  -3   82.33    4.72
  -8   3   3   74.34    4.00
  -8   3   3   75.82    4.98
   7  -3  -3    1.76    1.54
   7  -3  -3   -1.80    1.78
  -7   3   3   -0.88    1.77
  -7   3   3    3.64    1.73
   6  -3  -3   26.14    2.37
   6  -3  -3   22.46    2.28
  -6   3   3   21.98    2.18
  -6   3   3   22.55    2.46
   5  -3  -3   -0.23    1.14
   5  -3  -3    0.30    1.20
  -5   3   3   -0.47    1.21
  -5   3   3    0.63    1.16
   4  -3  -3   28.92    2.77
   4  -3  -3   33.40    1.23
   4  -3  -3   31.76    2.83
  -4   3   3   30.48    2.51
  -4   3   3   29.67    2.21
   3  -3  -3   10.23    1.53
   3  -3  -3    6.99    1.74
   3  -3  -3    8.15    0.70
  -3   3   3    8.28    1.53
  -3   3   3    7.17    1.68
   2  -3  -3   32.82    0.84
   2  -3  -3   30.98    2.01
  -2   3   3   32.87    2.27
  -2   3   3   33.21    2.00
  -1   3   3   20.03    1.63
  -1   3   3   21.56    1.42
   0  -3  -3   91.74    2.68
   0  -3  -3   93.63    2.55
   0   3   3   90.07    2.75
   0   3   3   89.97    2.55
  -1  -3  -3  330.45    6.93
   1   3   3  332.19    6.93
  -2  -3  -3  177.16    3.85
  -2  -3  -3  178.42    4.06
   2   3   3  171.43    3.93
   2   3   3  179.06    3.87
  -3  -3  -3   39.35    1.61
  -3  -3  -3   40.08    1.45
   3   3   3   41.47    1.55
   3   3   3   38.62    1.52
  -4  -3  -3    8.27    1.01
  -4  -3  -3    5.30    0.98
   4   3   3    6.75    1.13
   4   3   3    5.65    0.87
  -5  -3  -3   -0.51    0.80
   5   3   3    0.57    1.01
   5   3   3   -0.04    0.94
   6   3   3   14.86    1.69
   6   3   3   15.68    1.63
  -7  -3  -3  170.13    5.27
  -7  -3  -3  161.98    5.14
   7   3   3  171.15    4.93
   7   3   3  170.43    5.13
  -8  -3  -3   58.56    3.00
  -8  -3  -3   56.88    2.93
   8   3   3   62.70    3.24
   8   3   3   57.93    2.87
  -9  -3  -3    3.74    1.71
  -9  -3  -3    3.67    1.33
   9   3   3    3.74    1.43
   9   3   3    3.46    1.31
 -10  -3  -3    4.55    1.94
 -10  -3  -3    4.05    1.94
  10   3   3    3.21    1.76
  10   3   3    2.05    1.33
 -11  -3  -3   -1.84    1.46
 -11  -3  -3   -1.13    1.98
  11   3   3   -0.51    1.31
  11   3   3   -0.15    1.38
 -12  -3  -3    3.13    1.77
 -12  -3  -3   -0.51    2.34
  12   3   3    2.88    2.22
  12   3   3    1.39    2.10
 -13  -3  -3    4.25    2.09
 -13  -3  -3    2.78    2.79
  13   3   3    1.29    1.70
  13   3   3    4.81    1.96
 -14  -3  -3   22.56    3.51
 -14  -3  -3   24.68    3.80
  14   3   3   24.86    3.43
  14   3   3   21.87    3.38
 -15  -3  -3    3.47    2.02
 -15  -3  -3    6.11    2.91
  15   3   3    3.59    2.40
  15   3   3    4.51    2.39
  12  -4  -3   11.15    1.49
  12  -4  -3   12.63    3.17
  12  -4  -3   11.40    2.43
 -12   4   3   16.33    3.46
 -12   4   3   14.23    3.18
  11  -4  -3    9.82    1.31
  11  -4  -3    6.54    2.59
  11  -4  -3   10.61    3.11
 -11   4   3   15.76    3.23
 -11   4   3   10.32    3.26
  10  -4  -3    4.33    1.06
  10  -4  -3    3.60    2.23
 -10   4   3    0.03    2.70
   9  -4  -3   26.86    1.70
   9  -4  -3   24.57    2.94
   9  -4  -3   27.34    3.13
  -9   4   3   24.87    3.39
  -9   4   3   26.88    3.50
   8  -4  -3   -0.11    0.78
   8  -4  -3    3.09    2.27
  -8   4   3   -0.14    2.08
   7  -4  -3    4.11    2.12
   7  -4  -3    2.08    1.56
  -7   4   3    2.46    2.26
  -7   4   3    2.08    1.56
   6  -4  -3   15.97    2.48
   6  -4  -3   14.17    2.04
  -6   4   3   20.45    2.48
  -6   4   3   21.03    2.83
   5  -4  -3   38.86    2.94
   5  -4  -3   39.27    2.59
  -5   4   3   44.44    2.63
  -5   4   3   37.84    3.20
   4  -4  -3   15.66    2.15
   4  -4  -3   16.82    0.82
   4  -4  -3   20.19    2.12
  -4   4   3   18.86    2.14
  -4   4   3   16.29    2.13
   3  -4  -3    1.53    0.36
   3  -4  -3    1.63    1.62
   3  -4  -3    2.13    1.46
  -3   4   3    0.91    1.48
  -3   4   3    0.71    1.21
   2  -4  -3   27.49    2.25
  -2   4   3   23.13    2.10
  -2   4   3   25.72    2.03
   1  -4  -3   31.03    1.88
   1  -4  -3   31.75    1.82
  -1   4   3   32.09    1.77
  -1   4   3   28.44    2.00
   0  -4  -3  175.48    4.13
   0  -4  -3  174.90    4.29
   0   4   3  175.36    4.35
   0   4   3  175.62    4.11
  -1  -4  -3   -0.84    0.57
  -1  -4  -3   -0.20    0.72
   1   4   3    0.29    0.77
   1   4   3    0.03    0.63
  -2  -4  -3  265.22    5.28
  -2  -4  -3  235.34    5.12
   2   4   3  223.89    4.89
   2   4   3  234.84    5.03
  -3  -4  -3   37.12    1.32
  -3  -4  -3   38.11    1.58
   3   4   3   32.80    1.33
  -4  -4  -3   21.62    1.29
  -4  -4  -3   24.60    1.53
   4   4   3   23.08    1.32
   4   4   3   23.40    1.37
  -5  -4  -3  103.33    3.11
  -5  -4  -3  112.15    3.31
   5   4   3  105.56    3.15
   5   4   3  109.21    3.14
  -6  -4  -3   12.47    1.72
   6   4   3    9.43    1.59
   6   4   3   10.46    1.58
  -7  -4  -3    4.13    1.47
   7   4   3    1.66    1.40
   7   4   3    4.42    1.58
  -8  -4  -3    7.38    1.72
   8   4   3   11.01    1.56
   8   4   3    6.98    1.52
  -9  -4  -3   50.16    3.09
  -9  -4  -3   39.86    2.61
   9   4   3   45.60    2.93
   9   4   3   45.13    2.92
 -10  -4  -3   14.29    2.10
 -10  -4  -3   14.39    2.17
  10   4   3   12.71    2.09
  10   4   3   13.38    2.21
 -11  -4  -3    0.66    1.93
 -11  -4  -3   -0.87    1.39
  11   4   3   -0.97    1.83
  11   4   3   -1.32    1.85
 -12  -4  -3   22.23    2.82
 -12  -4  -3   28.98    3.46
  12   4   3   24.42    3.06
 -13  -4  -3    8.68    2.37
 -13  -4  -3    7.71    2.64
  13   4   3    2.71    2.16
  13   4   3    7.32    2.49
 -14  -4  -3   11.45    3.15
 -14  -4  -3    6.44    2.13
  14   4   3    8.51    2.69
  14   4   3   16.87    2.62
 -15  -4  -3    5.46    2.77
 -15  -4  -3    6.59    2.60
  15   4   3   -1.48    2.05
  11  -5  -3    2.46    1.96
  11  -5  -3    2.88    1.79
  11  -5  -3    2.72    0.94
 -11   5   3    3.15    2.65
 -11   5   3    2.02    2.21
  10  -5  -3   -0.46    1.98
  10  -5  -3    0.82    0.82
  10  -5  -3    7.58    2.23
 -10   5   3   -3.86    2.40
 -10   5   3    0.82    2.32
   9  -5  -3   11.87    2.64
   9  -5  -3    9.43    1.11
   9  -5  -3    9.68    2.77
  -9   5   3   11.37    3.23
  -9   5   3   12.22    2.86
   8  -5  -3    0.08    1.41
   8  -5  -3    1.43    1.73
   8  -5  -3    2.54    0.77
  -8   5   3    0.12    2.42
  -8   5   3    3.94    1.84
   7  -5  -3   -0.33    0.61
   7  -5  -3    0.20    2.06
  -7   5   3   -0.90    1.89
  -7   5   3   -1.72    1.58
   6  -5  -3    6.09    0.71
   6  -5  -3    4.54    2.08
   6  -5  -3    6.36    1.75
  -6   5   3    6.14    2.27
  -6   5   3    6.63    2.03
   5  -5  -3    0.23    1.64
   5  -5  -3   -0.05    0.41
   5  -5  -3    1.97    1.57
  -5   5   3   -0.04    1.30
  -5   5   3    0.88    1.17
   4  -5  -3   -0.14    0.30
   4  -5  -3    0.09    1.33
   4  -5  -3   -0.10    1.36
  -4   5   3   -1.02    1.51
  -4   5   3    0.97    1.42
   3  -5  -3   25.10    2.30
  -3   5   3   25.87    2.55
  -3   5   3   23.04    2.17
   2  -5  -3  121.85    3.97
   2  -5  -3  121.95    4.03
  -2   5   3  127.15    3.93
  -2   5   3  115.64    4.16
   1  -5  -3   64.03    2.80
   1  -5  -3   62.98    2.70
  -1   5   3   60.77    2.67
  -1   5   3   65.02    2.90
   0  -5  -3  146.66    3.94
   0  -5  -3  147.55    3.84
   0   5   3  150.93    4.14
   0   5   3  149.05    3.78
  -1  -5  -3   11.35    1.14
  -1  -5  -3   11.07    1.07
   1   5   3    9.52    0.98
   1   5   3   10.77    1.16
  -2  -5  -3   19.62    1.11
  -2  -5  -3   17.94    1.25
   2   5   3   18.01    0.97
   2   5   3   20.56    1.18
  -3  -5  -3  155.01    3.37
  -3  -5  -3  151.28    3.59
   3   5   3  150.37    3.34
   3   5   3  158.94    3.37
  -4  -5  -3  527.75   10.50
  -5  -5  -3   84.11    2.70
  -5  -5  -3   88.85    2.91
   5   5   3   84.98    2.71
   5   5   3   82.51    2.65
  -6  -5  -3   79.76    3.13
   6   5   3   75.96    2.73
   6   5   3   74.50    2.93
  -7  -5  -3   18.86    1.95
  -7  -5  -3   19.18    1.89
   7   5   3   19.96    1.83
   7   5   3   16.69    1.80
  -8  -5  -3    1.15    1.35
  -8  -5  -3   -0.62    1.12
   8   5   3    0.05    1.18
   8   5   3    0.99    1.15
  -9  -5  -3   18.97    1.91
   9   5   3   21.90    2.29
   9   5   3   18.56    2.01
 -10  -5  -3    2.02    1.62
 -10  -5  -3   -0.05    0.91
  10   5   3    1.48    1.51
  10   5   3    0.66    1.51
 -11  -5  -3    0.87    1.81
 -11  -5  -3    3.22    2.02
  11   5   3    2.45    1.83
  11   5   3    1.81    1.75
 -12  -5  -3   11.33    2.54
 -12  -5  -3   10.32    2.54
  12   5   3   14.43    2.64
  12   5   3   11.78    2.18
 -13  -5  -3   33.82    3.74
 -13  -5  -3   34.15    3.23
  13   5   3   35.58    3.67
  13   5   3   31.28    3.38
 -14  -5  -3   12.20    2.95
 -14  -5  -3   15.33    3.04
  14   5   3    8.95    2.13
  14   5   3   16.23    2.89
 -15  -5  -3   24.36    3.74
 -15  -5  -3   23.14    3.47
  15   5   3   17.24    3.10
  15   5   3   17.63    3.06
  10  -6  -3    6.98    2.05
  10  -6  -3   11.43    2.90
  10  -6  -3    4.07    0.87
 -10   6   3    6.63    2.51
 -10   6   3    7.58    2.63
   9  -6  -3   19.66    3.56
   9  -6  -3   17.31    1.29
   9  -6  -3   16.03    2.63
  -9   6   3   23.31    3.78
  -9   6   3   17.83    3.15
   8  -6  -3    3.46    2.10
   8  -6  -3    3.66    0.73
   8  -6  -3    2.61    2.24
  -8   6   3    4.18    2.12
  -8   6   3    6.77    2.42
   7  -6  -3    3.14    1.74
   7  -6  -3    6.08    0.85
   7  -6  -3    6.81    2.20
  -7   6   3    5.57    2.62
  -7   6   3    3.73    2.25
   6  -6  -3    1.65    0.52
   6  -6  -3    1.13    1.93
  -6   6   3    2.10    1.96
  -6   6   3   -0.25    2.19
   5  -6  -3    0.10    1.70
   5  -6  -3    0.01    0.32
  -5   6   3   -0.63    1.48
  -5   6   3    0.08    1.84
   4  -6  -3    3.48    1.62
   4  -6  -3    3.78    0.38
  -4   6   3    2.64    1.35
  -4   6   3    2.59    1.39
   3  -6  -3   90.56    3.67
   3  -6  -3   98.26    3.80
  -3   6   3   94.39    3.94
  -3   6   3   94.10    3.63
   2  -6  -3    9.19    1.49
   2  -6  -3    9.36    1.53
  -2   6   3    9.84    1.51
  -2   6   3    8.59    1.67
   1  -6  -3   30.94    2.05
   1  -6  -3   29.84    2.17
  -1   6   3   27.85    2.21
  -1   6   3   27.00    2.02
   0  -6  -3    1.40    1.16
   0  -6  -3   -0.76    1.04
   0   6   3   -1.10    0.90
   0   6   3   -0.34    1.25
  -1  -6  -3   19.49    1.59
  -1  -6  -3   17.32    1.54
   1   6   3   19.17    0.91
   1   6   3   18.34    1.35
   1   6   3   18.38    1.82
  -2  -6  -3   11.77    0.99
  -2  -6  -3   13.21    1.25
   2   6   3   10.21    0.98
   2   6   3    9.68    0.89
  -3  -6  -3   15.92    0.97
   3   6   3   13.64    0.78
  -4  -6  -3    7.39    1.04
  -4  -6  -3    6.61    0.81
   4   6   3    9.14    0.88
   4   6   3    6.80    0.77
  -5  -6  -3   -0.61    0.96
   5   6   3    1.07    0.89
   5   6   3   -0.94    0.80
  -6  -6  -3   41.07    2.20
  -6  -6  -3   37.06    2.04
   6   6   3   41.29    1.98
   6   6   3   45.71    2.04
  -7  -6  -3    0.31    1.01
  -7  -6  -3    2.01    1.14
   7   6   3    0.04    0.97
   7   6   3   -0.43    1.15
  -8  -6  -3  137.05    4.43
  -8  -6  -3  141.70    4.41
   8   6   3  141.66    4.34
   8   6   3  141.34    4.27
  -9  -6  -3   22.04    2.28
  -9  -6  -3   18.87    1.98
   9   6   3   18.15    1.95
   9   6   3   18.95    1.97
 -10  -6  -3    1.59    1.51
 -10  -6  -3    1.67    1.58
  10   6   3    1.80    1.48
  10   6   3    4.20    1.63
 -11  -6  -3    1.95    1.75
  11   6   3    1.18    1.64
  11   6   3    3.56    1.41
 -12  -6  -3   27.75    3.15
  12   6   3   29.35    2.97
  12   6   3   27.50    3.03
 -13  -6  -3    7.67    2.44
 -13  -6  -3    4.88    2.37
  13   6   3    5.55    2.26
  13   6   3    7.84    2.32
 -14  -6  -3   11.79    2.40
 -14  -6  -3   10.35    2.36
  14   6   3   10.47    2.58
  14   6   3   12.55    2.73
 -15  -6  -3   46.19    4.35
 -15  -6  -3   43.52    4.33
  15   6   3   50.98    4.18
  15   6   3   30.95    3.71
  10  -7  -3   10.45    2.95
  10  -7  -3   10.10    2.52
  10  -7  -3    9.14    0.93
 -10   7   3   13.64    3.58
 -10   7   3   13.82    3.09
   9  -7  -3    3.39    2.33
   9  -7  -3    1.00    0.69
   9  -7  -3    0.52    1.47
  -9   7   3    6.51    2.87
  -9   7   3    0.08    2.05
   8  -7  -3    9.10    2.52
   8  -7  -3    4.83    0.62
   8  -7  -3    5.90    1.81
  -8   7   3    6.16    2.82
  -8   7   3    2.91    2.22
   7  -7  -3    6.03    2.31
   7  -7  -3    3.38    0.52
   7  -7  -3    7.22    2.32
  -7   7   3    3.18    2.52
  -7   7   3    5.28    2.23
   6  -7  -3   34.16    3.26
   6  -7  -3   31.96    0.94
   6  -7  -3   37.79    3.50
  -6   7   3   35.59    3.73
   5  -7  -3    3.67    1.85
  -5   7   3    6.49    2.00
  -5   7   3    1.32    2.00
   4  -7  -3   14.31    2.19
  -4   7   3   11.09    2.23
  -4   7   3   12.74    2.01
   3  -7  -3   31.43    2.65
   3  -7  -3   24.90    2.37
  -3   7   3   27.71    2.67
  -3   7   3   25.55    2.26
   2  -7  -3    7.57    1.57
   2  -7  -3    7.14    1.43
  -2   7   3    8.19    1.64
  -2   7   3    6.05    1.26
   1  -7  -3   27.78    2.05
   1  -7  -3   29.61    2.12
  -1   7   3   32.88    2.42
  -1   7   3   26.93    1.93
   0  -7  -3    2.58    1.03
   0  -7  -3    2.47    1.01
   0   7   3    3.31    1.26
   0   7   3    2.72    1.06
  -1  -7  -3   76.86    2.54
  -1  -7  -3   75.71    2.46
   1   7   3   75.38    2.28
   1   7   3   78.15    1.91
  -2  -7  -3    2.70    0.76
  -2  -7  -3    4.36    0.82
   2   7   3    3.83    0.70
   2   7   3    4.62    0.79
   2   7   3    2.82    0.56
  -3  -7  -3  139.19    2.90
  -3  -7  -3  137.59    2.95
  -4  -7  -3   83.51    2.17
  -4  -7  -3   80.97    1.95
  -5  -7  -3   64.44    2.16
   5   7   3   62.34    1.85
   5   7   3   63.93    1.78
  -6  -7  -3   55.59    2.16
   6   7   3   60.67    2.11
   6   7   3   56.77    2.33
  -7  -7  -3    2.23    1.11
  -7  -7  -3    1.60    0.97
   7   7   3    0.73    0.94
   7   7   3    1.55    1.03
  -8  -7  -3   34.94    2.35
  -8  -7  -3   33.03    2.09
   8   7   3   32.47    2.11
   8   7   3   35.36    2.17
  -9  -7  -3    4.56    1.37
  -9  -7  -3    7.62    1.61
   9   7   3    4.79    1.26
   9   7   3    6.60    1.56
 -10  -7  -3   15.25    2.14
 -10  -7  -3   14.12    2.17
  10   7   3   14.82    1.95
  10   7   3   12.29    1.85
 -11  -7  -3   15.02    2.80
 -11  -7  -3   15.60    2.33
  11   7   3   15.65    2.26
  11   7   3   15.12    2.15
 -12  -7  -3   42.49    3.53
 -12  -7  -3   36.13    2.94
  12   7   3   45.73    3.30
  12   7   3   43.14    3.32
 -13  -7  -3   28.70    3.27
  13   7   3   29.18    3.07
  13   7   3   24.28    2.89
 -14  -7  -3    0.16    1.91
 -14  -7  -3    6.69    1.14
  14   7   3    0.55    1.89
  14   7   3    4.49    2.06
 -15  -7  -3   22.19    3.10
 -15  -7  -3   15.43    2.61
  15   7   3   22.11    3.20
  15   7   3   27.68    3.30
   9  -8  -3    4.95    2.50
   9  -8  -3    4.85    2.26
  -9   8   3    1.61    1.75
  -9   8   3    0.26    2.53
   8  -8  -3    1.86    1.63
   8  -8  -3    0.19    1.89
  -8   8   3    2.65    2.66
  -8   8   3    0.73    1.99
   7  -8  -3    1.06    1.80
   7  -8  -3    0.79    1.99
  -7   8   3    1.41    2.44
  -7   8   3    1.27    1.95
   6  -8  -3   23.56    2.94
  -6   8   3   18.67    3.04
  -6   8   3   21.58    2.85
   5  -8  -3    1.99    1.73
   5  -8  -3    1.56    1.78
  -5   8   3    4.75    2.24
  -5   8   3    5.52    1.92
   4  -8  -3   10.68    2.13
   4  -8  -3   10.64    2.01
  -4   8   3   18.99    2.46
  -4   8   3   11.00    2.33
   3  -8  -3   65.02    3.33
  -3   8   3   69.31    3.73
  -3   8   3   66.85    3.30
   2  -8  -3   60.62    2.87
  -2   8   3   58.55    2.95
  -2   8   3   52.98    3.08
   1  -8  -3   27.04    2.05
  -1   8   3   25.56    2.38
  -1   8   3   27.95    2.00
   0  -8  -3   70.26    2.58
   0   8   3   63.83    2.47
  -1  -8  -3   42.07    1.89
   1   8   3   40.93    1.68
   1   8   3   42.96    2.09
  -2  -8  -3    4.67    0.76
   2   8   3    3.44    0.47
   2   8   3    4.03    0.68
   2   8   3    5.42    0.67
  -3  -8  -3   22.60    0.70
   3   8   3   24.59    1.31
   4   8   3   -0.48    0.68
  -5  -8  -3  139.54    3.16
  -5  -8  -3  138.78    3.01
  -6  -8  -3    3.49    0.80
  -6  -8  -3    3.18    0.93
   6   8   3    3.70    0.70
   6   8   3    2.36    0.63
  -7  -8  -3   40.13    1.97
  -7  -8  -3   39.44    2.04
   7   8   3   36.10    1.72
   7   8   3   39.35    1.83
  -8  -8  -3    2.34    1.20
  -8  -8  -3    3.60    1.17
   8   8   3    3.19    1.04
   8   8   3    3.31    1.05
  -9  -8  -3   49.68    2.80
  -9  -8  -3   51.58    2.71
   9   8   3   52.87    2.62
 -10  -8  -3   14.36    2.12
 -10  -8  -3   15.70    2.13
  10   8   3   14.80    1.83
  10   8   3   12.48    1.81
 -11  -8  -3    1.43    1.77
 -11  -8  -3    1.55    1.66
  11   8   3    2.46    1.77
  11   8   3    1.22    1.46
 -12  -8  -3   29.64    3.10
 -12  -8  -3   19.88    2.65
  12   8   3   25.20    2.74
  12   8   3   22.17    2.66
 -13  -8  -3    6.35    2.14
 -13  -8  -3    8.17    2.30
  13   8   3    7.82    2.00
  13   8   3    6.19    1.91
 -14  -8  -3   38.17    3.65
 -14  -8  -3   29.15    3.37
  14   8   3   39.46    3.35
  14   8   3   27.06    3.10
 -15  -8  -3   16.70    2.62
 -15  -8  -3   15.90    2.93
  15   8   3   12.88    2.64
  15   8   3   17.55    2.70
   8  -9  -3    4.99    2.33
   8  -9  -3    1.74    1.96
  -8   9   3    7.03    2.69
  -8   9   3    2.86    2.14
   7  -9  -3    1.80    2.05
  -7   9   3    1.83    1.96
  -7   9   3    2.34    2.39
   6  -9  -3    5.61    1.98
   6  -9  -3    4.40    2.02
  -6   9   3    4.00    2.01
  -6   9   3    5.64    2.44
   5  -9  -3   10.19    2.23
   5  -9  -3   12.08    2.26
  -5   9   3    9.32    2.14
  -5   9   3   10.70    2.59
   4  -9  -3   29.44    2.88
   4  -9  -3   25.71    2.73
  -4   9   3   28.96    2.78
  -4   9   3   23.75    3.04
   3  -9  -3    3.41    1.60
   3  -9  -3    5.33    1.75
  -3   9   3    3.37    2.11
   2  -9  -3    3.39    1.60
   2  -9  -3    4.39    1.37
  -2   9   3    4.53    1.66
  -2   9   3    2.81    1.39
   1  -9  -3   39.40    2.39
  -1   9   3   36.98    2.68
  -1   9   3   32.87    2.19
   0  -9  -3   41.89    2.09
   0  -9  -3   41.96    2.14
   0   9   3   38.95    2.47
   0   9   3   38.73    1.96
  -1  -9  -3    2.11    0.82
  -1  -9  -3    2.25    0.92
   1   9   3    2.06    0.79
   1   9   3    1.04    1.05
  -2  -9  -3    1.54    0.65
  -2  -9  -3    0.50    0.54
   2   9   3    0.28    0.39
   2   9   3    0.05    0.24
   2   9   3    0.81    0.57
   3   9   3   24.47    1.35
   4   9   3    0.82    0.75
   5   9   3   40.25    1.91
  -6  -9  -3    0.04    0.61
  -6  -9  -3    0.30    0.50
  -7  -9  -3   16.32    1.51
  -7  -9  -3   18.89    1.44
   7   9   3   17.33    1.15
   7   9   3   17.56    1.09
  -8  -9  -3    4.02    1.20
  -8  -9  -3    3.96    1.13
   8   9   3    2.25    0.95
   8   9   3    4.10    0.98
  -9  -9  -3    5.88    1.42
  -9  -9  -3    6.41    1.52
   9   9   3    5.62    1.31
   9   9   3    6.10    1.38
 -10  -9  -3   15.66    2.05
  10   9   3   15.34    1.82
  10   9   3   14.39    1.84
 -11  -9  -3   14.51    2.17
  11   9   3   10.00    1.85
  11   9   3   12.82    2.00
 -12  -9  -3    1.68    1.57
 -12  -9  -3    1.49    1.65
  12   9   3    2.06    1.70
 -13  -9  -3    4.81    2.02
 -13  -9  -3    5.50    1.98
  13   9   3    3.86    1.77
  13   9   3    4.30    1.78
 -14  -9  -3   36.41    3.52
 -14  -9  -3   26.47    3.21
  14   9   3   31.06    3.16
  14   9   3   35.27    3.47
 -15  -9  -3    5.67    2.18
 -15  -9  -3    6.38    2.30
  15   9   3    1.70    1.93
  15   9   3   10.95    2.31
   7 -10  -3    6.04    2.29
   7 -10  -3    7.46    2.20
  -7  10   3    4.28    2.09
  -7  10   3    1.93    2.41
   6 -10  -3    2.60    1.82
   6 -10  -3    1.49    1.87
  -6  10   3    1.14    2.25
  -6  10   3    3.19    1.90
   5 -10  -3   21.11    2.69
   5 -10  -3   20.12    2.63
  -5  10   3   26.62    2.87
  -5  10   3   23.17    3.46
   4 -10  -3    1.11    1.63
   4 -10  -3    5.08    1.87
  -4  10   3    1.98    1.97
  -4  10   3    1.15    1.81
   3 -10  -3   47.61    3.03
   3 -10  -3   41.83    3.22
  -3  10   3   47.46    3.19
   2 -10  -3   27.75    2.34
   2 -10  -3   25.58    2.55
  -2  10   3   28.61    2.85
  -2  10   3   25.69    2.44
   1 -10  -3   14.45    1.73
  -1  10   3   10.61    1.70
  -1  10   3   13.79    2.07
   0 -10  -3  122.06    3.70
   0 -10  -3  118.29    3.69
   0  10   3  115.74    3.60
   0  10   3  120.51    4.03
  -1 -10  -3   -1.52    0.92
  -1 -10  -3   -0.74    0.83
   1  10   3    0.40    0.78
   1  10   3   -0.49    1.04
  -2 -10  -3    1.96    0.74
  -2 -10  -3    2.48    0.64
   3  10   3    0.08    0.67
   4  10   3   24.52    1.55
   5  10   3   17.71    1.47
   6  10   3   16.06    1.54
  -7 -10  -3   34.42    1.42
  -7 -10  -3   37.37    1.55
   7  10   3   41.59    2.23
  -8 -10  -3    0.39    1.00
  -8 -10  -3   -0.43    0.92
   8  10   3   -0.69    0.69
   8  10   3   -0.78    1.00
   8  10   3   -0.07    0.68
  -9 -10  -3   18.76    1.95
  -9 -10  -3   21.10    2.05
   9  10   3   19.48    1.76
   9  10   3   21.25    1.76
 -10 -10  -3    4.58    1.58
 -10 -10  -3    3.13    1.42
  10  10   3    3.09    1.38
  10  10   3    5.17    1.39
 -11 -10  -3   22.73    2.45
 -11 -10  -3   23.21    2.40
  11  10   3   22.30    2.23
  11  10   3   23.59    2.25
 -12 -10  -3    2.45    1.56
 -12 -10  -3    4.27    1.77
  12  10   3    1.91    1.49
  12  10   3    1.06    1.56
 -13 -10  -3   22.15    2.66
 -13 -10  -3   21.70    2.79
  13  10   3   29.15    2.94
  13  10   3   21.28    2.52
 -14 -10  -3   13.68    2.59
 -14 -10  -3   14.17    3.15
  14  10   3   19.98    2.56
  14  10   3   10.19    2.31
 -15 -10  -3   -0.37    1.95
 -15 -10  -3    4.02    3.58
  15  10   3    3.59    1.72
  15  10   3   -0.01    2.00
   6 -11  -3    6.57    2.08
   6 -11  -3   10.36    2.29
  -6  11   3   11.02    2.60
  -6  11   3   11.02    2.77
   5 -11  -3    8.23    2.12
  -5  11   3    7.92    2.02
   4 -11  -3    1.38    1.52
  -4  11   3    0.83    2.12
  -4  11   3   -1.15    1.56
   3 -11  -3   41.19    2.93
   3 -11  -3   42.61    3.16
  -3  11   3   47.14    3.75
  -3  11   3   44.25    3.17
   2 -11  -3   18.16    2.07
   2 -11  -3   18.54    2.18
  -2  11   3   16.77    2.03
  -2  11   3   22.89    2.65
   1 -11  -3   25.46    2.23
   1 -11  -3   21.58    2.20
  -1  11   3   23.36    2.48
  -1  11   3   25.09    2.16
   0 -11  -3   46.28    2.32
   0 -11  -3   45.09    2.50
   0  11   3   47.32    2.75
   0  11   3   45.44    3.77
  -1 -11  -3   11.29    1.34
  -1 -11  -3   11.99    1.27
   1  11   3   10.64    1.40
   1  11   3    9.05    1.05
  -2 -11  -3   16.09    1.10
  -2 -11  -3   16.16    1.20
   3  11   3    1.98    0.82
   4  11   3   19.52    1.51
   5  11   3    6.78    1.16
   6  11   3   13.88    1.53
   7  11   3    1.47    1.09
  -8 -11  -3   40.84    1.72
  -8 -11  -3   40.68    1.63
   8  11   3   45.70    2.49
  -9 -11  -3    4.48    1.14
  -9 -11  -3    3.79    1.23
   9  11   3    5.05    1.45
   9  11   3    5.28    0.84
   9  11   3    3.42    0.81
 -10 -11  -3    9.97    1.66
 -10 -11  -3   10.27    1.69
  10  11   3   12.22    1.66
  10  11   3   10.06    1.38
  10  11   3    8.93    1.40
 -11 -11  -3   34.11    2.61
 -11 -11  -3   37.29    2.78
  11  11   3   38.30    2.40
  11  11   3   35.82    2.40
  11  11   3   40.78    2.70
 -12 -11  -3    1.29    1.54
 -12 -11  -3    0.93    1.49
  12  11   3    0.46    1.48
  12  11   3    1.74    1.40
  12  11   3    2.39    1.47
 -13 -11  -3   18.23    2.48
 -13 -11  -3   18.81    2.45
  13  11   3   19.51    2.27
  13  11   3   11.76    2.07
  13  11   3   14.74    2.13
 -14 -11  -3    1.00    1.65
 -14 -11  -3    1.74    1.76
  14  11   3   -2.57    1.55
  14  11   3    3.64    1.58
  14  11   3    5.10    1.81
   5 -12  -3    2.38    2.18
   5 -12  -3    2.55    1.86
  -5  12   3    0.38    2.02
   4 -12  -3   11.25    2.20
   4 -12  -3   11.31    2.26
  -4  12   3   15.09    2.85
  -4  12   3   13.03    2.13
   3 -12  -3   15.48    2.21
   3 -12  -3   16.99    2.31
  -3  12   3   13.63    2.17
  -3  12   3   18.15    2.77
   2 -12  -3    0.96    1.42
   2 -12  -3   -0.15    1.33
  -2  12   3    2.28    1.47
  -2  12   3    1.20    1.79
   1 -12  -3   16.86    1.91
   1 -12  -3   17.34    1.96
  -1  12   3   17.88    2.34
  -1  12   3   16.10    1.89
   0 -12  -3    1.11    1.15
   0 -12  -3    0.29    1.09
   0  12   3    1.16    1.44
   0  12   3    3.65    1.15
  -1 -12  -3   22.32    1.70
  -1 -12  -3   22.66    1.77
   1  12   3   21.52    1.57
  -2 -12  -3    4.18    0.77
  -2 -12  -3    4.93    0.70
   4  12   3    6.62    1.09
   5  12   3    2.18    1.03
   6  12   3   69.49    2.85
   7  12   3   -0.65    1.07
   8  12   3   16.95    1.85
  -9 -12  -3    1.33    0.77
   9  12   3    3.67    2.04
 -10 -12  -3   38.35    2.20
 -10 -12  -3   37.73    2.23
  10  12   3   42.80    2.66
  10  12   3   39.66    1.23
 -11 -12  -3   -0.31    1.33
 -11 -12  -3    1.28    1.31
  11  12   3   -0.69    1.11
  11  12   3    0.86    1.09
  11  12   3   -0.19    1.32
 -12 -12  -3    6.37    1.71
 -12 -12  -3    7.16    1.78
  12  12   3    3.73    1.47
  12  12   3    8.32    1.53
  12  12   3    9.58    1.76
 -13 -12  -3   19.12    2.42
 -13 -12  -3   23.81    2.55
  13  12   3   23.30    2.41
  13  12   3   23.68    2.34
  13  12   3   16.70    2.11
 -14 -12  -3    7.13    2.09
  14  12   3    3.92    1.76
  14  12   3    4.15    1.56
  14  12   3    6.74    1.75
   3 -13  -3    3.36    1.70
   3 -13  -3    5.17    1.73
  -3  13   3    5.06    2.16
  -3  13   3    5.93    1.81
   2 -13  -3    4.57    1.64
   2 -13  -3    8.38    1.81
  -2  13   3    4.35    2.01
  -2  13   3    6.57    1.72
   1 -13  -3   18.88    2.04
   1 -13  -3   16.96    1.92
  -1  13   3   18.05    1.98
  -1  13   3   19.64    2.31
   0 -13  -3    1.22    1.19
   0 -13  -3    0.63    1.16
   0  13   3    0.05    1.04
   0  13   3    0.41    1.31
  -1 -13  -3    2.29    1.03
  -1 -13  -3    3.69    0.99
  -2 -13  -3    1.24    0.50
   4  13   3    1.80    0.92
   5  13   3    7.79    1.24
   6  13   3   13.15    1.55
   7  13   3   13.49    1.68
   8  13   3   -0.14    1.14
   9  13   3    8.39    1.68
 -10 -13  -3    0.89    0.65
  10  13   3    3.10    1.39
 -11 -13  -3    1.21    1.15
 -11 -13  -3    3.10    1.18
  11  13   3    3.33    1.42
 -12 -13  -3   15.30    1.91
  12  13   3    9.00    1.32
  12  13   3   14.50    2.00
 -13 -13  -3    2.39    1.68
 -13 -13  -3    2.97    1.56
  13  13   3    1.25    1.38
  13  13   3   -3.72    1.30
   2 -14  -3   11.77    2.02
   2 -14  -3   11.53    2.20
  -2  14   3   10.34    1.89
  -2  14   3    6.92    2.10
   1 -14  -3    6.39    1.56
   1 -14  -3    7.49    1.65
  -1  14   3    9.78    2.92
  -1  14   3    6.79    1.55
   0 -14  -3   -0.27    1.12
   0 -14  -3    0.31    1.18
   0  14   3    0.37    1.83
   0  14   3    0.08    0.96
  -1 -14  -3    6.53    1.09
   5  14   3    3.77    1.11
   6  14   3    1.82    1.10
   7  14   3   20.83    1.96
   8  14   3    0.41    1.19
   9  14   3   12.73    1.80
  10  14   3    2.36    1.48
  11  14   3    3.48    1.53
 -12 -14  -3   16.46    1.63
 -12 -14  -3   20.33    1.87
  12  14   3   19.80    2.24
  -1 -15  -3    5.16    0.92
  -1 -15  -3   -1.42    0.78
   6  15   3    9.17    1.41
   7  15   3    9.19    1.52
   9  15   3   10.51    1.73
  10  15   3    5.95    1.58
  11  15   3    0.55    1.32
   7  16   3    5.02    1.36
   8  16   3    1.18    1.30
  -1 -15   4   -0.18    1.00
  -1 -15   4    2.28    0.77
  10  14  -4    2.79    1.56
 -10 -14   4    1.30    1.43
 -10 -14   4    2.34    0.94
   9  14  -4   13.56    2.17
  -9 -14   4   18.81    1.77
  -9 -14   4   18.40    1.32
   8  14  -4    0.50    1.44
  -8 -14   4    1.78    0.45
  -8 -14   4    3.18    0.43
  -2 -14   4   19.66    1.19
  -1 -14   4    4.52    0.94
  -1 -14   4    0.74    1.32
   0  14  -4   67.47    2.88
   0 -14   4   69.80    3.27
   0 -14   4   67.08    2.77
  -1  14  -4   -1.83    1.53
  -1  14  -4   -0.23    1.80
   1 -14   4   -3.98    1.44
   1 -14   4    1.44    1.10
  -2  14  -4    2.34    1.91
  -2  14  -4    4.97    1.69
   2 -14   4    2.61    0.91
  11  13  -4   -1.07    1.62
  11  13  -4    3.05    1.21
  11  13  -4    3.05    1.69
 -11 -13   4   -0.29    1.81
 -11 -13   4    3.98    1.36
  10  13  -4    2.26    1.02
  10  13  -4    0.17    1.55
  10  13  -4   -2.73    1.47
 -10 -13   4    0.51    1.70
 -10 -13   4    3.57    1.18
   9  13  -4   10.65    1.03
   9  13  -4   12.09    2.03
  -9 -13   4   12.67    1.37
  -9 -13   4   10.61    1.81
   8  13  -4    0.00    1.30
  -8 -13   4    2.02    0.85
  -8 -13   4    0.93    1.20
   7  13  -4    3.96    1.48
  -7 -13   4    3.76    0.92
  -7 -13   4    4.67    0.72
  -6 -13   4    0.61    0.50
  -4 -13   4    0.50    0.31
  -3 -13   4   18.32    1.05
  -3 -13   4   16.35    1.11
  -2 -13   4    0.62    0.96
  -2 -13   4    1.67    0.76
   1  13  -4   38.62    1.93
   1  13  -4   35.83    1.64
  -1 -13   4   35.59    2.34
  -1 -13   4   38.47    1.99
   0  13  -4   11.12    1.48
   0  13  -4   12.17    1.90
   0 -13   4   15.35    1.52
   0 -13   4   12.84    1.78
   0 -13   4   12.54    1.51
  -1  13  -4    1.69    1.38
  -1  13  -4   -1.37    1.56
   1 -13   4    0.30    1.50
   1 -13   4   -1.18    0.81
   1 -13   4    2.06    1.21
  -2  13  -4    9.69    2.28
  -2  13  -4   10.15    1.82
   2 -13   4    8.45    1.16
   2 -13   4   10.82    1.73
   2 -13   4   10.33    2.06
  -3  13  -4    3.33    2.18
  -3  13  -4    7.36    1.99
   3 -13   4    0.31    1.87
   3 -13   4    7.30    1.45
  -4  13  -4    3.96    1.88
   4 -13   4    5.14    1.37
   4 -13   4   -1.90    1.96
  12  12  -4   12.71    2.40
  12  12  -4   14.51    2.03
  12  12  -4    8.67    2.08
 -12 -12   4   10.74    2.53
 -12 -12   4   15.10    2.12
  11  12  -4   -0.79    1.43
  11  12  -4   -1.05    1.72
  11  12  -4    1.86    1.35
 -11 -12   4    2.82    1.99
 -11 -12   4    3.94    1.44
  10  12  -4   13.91    2.02
  10  12  -4   17.34    1.79
  10  12  -4   17.73    2.19
 -10 -12   4   17.97    1.96
 -10 -12   4   14.88    2.48
   9  12  -4    0.30    1.40
   9  12  -4    3.46    1.06
   9  12  -4    2.13    1.51
  -9 -12   4    5.48    1.31
  -9 -12   4    2.32    1.74
   8  12  -4    9.16    1.07
   8  12  -4   11.02    1.97
   8  12  -4   11.35    1.38
  -8 -12   4   11.99    1.40
  -8 -12   4    7.76    1.77
   7  12  -4    0.94    0.60
   7  12  -4    1.92    1.30
   7  12  -4    1.00    0.65
  -7 -12   4    2.92    0.90
  -7 -12   4   -1.32    1.27
   6  12  -4    1.04    1.19
  -6 -12   4   -0.32    0.99
  -6 -12   4    1.26    0.75
  -5 -12   4    0.97    0.76
  -5 -12   4    0.45    0.64
  -4 -12   4   -0.42    0.70
  -4 -12   4    0.65    0.62
  -3 -12   4    7.26    0.94
  -3 -12   4    6.02    0.97
   2  12  -4   -0.06    0.76
   2  12  -4    0.44    0.56
  -2 -12   4    0.58    1.01
  -2 -12   4   -0.64    0.81
  -2 -12   4   -0.20    0.95
   1  12  -4   15.75    1.39
   1  12  -4   14.79    1.66
  -1 -12   4   19.16    1.75
  -1 -12   4   20.09    1.69
  -1 -12   4   16.63    1.75
   0  12  -4    2.39    1.60
   0  12  -4    3.37    1.23
   0 -12   4    5.53    1.28
   0 -12   4    3.32    1.09
   0 -12   4    2.52    1.47
  -1  12  -4    0.15    1.69
  -1  12  -4    0.48    1.32
   1 -12   4   -0.20    0.91
   1 -12   4   -0.49    1.47
   1 -12   4    0.38    1.17
  -2  12  -4   15.50    2.38
  -2  12  -4   17.20    2.18
   2 -12   4   13.11    2.20
   2 -12   4   14.65    1.86
   2 -12   4   14.36    1.37
  -3  12  -4   -1.97    1.77
  -3  12  -4   -0.36    1.60
   3 -12   4    2.50    0.89
   3 -12   4    1.23    1.78
  -4  12  -4    4.15    2.20
  -4  12  -4    6.76    2.09
   4 -12   4    2.18    2.08
   4 -12   4    9.90    1.86
   4 -12   4    4.02    0.93
  -5  12  -4   -3.38    1.91
  -5  12  -4   -0.87    1.82
   5 -12   4   -2.96    1.69
   5 -12   4    1.77    0.83
   5 -12   4    5.05    1.54
  13  11  -4    2.87    1.91
  13  11  -4    5.49    1.79
 -13 -11   4    8.65    2.01
  12  11  -4    7.72    2.38
  12  11  -4   11.49    1.98
  12  11  -4   12.39    2.16
 -12 -11   4   13.52    2.79
 -12 -11   4   11.79    2.19
  11  11  -4    6.74    1.67
  11  11  -4    5.37    1.51
  11  11  -4    4.15    2.00
 -11 -11   4    6.58    1.63
 -11 -11   4    8.27    2.33
  10  11  -4   12.95    2.22
  10  11  -4   13.63    1.78
 -10 -11   4   15.30    2.00
 -10 -11   4   12.69    2.36
   9  11  -4   -2.27    1.47
   9  11  -4    1.92    1.50
  -9 -11   4   -1.36    1.60
  -9 -11   4   -0.79    1.14
   8  11  -4    5.57    1.47
   8  11  -4    5.57    1.57
  -8 -11   4    2.20    1.73
  -8 -11   4    5.49    1.33
   7  11  -4    0.99    1.36
   7  11  -4   -1.67    1.03
  -7 -11   4   -0.99    0.93
  -7 -11   4   -1.20    1.42
   6  11  -4    7.49    1.00
   6  11  -4    5.01    1.52
  -6 -11   4    4.92    1.62
  -6 -11   4    5.94    1.08
   5  11  -4    7.71    1.55
   5  11  -4    6.92    0.69
   5  11  -4    5.66    0.64
  -5 -11   4    5.56    0.99
  -5 -11   4    5.41    1.21
   4  11  -4   33.05    1.03
  -4 -11   4   30.71    1.66
  -4 -11   4   31.95    1.79
   3  11  -4   14.57    1.03
  -3 -11   4   16.01    1.58
  -3 -11   4   15.57    1.49
  -3 -11   4   19.20    1.74
   2  11  -4    4.84    0.88
   2  11  -4    4.31    1.07
  -2 -11   4    4.66    1.22
  -2 -11   4    5.12    1.07
  -2 -11   4    5.80    1.22
   1  11  -4   46.03    2.13
   1  11  -4   46.14    2.60
  -1 -11   4   42.64    2.18
  -1 -11   4   39.46    2.48
  -1 -11   4   52.18    2.64
   0  11  -4   11.76    2.04
   0 -11   4   12.48    1.38
   0 -11   4   11.15    1.49
   0 -11   4   13.56    1.79
  -1  11  -4   32.00    2.36
  -1  11  -4   28.49    2.95
   1 -11   4   25.97    2.44
   1 -11   4   31.30    2.43
   1 -11   4   31.46    1.87
  -2  11  -4   11.05    1.95
  -2  11  -4   10.48    2.13
   2 -11   4    7.54    1.12
   2 -11   4    6.10    1.83
   2 -11   4    7.91    1.49
  -3  11  -4   14.30    2.20
  -3  11  -4   11.45    2.30
   3 -11   4    9.35    1.91
   3 -11   4    8.18    1.83
   3 -11   4    8.65    1.17
  -4  11  -4    2.37    1.63
  -4  11  -4   -1.43    1.91
   4 -11   4   -0.12    1.47
   4 -11   4    0.23    0.81
   4 -11   4   -1.08    1.84
  -5  11  -4    6.10    2.41
  -5  11  -4    4.54    2.32
   5 -11   4    3.10    2.11
   5 -11   4    2.41    0.88
   5 -11   4    4.07    1.58
  -6  11  -4    7.07    2.19
  -6  11  -4    0.95    2.12
   6 -11   4    2.71    2.06
   6 -11   4    2.19    0.89
   6 -11   4    9.22    1.92
  13  10  -4   -0.35    1.85
  13  10  -4    1.60    1.46
  13  10  -4    4.17    1.64
 -13 -10   4    8.57    2.51
 -13 -10   4    5.06    1.86
  12  10  -4    3.02    1.96
  12  10  -4    1.54    1.58
  12  10  -4    1.30    1.37
 -12 -10   4    0.97    1.89
  11  10  -4    4.89    2.16
  11  10  -4    4.95    1.75
 -11 -10   4    3.72    2.06
 -11 -10   4    6.63    1.90
  10  10  -4   15.13    2.12
  10  10  -4   17.11    2.27
 -10 -10   4   17.98    2.24
 -10 -10   4   16.92    2.52
   9  10  -4    5.70    1.66
   9  10  -4    4.58    1.77
  -9 -10   4    5.35    1.60
  -9 -10   4    2.34    1.89
   8  10  -4    6.22    1.67
   8  10  -4   11.08    1.89
   8  10  -4    9.54    1.52
  -8 -10   4    9.56    1.54
   7  10  -4    0.62    1.09
   7  10  -4    0.27    1.29
   7  10  -4    0.09    1.27
  -7 -10   4    2.73    1.18
   6  10  -4    2.31    1.03
   6  10  -4    4.20    1.39
   6  10  -4    2.41    1.15
  -6 -10   4    2.81    1.52
  -6 -10   4    4.66    1.11
   5  10  -4    1.67    0.84
   5  10  -4    0.79    0.90
   5  10  -4    1.05    1.13
  -5 -10   4    2.91    1.02
  -5 -10   4    3.06    1.29
   4  10  -4    1.25    0.71
   4  10  -4    0.94    0.77
  -4 -10   4    1.69    1.04
  -4 -10   4   -0.10    0.88
   3  10  -4    4.48    0.97
   3  10  -4    3.70    0.78
  -3 -10   4    3.10    1.04
  -3 -10   4    5.30    1.21
  -3 -10   4    1.96    0.93
   2  10  -4   42.62    1.76
   2  10  -4   40.17    2.20
  -2 -10   4   36.33    2.06
  -2 -10   4   38.76    2.03
  -2 -10   4   43.49    2.23
   1  10  -4    3.27    1.43
  -1 -10   4    3.93    1.27
  -1 -10   4    5.72    1.11
  -1 -10   4    4.54    1.16
   0  10  -4   64.88    3.26
   0  10  -4   72.73    2.89
   0 -10   4   66.62    2.81
   0 -10   4   70.40    3.11
   0 -10   4   69.83    2.62
  -1  10  -4   37.58    2.88
  -1  10  -4   37.71    2.47
   1 -10   4   37.05    2.63
   1 -10   4   35.98    1.94
  -2  10  -4    2.33    1.78
  -2  10  -4   -3.28    1.34
   2 -10   4   -0.07    1.17
   2 -10   4    0.53    0.90
   2 -10   4   -0.77    1.55
  -3  10  -4   -0.64    1.52
  -3  10  -4   -0.34    1.59
   3 -10   4   -0.69    0.83
   3 -10   4    0.74    1.37
   3 -10   4   -1.79    1.62
  -4  10  -4    2.56    2.10
   4 -10   4    0.88    0.88
   4 -10   4    2.69    1.53
   4 -10   4    1.32    1.68
  -5  10  -4    0.28    2.10
  -5  10  -4   -0.34    1.56
   5 -10   4    0.27    1.40
   5 -10   4    0.73    1.69
  -6  10  -4    8.76    2.34
  -6  10  -4    6.89    2.44
   6 -10   4    8.01    2.21
   6 -10   4   12.31    2.18
  -7  10  -4   24.76    3.18
  -7  10  -4   18.92    3.13
   7 -10   4   14.15    2.78
   7 -10   4   19.56    2.69
  -8  10  -4    6.86    2.46
  -8  10  -4    1.67    2.22
   8 -10   4   -2.32    2.20
  14   9  -4    4.30    1.85
  14   9  -4    0.95    2.16
  14   9  -4    0.75    1.90
 -14  -9   4    6.56    2.18
 -14  -9   4    3.28    2.87
  13   9  -4   14.12    2.37
  13   9  -4   13.13    2.72
 -13  -9   4   15.08    3.02
 -13  -9   4   16.93    2.60
  12   9  -4    4.11    1.70
  12   9  -4    4.68    2.16
 -12  -9   4    2.30    2.23
 -12  -9   4    8.71    2.08
  11   9  -4   18.13    2.21
  11   9  -4   18.70    2.58
 -11  -9   4   13.61    2.27
 -11  -9   4   16.27    2.76
  10   9  -4    8.23    1.80
  10   9  -4    8.16    2.43
  10   9  -4    7.90    1.48
 -10  -9   4    8.80    1.83
 -10  -9   4   10.87    2.36
   9   9  -4  145.32    5.11
   9   9  -4  141.05    4.91
   9   9  -4  146.22    4.85
  -9  -9   4  140.47    5.67
  -9  -9   4  144.03    5.48
   8   9  -4    2.52    1.34
   8   9  -4    1.26    1.39
   8   9  -4    2.29    1.56
  -8  -9   4    1.36    1.20
   7   9  -4   21.21    2.04
   7   9  -4   21.08    2.00
   7   9  -4   19.53    1.96
  -7  -9   4   19.86    1.94
  -7  -9   4   21.04    2.41
   6   9  -4    1.54    1.05
   6   9  -4    0.85    1.22
   6   9  -4    0.91    0.92
  -6  -9   4    1.39    1.40
  -6  -9   4    1.13    1.06
   5   9  -4   -0.04    0.91
   5   9  -4    0.03    0.99
   5   9  -4   -1.52    0.95
  -5  -9   4    0.40    0.91
  -5  -9   4    0.83    1.25
   4   9  -4   25.00    1.49
   4   9  -4   25.51    1.83
   4   9  -4   22.14    1.60
  -4  -9   4   24.18    1.73
  -4  -9   4   23.81    1.79
  -4  -9   4   23.14    1.99
   3   9  -4    4.04    0.86
   3   9  -4    2.10    0.96
  -3  -9   4    4.35    1.04
  -3  -9   4    3.19    1.07
  -3  -9   4    2.56    1.04
   2   9  -4   22.04    1.91
   2   9  -4   21.69    1.42
  -2  -9   4   20.15    1.65
  -2  -9   4   21.16    1.74
  -2  -9   4   20.94    1.62
   1   9  -4   -0.16    0.84
   1   9  -4   -0.51    1.19
  -1  -9   4    1.19    1.13
  -1  -9   4    1.43    0.90
  -1  -9   4    1.20    0.92
   0   9  -4   47.70    2.70
   0  -9   4   47.33    2.36
   0  -9   4   49.72    2.49
   0  -9   4   53.48    2.20
  -1   9  -4   30.81    2.63
   1  -9   4   30.30    2.20
   1  -9   4   29.29    1.75
  -2   9  -4   -0.31    1.34
  -2   9  -4    0.02    1.64
   2  -9   4    0.51    1.23
   2  -9   4    1.06    0.85
   2  -9   4   -1.19    1.19
  -3   9  -4    2.91    1.52
  -3   9  -4    4.33    1.73
   3  -9   4    4.36    0.99
   3  -9   4    1.74    2.51
   3  -9   4    2.30    1.54
  -4   9  -4   18.17    2.43
  -4   9  -4   13.57    2.33
   4  -9   4   14.32    2.18
   4  -9   4   15.26    2.20
  -5   9  -4   42.73    3.63
  -5   9  -4   40.59    3.56
   5  -9   4   39.83    3.13
   5  -9   4   44.68    3.35
  -6   9  -4   20.41    2.86
  -6   9  -4   13.97    2.64
   6  -9   4   12.37    2.52
   6  -9   4   16.78    2.41
  -7   9  -4    3.86    2.06
  -7   9  -4    1.48    2.22
   7  -9   4    7.53    2.05
  -8   9  -4    2.05    2.41
  -8   9  -4    3.97    2.17
   8  -9   4    5.08    1.97
   8  -9   4    0.24    1.97
  -9   9  -4   21.94    3.43
  -9   9  -4   13.32    3.19
   9  -9   4   16.22    3.13
   9  -9   4   23.94    3.01
  14   8  -4   14.47    2.88
  14   8  -4   17.29    2.74
  14   8  -4   14.55    2.33
 -14  -8   4   13.39    3.27
  13   8  -4    4.52    1.76
  13   8  -4    5.94    1.96
  13   8  -4    4.63    2.40
 -13  -8   4    9.57    2.30
 -13  -8   4    3.96    2.45
  12   8  -4   16.11    2.32
  12   8  -4   19.99    2.90
 -12  -8   4   19.94    3.24
 -12  -8   4   17.55    2.64
  11   8  -4    3.41    1.65
  11   8  -4    2.48    2.06
 -11  -8   4    4.13    1.86
 -11  -8   4    6.51    2.46
  10   8  -4   26.35    2.77
  10   8  -4   27.61    2.78
  10   8  -4   30.07    2.23
 -10  -8   4   23.46    2.61
 -10  -8   4   27.33    3.12
   9   8  -4   22.01    2.63
   9   8  -4   17.12    2.60
   9   8  -4   16.83    2.13
  -9  -8   4   21.90    3.45
  -9  -8   4   23.36    2.33
   8   8  -4    6.93    1.84
   8   8  -4    5.75    1.54
   8   8  -4    6.30    1.50
  -8  -8   4    5.83    1.88
  -8  -8   4    4.84    1.63
   7   8  -4    4.02    1.33
   7   8  -4    5.94    1.43
   7   8  -4    5.54    1.34
  -7  -8   4    3.63    1.35
  -7  -8   4    3.37    1.72
   6   8  -4    6.88    1.31
   6   8  -4    5.61    1.35
  -6  -8   4    7.65    1.72
  -6  -8   4    6.14    1.32
   5   8  -4    7.91    1.24
   5   8  -4    5.52    1.24
   5   8  -4    6.58    1.25
  -5  -8   4    7.45    1.20
  -5  -8   4    5.25    1.46
   4   8  -4   -1.36    0.86
   4   8  -4    0.27    0.92
   4   8  -4    0.36    0.94
  -4  -8   4    0.58    1.10
  -4  -8   4    0.60    0.92
  -4  -8   4   -0.37    0.83
   3   8  -4  122.19    3.58
   3   8  -4  128.81    3.36
  -3  -8   4  125.14    3.67
  -3  -8   4  125.99    3.49
  -3  -8   4  126.05    3.74
   2   8  -4   24.47    1.55
   2   8  -4   19.74    1.94
  -2  -8   4   24.17    1.78
  -2  -8   4   26.24    1.69
  -2  -8   4   25.57    1.77
   1   8  -4   12.74    1.58
   1   8  -4   10.62    1.21
  -1  -8   4   10.72    1.22
  -1  -8   4   11.34    2.27
  -1  -8   4    8.54    1.28
   0   8  -4   41.15    2.49
   0   8  -4   44.18    2.48
   0  -8   4   43.82    2.22
   0  -8   4   47.56    2.33
   0  -8   4   44.89    1.97
  -1   8  -4    0.21    0.94
  -1   8  -4    1.05    1.37
   1  -8   4    1.46    1.12
   1  -8   4    1.01    0.77
   1  -8   4    0.58    1.16
  -2   8  -4    5.18    1.73
   2  -8   4    3.70    1.31
   2  -8   4    4.39    1.44
   2  -8   4    6.56    1.06
  -3   8  -4   -0.23    1.44
  -3   8  -4   -0.73    1.46
   3  -8   4   -0.40    1.30
   3  -8   4   -1.06    1.20
  -4   8  -4    2.96    1.86
  -4   8  -4    4.59    1.85
   4  -8   4    5.08    1.67
   4  -8   4    4.79    1.75
  -5   8  -4    5.57    1.89
  -5   8  -4    5.48    2.38
   5  -8   4    4.59    2.15
   5  -8   4    2.02    1.74
  -6   8  -4   36.47    3.65
  -6   8  -4   33.31    3.32
   6  -8   4   38.82    3.31
  -7   8  -4    3.99    2.34
  -7   8  -4    3.14    1.98
   7  -8   4    3.16    1.63
   7  -8   4    6.33    2.08
  -8   8  -4    5.59    2.55
  -8   8  -4   10.39    2.54
   8  -8   4    7.43    2.50
   8  -8   4    8.95    2.27
  -9   8  -4    4.77    2.08
  -9   8  -4    3.31    2.20
   9  -8   4    4.37    1.97
   9  -8   4    1.74    2.24
 -10   8  -4    0.93    2.40
 -10   8  -4    6.30    2.48
  10  -8   4    2.14    2.37
  10  -8   4    8.40    2.25
  14   7  -4    4.70    2.50
  14   7  -4   10.53    2.44
  14   7  -4    8.34    1.96
 -14  -7   4   10.61    3.05
 -14  -7   4   10.24    2.60
  13   7  -4   -0.41    2.17
  13   7  -4    1.39    1.67
  13   7  -4    2.72    1.82
 -13  -7   4    1.69    2.46
 -13  -7   4    4.01    2.05
  12   7  -4    8.03    1.93
  12   7  -4   13.16    2.63
 -12  -7   4   10.31    2.46
  11   7  -4    2.24    1.99
  11   7  -4    4.50    2.08
  11   7  -4    3.48    1.57
 -11  -7   4    6.00    2.49
 -11  -7   4    4.19    2.41
  10   7  -4    2.59    1.44
  10   7  -4    8.27    2.17
  10   7  -4    5.76    2.02
 -10  -7   4    5.64    2.37
 -10  -7   4    5.21    1.88
   9   7  -4    8.16    1.63
   9   7  -4   11.42    2.05
   9   7  -4   10.83    2.13
  -9  -7   4   10.19    2.32
  -9  -7   4    9.81    1.86
   8   7  -4    2.46    1.53
   8   7  -4    0.23    1.06
   8   7  -4   -0.63    1.25
  -8  -7   4    1.93    1.34
  -8  -7   4    1.32    1.64
   7   7  -4   27.95    2.55
   7   7  -4   28.82    2.09
   7   7  -4   24.43    2.14
  -7  -7   4   29.03    2.16
  -7  -7   4   29.33    2.64
   6   7  -4   34.49    2.40
   6   7  -4   35.22    2.07
   6   7  -4   33.50    2.14
  -6  -7   4   33.24    2.20
  -6  -7   4   34.24    2.53
   5   7  -4   39.28    1.95
   5   7  -4   43.67    2.36
   5   7  -4   38.83    2.25
  -5  -7   4   36.20    2.13
  -5  -7   4   40.84    2.69
   4   7  -4    2.03    1.06
   4   7  -4    1.53    1.01
   4   7  -4    1.05    1.00
  -4  -7   4    0.55    1.26
  -4  -7   4    1.11    0.98
  -4  -7   4    0.80    0.97
   3   7  -4   55.55    2.53
   3   7  -4   56.89    2.29
   3   7  -4   58.25    2.23
  -3  -7   4   55.83    2.34
  -3  -7   4   58.14    2.33
  -3  -7   4   58.47    2.72
   2   7  -4    7.14    1.04
   2   7  -4    5.02    1.32
  -2  -7   4    4.49    1.20
  -2  -7   4    4.94    1.01
  -2  -7   4    4.38    1.27
   1   7  -4  138.30    3.67
   1   7  -4  133.88    4.09
  -1  -7   4  139.27    3.94
  -1  -7   4  139.77    3.73
  -1  -7   4  142.30    3.87
   0   7  -4    6.30    1.16
   0   7  -4    5.45    1.43
   0  -7   4    3.88    1.20
   0  -7   4    3.77    1.21
   0  -7   4    5.66    0.99
  -1   7  -4    7.18    1.19
  -1   7  -4    9.47    1.70
   1  -7   4    9.14    1.34
   1  -7   4    7.55    1.36
   1  -7   4    9.09    1.10
  -2   7  -4   20.05    1.80
  -2   7  -4   20.37    2.08
   2  -7   4   21.37    1.93
   2  -7   4   22.95    2.11
  -3   7  -4    1.67    1.61
   3  -7   4    2.63    1.27
   3  -7   4    2.57    1.33
  -4   7  -4    2.16    1.50
  -4   7  -4    3.41    1.67
   4  -7   4    2.40    1.47
   4  -7   4    2.21    1.41
  -5   7  -4   21.01    2.67
  -5   7  -4   22.20    2.55
   5  -7   4   22.04    2.47
  -6   7  -4   47.45    3.81
  -6   7  -4   46.34    3.54
   6  -7   4   41.63    3.25
   6  -7   4   48.89    3.49
  -7   7  -4    2.20    2.18
  -7   7  -4   -0.77    1.86
   7  -7   4    1.53    1.93
   7  -7   4    2.21    2.03
  -8   7  -4   33.09    3.76
  -8   7  -4   35.84    3.72
   8  -7   4   39.65    3.65
   8  -7   4   38.45    3.70
  -9   7  -4   11.46    2.97
  -9   7  -4   12.11    2.84
   9  -7   4   14.60    2.42
   9  -7   4   12.29    2.76
 -10   7  -4    2.34    2.59
 -10   7  -4    2.19    2.20
  10  -7   4    7.14    2.30
  10  -7   4   -3.46    1.98
  14   6  -4    6.35    2.21
  14   6  -4    5.71    1.69
  14   6  -4    6.68    2.18
 -14  -6   4    4.60    2.92
 -14  -6   4    7.41    2.60
  13   6  -4   12.63    2.08
  13   6  -4   10.63    2.34
 -13  -6   4   12.60    3.20
 -13  -6   4   18.10    2.79
  12   6  -4    9.63    2.15
  12   6  -4    7.89    1.75
 -12  -6   4    8.29    2.40
 -12  -6   4    7.64    2.84
  11   6  -4   11.89    1.97
  11   6  -4   15.05    2.73
  11   6  -4   16.10    2.67
 -11  -6   4   20.52    2.86
 -11  -6   4   14.00    2.99
  10   6  -4   31.40    3.22
  10   6  -4   37.29    2.90
  10   6  -4   32.07    2.54
 -10  -6   4   34.62    3.60
   9   6  -4    1.74    1.25
   9   6  -4    0.30    1.60
   9   6  -4    2.11    1.69
  -9  -6   4    0.86    1.87
   8   6  -4    2.64    1.09
   8   6  -4    0.99    1.48
   8   6  -4    1.00    1.55
  -8  -6   4    3.47    1.40
  -8  -6   4    2.91    1.79
   7   6  -4    1.72    1.32
   7   6  -4    3.12    1.59
   7   6  -4    3.22    0.97
  -7  -6   4    2.19    1.27
  -7  -6   4    1.90    1.58
   6   6  -4   89.13    3.37
   6   6  -4   79.70    3.43
   6   6  -4   86.90    3.08
  -6  -6   4   85.39    3.33
  -6  -6   4   83.78    3.69
   5   6  -4   21.88    1.79
   5   6  -4   23.00    2.19
   5   6  -4   25.91    2.01
  -5  -6   4   24.82    1.88
  -5  -6   4   23.21    2.24
   4   6  -4   31.67    2.21
   4   6  -4   32.96    2.25
   4   6  -4   31.77    1.72
  -4  -6   4   35.01    2.65
  -4  -6   4   31.40    1.94
  -4  -6   4   31.94    1.94
   3   6  -4  205.35    5.38
   3   6  -4  209.26    5.15
   3   6  -4  223.54    5.22
  -3  -6   4  216.34    5.12
  -3  -6   4  212.15    5.21
  -3  -6   4  207.87    5.49
   2   6  -4    2.52    1.36
   2   6  -4    3.13    1.13
  -2  -6   4    1.54    1.15
  -2  -6   4    2.36    1.31
  -2  -6   4    3.43    1.06
   1   6  -4   92.19    2.89
   1   6  -4   88.23    3.34
  -1  -6   4   92.21    3.21
  -1  -6   4   93.24    3.05
  -1  -6   4   92.07    2.81
   0   6  -4   10.53    1.71
   0   6  -4   12.00    1.27
   0  -6   4   13.63    1.53
   0  -6   4   10.84    1.26
   0  -6   4   12.44    1.49
  -1   6  -4    7.22    1.30
  -1   6  -4    4.78    1.46
   1  -6   4    6.58    1.29
   1  -6   4    4.68    1.41
  -2   6  -4    8.45    1.81
  -2   6  -4   12.73    1.63
   2  -6   4    9.43    1.50
   2  -6   4   10.31    1.54
  -3   6  -4   29.52    2.49
  -3   6  -4   26.19    2.13
   3  -6   4   30.17    2.25
   3  -6   4   27.17    2.19
  -4   6  -4   21.41    2.43
   4  -6   4   23.53    2.33
  -5   6  -4   53.45    2.97
  -5   6  -4   54.46    3.51
   5  -6   4   52.78    2.92
  -6   6  -4   26.26    2.67
  -6   6  -4   26.12    2.71
   6  -6   4   24.92    2.78
   6  -6   4   27.57    2.85
  -7   6  -4    0.03    2.00
  -7   6  -4    1.78    1.48
   7  -6   4    0.18    1.84
   7  -6   4    1.23    1.88
  -8   6  -4   32.95    3.75
  -8   6  -4   29.11    3.42
   8  -6   4   25.06    3.09
  -9   6  -4    1.43    2.49
  -9   6  -4    7.42    2.55
   9  -6   4    4.13    1.72
   9  -6   4   -0.44    2.05
 -10   6  -4    7.60    2.93
 -10   6  -4    8.73    2.78
  10  -6   4    4.67    2.46
 -11   6  -4   19.31    3.43
 -11   6  -4   17.92    3.54
  11  -6   4   19.38    3.33
  11  -6   4   13.96    2.54
  14   5  -4    3.88    1.70
  14   5  -4    0.41    1.77
  14   5  -4    5.27    1.87
 -14  -5   4    1.31    2.12
 -14  -5   4    7.02    2.77
  13   5  -4   12.94    1.98
  13   5  -4   14.35    3.08
 -13  -5   4   18.14    3.56
 -13  -5   4   15.22    2.92
  12   5  -4    9.03    1.73
  12   5  -4   10.63    2.81
 -12  -5   4   11.27    2.72
 -12  -5   4    9.61    3.01
  11   5  -4    0.78    1.33
  11   5  -4    6.35    2.38
  11   5  -4    3.82    2.84
 -11  -5   4    0.50    2.47
 -11  -5   4    0.31    1.92
  10   5  -4    1.81    1.49
  10   5  -4    0.68    1.50
  10   5  -4    1.84    1.26
 -10  -5   4   -0.53    2.12
 -10  -5   4    3.56    1.98
   9   5  -4   16.74    2.15
   9   5  -4   16.54    2.43
   9   5  -4   18.17    1.88
  -9  -5   4   18.02    2.34
  -9  -5   4   16.23    2.71
   8   5  -4   22.20    1.94
   8   5  -4   24.01    2.19
   8   5  -4   23.38    2.48
  -8  -5   4   22.76    2.72
   7   5  -4    3.60    1.16
   7   5  -4    3.30    1.49
   7   5  -4    3.32    1.45
  -7  -5   4    3.92    1.77
   6   5  -4   -0.37    1.26
   6   5  -4   -0.33    1.27
   6   5  -4    0.49    0.75
  -6  -5   4    2.30    1.48
  -6  -5   4   -0.43    1.17
   5   5  -4    2.20    0.88
   5   5  -4    3.58    1.36
   5   5  -4    3.15    1.49
  -5  -5   4    3.62    1.33
  -5  -5   4    3.16    1.74
   4   5  -4    9.21    1.58
   4   5  -4    9.84    1.48
   4   5  -4    8.13    1.27
  -4  -5   4    6.67    1.84
  -4  -5   4    6.24    1.37
  -4  -5   4    7.31    1.26
   3   5  -4    0.79    0.98
   3   5  -4   -0.16    1.25
   3   5  -4    0.17    1.07
  -3  -5   4    0.74    1.06
  -3  -5   4   -0.52    1.63
  -3  -5   4   -0.54    1.32
   2   5  -4    0.85    1.14
   2   5  -4    0.53    1.43
  -2  -5   4   -0.51    1.39
  -2  -5   4    0.20    0.96
  -2  -5   4   -1.13    1.10
   1   5  -4   70.34    3.05
   1   5  -4   75.86    2.51
  -1  -5   4   70.44    2.44
  -1  -5   4   74.69    2.74
  -1  -5   4   70.24    2.76
   0   5  -4    0.11    1.17
   0   5  -4   -0.81    1.21
   0  -5   4   -0.04    1.12
   0  -5   4    0.73    1.21
   0  -5   4   -0.09    0.89
  -1   5  -4   25.16    2.30
  -1   5  -4   20.84    1.80
   1  -5   4   22.41    2.05
   1  -5   4   23.87    1.98
  -2   5  -4    5.47    1.33
  -2   5  -4    8.62    1.73
   2  -5   4    5.00    1.48
   2  -5   4    6.60    1.41
  -3   5  -4   44.07    2.88
  -3   5  -4   45.01    2.54
   3  -5   4   45.11    2.66
  -4   5  -4   21.50    2.14
  -4   5  -4   18.14    2.22
   4  -5   4   19.78    2.06
  -5   5  -4   35.23    2.95
   5  -5   4   30.89    2.68
   5  -5   4   34.07    2.63
  -6   5  -4   10.78    1.96
  -6   5  -4    9.37    2.04
   6  -5   4   10.02    1.73
   6  -5   4    7.13    1.87
  -7   5  -4   89.34    4.56
  -7   5  -4   82.13    4.21
   7  -5   4   85.66    4.06
   7  -5   4   94.87    4.18
  -8   5  -4   15.00    2.99
  -8   5  -4   18.81    3.03
   8  -5   4   20.15    2.95
   8  -5   4   18.69    2.50
  -9   5  -4    4.97    2.60
  -9   5  -4    0.28    1.61
   9  -5   4    1.52    2.18
   9  -5   4    0.82    1.55
 -10   5  -4   26.28    3.55
 -10   5  -4   26.08    3.72
  10  -5   4   27.15    3.52
  10  -5   4   26.93    3.36
 -11   5  -4    2.95    2.70
 -11   5  -4    5.52    2.65
  11  -5   4   -0.03    2.36
  11  -5   4    4.91    2.36
 -12   5  -4    5.59    2.39
 -12   5  -4    6.41    2.73
  12  -5   4    4.33    2.17
  12  -5   4    9.12    2.29
  14   4  -4    0.33    1.45
  14   4  -4    2.08    2.00
  14   4  -4   -1.02    1.45
 -14  -4   4    3.01    1.79
 -14  -4   4    0.92    2.67
  13   4  -4   21.08    3.51
  13   4  -4   24.63    2.44
 -13  -4   4   22.65    3.41
 -13  -4   4   24.70    4.02
  12   4  -4    1.31    2.46
  12   4  -4    1.69    1.42
 -12  -4   4    1.50    2.24
 -12  -4   4    2.86    2.62
  11   4  -4   10.56    1.78
  11   4  -4   12.45    2.35
  11   4  -4   11.13    2.73
 -11  -4   4   11.24    3.08
 -11  -4   4   15.08    2.55
  10   4  -4    1.63    1.23
  10   4  -4    2.05    1.62
  10   4  -4    0.91    2.19
 -10  -4   4    0.08    2.37
 -10  -4   4    2.01    1.46
   9   4  -4    3.87    1.39
   9   4  -4    4.15    1.64
   9   4  -4    4.88    1.64
  -9  -4   4    6.12    1.60
  -9  -4   4    5.13    2.19
   8   4  -4    1.43    1.59
   8   4  -4   -0.40    1.60
   8   4  -4    0.14    0.97
  -8  -4   4   -0.82    1.38
  -8  -4   4    0.47    1.89
   7   4  -4   17.32    2.20
   7   4  -4   13.78    1.58
   7   4  -4   19.79    2.03
  -7  -4   4   20.81    2.19
  -7  -4   4   16.59    2.35
   6   4  -4   29.36    2.47
   6   4  -4   29.31    2.54
   6   4  -4   31.95    1.94
  -6  -4   4   29.79    2.90
   5   4  -4   10.22    1.73
   5   4  -4   10.56    1.81
   5   4  -4    8.53    1.33
  -5  -4   4   11.10    1.99
   4   4  -4  278.48    6.66
   4   4  -4  277.49    6.16
   4   4  -4  274.90    6.80
  -4  -4   4  266.65    6.12
  -4  -4   4  273.67    7.05
  -4  -4   4  270.12    6.56
   3   4  -4   19.09    1.53
   3   4  -4   18.09    1.77
   3   4  -4   20.41    1.86
  -3  -4   4   17.26    1.74
  -3  -4   4   19.91    1.59
  -3  -4   4   19.44    1.95
   2   4  -4  121.00    3.40
   2   4  -4  120.23    3.77
   2   4  -4  120.82    3.12
  -2  -4   4  120.62    3.74
  -2  -4   4  126.41    3.25
  -2  -4   4  118.66    3.47
   1   4  -4    1.83    1.18
   1   4  -4    1.49    0.78
  -1  -4   4   -0.31    0.90
  -1  -4   4    0.47    0.82
  -1  -4   4    1.27    0.70
   0   4  -4  150.04    4.22
   0   4  -4  151.54    3.92
   0  -4   4  157.19    4.17
   0  -4   4  155.23    3.95
  -1   4  -4    2.38    1.22
  -1   4  -4    1.17    0.95
   1  -4   4    1.00    1.09
   1  -4   4    0.53    0.97
  -2   4  -4   66.96    3.17
  -2   4  -4   71.49    2.83
   2  -4   4   77.43    3.11
  -3   4  -4    4.20    1.83
  -3   4  -4    3.93    1.59
   3  -4   4    6.12    1.85
  -4   4  -4    0.58    1.07
  -4   4  -4    1.58    1.80
   4  -4   4   -0.01    1.39
   4  -4   4   -0.17    1.08
  -5   4  -4   19.12    1.89
  -5   4  -4   19.07    2.45
   5  -4   4   20.47    2.18
   5  -4   4   14.40    1.91
  -6   4  -4   27.39    2.43
  -6   4  -4   22.10    2.25
   6  -4   4   22.04    2.13
   6  -4   4   22.15    2.39
  -7   4  -4   55.68    3.41
  -7   4  -4   49.39    3.16
   7  -4   4   54.67    3.23
   7  -4   4   54.68    3.16
  -8   4  -4    8.32    2.09
  -8   4  -4    9.45    2.60
   8  -4   4    9.37    1.99
   8  -4   4   10.82    2.42
  -9   4  -4   23.14    3.41
  -9   4  -4   20.52    2.73
   9  -4   4   20.82    2.68
   9  -4   4   19.53    2.96
 -10   4  -4   29.69    3.66
 -10   4  -4   31.85    3.92
  10  -4   4   27.55    3.08
  10  -4   4   27.36    3.42
 -11   4  -4    0.06    2.29
 -11   4  -4    1.69    3.15
  11  -4   4    5.19    2.77
  11  -4   4    0.05    1.73
 -12   4  -4    5.66    2.21
 -12   4  -4    6.29    2.50
  12  -4   4    5.13    2.66
  12  -4   4   10.25    2.31
 -13   4  -4    5.37    2.80
 -13   4  -4    2.97    2.97
  13  -4   4   11.44    2.67
  13  -4   4    1.26    2.01
  14   3  -4    8.58    2.60
  14   3  -4    9.72    3.09
 -14  -3   4    9.43    2.88
 -14  -3   4    7.67    3.26
  13   3  -4    8.30    1.78
  13   3  -4    8.05    2.93
 -13  -3   4    6.46    2.12
 -13  -3   4    7.84    3.07
  12   3  -4    5.15    2.65
  12   3  -4    4.53    1.48
 -12  -3   4    3.36    2.34
 -12  -3   4    6.02    2.30
  11   3  -4    4.17    4.36
  11   3  -4    3.13    1.91
 -11  -3   4    2.62    2.26
 -11  -3   4    1.35    2.62
  10   3  -4    3.36    1.43
  10   3  -4    7.70    2.53
  10   3  -4    8.08    2.48
 -10  -3   4    6.16    2.34
 -10  -3   4    6.28    2.72
   9   3  -4   17.25    2.62
   9   3  -4   16.05    2.65
   9   3  -4   16.38    1.80
  -9  -3   4   17.59    2.58
  -9  -3   4   17.91    2.94
   8   3  -4   32.86    2.57
   8   3  -4   29.25    2.50
   8   3  -4   29.54    1.93
  -8  -3   4   28.79    2.74
  -8  -3   4   28.53    2.73
   7   3  -4   21.49    2.09
   7   3  -4   18.87    1.69
   7   3  -4   19.56    2.36
  -7  -3   4   21.53    2.32
  -7  -3   4   19.66    2.19
   6   3  -4    3.07    1.79
   6   3  -4    2.16    1.02
   6   3  -4   -1.42    1.47
  -6  -3   4   -0.27    1.38
  -6  -3   4    2.52    1.75
   5   3  -4   62.15    2.50
   5   3  -4   62.50    2.96
   5   3  -4   63.39    3.22
  -5  -3   4   59.26    3.06
  -5  -3   4   65.09    3.64
   4   3  -4    2.09    1.68
   4   3  -4    3.02    1.53
   4   3  -4    1.14    0.99
  -4  -3   4    1.39    1.28
  -4  -3   4    1.40    0.94
  -4  -3   4    0.37    0.48
   3   3  -4   42.20    1.94
   3   3  -4   40.14    2.32
   3   3  -4   43.03    1.75
  -3  -3   4   41.52    1.62
  -3  -3   4   38.23    2.13
   2   3  -4    8.92    1.21
   2   3  -4    7.51    0.76
   2   3  -4    8.24    1.47
  -2  -3   4    8.14    1.37
  -2  -3   4    7.06    0.93
   1   3  -4   16.93    1.35
   1   3  -4   14.60    1.46
  -1  -3   4   17.40    0.98
  -1  -3   4   15.86    1.33
   0   3  -4   13.13    1.37
   0   3  -4   17.60    1.28
   0  -3   4   13.59    1.65
   0  -3   4   15.55    1.34
  -1   3  -4   37.39    2.46
  -1   3  -4   34.33    1.67
   1  -3   4   35.49    1.79
  -2   3  -4    0.25    0.86
  -2   3  -4    1.42    1.30
   2  -3   4    0.77    1.04
   2  -3   4   -0.24    0.38
  -3   3  -4   12.75    1.56
  -3   3  -4   11.27    1.88
   3  -3   4   13.60    1.53
   3  -3   4   11.35    1.74
  -4   3  -4   33.06    2.97
  -4   3  -4   36.67    2.28
   4  -3   4   35.75    2.39
   4  -3   4   40.90    2.78
  -5   3  -4   35.03    2.71
  -5   3  -4   36.72    3.07
   5  -3   4   37.45    2.84
   5  -3   4   38.78    2.99
  -6   3  -4  126.62    4.61
   6  -3   4  116.15    4.58
   6  -3   4  121.65    4.58
  -7   3  -4   23.92    2.49
  -7   3  -4   29.37    2.49
   7  -3   4   24.28    2.61
   7  -3   4   27.60    2.43
  -8   3  -4    0.02    2.04
   8  -3   4    1.96    1.47
  -9   3  -4   13.82    2.43
  -9   3  -4   16.06    3.08
   9  -3   4   14.51    2.34
   9  -3   4   17.48    2.61
 -10   3  -4    1.04    2.57
 -10   3  -4    8.96    2.67
  10  -3   4    6.58    1.97
  10  -3   4    3.57    1.87
 -11   3  -4   16.72    3.38
 -11   3  -4   13.27    2.99
  11  -3   4   12.43    2.86
  11  -3   4   12.83    2.49
 -12   3  -4   -1.02    1.62
 -12   3  -4    2.56    2.15
  12  -3   4    4.93    2.47
  12  -3   4    2.71    2.47
 -13   3  -4    4.03    2.93
  13  -3   4    3.11    2.01
  13  -3   4    5.99    1.98
  14   2  -4    4.16    1.52
  14   2  -4    6.88    3.05
  14   2  -4    7.14    2.71
 -14  -2   4    5.61    2.16
 -14  -2   4   11.02    3.43
  13   2  -4    4.84    2.25
  13   2  -4    2.68    1.78
  13   2  -4    4.83    1.57
 -13  -2   4    5.17    3.01
 -13  -2   4    6.09    2.68
  12   2  -4   16.24    2.04
  12   2  -4   13.84    3.24
 -12  -2   4   19.49    3.51
 -12  -2   4   19.38    3.23
  11   2  -4    7.71    2.70
  11   2  -4    5.07    1.46
  11   2  -4    7.14    2.77
 -11  -2   4    8.62    2.51
 -11  -2   4    8.41    2.21
  10   2  -4   44.92    4.06
  10   2  -4   40.72    3.89
  10   2  -4   36.41    2.31
 -10  -2   4   34.11    3.49
 -10  -2   4   39.33    3.77
   9   2  -4    4.87    1.82
   9   2  -4    7.30    1.32
   9   2  -4    4.32    2.35
  -9  -2   4    7.36    2.06
  -9  -2   4    7.13    2.67
   8   2  -4   -1.29    1.67
   8   2  -4    1.17    0.95
   8   2  -4   -1.12    1.79
  -8  -2   4    0.43    1.40
  -8  -2   4    0.13    1.08
   7   2  -4    2.08    1.79
   7   2  -4    2.47    1.01
   7   2  -4    2.85    1.69
  -7  -2   4    2.59    1.87
  -7  -2   4    0.92    1.52
   6   2  -4    0.29    1.68
   6   2  -4    0.61    1.82
   6   2  -4   -0.71    0.90
  -6  -2   4    0.55    1.49
  -6  -2   4    0.38    1.81
   5   2  -4   42.79    2.06
   5   2  -4   44.14    2.59
   5   2  -4   42.82    2.66
  -5  -2   4   45.40    3.44
  -5  -2   4   41.47    2.85
   4   2  -4    6.20    1.25
   4   2  -4    5.68    1.37
   4   2  -4    5.39    1.08
  -4  -2   4    6.31    1.49
  -4  -2   4    3.96    1.23
   3   2  -4   21.64    1.94
   3   2  -4   22.23    1.27
   3   2  -4   20.69    1.82
  -3  -2   4   21.97    1.25
  -3  -2   4   20.08    1.47
  -3  -2   4   18.44    2.12
   2   2  -4  162.59    4.16
   2   2  -4  160.96    4.42
   2   2  -4  160.67    3.66
  -2  -2   4  159.49    4.11
  -2  -2   4  153.34    4.33
  -2  -2   4  161.17    3.71
   1   2  -4  133.88    3.94
   1   2  -4  137.68    3.62
  -1  -2   4  135.60    3.17
  -1  -2   4  140.73    3.96
   0   2  -4   86.00    3.00
   0   2  -4   89.83    2.68
   0  -2   4   87.62    2.80
  -1   2  -4   -0.64    0.70
  -1   2  -4   -0.06    0.60
   1  -2   4    1.42    0.76
   1  -2   4   -0.06    0.94
  -2   2  -4   39.82    1.73
  -2   2  -4   41.29    2.22
   2  -2   4   41.08    1.93
   2  -2   4   39.83    1.89
  -3   2  -4   51.26    2.61
  -3   2  -4   50.06    2.12
   3  -2   4   53.02    2.40
   3  -2   4   51.71    2.27
  -4   2  -4   98.34    3.94
  -4   2  -4   97.70    3.36
   4  -2   4  100.20    3.43
   4  -2   4   96.69    3.50
  -5   2  -4   49.36    3.01
  -5   2  -4   46.50    2.83
   5  -2   4   46.16    3.07
   5  -2   4   44.80    2.66
  -6   2  -4   53.74    2.89
  -6   2  -4   57.28    3.58
   6  -2   4   58.00    2.97
   6  -2   4   59.13    3.40
  -7   2  -4   37.94    3.23
   7  -2   4   37.00    2.57
   7  -2   4   40.95    2.71
  -8   2  -4   51.19    3.21
  -8   2  -4   47.49    3.24
   8  -2   4   55.42    3.65
   8  -2   4   52.09    3.48
  -9   2  -4   31.78    3.50
  -9   2  -4   33.03    2.99
   9  -2   4   35.70    3.47
   9  -2   4   30.11    3.25
 -10   2  -4    4.39    1.97
 -10   2  -4    5.61    2.66
  10  -2   4    5.89    2.48
  10  -2   4    6.68    2.49
 -11   2  -4    5.10    2.25
 -11   2  -4    5.27    2.67
  11  -2   4    9.26    2.23
  11  -2   4    4.00    1.91
 -12   2  -4    2.61    2.83
 -12   2  -4    6.40    2.63
  12  -2   4    5.22    1.99
  12  -2   4    0.71    1.79
 -13   2  -4    2.48    2.76
 -13   2  -4    5.08    2.25
  13  -2   4    7.98    2.69
  13  -2   4   -0.09    2.19
 -14   2  -4   11.72    3.27
 -14   2  -4   12.14    3.19
  14  -2   4    6.01    2.88
  14  -2   4    9.89    2.41
  13   1  -4    7.16    1.64
  13   1  -4    9.59    3.06
  13   1  -4   10.55    2.93
 -13  -1   4   10.78    2.56
 -13  -1   4    7.70    3.29
  12   1  -4   15.34    2.85
  12   1  -4   12.56    1.83
 -12  -1   4   15.80    3.26
 -12  -1   4    9.23    2.72
  11   1  -4    1.26    1.82
  11   1  -4    0.08    1.15
  11   1  -4    3.70    2.60
 -11  -1   4    1.43    2.66
 -11  -1   4    0.19    1.69
  10   1  -4    8.03    2.83
  10   1  -4    7.94    1.44
  10   1  -4    8.66    2.74
 -10  -1   4    8.77    2.95
 -10  -1   4    6.35    1.99
   9   1  -4    3.29    2.20
   9   1  -4   -0.89    2.04
   9   1  -4    1.90    1.12
  -9  -1   4    0.79    1.76
  -9  -1   4    1.41    1.56
   8   1  -4   20.58    1.68
   8   1  -4   19.74    2.82
   8   1  -4   18.95    2.62
  -8  -1   4   20.18    2.41
  -8  -1   4   19.87    2.95
   7   1  -4    1.64    1.45
   7   1  -4    3.13    1.40
   7   1  -4    2.46    0.90
  -7  -1   4    1.83    1.97
  -7  -1   4    2.87    1.30
   6   1  -4    5.15    1.01
   6   1  -4    2.40    1.83
   6   1  -4    5.00    1.87
  -6  -1   4    4.71    2.12
  -6  -1   4    2.81    1.31
   5   1  -4  112.87    3.19
   5   1  -4  116.42    4.50
   5   1  -4  107.32    3.94
  -5  -1   4  111.03    4.66
  -5  -1   4  106.28    3.86
   4   1  -4   34.16    2.80
   4   1  -4   37.99    2.66
   4   1  -4   37.58    1.69
  -4  -1   4   38.17    4.12
  -4  -1   4   36.69    2.19
   3   1  -4   56.91    2.14
   3   1  -4   63.04    2.45
   3   1  -4   63.29    2.82
  -3  -1   4   63.80    1.94
  -3  -1   4   59.33    2.36
  -3  -1   4   63.50    2.93
   2   1  -4   63.53    2.47
   2   1  -4   62.70    1.85
   2   1  -4   60.48    2.66
  -2  -1   4   63.97    2.27
  -2  -1   4   64.30    1.86
  -2  -1   4   62.96    2.51
   1   1  -4  660.22   46.58
  -1  -1   4  730.82   48.82
   0   1  -4  191.45    4.92
   0   1  -4  188.54    4.55
   0  -1   4  191.11    4.57
   0  -1   4  189.05    4.89
  -1   1  -4   10.76    1.22
  -1   1  -4   10.94    1.40
   1  -1   4   10.71    1.03
   1  -1   4   12.85    1.40
  -2   1  -4   19.47    1.28
  -2   1  -4   21.07    1.54
   2  -1   4   18.91    1.55
   2  -1   4   19.86    1.74
  -3   1  -4   75.47    2.55
  -3   1  -4   78.40    2.80
   3  -1   4   80.57    2.77
   3  -1   4   80.22    2.90
  -4   1  -4   44.01    2.10
  -4   1  -4   41.34    2.60
   4  -1   4   46.19    2.42
   4  -1   4   45.35    2.53
  -5   1  -4   -0.90    1.07
  -5   1  -4    0.61    1.47
   5  -1   4    0.28    1.24
   5  -1   4   -1.13    1.55
  -6   1  -4   57.98    3.29
  -6   1  -4   58.00    3.15
   6  -1   4   54.70    2.91
   6  -1   4   54.66    3.44
  -7   1  -4    2.50    1.47
   7  -1   4    0.18    1.69
   7  -1   4    2.02    1.26
  -8   1  -4   54.46    3.20
  -8   1  -4   54.85    3.71
   8  -1   4   58.25    3.24
   8  -1   4   58.04    3.53
  -9   1  -4   47.60    3.38
  -9   1  -4   44.75    3.67
   9  -1   4   44.46    3.13
   9  -1   4   48.98    3.20
 -10   1  -4    6.70    2.22
 -10   1  -4    7.37    2.08
  10  -1   4    7.98    2.06
  10  -1   4    7.64    2.01
 -11   1  -4    5.07    2.06
 -11   1  -4    3.41    2.73
  11  -1   4    4.19    1.86
  11  -1   4    2.62    2.27
 -12   1  -4    3.53    2.57
 -12   1  -4    0.65    2.56
  12  -1   4    4.02    2.46
  12  -1   4    6.14    2.55
 -13   1  -4    8.58    2.74
 -13   1  -4    3.96    2.25
  13  -1   4    1.07    1.81
  13  -1   4    2.34    1.81
 -14   1  -4    5.42    2.26
 -14   1  -4    6.41    3.17
  14  -1   4    3.24    2.55
  14  -1   4   12.71    2.82
  13   0  -4    9.00    4.17
  13   0  -4    4.04    1.36
  13   0  -4    9.71    3.13
 -13   0   4   10.93    3.12
  12   0  -4   10.06    1.69
  12   0  -4    6.52    2.37
 -12   0   4   12.55    3.00
 -12   0   4   11.19    2.83
  11   0  -4    2.43    1.26
  11   0  -4    5.39    2.74
 -11   0   4    3.16    2.87
 -11   0   4    4.92    2.52
  10   0  -4    3.29    1.19
  10   0  -4    2.74    1.92
  10   0  -4    3.95    1.98
 -10   0   4    2.87    2.10
 -10   0   4    0.97    1.73
   9   0  -4   -0.24    1.54
   9   0  -4    0.09    1.03
   9   0  -4    2.16    1.75
  -9   0   4    6.34    2.22
  -9   0   4    2.86    1.71
   8   0  -4   37.23    1.95
   8   0  -4   35.67    2.89
   8   0  -4   36.30    3.43
  -8   0   4   29.35    3.07
  -8   0   4   28.48    2.61
   7   0  -4   -0.42    1.20
   7   0  -4    0.34    1.27
   7   0  -4   -0.15    0.79
  -7   0   4   -0.56    1.10
  -7   0   4   -0.69    1.27
   6   0  -4   59.82    3.56
   6   0  -4   62.97    2.24
   6   0  -4   65.31    3.67
  -6   0   4   64.19    4.09
  -6   0   4   62.05    3.90
   5   0  -4   53.31    3.36
   5   0  -4   50.50    1.97
  -5   0   4   46.41    3.12
  -5   0   4   58.43    3.74
   4   0  -4   -0.36    1.55
   4   0  -4    0.60    0.77
   4   0  -4    0.30    1.25
  -4   0   4    0.87    1.20
  -4   0   4    1.91    2.05
   3   0  -4  200.66    5.45
   3   0  -4  200.39    4.35
   3   0  -4  198.82    5.11
  -3   0   4  201.98    5.43
  -3   0   4  196.27    5.19
  -3   0   4  196.38    4.31
   2   0  -4    6.93    1.35
   2   0  -4    8.32    0.73
   2   0  -4    9.06    1.24
  -2   0   4    7.54    1.45
  -2   0   4    8.46    1.29
  -2   0   4    7.90    0.68
   1   0  -4   94.75    3.07
   1   0  -4   89.47    2.77
  -1   0   4   95.15    2.80
  -1   0   4   93.43    2.26
  -1   0   4   94.99    3.10
   0   0  -4  167.59    4.40
   0   0  -4  164.72    4.10
   0   0   4  170.20    4.11
   0   0   4  179.82    4.60
  -1   0  -4  212.66    5.11
  -1   0  -4  212.31    4.82
   1   0   4  212.21    4.83
   1   0   4  213.38    5.09
  -2   0  -4 1000.00   55.97
   2   0   4  954.97   54.59
  -3   0  -4  211.70    5.28
  -3   0  -4  206.85    4.99
   3   0   4  205.23    5.17
   3   0   4  206.65    5.02
  -4   0  -4   33.27    1.93
  -4   0  -4   33.10    1.76
   4   0   4   34.93    2.05
   4   0   4   36.01    1.93
  -5   0  -4   28.46    1.98
  -5   0  -4   27.40    2.15
   5   0   4   29.87    2.10
   5   0   4   26.58    1.97
  -6   0  -4  183.35    5.55
   6   0   4  184.95    5.44
   6   0   4  184.19    5.50
  -7   0  -4   49.92    3.44
   7   0   4   45.22    2.71
   7   0   4   43.60    2.83
  -8   0  -4  120.79    4.81
  -8   0  -4  113.57    4.58
   8   0   4  123.68    4.79
   8   0   4  114.81    4.64
  -9   0  -4    1.25    1.91
  -9   0  -4   -1.21    1.83
   9   0   4   -1.75    1.68
   9   0   4    0.90    1.36
 -10   0  -4   26.27    3.18
 -10   0  -4   24.30    3.36
  10   0   4   19.75    2.59
  10   0   4   25.47    3.11
 -11   0  -4   -1.11    2.27
 -11   0  -4    3.54    2.05
  11   0   4    0.12    2.22
  11   0   4    2.23    1.72
 -12   0  -4    6.17    2.15
 -12   0  -4   11.83    2.68
  12   0   4   12.79    2.78
  12   0   4   10.08    2.84
 -13   0  -4   -0.35    1.67
 -13   0  -4    0.04    2.65
  13   0   4   -0.29    1.54
  13   0   4    2.54    1.81
 -14   0  -4    8.00    2.64
 -14   0  -4   14.47    3.29
  14   0   4   14.35    3.00
  14   0   4    8.17    2.99
  13  -1  -4    7.42    2.64
  13  -1  -4    4.41    1.41
  13  -1  -4    3.32    2.71
 -13   1   4    3.73    3.04
 -13   1   4   10.58    3.01
  12  -1  -4    1.22    1.21
  12  -1  -4    3.73    1.94
  12  -1  -4    2.50    2.65
 -12   1   4    4.41    2.41
 -12   1   4    3.01    2.06
  11  -1  -4   12.86    2.64
  11  -1  -4   10.61    1.54
 -11   1   4   17.74    3.30
 -11   1   4    7.59    3.17
  10  -1  -4    0.63    1.75
  10  -1  -4    1.63    2.41
  10  -1  -4    0.11    1.05
 -10   1   4    1.83    1.78
 -10   1   4    1.61    2.05
   9  -1  -4   35.72    2.05
   9  -1  -4   34.04    3.62
   9  -1  -4   34.75    3.25
  -9   1   4   31.45    3.93
  -9   1   4   35.78    3.65
   8  -1  -4    1.72    1.61
   8  -1  -4    2.72    0.98
   8  -1  -4    2.01    1.64
  -8   1   4   -0.42    2.33
  -8   1   4    1.19    1.91
   7  -1  -4   10.89    1.96
   7  -1  -4   10.39    1.18
   7  -1  -4   13.93    2.41
  -7   1   4    9.45    2.09
  -7   1   4   14.12    2.70
   6  -1  -4    1.59    1.72
   6  -1  -4    0.24    0.75
   6  -1  -4    0.78    1.25
  -6   1   4    1.32    1.24
  -6   1   4    2.10    1.49
   5  -1  -4   15.28    2.07
   5  -1  -4   17.43    2.33
   5  -1  -4   16.98    1.26
  -5   1   4   18.89    2.29
  -5   1   4   16.69    2.22
   4  -1  -4   59.57    1.97
   4  -1  -4   53.28    2.94
  -4   1   4   52.80    3.18
  -4   1   4   60.00    3.17
   3  -1  -4   43.01    1.45
   3  -1  -4   36.82    2.12
   3  -1  -4   42.36    2.33
  -3   1   4   40.97    2.43
  -3   1   4   42.23    2.80
   2  -1  -4   48.88    1.43
   2  -1  -4   55.43    2.53
   2  -1  -4   54.42    2.36
  -2   1   4   52.41    2.31
  -2   1   4   53.54    2.63
  -2   1   4   50.52    1.46
   1  -1  -4   68.78    2.76
   1  -1  -4   73.73    2.56
  -1   1   4   66.88    2.29
  -1   1   4   67.56    2.78
  -1   1   4   66.34    1.69
   0  -1  -4  116.43    3.10
   0  -1  -4  114.41    3.37
   0   1   4  114.39    3.07
   0   1   4  108.36    3.32
  -1  -1  -4   18.67    1.55
  -1  -1  -4   15.39    1.45
   1   1   4   16.50    1.53
   1   1   4   15.60    1.24
  -2  -1  -4  267.00    5.67
  -2  -1  -4  261.67    5.92
   2   1   4  248.96    5.62
   2   1   4  255.02    5.83
  -3  -1  -4  442.81    9.41
   3   1   4  442.82    9.18
  -4  -1  -4  110.49    3.52
  -4  -1  -4  111.14    3.20
   4   1   4  111.37    3.34
   4   1   4  108.00    3.21
  -5  -1  -4  337.45    8.02
  -5  -1  -4  332.21    7.77
   5   1   4  341.20    7.93
   5   1   4  340.19    7.76
  -6  -1  -4   12.50    2.05
  -6  -1  -4   11.08    1.83
   6   1   4   13.68    2.08
   6   1   4   10.10    1.63
  -7  -1  -4  292.98    7.81
  -7  -1  -4  269.75    7.26
   7   1   4  290.58    7.60
   7   1   4  286.18    7.54
  -8  -1  -4   34.01    2.65
  -8  -1  -4   36.97    2.58
   8   1   4   34.97    2.53
   8   1   4   36.65    2.89
  -9  -1  -4   -0.62    1.20
   9   1   4   -0.90    1.13
 -10  -1  -4    9.86    2.40
 -10  -1  -4   16.19    2.80
  10   1   4   10.09    1.99
  10   1   4   10.37    2.34
 -11  -1  -4    2.02    2.47
 -11  -1  -4    0.99    1.66
  11   1   4    4.05    1.84
  11   1   4    4.69    2.27
 -12  -1  -4    3.52    2.11
 -12  -1  -4    3.86    1.98
  12   1   4    5.50    1.99
  12   1   4    1.38    2.27
 -13  -1  -4    5.13    2.65
 -13  -1  -4    3.85    2.26
  13   1   4    6.67    2.58
  13   1   4    1.59    2.35
 -14  -1  -4   11.99    3.29
 -14  -1  -4    7.51    2.82
  14   1   4    3.94    2.76
  14   1   4   14.52    3.03
 -15  -1  -4    8.27    2.98
 -15  -1  -4    8.29    3.23
  15   1   4    6.27    2.04
  15   1   4    0.31    1.83
  12  -2  -4    7.06    1.45
  12  -2  -4    9.93    2.40
  12  -2  -4    9.99    3.10
 -12   2   4    8.23    2.74
 -12   2   4    6.31    2.67
  11  -2  -4    6.47    1.34
  11  -2  -4    7.94    2.39
 -11   2   4    6.41    2.81
 -11   2   4    3.77    3.03
  10  -2  -4    1.22    2.46
  10  -2  -4    1.63    1.06
 -10   2   4    2.05    1.86
 -10   2   4    1.28    2.10
   9  -2  -4    4.56    1.15
   9  -2  -4    2.40    1.87
   9  -2  -4    4.68    1.99
  -9   2   4   -1.55    2.47
  -9   2   4   -1.15    2.28
   8  -2  -4    3.92    1.01
   8  -2  -4    3.01    2.20
   8  -2  -4    5.86    1.91
  -8   2   4    3.20    1.71
  -8   2   4    7.13    2.65
   7  -2  -4   25.10    2.57
   7  -2  -4   24.90    2.96
   7  -2  -4   25.97    1.55
  -7   2   4   27.57    2.50
  -7   2   4   25.76    3.12
   6  -2  -4   25.42    2.40
   6  -2  -4   28.23    2.44
   6  -2  -4   29.83    1.47
  -6   2   4   27.77    2.31
  -6   2   4   31.47    3.06
   5  -2  -4   42.91    1.87
   5  -2  -4   38.09    2.62
   5  -2  -4   41.13    3.05
  -5   2   4   35.09    2.85
  -5   2   4   38.03    3.32
   4  -2  -4   18.41    2.13
   4  -2  -4   15.34    2.18
   4  -2  -4   17.76    1.16
  -4   2   4   16.66    2.50
  -4   2   4   15.07    1.75
   3  -2  -4   -0.60    1.46
   3  -2  -4    0.73    0.56
   3  -2  -4   -3.20    1.50
  -3   2   4   -1.18    1.79
  -3   2   4   -1.89    1.31
   2  -2  -4   27.51    1.80
   2  -2  -4   26.50    1.96
  -2   2   4   27.14    2.26
  -2   2   4   23.40    1.59
   1  -2  -4    1.76    0.98
   1  -2  -4    1.30    1.11
  -1   2   4    0.66    1.12
  -1   2   4    0.49    0.65
  -1   2   4    0.89    0.31
   0  -2  -4  237.48    5.37
   0   2   4  235.97    5.34
   0   2   4  233.13    5.57
  -1  -2  -4   31.42    1.63
   1   2   4   30.68    1.62
   1   2   4   30.29    1.87
  -2  -2  -4   55.83    2.00
   2   2   4   55.98    2.22
   2   2   4   56.82    2.01
  -3  -2  -4   52.61    1.94
   3   2   4   48.06    2.05
   3   2   4   49.74    1.95
  -4  -2  -4   81.86    2.62
  -4  -2  -4   68.41    2.52
   4   2   4   81.66    2.64
   4   2   4   80.96    2.61
  -5  -2  -4    0.21    1.09
  -5  -2  -4    0.89    1.28
   5   2   4    0.99    0.80
   5   2   4    0.56    0.88
  -6  -2  -4   16.44    2.33
  -6  -2  -4   17.74    1.82
   6   2   4   15.59    1.62
   6   2   4   13.89    2.04
  -7  -2  -4  110.22    4.17
  -7  -2  -4  111.82    4.13
   7   2   4  107.22    4.22
   7   2   4  111.03    3.94
  -8  -2  -4   30.48    2.48
   8   2   4   34.31    2.38
   8   2   4   28.27    2.72
  -9  -2  -4   70.24    3.99
  -9  -2  -4   67.92    3.48
   9   2   4   80.84    3.93
   9   2   4   79.63    3.89
 -10  -2  -4    8.02    1.81
 -10  -2  -4    8.36    2.44
  10   2   4    8.25    1.84
  10   2   4   10.36    2.21
 -11  -2  -4    1.71    2.34
 -11  -2  -4    0.11    1.47
  11   2   4   -0.03    1.45
 -12  -2  -4    7.16    2.54
 -12  -2  -4   12.70    3.08
  12   2   4    9.46    2.16
  12   2   4    8.20    2.50
 -13  -2  -4   64.49    4.45
 -13  -2  -4   63.56    4.81
  13   2   4   61.55    4.56
  13   2   4   63.72    4.15
 -14  -2  -4    1.32    2.72
 -14  -2  -4    5.37    2.11
  14   2   4    0.27    1.70
  14   2   4    3.80    2.30
 -15  -2  -4   11.90    2.85
 -15  -2  -4    5.75    2.74
  15   2   4    9.34    2.27
  15   2   4    6.56    2.75
  12  -3  -4    2.89    1.80
  12  -3  -4    8.20    2.89
  12  -3  -4    0.51    1.06
 -12   3   4    3.16    2.98
 -12   3   4    3.90    2.69
  11  -3  -4    8.86    2.70
  11  -3  -4    4.13    1.22
 -11   3   4    9.68    4.80
 -11   3   4    6.36    3.33
  10  -3  -4    8.75    2.88
  10  -3  -4    8.00    1.31
 -10   3   4    5.47    2.44
 -10   3   4   10.51    2.92
   9  -3  -4   36.14    3.40
   9  -3  -4   36.32    2.03
   9  -3  -4   43.62    3.59
  -9   3   4   37.69    3.32
  -9   3   4   38.60    3.99
   8  -3  -4    0.67    0.83
   8  -3  -4   -1.60    2.04
   8  -3  -4   -0.13    1.59
  -8   3   4    0.24    2.48
  -8   3   4   -0.53    1.53
   7  -3  -4   48.32    1.92
   7  -3  -4   40.33    3.60
  -7   3   4   41.98    3.47
   6  -3  -4    0.64    0.63
   6  -3  -4    0.03    1.71
   6  -3  -4    1.64    1.72
  -6   3   4    2.40    2.09
  -6   3   4    0.56    1.60
   5  -3  -4   46.06    2.76
   5  -3  -4   44.36    3.14
   5  -3  -4   44.28    1.57
  -5   3   4   45.36    2.99
  -5   3   4   44.86    2.96
   4  -3  -4   13.18    1.88
   4  -3  -4   13.03    1.79
   4  -3  -4   13.02    0.92
  -4   3   4   12.60    1.64
  -4   3   4   14.57    2.04
   3  -3  -4    5.08    0.59
   3  -3  -4    3.89    1.87
   3  -3  -4    5.52    1.50
  -3   3   4    3.14    1.70
  -3   3   4    2.57    1.48
   2  -3  -4    1.82    1.12
   2  -3  -4    1.45    1.02
  -2   3   4    2.23    1.63
  -2   3   4    0.29    1.25
   1  -3  -4    0.67    0.76
  -1   3   4    0.30    0.85
  -1   3   4    0.27    0.93
  -1   3   4    0.42    0.23
   0  -3  -4   70.77    2.63
   0   3   4   70.15    2.65
   0   3   4   71.46    2.33
  -1  -3  -4   43.79    1.73
  -1  -3  -4   41.93    2.07
   1   3   4   42.26    1.94
   1   3   4   40.75    1.76
  -2  -3  -4  141.29    3.44
  -2  -3  -4  143.78    3.68
   2   3   4  137.64    3.44
   2   3   4  137.90    3.58
  -3  -3  -4  440.76    9.07
   3   3   4  430.57    8.94
   3   3   4  433.56    8.81
  -4  -3  -4   89.19    2.71
  -4  -3  -4   87.75    2.88
   4   3   4   94.53    2.76
   4   3   4   93.74    2.85
  -5  -3  -4   44.26    2.17
   5   3   4   47.61    2.27
   5   3   4   47.84    2.23
  -6  -3  -4   22.74    2.22
   6   3   4   21.30    2.05
   6   3   4   21.67    2.23
  -7  -3  -4   33.43    2.52
  -7  -3  -4   33.35    2.85
   7   3   4   28.13    2.57
   7   3   4   32.67    2.56
  -8  -3  -4   16.40    2.19
   8   3   4   14.38    2.11
   8   3   4   16.48    2.20
  -9  -3  -4   27.23    2.32
  -9  -3  -4   25.14    2.68
   9   3   4   29.76    2.33
   9   3   4   32.06    2.38
 -10  -3  -4    7.89    2.20
 -10  -3  -4   11.74    1.93
  10   3   4    8.72    2.15
  10   3   4    9.71    1.75
 -11  -3  -4    3.93    2.30
 -11  -3  -4    6.39    1.84
  11   3   4    3.99    2.09
  11   3   4    4.22    2.22
 -12  -3  -4    0.01    2.12
 -12  -3  -4    3.16    2.64
  12   3   4    1.11    2.16
  12   3   4    0.28    2.08
 -13  -3  -4    8.54    2.68
 -13  -3  -4    8.24    2.44
  13   3   4    9.09    2.25
  13   3   4   10.06    2.20
 -14  -3  -4   -2.48    2.42
 -14  -3  -4    2.43    1.76
  14   3   4    0.65    2.15
  14   3   4    6.62    2.65
 -15  -3  -4   24.28    3.50
 -15  -3  -4   18.19    3.43
  15   3   4   33.80    3.45
  15   3   4   21.22    3.45
  11  -4  -4    0.34    2.17
  11  -4  -4    1.88    2.61
  11  -4  -4   -1.06    0.86
 -11   4   4   -0.84    1.87
 -11   4   4    1.67    1.90
  10  -4  -4   17.93    2.74
  10  -4  -4   18.93    3.39
  10  -4  -4   10.50    1.32
 -10   4   4   18.15    3.79
 -10   4   4   17.81    3.29
   9  -4  -4    0.50    2.26
   9  -4  -4   -0.01    0.81
  -9   4   4    1.87    2.00
  -9   4   4    2.59    2.37
   8  -4  -4   24.89    2.95
   8  -4  -4   29.35    1.65
   8  -4  -4   26.59    3.46
  -8   4   4   23.42    3.19
  -8   4   4   24.21    3.20
   7  -4  -4   20.02    1.35
   7  -4  -4   18.14    2.52
   7  -4  -4   19.96    2.93
  -7   4   4   20.35    3.21
  -7   4   4   20.03    2.53
   6  -4  -4    0.92    1.83
   6  -4  -4   -0.32    1.75
  -6   4   4    2.44    1.66
  -6   4   4    1.21    1.81
   5  -4  -4   13.36    0.92
   5  -4  -4   15.39    2.19
   5  -4  -4   14.61    1.91
  -5   4   4   11.31    1.96
  -5   4   4   12.46    2.38
   4  -4  -4    2.37    1.49
   4  -4  -4    0.88    0.42
   4  -4  -4   -0.04    1.10
  -4   4   4    1.91    1.33
  -4   4   4    0.82    1.37
   3  -4  -4   41.63    2.44
   3  -4  -4   44.92    2.93
  -3   4   4   40.70    2.34
  -3   4   4   44.90    3.19
   2  -4  -4   16.78    1.73
  -2   4   4   13.68    1.73
  -2   4   4   12.35    1.75
   1  -4  -4  123.89    3.91
   1  -4  -4  123.72    3.75
  -1   4   4  122.49    3.66
  -1   4   4  122.20    4.04
   0  -4  -4    4.10    1.03
   0  -4  -4    4.54    1.08
   0   4   4    4.56    0.93
   0   4   4    4.25    1.20
  -1  -4  -4  134.47    3.41
  -1  -4  -4  137.66    3.70
   1   4   4  135.70    3.40
   1   4   4  134.85    3.66
  -2  -4  -4  217.44    5.07
  -2  -4  -4  214.24    4.77
   2   4   4  222.83    5.00
   2   4   4  213.49    4.73
  -3  -4  -4    8.68    1.20
  -3  -4  -4    7.11    0.88
   3   4   4    8.12    1.00
   3   4   4    6.42    0.83
  -4  -4  -4   55.03    2.28
  -4  -4  -4   53.46    1.93
   4   4   4   54.07    2.05
   4   4   4   52.21    2.02
  -5  -4  -4    8.80    1.21
  -5  -4  -4   11.39    1.47
   5   4   4    7.98    1.29
   5   4   4    9.10    1.32
  -6  -4  -4  117.81    3.75
  -6  -4  -4  118.35    3.98
   6   4   4  120.01    3.77
   6   4   4  115.82    3.78
  -7  -4  -4    8.27    1.52
   7   4   4    5.78    1.54
   7   4   4    5.66    1.53
  -8  -4  -4    0.81    0.63
   8   4   4   -0.32    1.02
   8   4   4   -0.89    1.31
  -9  -4  -4   11.19    1.68
  -9  -4  -4   13.03    2.10
   9   4   4   13.45    2.03
   9   4   4   12.50    1.98
 -10  -4  -4    0.92    1.67
 -10  -4  -4    2.29    1.91
  10   4   4   -0.72    1.47
  10   4   4    0.84    1.55
 -11  -4  -4   -2.82    1.62
 -11  -4  -4    1.65    2.02
  11   4   4    1.31    1.44
  11   4   4    1.16    1.81
 -12  -4  -4   13.07    2.98
 -12  -4  -4   14.37    2.42
  12   4   4   17.34    2.48
  12   4   4   15.27    2.45
 -13  -4  -4    5.26    2.13
 -13  -4  -4    2.99    2.38
  13   4   4    3.75    2.30
  13   4   4    3.32    2.26
 -14  -4  -4    5.64    2.02
 -14  -4  -4    2.95    3.13
  14   4   4    4.51    2.53
  14   4   4    5.13    1.95
 -15  -4  -4   12.32    2.79
 -15  -4  -4   16.53    3.28
  15   4   4   19.71    3.14
  15   4   4   17.92    2.84
  11  -5  -4    4.67    2.39
  11  -5  -4    7.02    2.83
 -11   5   4    9.69    3.51
 -11   5   4    5.76    2.62
  10  -5  -4   10.39    1.21
  10  -5  -4   11.48    2.81
  10  -5  -4   10.09    2.42
 -10   5   4   12.62    2.61
 -10   5   4    8.28    2.70
   9  -5  -4    5.68    0.96
   9  -5  -4    6.58    2.74
   9  -5  -4    5.33    1.93
  -9   5   4    9.93    3.08
  -9   5   4   10.58    2.71
   8  -5  -4   14.54    1.20
   8  -5  -4   13.41    2.46
  -8   5   4   14.47    2.82
  -8   5   4   12.41    3.13
   7  -5  -4   14.44    2.36
   7  -5  -4   15.48    2.93
   7  -5  -4   16.10    1.16
  -7   5   4   18.03    2.52
  -7   5   4   11.08    3.01
   6  -5  -4   41.59    3.04
   6  -5  -4   39.37    1.43
   6  -5  -4   39.30    2.99
  -6   5   4   38.19    3.84
  -6   5   4   41.15    3.36
   5  -5  -4    1.59    1.61
   5  -5  -4   -0.22    0.39
   5  -5  -4   -0.79    1.13
  -5   5   4   -0.81    1.78
  -5   5   4   -0.78    1.45
   4  -5  -4   23.17    0.74
   4  -5  -4   27.63    2.58
   4  -5  -4   24.69    2.41
  -4   5   4   26.97    2.72
  -4   5   4   23.30    2.03
   3  -5  -4   58.44    3.06
  -3   5   4   57.43    2.68
  -3   5   4   56.88    3.33
   2  -5  -4   -1.21    1.23
   2  -5  -4   -1.78    1.17
  -2   5   4    0.56    1.56
  -2   5   4   -1.98    1.24
   1  -5  -4   26.07    2.21
   1  -5  -4   26.22    2.14
  -1   5   4   27.54    2.50
  -1   5   4   24.78    2.02
   0  -5  -4   -0.23    1.02
   0  -5  -4   -1.45    1.06
   0   5   4    0.93    1.55
   0   5   4   -0.43    0.89
   0   5   4    0.03    0.18
  -1  -5  -4    5.13    1.06
  -1  -5  -4    4.59    1.19
   1   5   4    6.26    1.33
   1   5   4    5.58    1.01
  -2  -5  -4   51.21    1.88
  -2  -5  -4   51.57    2.11
   2   5   4   48.03    2.07
   2   5   4   49.36    1.77
  -3  -5  -4  174.32    4.02
  -3  -5  -4  176.41    4.36
   3   5   4  176.30    4.04
   3   5   4  182.49    4.17
  -4  -5  -4   -1.52    0.79
  -4  -5  -4    0.80    1.02
   4   5   4    1.47    0.97
   4   5   4    1.25    0.93
  -5  -5  -4  131.07    3.59
  -5  -5  -4  126.46    3.73
   5   5   4  132.79    3.56
   5   5   4  131.24    3.60
  -6  -5  -4   45.84    2.47
  -6  -5  -4   41.14    2.32
   6   5   4   45.71    2.21
   6   5   4   42.65    2.23
  -7  -5  -4    0.09    1.11
  -7  -5  -4   -0.90    1.21
   7   5   4   -0.08    1.16
   7   5   4    0.21    1.15
  -8  -5  -4   84.21    3.41
  -8  -5  -4   77.14    3.44
   8   5   4   80.37    3.29
   8   5   4   76.48    3.24
  -9  -5  -4    4.69    1.54
   9   5   4    3.80    1.48
   9   5   4    3.91    1.53
 -10  -5  -4    0.92    1.01
 -10  -5  -4    3.52    1.72
  10   5   4    3.11    1.60
  10   5   4    4.69    1.75
 -11  -5  -4    6.56    1.75
 -11  -5  -4    4.57    2.06
  11   5   4    2.75    1.87
  11   5   4    3.23    1.88
 -12  -5  -4   34.97    3.49
 -12  -5  -4   30.74    3.03
  12   5   4   36.95    3.47
  12   5   4   37.53    3.47
 -13  -5  -4    0.54    1.53
 -13  -5  -4    1.60    2.28
  13   5   4    1.12    2.05
  13   5   4    0.83    1.91
 -14  -5  -4   23.01    3.35
 -14  -5  -4   25.98    3.65
  14   5   4   19.50    2.83
  14   5   4   28.44    3.45
 -15  -5  -4   14.06    2.82
 -15  -5  -4   12.50    2.56
  15   5   4    9.33    2.69
  15   5   4   15.52    2.57
 -16  -5  -4    5.63    2.71
  16   5   4   -0.55    1.64
  16   5   4   13.56    2.74
  10  -6  -4    1.29    0.73
  10  -6  -4    3.88    2.33
  10  -6  -4    4.58    2.48
 -10   6   4    2.94    2.45
 -10   6   4    3.82    3.12
   9  -6  -4    0.41    0.65
   9  -6  -4    2.38    2.20
   9  -6  -4    2.55    1.80
  -9   6   4    3.47    2.41
  -9   6   4   -0.27    2.65
   8  -6  -4   14.47    1.26
   8  -6  -4   17.15    2.56
   8  -6  -4   20.21    3.13
  -8   6   4   13.38    2.81
  -8   6   4   14.79    2.47
   7  -6  -4   -0.13    0.50
  -7   6   4   -1.66    2.23
  -7   6   4    3.15    2.43
   6  -6  -4    4.93    2.18
   6  -6  -4    6.45    0.59
   6  -6  -4    6.50    2.22
  -6   6   4    9.44    2.26
  -6   6   4    7.66    2.12
   5  -6  -4   -1.89    1.49
   5  -6  -4   -0.32    1.69
  -5   6   4    0.01    1.24
  -5   6   4    2.08    2.06
   4  -6  -4   14.62    2.11
  -4   6   4   15.77    2.39
  -4   6   4   14.81    2.12
   3  -6  -4   10.42    1.80
   3  -6  -4    7.94    1.59
  -3   6   4    9.93    1.89
  -3   6   4    6.21    1.50
   2  -6  -4   97.31    3.60
   2  -6  -4   97.04    3.65
  -2   6   4   93.77    3.86
  -2   6   4   99.96    3.64
   1  -6  -4   15.59    1.81
   1  -6  -4   13.46    1.71
  -1   6   4   17.87    1.98
  -1   6   4   14.36    1.53
   0  -6  -4   20.85    2.01
   0  -6  -4   16.13    1.64
   0   6   4   22.76    2.10
   0   6   4   17.59    1.74
  -1  -6  -4   30.72    1.95
  -1  -6  -4   32.76    1.88
   1   6   4   29.34    1.67
   1   6   4   31.91    2.23
  -2  -6  -4    3.24    1.13
  -2  -6  -4    4.43    1.00
   2   6   4    2.48    0.84
   2   6   4    3.89    1.17
  -3  -6  -4   47.33    1.80
  -3  -6  -4   46.49    2.08
   3   6   4   42.25    1.77
   3   6   4   43.76    1.68
  -4  -6  -4   52.39    1.87
  -4  -6  -4   55.67    2.28
   4   6   4   52.25    1.91
   4   6   4   52.82    1.93
  -5  -6  -4  100.31    2.91
  -5  -6  -4  107.51    3.26
   5   6   4  103.23    2.91
   5   6   4  107.84    2.95
  -6  -6  -4   55.12    2.30
  -6  -6  -4   55.23    2.56
   6   6   4   54.42    2.29
   6   6   4   52.52    2.26
  -7  -6  -4    7.04    1.38
   7   6   4    7.79    1.26
   7   6   4    6.67    1.25
  -8  -6  -4   25.56    2.05
  -8  -6  -4   22.53    2.33
   8   6   4   25.88    2.13
   8   6   4   22.83    2.11
  -9  -6  -4    7.77    1.57
  -9  -6  -4    7.31    1.70
   9   6   4    9.72    1.74
   9   6   4    7.93    1.72
 -10  -6  -4    0.88    1.53
 -10  -6  -4   -1.54    1.35
  10   6   4   -1.72    1.34
  10   6   4   -0.23    1.35
 -11  -6  -4    1.14    1.63
  11   6   4    1.20    1.63
  11   6   4    0.00    1.16
 -12  -6  -4    2.86    1.19
 -12  -6  -4    2.11    1.48
  12   6   4    0.41    2.12
  12   6   4    2.65    1.93
 -13  -6  -4   20.05    3.03
 -13  -6  -4   19.60    3.02
  13   6   4   25.88    2.78
  13   6   4   24.54    3.07
 -14  -6  -4   12.61    2.46
 -14  -6  -4   11.60    2.31
  14   6   4    9.50    2.56
  14   6   4   14.64    2.67
 -15  -6  -4    5.30    2.45
 -15  -6  -4    1.63    2.35
  15   6   4    0.79    1.60
  15   6   4    6.00    2.30
 -16  -6  -4    6.65    2.72
 -16  -6  -4   10.62    2.83
  16   6   4    9.54    2.18
  16   6   4   -0.41    2.30
   9  -7  -4    4.65    2.50
   9  -7  -4    1.83    0.72
   9  -7  -4    2.49    2.05
  -9   7   4    5.07    2.38
  -9   7   4    5.26    2.39
   8  -7  -4    7.13    2.50
   8  -7  -4    4.16    2.12
  -8   7   4    6.32    2.46
  -8   7   4    8.48    2.89
   7  -7  -4   20.59    2.69
   7  -7  -4   14.35    2.41
  -7   7   4   14.27    2.76
  -7   7   4   14.27    3.23
   6  -7  -4   10.42    2.48
  -6   7   4   18.02    3.08
  -6   7   4   13.59    2.57
   5  -7  -4   12.64    2.40
  -5   7   4   11.02    2.22
  -5   7   4    9.24    2.17
   4  -7  -4    5.29    2.12
   4  -7  -4    8.57    1.95
  -4   7   4    8.41    2.22
  -4   7   4    8.26    1.90
   3  -7  -4   -0.35    1.28
   3  -7  -4    1.53    1.41
  -3   7   4    2.69    1.73
  -3   7   4   -0.23    1.28
   2  -7  -4   12.72    1.71
   2  -7  -4   13.50    1.70
  -2   7   4   12.49    1.93
  -2   7   4   11.11    1.67
   1  -7  -4    0.72    1.17
   1  -7  -4   -0.90    1.13
  -1   7   4   -0.65    0.88
  -1   7   4    0.07    1.22
   0  -7  -4   71.92    2.81
   0  -7  -4   76.34    2.78
   0   7   4   68.48    3.04
   0   7   4   66.55    2.56
  -1  -7  -4    0.25    0.99
  -1  -7  -4    1.46    1.06
   1   7   4    0.48    0.38
   1   7   4    0.43    0.86
   1   7   4    2.33    1.27
  -2  -7  -4  137.93    3.49
   2   7   4  143.31    3.67
   2   7   4  133.98    3.26
  -3  -7  -4  286.05    5.98
  -3  -7  -4  282.59    5.81
   3   7   4  278.89    5.62
   3   7   4  278.86    5.71
  -4  -7  -4    6.68    1.06
  -4  -7  -4    5.82    0.77
   4   7   4    5.93    0.68
   4   7   4    6.94    0.74
  -5  -7  -4   16.85    1.64
  -5  -7  -4   14.92    1.23
   5   7   4   14.72    1.13
   5   7   4   16.58    1.26
  -6  -7  -4   11.69    1.12
  -6  -7  -4   11.40    1.73
   6   7   4   13.26    1.36
  -7  -7  -4   11.13    1.51
   7   7   4   10.01    1.24
   7   7   4   10.14    1.30
  -8  -7  -4   -1.74    0.97
  -8  -7  -4   -1.54    1.02
   8   7   4   -0.85    0.91
   8   7   4   -0.19    0.90
  -9  -7  -4   18.91    2.22
  -9  -7  -4   16.28    1.98
   9   7   4   21.41    2.21
   9   7   4   18.43    1.90
 -10  -7  -4   -0.08    1.44
 -10  -7  -4    2.09    1.45
  10   7   4    0.52    1.34
  10   7   4   -0.01    1.31
 -11  -7  -4   31.58    3.01
 -11  -7  -4   35.17    3.06
  11   7   4   37.11    2.88
  11   7   4   25.91    2.68
 -12  -7  -4    2.52    1.99
 -12  -7  -4    1.91    1.77
  12   7   4    2.59    1.72
  12   7   4    3.22    1.79
 -13  -7  -4    6.00    2.17
  13   7   4    8.09    2.25
  13   7   4    7.64    2.07
 -14  -7  -4    8.17    2.35
  14   7   4    8.62    2.18
  14   7   4    8.35    2.30
 -15  -7  -4    0.63    2.09
 -15  -7  -4    4.73    1.93
  15   7   4    7.18    2.27
  15   7   4    2.80    2.27
 -16  -7  -4    4.70    2.48
  16   7   4    5.17    2.50
  16   7   4   13.99    2.68
   9  -8  -4    8.50    2.66
   9  -8  -4   11.87    2.62
  -9   8   4    9.45    2.66
  -9   8   4    8.02    2.61
   8  -8  -4   -1.10    1.27
   8  -8  -4    3.47    2.23
  -8   8   4    5.15    2.81
  -8   8   4    2.01    2.17
   7  -8  -4    5.62    2.38
   7  -8  -4    8.03    2.29
  -7   8   4   12.20    2.63
  -7   8   4    4.15    2.60
   6  -8  -4    1.75    1.05
   6  -8  -4    1.71    2.06
  -6   8   4    5.43    2.54
  -6   8   4    1.65    1.97
   5  -8  -4   23.28    2.93
  -5   8   4   20.24    2.67
  -5   8   4   16.84    2.93
  -4   8   4    1.41    1.68
  -4   8   4   -0.66    1.92
   3  -8  -4    0.86    1.53
   3  -8  -4    0.08    1.41
  -3   8   4    1.12    1.78
  -3   8   4    3.72    1.55
   2  -8  -4   33.64    2.66
   2  -8  -4   30.87    2.44
  -2   8   4   33.98    2.32
  -2   8   4   30.66    2.79
   1  -8  -4    2.47    1.15
   1  -8  -4    1.64    1.12
  -1   8   4    0.94    1.45
  -1   8   4    2.11    1.14
   0  -8  -4    3.37    1.12
   0  -8  -4    2.91    1.11
   0   8   4    1.68    0.97
   0   8   4    5.19    1.47
  -1  -8  -4   52.42    2.19
  -1  -8  -4   49.43    2.08
   1   8   4   47.33    2.38
   1   8   4   50.14    1.96
   1   8   4   46.96    1.32
  -2  -8  -4    7.47    1.01
  -2  -8  -4    7.03    0.99
   2   8   4    6.26    0.75
   2   8   4    5.82    0.67
   2   8   4    6.70    1.03
  -3  -8  -4   47.42    1.56
  -3  -8  -4   48.27    1.62
   3   8   4   47.56    1.23
   3   8   4   45.54    1.16
   3   8   4   48.12    1.70
  -4  -8  -4  117.35    2.69
  -4  -8  -4  123.55    2.86
  -5  -8  -4   25.80    1.46
  -5  -8  -4   20.53    1.08
   5   8   4   23.58    0.85
   5   8   4   22.77    0.78
  -6  -8  -4   67.08    2.45
   6   8   4   64.90    1.96
   6   8   4   68.31    2.08
  -7  -8  -4   56.83    2.25
  -7  -8  -4   54.66    2.39
   7   8   4   56.10    2.12
   7   8   4   62.79    2.22
  -8  -8  -4   -0.96    1.12
  -8  -8  -4    0.94    1.03
   8   8   4    0.07    0.95
   8   8   4    0.58    1.01
  -9  -8  -4   -0.72    1.15
  -9  -8  -4   -1.65    1.14
   9   8   4    0.09    1.20
 -10  -8  -4    3.47    1.41
 -10  -8  -4    4.24    1.62
  10   8   4    4.52    1.61
[truncated: 939,433 more chars]
