# Supplementary material for: Ligand Postsynthetic Functionalization with Fluorinated Boranes and Implications in Hydrogenation Catalysis
Source: ACS Catal. 2023 Nov 30;13(24):16055–66. doi: 10.1021/acscatal.3c02764 (PMC10852356; doi:10.1021/acscatal.3c02764)
Supplement: Supplementary file 3 — cs3c02764_si_003.cif [file cs3c02764_si_003.cif]

data_global
# 1. SUBMISSION DETAILS
_publ_contact_author
;
       Macarena Gonz\'alez Alf\'erez
        Instituto de Investigaciones Qu\'imicas (IIQ)
        Universidad de Sevilla and Consejo Superior de Investigaciones Cient\'ificas
        Avenida Am\'erico Vespucio 49
        41092 Sevilla (Spain)
;
_publ_contact_author_phone         '34 954489554'
_publ_contact_author_email         macarena.gonzalez@iiq.csic.es
_publ_requested_journal            '?'
_publ_requested_coeditor_name
;
?
;
#=========================================================================
# Data for compound 2b (local labelling jcm08521a)
#========================================================================= 
data_2b
_audit_creation_date               2022-10-27
_audit_creation_method
;
Olex2 1.5
(compiled 2022.04.07 svn.rca3783a0 for OlexSys, GUI svn.r6498)
;
_shelx_SHELXL_version_number       '2018/3'
_audit_contact_author_address      ?
_audit_contact_author_email        ?
_audit_contact_author_name         ''
_audit_contact_author_phone        ?
_publ_contact_author_id_orcid      ?
_publ_section_references
;
Dolomanov, O.V., Bourhis, L.J., Gildea, R.J, Howard, J.A.K. & Puschmann, H.
 (2009), J. Appl. Cryst. 42, 339-341.

Sheldrick, G.M. (2015). Acta Cryst. C71, 3-8.
;
_chemical_name_common              ?
_chemical_name_systematic          ?
_chemical_formula_moiety           'C57 H38 B F10 P2 Rh'
_chemical_formula_sum              'C57 H0.50 B F10 P2 Rh'
_chemical_formula_weight           1050.73
_chemical_melting_point            ?
loop_
  _atom_type_symbol
  _atom_type_description
  _atom_type_scat_dispersion_real
  _atom_type_scat_dispersion_imag
  _atom_type_scat_source
 'B' 'B' 0.0013 0.0007 'International Tables Vol C Tables 4.2.6.8 and 6.1.1.4'
 'C' 'C' 0.0033 0.0016 'International Tables Vol C Tables 4.2.6.8 and 6.1.1.4'
 'F' 'F' 0.0171 0.0103 'International Tables Vol C Tables 4.2.6.8 and 6.1.1.4'
 'P' 'P' 0.1023 0.0942 'International Tables Vol C Tables 4.2.6.8 and 6.1.1.4'
 'Rh' 'Rh' -1.1178 0.9187
 'International Tables Vol C Tables 4.2.6.8 and 6.1.1.4'
 'H' 'H' 0.0000 0.0000 'International Tables Vol C Tables 4.2.6.8 and 6.1.1.4'

_shelx_space_group_comment
;
The symmetry employed for this shelxl refinement is uniquely defined
by the following loop, which should always be used as a source of
symmetry information in preference to the above space-group names.
They are only intended as comments.
;
_space_group_crystal_system        'triclinic'
_space_group_IT_number             2
_space_group_name_H-M_alt          'P -1'
_space_group_name_Hall             '-P 1'
loop_
  _space_group_symop_operation_xyz
 'x, y, z'
 '-x, -y, -z'

_cell_length_a                     12.4932(7)
_cell_length_b                     14.5721(7)
_cell_length_c                     15.3049(8)
_cell_angle_alpha                  92.693(2)
_cell_angle_beta                   102.918(2)
_cell_angle_gamma                  100.272(2)
_cell_volume                       2661.3(2)
_cell_formula_units_Z              2
_cell_measurement_reflns_used      9966
_cell_measurement_temperature      193.00
_cell_measurement_theta_max        28.29
_cell_measurement_theta_min        2.43
_shelx_estimated_absorpt_T_max     ?
_shelx_estimated_absorpt_T_min     ?
_exptl_absorpt_coefficient_mu      0.450
_exptl_absorpt_correction_T_max    ?
_exptl_absorpt_correction_T_min    ?
_exptl_absorpt_correction_type     none
_exptl_absorpt_process_details     
;
SADABS-2016/2 (Bruker,2016/2) was used for absorption correction.
wR2(int) was 0.1004 before and 0.0665 after correction.
The Ratio of minimum to maximum transmission is 0.8977.
The \l/2 correction factor is Not present.
;
_exptl_absorpt_special_details     ?
_exptl_crystal_colour              yellow
_exptl_crystal_density_diffrn      1.311
_exptl_crystal_density_meas        ?
_exptl_crystal_density_method      ?
_exptl_crystal_description         prism
_exptl_crystal_F_000               1025
_exptl_crystal_size_max            0.15
_exptl_crystal_size_mid            0.11
_exptl_crystal_size_min            0.09
_exptl_transmission_factor_max     ?
_exptl_transmission_factor_min     ?
_diffrn_reflns_av_R_equivalents    0.0558
_diffrn_reflns_av_unetI/netI       0.0323
_diffrn_reflns_Laue_measured_fraction_full  0.999
_diffrn_reflns_Laue_measured_fraction_max  0.995
_diffrn_reflns_limit_h_max         16
_diffrn_reflns_limit_h_min         -16
_diffrn_reflns_limit_k_max         19
_diffrn_reflns_limit_k_min         -19
_diffrn_reflns_limit_l_max         20
_diffrn_reflns_limit_l_min         -20
_diffrn_reflns_number              94649
_diffrn_reflns_point_group_measured_fraction_full  0.999
_diffrn_reflns_point_group_measured_fraction_max  0.995
_diffrn_reflns_theta_full          25.242
_diffrn_reflns_theta_max           28.331
_diffrn_reflns_theta_min           1.999
_diffrn_ambient_temperature        193.00
_diffrn_detector_area_resol_mean   ?
_diffrn_measured_fraction_theta_full  0.999
_diffrn_measured_fraction_theta_max  0.995
_diffrn_measurement_device_type    'Bruker APEX-II CCD'
_diffrn_measurement_method         '\f and \w scans'
_diffrn_radiation_type             MoK\a
_diffrn_radiation_wavelength       0.71073
_diffrn_source                     ?
_reflns_Friedel_coverage           0.000
_reflns_Friedel_fraction_full      .
_reflns_Friedel_fraction_max       .
_reflns_number_gt                  10769
_reflns_number_total               13218
_reflns_special_details
;
 Reflections were merged by SHELXL according to the crystal
 class for the calculation of statistics and refinement.
 
 Structure factors included contributions from the .fab file.
 
 _reflns_Friedel_fraction is defined as the number of unique
 Friedel pairs measured divided by the number that would be
 possible theoretically, ignoring centric projections and
 systematic absences.
;
_reflns_threshold_expression       'I > 2\s(I)'
_computing_cell_refinement         'SAINT V8.38A (Bruker, 2018)'
_computing_data_collection         ?
_computing_data_reduction          'SAINT V8.38A (Bruker, 2018)'
_computing_molecular_graphics      'Olex2 1.5 (Dolomanov et al., 2009)'
_computing_publication_material    'Olex2 1.5 (Dolomanov et al., 2009)'
_computing_structure_refinement    'SHELXL 2018/3 (Sheldrick, 2015)'
_computing_structure_solution      'olex2.solve 1.3 (Bourhis et al., 2015)'
_refine_diff_density_max           1.085
_refine_diff_density_min           -0.756
_refine_diff_density_rms           0.074
_refine_ls_extinction_coef         .
_refine_ls_extinction_method       none
_refine_ls_goodness_of_fit_ref     1.060
_refine_ls_hydrogen_treatment      mixed
_refine_ls_matrix_type             full
_refine_ls_number_parameters       674
_refine_ls_number_reflns           13218
_refine_ls_number_restraints       0
_refine_ls_R_factor_all            0.0582
_refine_ls_R_factor_gt             0.0415
_refine_ls_restrained_S_all        1.060
_refine_ls_shift/su_max            0.002
_refine_ls_shift/su_mean           0.000
_refine_ls_structure_factor_coef   Fsqd
_refine_ls_weighting_details      
 'w=1/[\s^2^(Fo^2^)+(0.0327P)^2^+3.9106P] where P=(Fo^2^+2Fc^2^)/3'
_refine_ls_weighting_scheme        calc
_refine_ls_wR_factor_gt            0.0908
_refine_ls_wR_factor_ref           0.1032
_refine_special_details            ?
_olex2_refinement_description
;
1. Fixed Uiso
 At 1.2 times of:
  All B(H) groups, All C(H) groups
2. Others
 Sof(C40B)=Sof(C41B)=Sof(H41B)=Sof(C42B)=Sof(H42B)=Sof(C43B)=Sof(H43B)=
 Sof(C44B)=Sof(H44B)=Sof(C45B)=Sof(H45B)=1-FVAR(1)
 Sof(C40A)=Sof(C41A)=Sof(H41A)=Sof(C42A)=Sof(H42A)=Sof(C43A)=Sof(H43A)=
 Sof(C44A)=Sof(H44A)=Sof(C45A)=Sof(H45A)=FVAR(1)
3.a Ternary CH refined with riding coordinates:
 B1(H1)
3.b Aromatic/amide H refined with riding coordinates:
 C2(H2), C5(H5), C6(H6), C7(H7), C8(H8), C9(H9), C11(H11), C12(H12), C13(H13),
 C14(H14), C15(H15), C17(H17), C18(H18), C19(H19), C20(H20), C21(H21), C23(H23),
  C24(H24), C25(H25), C26(H26), C27(H27), C29(H29), C30(H30), C31(H31),
 C32(H32), C33(H33), C35(H35), C36(H36), C37(H37), C38(H38), C39(H39),
 C41A(H41A), C42A(H42A), C43A(H43A), C44A(H44A), C45A(H45A), C41B(H41B),
 C42B(H42B), C43B(H43B), C44B(H44B), C45B(H45B)
;
_atom_sites_solution_hydrogens     mixed
_atom_sites_solution_primary       iterative
_atom_sites_solution_secondary     ?
loop_
  _atom_site_label
  _atom_site_type_symbol
  _atom_site_fract_x
  _atom_site_fract_y
  _atom_site_fract_z
  _atom_site_U_iso_or_equiv
  _atom_site_adp_type
  _atom_site_occupancy
  _atom_site_site_symmetry_order
  _atom_site_calc_flag
  _atom_site_refinement_flags_posn
  _atom_site_refinement_flags_adp
  _atom_site_refinement_flags_occupancy
  _atom_site_disorder_assembly
  _atom_site_disorder_group
 Rh1 Rh 0.59479(2) 0.27757(2) 0.68027(2) 0.02458(6) Uani 1 1 d . . . . .
 P1 P 0.65749(5) 0.37331(4) 0.81251(4) 0.02428(13) Uani 1 1 d . . . . .
 P2 P 0.50675(7) 0.14487(4) 0.73009(4) 0.03203(15) Uani 1 1 d . . . . .
 F1 F 0.93419(19) 0.19918(15) 0.46450(19) 0.0703(7) Uani 1 1 d . . . . .
 F2 F 0.9649(3) 0.1995(2) 0.2982(2) 0.1193(13) Uani 1 1 d . . . . .
 F3 F 0.8180(3) 0.2625(2) 0.1656(2) 0.1321(15) Uani 1 1 d . . . . .
 F4 F 0.6404(3) 0.3250(2) 0.20493(15) 0.0973(10) Uani 1 1 d . . . . .
 F5 F 0.60843(17) 0.32659(13) 0.37049(12) 0.0514(5) Uani 1 1 d . . . . .
 F6 F 0.91571(15) 0.20806(12) 0.69160(14) 0.0505(5) Uani 1 1 d . . . . .
 F7 F 1.09382(17) 0.32286(17) 0.79459(17) 0.0714(7) Uani 1 1 d . . . . .
 F8 F 1.15001(17) 0.50368(16) 0.75750(17) 0.0717(7) Uani 1 1 d . . . . .
 F9 F 1.02267(16) 0.56728(12) 0.61324(15) 0.0537(5) Uani 1 1 d . . . . .
 F10 F 0.84444(14) 0.45435(11) 0.50923(12) 0.0414(4) Uani 1 1 d . . . . .
 C1 C 0.6473(2) 0.28889(16) 0.54947(15) 0.0246(5) Uani 1 1 d . . . . .
 C2 C 0.6372(2) 0.37832(17) 0.58500(15) 0.0262(5) Uani 1 1 d . . . . .
 H2 H 0.698351 0.428274 0.609652 0.031 Uiso 1 1 calc R U . . .
 C3 C 0.5214(2) 0.38225(18) 0.57823(15) 0.0277(5) Uani 1 1 d . . . . .
 C4 C 0.4578(2) 0.29066(18) 0.54604(16) 0.0293(5) Uani 1 1 d . . . . .
 C5 C 0.5385(2) 0.23213(18) 0.53548(15) 0.0268(5) Uani 1 1 d . . . . .
 H5 H 0.521040 0.166176 0.521394 0.032 Uiso 1 1 calc R U . . .
 C6 C 0.4665(2) 0.45643(19) 0.59434(17) 0.0331(6) Uani 1 1 d . . . . .
 H6 H 0.508139 0.517132 0.617483 0.040 Uiso 1 1 calc R U . . .
 C7 C 0.3521(3) 0.4381(2) 0.5756(2) 0.0450(7) Uani 1 1 d . . . . .
 H7 H 0.313945 0.487180 0.585227 0.054 Uiso 1 1 calc R U . . .
 C8 C 0.2896(3) 0.3482(3) 0.5425(3) 0.0530(8) Uani 1 1 d . . . . .
 H8 H 0.210189 0.338160 0.529422 0.064 Uiso 1 1 calc R U . . .
 C9 C 0.3407(2) 0.2746(2) 0.5286(2) 0.0437(7) Uani 1 1 d . . . . .
 H9 H 0.297451 0.213882 0.507636 0.052 Uiso 1 1 calc R U . . .
 C10 C 0.7051(2) 0.49575(16) 0.79317(15) 0.0270(5) Uani 1 1 d . . . . .
 C11 C 0.8044(2) 0.51692(18) 0.76501(18) 0.0339(6) Uani 1 1 d . . . . .
 H11 H 0.844421 0.468634 0.757290 0.041 Uiso 1 1 calc R U . . .
 C12 C 0.8461(3) 0.6077(2) 0.7480(2) 0.0410(7) Uani 1 1 d . . . . .
 H12 H 0.913865 0.621193 0.728516 0.049 Uiso 1 1 calc R U . . .
 C13 C 0.7882(3) 0.6779(2) 0.7595(2) 0.0491(8) Uani 1 1 d . . . . .
 H13 H 0.815848 0.739965 0.747581 0.059 Uiso 1 1 calc R U . . .
 C14 C 0.6910(3) 0.6582(2) 0.7882(2) 0.0508(8) Uani 1 1 d . . . . .
 H14 H 0.652073 0.706945 0.796836 0.061 Uiso 1 1 calc R U . . .
 C15 C 0.6486(3) 0.56726(19) 0.8048(2) 0.0385(6) Uani 1 1 d . . . . .
 H15 H 0.580703 0.554314 0.824158 0.046 Uiso 1 1 calc R U . . .
 C16 C 0.5504(2) 0.37794(16) 0.87539(16) 0.0276(5) Uani 1 1 d . . . . .
 C17 C 0.4496(2) 0.3989(2) 0.82882(19) 0.0376(6) Uani 1 1 d . . . . .
 H17 H 0.440030 0.410417 0.767232 0.045 Uiso 1 1 calc R U . . .
 C18 C 0.3636(3) 0.4032(2) 0.8709(2) 0.0458(7) Uani 1 1 d . . . . .
 H18 H 0.296285 0.419657 0.838907 0.055 Uiso 1 1 calc R U . . .
 C19 C 0.3756(3) 0.3837(2) 0.9595(2) 0.0477(8) Uani 1 1 d . . . . .
 H19 H 0.316242 0.386140 0.988501 0.057 Uiso 1 1 calc R U . . .
 C20 C 0.4732(3) 0.3606(2) 1.0059(2) 0.0447(7) Uani 1 1 d . . . . .
 H20 H 0.480676 0.346113 1.066549 0.054 Uiso 1 1 calc R U . . .
 C21 C 0.5611(3) 0.35842(19) 0.96439(18) 0.0353(6) Uani 1 1 d . . . . .
 H21 H 0.628887 0.343457 0.997190 0.042 Uiso 1 1 calc R U . . .
 C22 C 0.7829(2) 0.35800(18) 0.89468(16) 0.0297(5) Uani 1 1 d . . . . .
 C23 C 0.8222(2) 0.4180(2) 0.97335(18) 0.0361(6) Uani 1 1 d . . . . .
 H23 H 0.781899 0.464902 0.985024 0.043 Uiso 1 1 calc R U . . .
 C24 C 0.9190(3) 0.4102(2) 1.0346(2) 0.0456(7) Uani 1 1 d . . . . .
 H24 H 0.943849 0.450651 1.088622 0.055 Uiso 1 1 calc R U . . .
 C25 C 0.9794(3) 0.3444(3) 1.0179(2) 0.0532(8) Uani 1 1 d . . . . .
 H25 H 1.045782 0.339164 1.060360 0.064 Uiso 1 1 calc R U . . .
 C26 C 0.9439(3) 0.2860(3) 0.9398(2) 0.0613(10) Uani 1 1 d . . . . .
 H26 H 0.986219 0.240740 0.927886 0.074 Uiso 1 1 calc R U . . .
 C27 C 0.8464(3) 0.2930(2) 0.8783(2) 0.0494(8) Uani 1 1 d . . . . .
 H27 H 0.822677 0.252647 0.824163 0.059 Uiso 1 1 calc R U . . .
 C28 C 0.5576(2) 0.03874(18) 0.70506(17) 0.0335(6) Uani 1 1 d . . . . .
 C29 C 0.5160(3) -0.04433(19) 0.7385(2) 0.0428(7) Uani 1 1 d . . . . .
 H29 H 0.461893 -0.044907 0.773401 0.051 Uiso 1 1 calc R U . . .
 C30 C 0.5530(3) -0.1256(2) 0.7214(2) 0.0484(8) Uani 1 1 d . . . . .
 H30 H 0.523972 -0.181719 0.744308 0.058 Uiso 1 1 calc R U . . .
 C31 C 0.6312(3) -0.1257(2) 0.6715(2) 0.0531(9) Uani 1 1 d . . . . .
 H31 H 0.656242 -0.181842 0.659869 0.064 Uiso 1 1 calc R U . . .
 C32 C 0.6739(3) -0.0440(2) 0.6379(2) 0.0513(8) Uani 1 1 d . . . . .
 H32 H 0.728259 -0.044012 0.603375 0.062 Uiso 1 1 calc R U . . .
 C33 C 0.6366(3) 0.03858(19) 0.6551(2) 0.0400(6) Uani 1 1 d . . . . .
 H33 H 0.665868 0.094680 0.632153 0.048 Uiso 1 1 calc R U . . .
 C34 C 0.3582(3) 0.11549(19) 0.6769(2) 0.0418(7) Uani 1 1 d . . . . .
 C35 C 0.2882(3) 0.1746(2) 0.6951(3) 0.0729(13) Uani 1 1 d . . . . .
 H35 H 0.318522 0.228733 0.736253 0.087 Uiso 1 1 calc R U . . .
 C36 C 0.1760(4) 0.1558(3) 0.6545(5) 0.103(2) Uani 1 1 d . . . . .
 H36 H 0.128993 0.195819 0.669046 0.124 Uiso 1 1 calc R U . . .
 C37 C 0.1317(3) 0.0792(3) 0.5929(4) 0.0953(19) Uani 1 1 d . . . . .
 H37 H 0.053947 0.066328 0.565068 0.114 Uiso 1 1 calc R U . . .
 C38 C 0.1992(3) 0.0210(3) 0.5712(3) 0.0650(11) Uani 1 1 d . . . . .
 H38 H 0.168716 -0.031025 0.527466 0.078 Uiso 1 1 calc R U . . .
 C39 C 0.3120(3) 0.0388(2) 0.6137(2) 0.0422(7) Uani 1 1 d . . . . .
 H39 H 0.358436 -0.001892 0.599505 0.051 Uiso 1 1 calc R U . . .
 C46 C 0.7676(3) 0.26049(18) 0.4262(2) 0.0378(6) Uani 1 1 d . . . . .
 C47 C 0.8579(3) 0.2291(2) 0.4018(3) 0.0538(9) Uani 1 1 d . . . . .
 C48 C 0.8741(4) 0.2285(3) 0.3155(4) 0.0778(15) Uani 1 1 d . . . . .
 C49 C 0.8024(5) 0.2599(3) 0.2500(3) 0.0820(16) Uani 1 1 d . . . . .
 C50 C 0.7124(4) 0.2923(3) 0.2690(2) 0.0650(11) Uani 1 1 d . . . . .
 C51 C 0.6976(3) 0.2918(2) 0.3565(2) 0.0450(7) Uani 1 1 d . . . . .
 C52 C 0.9045(2) 0.41757(19) 0.5791(2) 0.0355(6) Uani 1 1 d . . . . .
 C53 C 0.8698(2) 0.32496(18) 0.5942(2) 0.0333(6) Uani 1 1 d . . . . .
 C54 C 0.9382(2) 0.2970(2) 0.6687(2) 0.0409(7) Uani 1 1 d . . . . .
 C55 C 1.0313(3) 0.3548(2) 0.7227(2) 0.0503(8) Uani 1 1 d . . . . .
 C56 C 1.0605(3) 0.4460(2) 0.7041(3) 0.0508(8) Uani 1 1 d . . . . .
 C57 C 0.9965(2) 0.4775(2) 0.6312(2) 0.0422(7) Uani 1 1 d . . . . .
 B1 B 0.7586(3) 0.2570(2) 0.5310(2) 0.0304(6) Uani 1 1 d . . . . .
 H1 H 0.758144 0.191380 0.547631 0.036 Uiso 1 1 calc R U . . .
 C40A C 0.5327(7) 0.1356(5) 0.8534(5) 0.0347(15) Uani 0.636(8) 1 d . . P A 1
 C41A C 0.4467(6) 0.1244(4) 0.8977(4) 0.0495(16) Uani 0.636(8) 1 d . . P A 1
 H41A H 0.371849 0.120990 0.864552 0.059 Uiso 0.636(8) 1 calc R U P A 1
 C42A C 0.4685(9) 0.1182(5) 0.9904(5) 0.077(3) Uani 0.636(8) 1 d . . P A 1
 H42A H 0.408663 0.109941 1.019993 0.093 Uiso 0.636(8) 1 calc R U P A 1
 C43A C 0.5750(9) 0.1239(4) 1.0383(4) 0.078(3) Uani 0.636(8) 1 d . . P A 1
 H43A H 0.589715 0.121627 1.101748 0.094 Uiso 0.636(8) 1 calc R U P A 1
 C44A C 0.6647(7) 0.1333(4) 0.9947(3) 0.059(2) Uani 0.636(8) 1 d . . P A 1
 H44A H 0.739228 0.135784 1.028098 0.071 Uiso 0.636(8) 1 calc R U P A 1
 C45A C 0.6415(6) 0.1387(3) 0.9026(3) 0.0427(14) Uani 0.636(8) 1 d . . P A 1
 H45A H 0.700816 0.144632 0.872518 0.051 Uiso 0.636(8) 1 calc R U P A 1
 C40B C 0.4842(10) 0.1400(8) 0.8456(8) 0.027(2) Uani 0.364(8) 1 d . . P A 2
 C41B C 0.3865(9) 0.1360(6) 0.8750(6) 0.040(2) Uiso 0.364(8) 1 d . . P A 2
 H41B H 0.318287 0.137964 0.833253 0.048 Uiso 0.364(8) 1 calc R U P A 2
 C42B C 0.3882(10) 0.1293(7) 0.9640(7) 0.051(3) Uiso 0.364(8) 1 d . . P A 2
 H42B H 0.321479 0.126866 0.984558 0.061 Uiso 0.364(8) 1 calc R U P A 2
 C43B C 0.4885(12) 0.1261(9) 1.0242(9) 0.044(3) Uiso 0.364(8) 1 d . . P A 2
 H43B H 0.488180 0.121501 1.085888 0.053 Uiso 0.364(8) 1 calc R U P A 2
 C44B C 0.5878(9) 0.1293(7) 0.9996(7) 0.040(2) Uiso 0.364(8) 1 d . . P A 2
 H44B H 0.655211 0.126650 1.042058 0.048 Uiso 0.364(8) 1 calc R U P A 2
 C45B C 0.5840(9) 0.1369(6) 0.9074(7) 0.034(2) Uiso 0.364(8) 1 d . . P A 2
 H45B H 0.650826 0.139878 0.887017 0.041 Uiso 0.364(8) 1 calc R U P A 2
 H H 0.693(3) 0.243(2) 0.717(2) 0.060(11) Uiso 1 1 d . . . . .

loop_
  _atom_site_aniso_label
  _atom_site_aniso_U_11
  _atom_site_aniso_U_22
  _atom_site_aniso_U_33
  _atom_site_aniso_U_23
  _atom_site_aniso_U_13
  _atom_site_aniso_U_12
 Rh1 0.03216(11) 0.02052(9) 0.01978(9) 0.00188(6) 0.00491(7) 0.00328(7)
 P1 0.0314(3) 0.0212(3) 0.0194(3) 0.0013(2) 0.0046(2) 0.0048(2)
 P2 0.0496(4) 0.0213(3) 0.0241(3) 0.0006(2) 0.0133(3) -0.0013(3)
 F1 0.0586(13) 0.0493(12) 0.120(2) 0.0083(12) 0.0510(14) 0.0174(10)
 F2 0.129(3) 0.095(2) 0.165(3) -0.021(2) 0.125(3) 0.0007(18)
 F3 0.196(4) 0.124(3) 0.0750(18) -0.0224(17) 0.099(2) -0.046(2)
 F4 0.138(3) 0.101(2) 0.0331(11) 0.0139(12) 0.0100(13) -0.0205(18)
 F5 0.0651(13) 0.0496(11) 0.0355(9) 0.0069(8) 0.0038(9) 0.0100(9)
 F6 0.0455(10) 0.0381(9) 0.0710(13) 0.0222(9) 0.0117(9) 0.0141(8)
 F7 0.0405(11) 0.0773(15) 0.0869(16) 0.0281(13) -0.0095(11) 0.0122(10)
 F8 0.0364(11) 0.0652(14) 0.0951(17) 0.0020(12) -0.0069(11) -0.0087(10)
 F9 0.0479(11) 0.0312(9) 0.0813(14) 0.0058(9) 0.0234(10) -0.0043(8)
 F10 0.0409(9) 0.0318(8) 0.0528(10) 0.0132(7) 0.0116(8) 0.0072(7)
 C1 0.0289(12) 0.0249(11) 0.0198(10) 0.0038(8) 0.0060(9) 0.0039(9)
 C2 0.0314(13) 0.0250(11) 0.0210(11) 0.0051(9) 0.0039(9) 0.0046(9)
 C3 0.0329(13) 0.0317(12) 0.0194(11) 0.0066(9) 0.0038(9) 0.0106(10)
 C4 0.0279(13) 0.0331(13) 0.0248(12) 0.0001(10) 0.0009(10) 0.0076(10)
 C5 0.0285(12) 0.0328(13) 0.0164(10) -0.0025(9) 0.0019(9) 0.0043(10)
 C6 0.0431(15) 0.0321(13) 0.0265(12) 0.0081(10) 0.0069(11) 0.0140(11)
 C7 0.0444(17) 0.0498(18) 0.0457(17) 0.0063(14) 0.0093(14) 0.0233(14)
 C8 0.0314(16) 0.060(2) 0.067(2) 0.0032(17) 0.0050(15) 0.0174(15)
 C9 0.0304(15) 0.0436(16) 0.0509(18) -0.0039(13) -0.0018(13) 0.0070(12)
 C10 0.0352(13) 0.0227(11) 0.0202(11) 0.0017(9) 0.0015(9) 0.0043(10)
 C11 0.0369(15) 0.0255(12) 0.0364(14) 0.0000(10) 0.0051(11) 0.0039(10)
 C12 0.0403(16) 0.0336(14) 0.0466(17) 0.0049(12) 0.0119(13) -0.0021(12)
 C13 0.066(2) 0.0282(14) 0.0532(19) 0.0129(13) 0.0153(16) 0.0045(14)
 C14 0.070(2) 0.0284(14) 0.064(2) 0.0126(14) 0.0259(18) 0.0205(15)
 C15 0.0484(17) 0.0314(14) 0.0413(15) 0.0077(11) 0.0170(13) 0.0137(12)
 C16 0.0337(13) 0.0225(11) 0.0254(11) -0.0024(9) 0.0077(10) 0.0023(9)
 C17 0.0392(16) 0.0429(16) 0.0299(13) -0.0003(11) 0.0061(11) 0.0093(12)
 C18 0.0392(17) 0.0488(18) 0.0495(18) -0.0019(14) 0.0099(14) 0.0107(14)
 C19 0.0493(19) 0.0473(18) 0.0511(18) -0.0022(14) 0.0263(15) 0.0045(14)
 C20 0.057(2) 0.0460(17) 0.0352(15) 0.0047(13) 0.0219(14) 0.0066(14)
 C21 0.0455(16) 0.0333(14) 0.0284(13) 0.0051(10) 0.0118(11) 0.0065(12)
 C22 0.0342(14) 0.0286(12) 0.0245(12) 0.0050(9) 0.0023(10) 0.0067(10)
 C23 0.0375(15) 0.0351(14) 0.0309(13) -0.0005(11) 0.0019(11) 0.0037(11)
 C24 0.0444(17) 0.0502(18) 0.0327(15) 0.0008(13) -0.0034(13) 0.0004(14)
 C25 0.0474(19) 0.068(2) 0.0397(17) 0.0132(15) -0.0069(14) 0.0174(17)
 C26 0.072(3) 0.075(3) 0.0421(18) 0.0068(17) -0.0009(17) 0.047(2)
 C27 0.065(2) 0.0515(19) 0.0327(15) 0.0008(13) -0.0012(14) 0.0314(16)
 C28 0.0442(16) 0.0232(12) 0.0280(12) 0.0027(10) 0.0003(11) 0.0034(11)
 C29 0.0545(19) 0.0274(13) 0.0402(16) 0.0077(11) 0.0038(13) -0.0005(12)
 C30 0.061(2) 0.0249(14) 0.0486(18) 0.0089(12) -0.0057(15) 0.0023(13)
 C31 0.073(2) 0.0306(15) 0.0489(18) 0.0008(13) -0.0060(17) 0.0174(15)
 C32 0.067(2) 0.0403(17) 0.0499(18) 0.0043(14) 0.0117(16) 0.0226(16)
 C33 0.0526(18) 0.0276(13) 0.0393(15) 0.0046(11) 0.0094(13) 0.0077(12)
 C34 0.0432(17) 0.0266(13) 0.0617(19) 0.0017(12) 0.0300(15) 0.0007(11)
 C35 0.065(2) 0.0365(17) 0.132(4) -0.012(2) 0.063(3) 0.0010(16)
 C36 0.048(2) 0.056(3) 0.222(7) 0.003(3) 0.072(3) 0.007(2)
 C37 0.035(2) 0.058(3) 0.193(6) 0.020(3) 0.028(3) 0.0037(18)
 C38 0.043(2) 0.0394(18) 0.105(3) 0.0038(19) 0.011(2) -0.0027(15)
 C39 0.0390(16) 0.0306(14) 0.0566(19) 0.0012(13) 0.0140(14) 0.0029(12)
 C46 0.0462(17) 0.0227(12) 0.0483(16) -0.0012(11) 0.0274(14) -0.0025(11)
 C47 0.062(2) 0.0318(15) 0.077(2) -0.0041(15) 0.046(2) -0.0022(15)
 C48 0.101(4) 0.048(2) 0.098(3) -0.013(2) 0.078(3) -0.015(2)
 C49 0.119(4) 0.063(3) 0.066(3) -0.016(2) 0.069(3) -0.031(3)
 C50 0.094(3) 0.050(2) 0.0385(18) -0.0039(15) 0.0216(19) -0.023(2)
 C51 0.062(2) 0.0329(14) 0.0380(16) -0.0021(12) 0.0208(14) -0.0075(14)
 C52 0.0292(14) 0.0335(14) 0.0476(16) 0.0078(12) 0.0146(12) 0.0079(11)
 C53 0.0276(13) 0.0280(13) 0.0478(16) 0.0054(11) 0.0137(11) 0.0075(10)
 C54 0.0298(14) 0.0351(14) 0.0617(19) 0.0135(13) 0.0136(13) 0.0104(11)
 C55 0.0290(15) 0.0536(19) 0.065(2) 0.0153(16) 0.0012(14) 0.0100(13)
 C56 0.0269(15) 0.0487(18) 0.071(2) 0.0035(16) 0.0053(15) 0.0003(13)
 C57 0.0321(15) 0.0299(14) 0.065(2) 0.0053(13) 0.0164(14) 0.0014(11)
 B1 0.0341(15) 0.0213(13) 0.0382(15) 0.0056(11) 0.0131(12) 0.0052(11)
 C40A 0.053(4) 0.023(2) 0.029(3) 0.0018(18) 0.016(4) 0.000(3)
 C41A 0.067(4) 0.041(3) 0.041(3) 0.000(2) 0.029(3) -0.007(3)
 C42A 0.137(10) 0.050(4) 0.037(4) -0.002(3) 0.032(5) -0.017(4)
 C43A 0.167(10) 0.037(3) 0.027(3) 0.005(2) 0.036(4) -0.009(4)
 C44A 0.099(6) 0.039(3) 0.030(3) 0.006(2) -0.001(3) 0.006(3)
 C45A 0.062(4) 0.033(2) 0.030(2) 0.0058(17) 0.005(2) 0.007(2)
 C40B 0.036(6) 0.023(4) 0.023(4) 0.003(3) 0.010(5) 0.001(5)

_geom_special_details
;
 All esds (except the esd in the dihedral angle between two l.s. planes)
 are estimated using the full covariance matrix.  The cell esds are taken
 into account individually in the estimation of esds in distances, angles
 and torsion angles; correlations between esds in cell parameters are only
 used when they are defined by crystal symmetry.  An approximate (isotropic)
 treatment of cell esds is used for estimating esds involving l.s. planes.
;
loop_
  _geom_bond_atom_site_label_1
  _geom_bond_atom_site_label_2
  _geom_bond_distance
  _geom_bond_site_symmetry_2
  _geom_bond_publ_flag
 Rh1 P1 2.3005(6) . ?
 Rh1 P2 2.2991(7) . ?
 Rh1 C1 2.246(2) . ?
 Rh1 C2 2.198(2) . ?
 Rh1 C3 2.385(2) . ?
 Rh1 C4 2.401(2) . ?
 Rh1 C5 2.201(2) . ?
 Rh1 H 1.42(4) . ?
 P1 C10 1.837(2) . ?
 P1 C16 1.823(3) . ?
 P1 C22 1.832(3) . ?
 P2 C28 1.829(3) . ?
 P2 C34 1.816(3) . ?
 P2 C40A 1.857(7) . ?
 P2 C40B 1.853(12) . ?
 F1 C47 1.341(5) . ?
 F2 C48 1.354(5) . ?
 F3 C49 1.351(4) . ?
 F4 C50 1.342(5) . ?
 F5 C51 1.356(4) . ?
 F6 C54 1.356(3) . ?
 F7 C55 1.353(4) . ?
 F8 C56 1.348(4) . ?
 F9 C57 1.348(3) . ?
 F10 C52 1.354(3) . ?
 C1 C2 1.425(3) . ?
 C1 C5 1.424(3) . ?
 C1 B1 1.620(4) . ?
 C2 H2 0.9500 . ?
 C2 C3 1.440(4) . ?
 C3 C4 1.428(4) . ?
 C3 C6 1.419(4) . ?
 C4 C5 1.462(3) . ?
 C4 C9 1.402(4) . ?
 C5 H5 0.9500 . ?
 C6 H6 0.9500 . ?
 C6 C7 1.368(4) . ?
 C7 H7 0.9500 . ?
 C7 C8 1.407(5) . ?
 C8 H8 0.9500 . ?
 C8 C9 1.374(4) . ?
 C9 H9 0.9500 . ?
 C10 C11 1.391(4) . ?
 C10 C15 1.385(4) . ?
 C11 H11 0.9500 . ?
 C11 C12 1.391(4) . ?
 C12 H12 0.9500 . ?
 C12 C13 1.381(4) . ?
 C13 H13 0.9500 . ?
 C13 C14 1.370(5) . ?
 C14 H14 0.9500 . ?
 C14 C15 1.393(4) . ?
 C15 H15 0.9500 . ?
 C16 C17 1.394(4) . ?
 C16 C21 1.387(3) . ?
 C17 H17 0.9500 . ?
 C17 C18 1.379(4) . ?
 C18 H18 0.9500 . ?
 C18 C19 1.381(5) . ?
 C19 H19 0.9500 . ?
 C19 C20 1.373(5) . ?
 C20 H20 0.9500 . ?
 C20 C21 1.391(4) . ?
 C21 H21 0.9500 . ?
 C22 C23 1.393(4) . ?
 C22 C27 1.387(4) . ?
 C23 H23 0.9500 . ?
 C23 C24 1.381(4) . ?
 C24 H24 0.9500 . ?
 C24 C25 1.369(5) . ?
 C25 H25 0.9500 . ?
 C25 C26 1.372(5) . ?
 C26 H26 0.9500 . ?
 C26 C27 1.386(4) . ?
 C27 H27 0.9500 . ?
 C28 C29 1.396(4) . ?
 C28 C33 1.378(4) . ?
 C29 H29 0.9500 . ?
 C29 C30 1.380(4) . ?
 C30 H30 0.9500 . ?
 C30 C31 1.367(5) . ?
 C31 H31 0.9500 . ?
 C31 C32 1.385(5) . ?
 C32 H32 0.9500 . ?
 C32 C33 1.399(4) . ?
 C33 H33 0.9500 . ?
 C34 C35 1.393(4) . ?
 C34 C39 1.391(4) . ?
 C35 H35 0.9500 . ?
 C35 C36 1.371(7) . ?
 C36 H36 0.9500 . ?
 C36 C37 1.376(7) . ?
 C37 H37 0.9500 . ?
 C37 C38 1.377(6) . ?
 C38 H38 0.9500 . ?
 C38 C39 1.386(5) . ?
 C39 H39 0.9500 . ?
 C46 C47 1.406(4) . ?
 C46 C51 1.372(5) . ?
 C46 B1 1.636(4) . ?
 C47 C48 1.379(6) . ?
 C48 C49 1.343(7) . ?
 C49 C50 1.377(7) . ?
 C50 C51 1.392(4) . ?
 C52 C53 1.389(4) . ?
 C52 C57 1.373(4) . ?
 C53 C54 1.388(4) . ?
 C53 B1 1.632(4) . ?
 C54 C55 1.379(5) . ?
 C55 C56 1.375(5) . ?
 C56 C57 1.369(5) . ?
 B1 H1 1.0000 . ?
 C40A C41A 1.384(8) . ?
 C40A C45A 1.391(9) . ?
 C41A H41A 0.9500 . ?
 C41A C42A 1.395(9) . ?
 C42A H42A 0.9500 . ?
 C42A C43A 1.354(13) . ?
 C43A H43A 0.9500 . ?
 C43A C44A 1.417(12) . ?
 C44A H44A 0.9500 . ?
 C44A C45A 1.384(7) . ?
 C45A H45A 0.9500 . ?
 C40B C41B 1.385(13) . ?
 C40B C45B 1.396(13) . ?
 C41B H41B 0.9500 . ?
 C41B C42B 1.366(14) . ?
 C42B H42B 0.9500 . ?
 C42B C43B 1.389(16) . ?
 C43B H43B 0.9500 . ?
 C43B C44B 1.368(16) . ?
 C44B H44B 0.9500 . ?
 C44B C45B 1.411(15) . ?
 C45B H45B 0.9500 . ?

loop_
  _geom_angle_atom_site_label_1
  _geom_angle_atom_site_label_2
  _geom_angle_atom_site_label_3
  _geom_angle
  _geom_angle_site_symmetry_1
  _geom_angle_site_symmetry_3
  _geom_angle_publ_flag
 P1 Rh1 C3 101.46(6) . . ?
 P1 Rh1 C4 130.43(6) . . ?
 P1 Rh1 H 81.1(15) . . ?
 P2 Rh1 P1 100.61(2) . . ?
 P2 Rh1 C3 130.65(7) . . ?
 P2 Rh1 C4 100.57(7) . . ?
 P2 Rh1 H 83.5(15) . . ?
 C1 Rh1 P1 130.05(6) . . ?
 C1 Rh1 P2 126.90(6) . . ?
 C1 Rh1 C3 60.98(9) . . ?
 C1 Rh1 C4 60.95(9) . . ?
 C1 Rh1 H 89.2(15) . . ?
 C2 Rh1 P1 99.71(7) . . ?
 C2 Rh1 P2 158.35(7) . . ?
 C2 Rh1 C1 37.40(9) . . ?
 C2 Rh1 C3 36.32(9) . . ?
 C2 Rh1 C4 60.01(9) . . ?
 C2 Rh1 C5 61.96(9) . . ?
 C2 Rh1 H 107.1(15) . . ?
 C3 Rh1 C4 34.72(9) . . ?
 C3 Rh1 H 143.4(15) . . ?
 C4 Rh1 H 145.6(15) . . ?
 C5 Rh1 P1 160.69(7) . . ?
 C5 Rh1 P2 96.93(7) . . ?
 C5 Rh1 C1 37.35(9) . . ?
 C5 Rh1 C3 60.45(9) . . ?
 C5 Rh1 C4 36.71(9) . . ?
 C5 Rh1 H 109.1(15) . . ?
 C10 P1 Rh1 112.12(8) . . ?
 C16 P1 Rh1 113.69(8) . . ?
 C16 P1 C10 104.50(11) . . ?
 C16 P1 C22 106.13(12) . . ?
 C22 P1 Rh1 120.08(9) . . ?
 C22 P1 C10 98.29(12) . . ?
 C28 P2 Rh1 114.35(10) . . ?
 C28 P2 C40A 95.2(2) . . ?
 C28 P2 C40B 106.5(4) . . ?
 C34 P2 Rh1 112.26(10) . . ?
 C34 P2 C28 103.55(13) . . ?
 C34 P2 C40A 111.3(3) . . ?
 C34 P2 C40B 93.7(4) . . ?
 C40A P2 Rh1 118.2(2) . . ?
 C40B P2 Rh1 123.1(4) . . ?
 C2 C1 Rh1 69.49(13) . . ?
 C2 C1 B1 127.8(2) . . ?
 C5 C1 Rh1 69.61(13) . . ?
 C5 C1 C2 105.2(2) . . ?
 C5 C1 B1 127.0(2) . . ?
 B1 C1 Rh1 124.03(16) . . ?
 Rh1 C2 H2 115.0 . . ?
 C1 C2 Rh1 73.12(13) . . ?
 C1 C2 H2 124.8 . . ?
 C1 C2 C3 110.4(2) . . ?
 C3 C2 Rh1 78.94(14) . . ?
 C3 C2 H2 124.8 . . ?
 C2 C3 Rh1 64.74(12) . . ?
 C4 C3 Rh1 73.25(14) . . ?
 C4 C3 C2 107.1(2) . . ?
 C6 C3 Rh1 128.97(17) . . ?
 C6 C3 C2 132.6(2) . . ?
 C6 C3 C4 120.3(2) . . ?
 C3 C4 Rh1 72.03(13) . . ?
 C3 C4 C5 106.4(2) . . ?
 C5 C4 Rh1 64.16(12) . . ?
 C9 C4 Rh1 130.6(2) . . ?
 C9 C4 C3 119.8(2) . . ?
 C9 C4 C5 133.8(2) . . ?
 Rh1 C5 H5 114.7 . . ?
 C1 C5 Rh1 73.04(13) . . ?
 C1 C5 C4 109.7(2) . . ?
 C1 C5 H5 125.1 . . ?
 C4 C5 Rh1 79.13(14) . . ?
 C4 C5 H5 125.1 . . ?
 C3 C6 H6 120.9 . . ?
 C7 C6 C3 118.2(3) . . ?
 C7 C6 H6 120.9 . . ?
 C6 C7 H7 119.3 . . ?
 C6 C7 C8 121.4(3) . . ?
 C8 C7 H7 119.3 . . ?
 C7 C8 H8 119.2 . . ?
 C9 C8 C7 121.6(3) . . ?
 C9 C8 H8 119.2 . . ?
 C4 C9 H9 120.6 . . ?
 C8 C9 C4 118.8(3) . . ?
 C8 C9 H9 120.6 . . ?
 C11 C10 P1 117.21(19) . . ?
 C15 C10 P1 124.2(2) . . ?
 C15 C10 C11 118.6(2) . . ?
 C10 C11 H11 119.5 . . ?
 C10 C11 C12 121.1(3) . . ?
 C12 C11 H11 119.5 . . ?
 C11 C12 H12 120.3 . . ?
 C13 C12 C11 119.5(3) . . ?
 C13 C12 H12 120.3 . . ?
 C12 C13 H13 120.0 . . ?
 C14 C13 C12 120.0(3) . . ?
 C14 C13 H13 120.0 . . ?
 C13 C14 H14 119.7 . . ?
 C13 C14 C15 120.7(3) . . ?
 C15 C14 H14 119.7 . . ?
 C10 C15 C14 120.1(3) . . ?
 C10 C15 H15 119.9 . . ?
 C14 C15 H15 119.9 . . ?
 C17 C16 P1 117.00(19) . . ?
 C21 C16 P1 124.5(2) . . ?
 C21 C16 C17 118.5(3) . . ?
 C16 C17 H17 119.5 . . ?
 C18 C17 C16 121.0(3) . . ?
 C18 C17 H17 119.5 . . ?
 C17 C18 H18 120.1 . . ?
 C17 C18 C19 119.8(3) . . ?
 C19 C18 H18 120.1 . . ?
 C18 C19 H19 120.0 . . ?
 C20 C19 C18 120.1(3) . . ?
 C20 C19 H19 120.0 . . ?
 C19 C20 H20 119.9 . . ?
 C19 C20 C21 120.3(3) . . ?
 C21 C20 H20 119.9 . . ?
 C16 C21 C20 120.3(3) . . ?
 C16 C21 H21 119.8 . . ?
 C20 C21 H21 119.8 . . ?
 C23 C22 P1 119.7(2) . . ?
 C27 C22 P1 122.2(2) . . ?
 C27 C22 C23 117.9(3) . . ?
 C22 C23 H23 119.6 . . ?
 C24 C23 C22 120.7(3) . . ?
 C24 C23 H23 119.6 . . ?
 C23 C24 H24 119.8 . . ?
 C25 C24 C23 120.4(3) . . ?
 C25 C24 H24 119.8 . . ?
 C24 C25 H25 120.0 . . ?
 C24 C25 C26 120.0(3) . . ?
 C26 C25 H25 120.0 . . ?
 C25 C26 H26 120.0 . . ?
 C25 C26 C27 120.0(3) . . ?
 C27 C26 H26 120.0 . . ?
 C22 C27 H27 119.5 . . ?
 C26 C27 C22 121.0(3) . . ?
 C26 C27 H27 119.5 . . ?
 C29 C28 P2 119.0(2) . . ?
 C33 C28 P2 122.0(2) . . ?
 C33 C28 C29 119.0(3) . . ?
 C28 C29 H29 119.7 . . ?
 C30 C29 C28 120.5(3) . . ?
 C30 C29 H29 119.7 . . ?
 C29 C30 H30 119.8 . . ?
 C31 C30 C29 120.3(3) . . ?
 C31 C30 H30 119.8 . . ?
 C30 C31 H31 120.0 . . ?
 C30 C31 C32 120.1(3) . . ?
 C32 C31 H31 120.0 . . ?
 C31 C32 H32 120.1 . . ?
 C31 C32 C33 119.8(3) . . ?
 C33 C32 H32 120.1 . . ?
 C28 C33 C32 120.2(3) . . ?
 C28 C33 H33 119.9 . . ?
 C32 C33 H33 119.9 . . ?
 C35 C34 P2 119.4(3) . . ?
 C39 C34 P2 122.4(2) . . ?
 C39 C34 C35 118.1(3) . . ?
 C34 C35 H35 119.5 . . ?
 C36 C35 C34 121.0(4) . . ?
 C36 C35 H35 119.5 . . ?
 C35 C36 H36 120.0 . . ?
 C35 C36 C37 120.0(4) . . ?
 C37 C36 H36 120.0 . . ?
 C36 C37 H37 119.8 . . ?
 C36 C37 C38 120.4(4) . . ?
 C38 C37 H37 119.8 . . ?
 C37 C38 H38 120.3 . . ?
 C37 C38 C39 119.5(4) . . ?
 C39 C38 H38 120.3 . . ?
 C34 C39 H39 119.5 . . ?
 C38 C39 C34 120.9(3) . . ?
 C38 C39 H39 119.5 . . ?
 C47 C46 B1 118.1(3) . . ?
 C51 C46 C47 113.9(3) . . ?
 C51 C46 B1 128.1(3) . . ?
 F1 C47 C46 119.6(3) . . ?
 F1 C47 C48 117.1(4) . . ?
 C48 C47 C46 123.3(4) . . ?
 F2 C48 C47 119.6(5) . . ?
 C49 C48 F2 120.3(4) . . ?
 C49 C48 C47 120.1(4) . . ?
 F3 C49 C50 118.8(6) . . ?
 C48 C49 F3 121.3(5) . . ?
 C48 C49 C50 119.9(4) . . ?
 F4 C50 C49 121.0(4) . . ?
 F4 C50 C51 120.1(4) . . ?
 C49 C50 C51 118.9(4) . . ?
 F5 C51 C46 120.5(3) . . ?
 F5 C51 C50 115.5(3) . . ?
 C46 C51 C50 123.9(4) . . ?
 F10 C52 C53 119.4(3) . . ?
 F10 C52 C57 115.8(2) . . ?
 C57 C52 C53 124.8(3) . . ?
 C52 C53 B1 122.9(2) . . ?
 C54 C53 C52 113.2(3) . . ?
 C54 C53 B1 123.8(2) . . ?
 F6 C54 C53 120.2(3) . . ?
 F6 C54 C55 116.0(3) . . ?
 C55 C54 C53 123.8(3) . . ?
 F7 C55 C54 120.6(3) . . ?
 F7 C55 C56 119.5(3) . . ?
 C56 C55 C54 119.8(3) . . ?
 F8 C56 C55 120.4(3) . . ?
 F8 C56 C57 120.6(3) . . ?
 C57 C56 C55 119.0(3) . . ?
 F9 C57 C52 121.0(3) . . ?
 F9 C57 C56 119.6(3) . . ?
 C56 C57 C52 119.3(3) . . ?
 C1 B1 C46 113.4(2) . . ?
 C1 B1 C53 109.6(2) . . ?
 C1 B1 H1 108.5 . . ?
 C46 B1 H1 108.5 . . ?
 C53 B1 C46 108.2(2) . . ?
 C53 B1 H1 108.5 . . ?
 C41A C40A P2 122.0(5) . . ?
 C41A C40A C45A 118.9(6) . . ?
 C45A C40A P2 119.2(5) . . ?
 C40A C41A H41A 119.6 . . ?
 C40A C41A C42A 120.8(7) . . ?
 C42A C41A H41A 119.6 . . ?
 C41A C42A H42A 120.0 . . ?
 C43A C42A C41A 120.0(8) . . ?
 C43A C42A H42A 120.0 . . ?
 C42A C43A H43A 119.7 . . ?
 C42A C43A C44A 120.6(6) . . ?
 C44A C43A H43A 119.7 . . ?
 C43A C44A H44A 120.7 . . ?
 C45A C44A C43A 118.6(7) . . ?
 C45A C44A H44A 120.7 . . ?
 C40A C45A H45A 119.5 . . ?
 C44A C45A C40A 121.0(7) . . ?
 C44A C45A H45A 119.5 . . ?
 C41B C40B P2 129.8(8) . . ?
 C41B C40B C45B 119.5(10) . . ?
 C45B C40B P2 110.7(7) . . ?
 C40B C41B H41B 120.0 . . ?
 C42B C41B C40B 120.1(10) . . ?
 C42B C41B H41B 120.0 . . ?
 C41B C42B H42B 120.3 . . ?
 C41B C42B C43B 119.3(11) . . ?
 C43B C42B H42B 120.3 . . ?
 C42B C43B H43B 118.2 . . ?
 C44B C43B C42B 123.6(12) . . ?
 C44B C43B H43B 118.2 . . ?
 C43B C44B H44B 122.0 . . ?
 C43B C44B C45B 116.0(10) . . ?
 C45B C44B H44B 122.0 . . ?
 C40B C45B C44B 121.5(9) . . ?
 C40B C45B H45B 119.2 . . ?
 C44B C45B H45B 119.2 . . ?

loop_
  _geom_torsion_atom_site_label_1
  _geom_torsion_atom_site_label_2
  _geom_torsion_atom_site_label_3
  _geom_torsion_atom_site_label_4
  _geom_torsion
  _geom_torsion_site_symmetry_1
  _geom_torsion_site_symmetry_2
  _geom_torsion_site_symmetry_3
  _geom_torsion_site_symmetry_4
  _geom_torsion_publ_flag
 Rh1 P1 C10 C11 -71.0(2) . . . . ?
 Rh1 P1 C10 C15 109.0(2) . . . . ?
 Rh1 P1 C16 C17 -52.2(2) . . . . ?
 Rh1 P1 C16 C21 125.1(2) . . . . ?
 Rh1 P1 C22 C23 178.11(19) . . . . ?
 Rh1 P1 C22 C27 3.5(3) . . . . ?
 Rh1 P2 C28 C29 174.99(19) . . . . ?
 Rh1 P2 C28 C33 -4.2(3) . . . . ?
 Rh1 P2 C34 C35 -67.1(3) . . . . ?
 Rh1 P2 C34 C39 108.8(3) . . . . ?
 Rh1 P2 C40A C41A 121.2(5) . . . . ?
 Rh1 P2 C40A C45A -59.6(6) . . . . ?
 Rh1 P2 C40B C41B 107.4(10) . . . . ?
 Rh1 P2 C40B C45B -75.0(9) . . . . ?
 Rh1 C1 C2 C3 -70.92(17) . . . . ?
 Rh1 C1 C5 C4 71.40(16) . . . . ?
 Rh1 C1 B1 C46 172.54(16) . . . . ?
 Rh1 C1 B1 C53 -66.5(3) . . . . ?
 Rh1 C2 C3 C4 -61.42(17) . . . . ?
 Rh1 C2 C3 C6 120.7(3) . . . . ?
 Rh1 C3 C4 C5 -55.03(16) . . . . ?
 Rh1 C3 C4 C9 127.1(3) . . . . ?
 Rh1 C3 C6 C7 -94.4(3) . . . . ?
 Rh1 C4 C5 C1 -67.39(16) . . . . ?
 Rh1 C4 C9 C8 91.7(4) . . . . ?
 P1 C10 C11 C12 179.4(2) . . . . ?
 P1 C10 C15 C14 -179.8(2) . . . . ?
 P1 C16 C17 C18 179.5(2) . . . . ?
 P1 C16 C21 C20 -177.7(2) . . . . ?
 P1 C22 C23 C24 -177.4(2) . . . . ?
 P1 C22 C27 C26 176.8(3) . . . . ?
 P2 C28 C29 C30 -179.6(2) . . . . ?
 P2 C28 C33 C32 179.6(2) . . . . ?
 P2 C34 C35 C36 178.4(4) . . . . ?
 P2 C34 C39 C38 -176.9(3) . . . . ?
 P2 C40A C41A C42A -179.6(5) . . . . ?
 P2 C40A C45A C44A 179.1(4) . . . . ?
 P2 C40B C41B C42B 177.6(9) . . . . ?
 P2 C40B C45B C44B -177.6(7) . . . . ?
 F1 C47 C48 F2 -0.7(5) . . . . ?
 F1 C47 C48 C49 -178.2(3) . . . . ?
 F2 C48 C49 F3 0.7(6) . . . . ?
 F2 C48 C49 C50 -177.7(3) . . . . ?
 F3 C49 C50 F4 0.7(6) . . . . ?
 F3 C49 C50 C51 -178.5(3) . . . . ?
 F4 C50 C51 F5 -0.6(4) . . . . ?
 F4 C50 C51 C46 -179.4(3) . . . . ?
 F6 C54 C55 F7 -0.9(5) . . . . ?
 F6 C54 C55 C56 179.8(3) . . . . ?
 F7 C55 C56 F8 -0.7(5) . . . . ?
 F7 C55 C56 C57 -180.0(3) . . . . ?
 F8 C56 C57 F9 -0.7(5) . . . . ?
 F8 C56 C57 C52 -178.7(3) . . . . ?
 F10 C52 C53 C54 -179.2(2) . . . . ?
 F10 C52 C53 B1 0.1(4) . . . . ?
 F10 C52 C57 F9 0.9(4) . . . . ?
 F10 C52 C57 C56 178.9(3) . . . . ?
 C1 C2 C3 Rh1 67.14(16) . . . . ?
 C1 C2 C3 C4 5.7(3) . . . . ?
 C1 C2 C3 C6 -172.1(2) . . . . ?
 C2 C1 C5 Rh1 -60.75(15) . . . . ?
 C2 C1 C5 C4 10.7(3) . . . . ?
 C2 C1 B1 C46 -98.1(3) . . . . ?
 C2 C1 B1 C53 22.9(3) . . . . ?
 C2 C3 C4 Rh1 56.03(15) . . . . ?
 C2 C3 C4 C5 1.0(3) . . . . ?
 C2 C3 C4 C9 -176.9(2) . . . . ?
 C2 C3 C6 C7 175.7(3) . . . . ?
 C3 C4 C5 Rh1 60.01(17) . . . . ?
 C3 C4 C5 C1 -7.4(3) . . . . ?
 C3 C4 C9 C8 0.5(4) . . . . ?
 C3 C6 C7 C8 0.9(4) . . . . ?
 C4 C3 C6 C7 -1.9(4) . . . . ?
 C5 C1 C2 Rh1 60.83(15) . . . . ?
 C5 C1 C2 C3 -10.1(3) . . . . ?
 C5 C1 B1 C46 83.6(3) . . . . ?
 C5 C1 B1 C53 -155.4(2) . . . . ?
 C5 C4 C9 C8 -176.7(3) . . . . ?
 C6 C3 C4 Rh1 -125.8(2) . . . . ?
 C6 C3 C4 C5 179.2(2) . . . . ?
 C6 C3 C4 C9 1.3(4) . . . . ?
 C6 C7 C8 C9 0.9(5) . . . . ?
 C7 C8 C9 C4 -1.6(5) . . . . ?
 C9 C4 C5 Rh1 -122.5(3) . . . . ?
 C9 C4 C5 C1 170.1(3) . . . . ?
 C10 P1 C16 C17 70.4(2) . . . . ?
 C10 P1 C16 C21 -112.4(2) . . . . ?
 C10 P1 C22 C23 56.5(2) . . . . ?
 C10 P1 C22 C27 -118.1(3) . . . . ?
 C10 C11 C12 C13 0.3(4) . . . . ?
 C11 C10 C15 C14 0.2(4) . . . . ?
 C11 C12 C13 C14 0.5(5) . . . . ?
 C12 C13 C14 C15 -0.9(5) . . . . ?
 C13 C14 C15 C10 0.6(5) . . . . ?
 C15 C10 C11 C12 -0.6(4) . . . . ?
 C16 P1 C10 C11 165.5(2) . . . . ?
 C16 P1 C10 C15 -14.6(3) . . . . ?
 C16 P1 C22 C23 -51.3(2) . . . . ?
 C16 P1 C22 C27 134.1(3) . . . . ?
 C16 C17 C18 C19 -2.1(5) . . . . ?
 C17 C16 C21 C20 -0.5(4) . . . . ?
 C17 C18 C19 C20 0.5(5) . . . . ?
 C18 C19 C20 C21 1.1(5) . . . . ?
 C19 C20 C21 C16 -1.1(5) . . . . ?
 C21 C16 C17 C18 2.1(4) . . . . ?
 C22 P1 C10 C11 56.3(2) . . . . ?
 C22 P1 C10 C15 -123.7(2) . . . . ?
 C22 P1 C16 C17 173.7(2) . . . . ?
 C22 P1 C16 C21 -9.1(3) . . . . ?
 C22 C23 C24 C25 1.4(5) . . . . ?
 C23 C22 C27 C26 2.1(5) . . . . ?
 C23 C24 C25 C26 0.2(6) . . . . ?
 C24 C25 C26 C27 -0.7(6) . . . . ?
 C25 C26 C27 C22 -0.5(6) . . . . ?
 C27 C22 C23 C24 -2.6(4) . . . . ?
 C28 P2 C34 C35 169.1(3) . . . . ?
 C28 P2 C34 C39 -15.1(3) . . . . ?
 C28 P2 C40A C41A -117.6(5) . . . . ?
 C28 P2 C40A C45A 61.6(5) . . . . ?
 C28 P2 C40B C41B -117.6(10) . . . . ?
 C28 P2 C40B C45B 60.0(8) . . . . ?
 C28 C29 C30 C31 0.2(5) . . . . ?
 C29 C28 C33 C32 0.3(4) . . . . ?
 C29 C30 C31 C32 0.1(5) . . . . ?
 C30 C31 C32 C33 -0.1(5) . . . . ?
 C31 C32 C33 C28 -0.1(5) . . . . ?
 C33 C28 C29 C30 -0.4(4) . . . . ?
 C34 P2 C28 C29 -62.5(2) . . . . ?
 C34 P2 C28 C33 118.2(2) . . . . ?
 C34 P2 C40A C41A -10.8(6) . . . . ?
 C34 P2 C40A C45A 168.4(4) . . . . ?
 C34 P2 C40B C41B -12.3(11) . . . . ?
 C34 P2 C40B C45B 165.3(8) . . . . ?
 C34 C35 C36 C37 -1.9(8) . . . . ?
 C35 C34 C39 C38 -1.0(5) . . . . ?
 C35 C36 C37 C38 -0.2(9) . . . . ?
 C36 C37 C38 C39 1.6(8) . . . . ?
 C37 C38 C39 C34 -1.0(6) . . . . ?
 C39 C34 C35 C36 2.5(6) . . . . ?
 C46 C47 C48 F2 178.2(3) . . . . ?
 C46 C47 C48 C49 0.7(6) . . . . ?
 C47 C46 C51 F5 -178.2(3) . . . . ?
 C47 C46 C51 C50 0.5(4) . . . . ?
 C47 C46 B1 C1 -176.4(2) . . . . ?
 C47 C46 B1 C53 61.7(3) . . . . ?
 C47 C48 C49 F3 178.2(3) . . . . ?
 C47 C48 C49 C50 -0.2(6) . . . . ?
 C48 C49 C50 F4 179.2(4) . . . . ?
 C48 C49 C50 C51 0.0(6) . . . . ?
 C49 C50 C51 F5 178.7(3) . . . . ?
 C49 C50 C51 C46 -0.1(5) . . . . ?
 C51 C46 C47 F1 178.1(3) . . . . ?
 C51 C46 C47 C48 -0.8(4) . . . . ?
 C51 C46 B1 C1 4.3(4) . . . . ?
 C51 C46 B1 C53 -117.5(3) . . . . ?
 C52 C53 C54 F6 -179.3(3) . . . . ?
 C52 C53 C54 C55 0.1(4) . . . . ?
 C52 C53 B1 C1 -71.8(3) . . . . ?
 C52 C53 B1 C46 52.3(3) . . . . ?
 C53 C52 C57 F9 -178.1(3) . . . . ?
 C53 C52 C57 C56 -0.2(5) . . . . ?
 C53 C54 C55 F7 179.6(3) . . . . ?
 C53 C54 C55 C56 0.3(5) . . . . ?
 C54 C53 B1 C1 107.4(3) . . . . ?
 C54 C53 B1 C46 -128.4(3) . . . . ?
 C54 C55 C56 F8 178.6(3) . . . . ?
 C54 C55 C56 C57 -0.7(5) . . . . ?
 C55 C56 C57 F9 178.6(3) . . . . ?
 C55 C56 C57 C52 0.6(5) . . . . ?
 C57 C52 C53 C54 -0.2(4) . . . . ?
 C57 C52 C53 B1 179.1(3) . . . . ?
 B1 C1 C2 Rh1 -117.8(2) . . . . ?
 B1 C1 C2 C3 171.3(2) . . . . ?
 B1 C1 C5 Rh1 117.9(2) . . . . ?
 B1 C1 C5 C4 -170.7(2) . . . . ?
 B1 C46 C47 F1 -1.2(4) . . . . ?
 B1 C46 C47 C48 179.9(3) . . . . ?
 B1 C46 C51 F5 1.0(4) . . . . ?
 B1 C46 C51 C50 179.8(3) . . . . ?
 B1 C53 C54 F6 1.4(4) . . . . ?
 B1 C53 C54 C55 -179.2(3) . . . . ?
 C40A P2 C28 C29 50.8(3) . . . . ?
 C40A P2 C28 C33 -128.4(3) . . . . ?
 C40A P2 C34 C35 67.9(4) . . . . ?
 C40A P2 C34 C39 -116.3(3) . . . . ?
 C40A C41A C42A C43A 0.6(10) . . . . ?
 C41A C40A C45A C44A -1.7(9) . . . . ?
 C41A C42A C43A C44A -2.0(10) . . . . ?
 C42A C43A C44A C45A 1.5(9) . . . . ?
 C43A C44A C45A C40A 0.3(8) . . . . ?
 C45A C40A C41A C42A 1.2(9) . . . . ?
 C40B P2 C28 C29 35.5(4) . . . . ?
 C40B P2 C28 C33 -143.7(4) . . . . ?
 C40B P2 C34 C35 61.1(5) . . . . ?
 C40B P2 C34 C39 -123.1(5) . . . . ?
 C40B C41B C42B C43B -0.3(15) . . . . ?
 C41B C40B C45B C44B 0.3(16) . . . . ?
 C41B C42B C43B C44B 0.0(18) . . . . ?
 C42B C43B C44B C45B 0.4(17) . . . . ?
 C43B C44B C45B C40B -0.5(15) . . . . ?
 C45B C40B C41B C42B 0.2(16) . . . . ?

_smtbx_masks_special_details       ?
loop_
  _smtbx_masks_void_nr
  _smtbx_masks_void_average_x
  _smtbx_masks_void_average_y
  _smtbx_masks_void_average_z
  _smtbx_masks_void_volume
  _smtbx_masks_void_count_electrons
  _smtbx_masks_void_content
 1 0.000 0.000 0.000 397.7 113.3 ?

_smtbx_masks_void_probe_radius     1.2
_smtbx_masks_void_truncation_radius  1.2
_shelx_res_file
;
TITL jcm08521a_0m_a.res in P-1
    jcm08521a.res
    created by SHELXL-2018/3 at 15:23:26 on 27-Oct-2022
REM Old TITL jcm08521a_0m in P-1
REM SHELXT solution in P-1
REM R1 0.140, Rweak 0.005, Alpha 0.044, Orientation as input
REM Formula found by SHELXT: C64 F10 P2 Rh
CELL 0.71073 12.4932 14.5721 15.3049 92.693 102.918 100.272
ZERR 2 0.0007 0.0007 0.0008 0.002 0.002 0.002
LATT 1
SFAC B C F P Rh H
UNIT 2 114 20 4 2 1

L.S. 10
PLAN  6
TEMP -80.15
CONF
LIST 6
MORE -1
BOND $H
fmap 2
acta
ABIN
OMIT 0 -1 1
OMIT -9 1 2
REM <olex2.extras>
REM <HklSrc "%.\\jcm08521a.hkl">
REM </olex2.extras>

WGHT    0.032700    3.910600
FVAR       0.44613   0.63591
RH1   5    0.594795    0.277572    0.680270    11.00000    0.03216    0.02052 =
         0.01978    0.00188    0.00491    0.00328
P1    4    0.657493    0.373312    0.812513    11.00000    0.03140    0.02121 =
         0.01936    0.00127    0.00457    0.00479
P2    4    0.506752    0.144867    0.730092    11.00000    0.04959    0.02133 =
         0.02415    0.00065    0.01329   -0.00126
F1    3    0.934191    0.199179    0.464502    11.00000    0.05859    0.04929 =
         0.12022    0.00827    0.05101    0.01742
F2    3    0.964946    0.199465    0.298209    11.00000    0.12939    0.09507 =
         0.16538   -0.02059    0.12465    0.00067
F3    3    0.818045    0.262456    0.165599    11.00000    0.19641    0.12437 =
         0.07503   -0.02240    0.09854   -0.04629
F4    3    0.640350    0.325030    0.204930    11.00000    0.13761    0.10059 =
         0.03308    0.01388    0.01000   -0.02046
F5    3    0.608427    0.326592    0.370494    11.00000    0.06514    0.04959 =
         0.03553    0.00687    0.00379    0.00997
F6    3    0.915707    0.208063    0.691598    11.00000    0.04551    0.03808 =
         0.07102    0.02218    0.01170    0.01407
F7    3    1.093825    0.322861    0.794594    11.00000    0.04046    0.07734 =
         0.08692    0.02805   -0.00951    0.01222
F8    3    1.150015    0.503676    0.757500    11.00000    0.03637    0.06525 =
         0.09513    0.00204   -0.00687   -0.00874
F9    3    1.022672    0.567281    0.613242    11.00000    0.04785    0.03122 =
         0.08131    0.00585    0.02339   -0.00433
F10   3    0.844435    0.454348    0.509225    11.00000    0.04094    0.03177 =
         0.05281    0.01315    0.01164    0.00724
C1    2    0.647273    0.288894    0.549473    11.00000    0.02888    0.02492 =
         0.01980    0.00381    0.00596    0.00387
C2    2    0.637224    0.378323    0.584996    11.00000    0.03141    0.02499 =
         0.02103    0.00509    0.00394    0.00457
AFIX  43
H2    6    0.698351    0.428274    0.609652    11.00000   -1.20000
AFIX   0
C3    2    0.521360    0.382252    0.578229    11.00000    0.03291    0.03173 =
         0.01944    0.00659    0.00383    0.01060
C4    2    0.457812    0.290661    0.546045    11.00000    0.02788    0.03312 =
         0.02476    0.00008    0.00089    0.00759
C5    2    0.538505    0.232131    0.535475    11.00000    0.02849    0.03276 =
         0.01635   -0.00251    0.00194    0.00433
AFIX  43
H5    6    0.521040    0.166176    0.521394    11.00000   -1.20000
AFIX   0
C6    2    0.466525    0.456425    0.594343    11.00000    0.04313    0.03210 =
         0.02646    0.00811    0.00688    0.01403
AFIX  43
H6    6    0.508139    0.517132    0.617483    11.00000   -1.20000
AFIX   0
C7    2    0.352066    0.438111    0.575637    11.00000    0.04441    0.04982 =
         0.04569    0.00634    0.00934    0.02328
AFIX  43
H7    6    0.313945    0.487180    0.585227    11.00000   -1.20000
AFIX   0
C8    2    0.289604    0.348203    0.542512    11.00000    0.03136    0.06034 =
         0.06717    0.00318    0.00504    0.01741
AFIX  43
H8    6    0.210189    0.338160    0.529422    11.00000   -1.20000
AFIX   0
C9    2    0.340694    0.274569    0.528636    11.00000    0.03040    0.04363 =
         0.05087   -0.00387   -0.00178    0.00701
AFIX  43
H9    6    0.297451    0.213882    0.507636    11.00000   -1.20000
AFIX   0
C10   2    0.705131    0.495750    0.793168    11.00000    0.03521    0.02267 =
         0.02019    0.00173    0.00152    0.00434
C11   2    0.804430    0.516915    0.765006    11.00000    0.03685    0.02547 =
         0.03644    0.00004    0.00507    0.00387
AFIX  43
H11   6    0.844421    0.468634    0.757290    11.00000   -1.20000
AFIX   0
C12   2    0.846111    0.607668    0.747958    11.00000    0.04031    0.03363 =
         0.04656    0.00490    0.01191   -0.00205
AFIX  43
H12   6    0.913865    0.621193    0.728516    11.00000   -1.20000
AFIX   0
C13   2    0.788234    0.677911    0.759516    11.00000    0.06575    0.02822 =
         0.05322    0.01291    0.01534    0.00452
AFIX  43
H13   6    0.815848    0.739965    0.747581    11.00000   -1.20000
AFIX   0
C14   2    0.690988    0.658158    0.788191    11.00000    0.07018    0.02842 =
         0.06376    0.01261    0.02585    0.02045
AFIX  43
H14   6    0.652073    0.706945    0.796836    11.00000   -1.20000
AFIX   0
C15   2    0.648562    0.567264    0.804807    11.00000    0.04841    0.03144 =
         0.04128    0.00767    0.01702    0.01368
AFIX  43
H15   6    0.580703    0.554314    0.824158    11.00000   -1.20000
AFIX   0
C16   2    0.550400    0.377945    0.875390    11.00000    0.03370    0.02254 =
         0.02537   -0.00243    0.00773    0.00235
C17   2    0.449609    0.398927    0.828824    11.00000    0.03921    0.04290 =
         0.02994   -0.00035    0.00610    0.00925
AFIX  43
H17   6    0.440030    0.410417    0.767232    11.00000   -1.20000
AFIX   0
C18   2    0.363600    0.403248    0.870870    11.00000    0.03923    0.04876 =
         0.04946   -0.00191    0.00992    0.01072
AFIX  43
H18   6    0.296285    0.419657    0.838907    11.00000   -1.20000
AFIX   0
C19   2    0.375588    0.383664    0.959537    11.00000    0.04933    0.04725 =
         0.05109   -0.00217    0.02631    0.00448
AFIX  43
H19   6    0.316242    0.386140    0.988501    11.00000   -1.20000
AFIX   0
C20   2    0.473176    0.360621    1.005871    11.00000    0.05700    0.04600 =
         0.03518    0.00472    0.02194    0.00663
AFIX  43
H20   6    0.480676    0.346113    1.066549    11.00000   -1.20000
AFIX   0
C21   2    0.561116    0.358418    0.964386    11.00000    0.04551    0.03326 =
         0.02843    0.00511    0.01181    0.00649
AFIX  43
H21   6    0.628887    0.343457    0.997190    11.00000   -1.20000
AFIX   0
C22   2    0.782880    0.357997    0.894676    11.00000    0.03422    0.02861 =
         0.02450    0.00501    0.00234    0.00671
C23   2    0.822152    0.418031    0.973351    11.00000    0.03754    0.03512 =
         0.03092   -0.00052    0.00187    0.00374
AFIX  43
H23   6    0.781899    0.464902    0.985024    11.00000   -1.20000
AFIX   0
C24   2    0.918987    0.410162    1.034585    11.00000    0.04438    0.05015 =
         0.03267    0.00081   -0.00336    0.00036
AFIX  43
H24   6    0.943849    0.450651    1.088622    11.00000   -1.20000
AFIX   0
C25   2    0.979374    0.344365    1.017889    11.00000    0.04743    0.06756 =
         0.03968    0.01321   -0.00685    0.01736
AFIX  43
H25   6    1.045782    0.339164    1.060360    11.00000   -1.20000
AFIX   0
C26   2    0.943941    0.285963    0.939813    11.00000    0.07247    0.07500 =
         0.04212    0.00678   -0.00089    0.04713
AFIX  43
H26   6    0.986219    0.240740    0.927886    11.00000   -1.20000
AFIX   0
C27   2    0.846390    0.292977    0.878320    11.00000    0.06513    0.05154 =
         0.03265    0.00080   -0.00118    0.03137
AFIX  43
H27   6    0.822677    0.252647    0.824163    11.00000   -1.20000
AFIX   0
C28   2    0.557584    0.038743    0.705058    11.00000    0.04421    0.02322 =
         0.02799    0.00266    0.00030    0.00336
C29   2    0.516045   -0.044330    0.738526    11.00000    0.05452    0.02742 =
         0.04023    0.00769    0.00381   -0.00055
AFIX  43
H29   6    0.461893   -0.044907    0.773401    11.00000   -1.20000
AFIX   0
C30   2    0.552991   -0.125561    0.721366    11.00000    0.06106    0.02491 =
         0.04860    0.00891   -0.00571    0.00226
AFIX  43
H30   6    0.523972   -0.181719    0.744308    11.00000   -1.20000
AFIX   0
C31   2    0.631169   -0.125671    0.671502    11.00000    0.07261    0.03061 =
         0.04890    0.00079   -0.00600    0.01740
AFIX  43
H31   6    0.656242   -0.181842    0.659869    11.00000   -1.20000
AFIX   0
C32   2    0.673853   -0.043974    0.637929    11.00000    0.06742    0.04029 =
         0.04989    0.00428    0.01170    0.02257
AFIX  43
H32   6    0.728259   -0.044012    0.603375    11.00000   -1.20000
AFIX   0
C33   2    0.636604    0.038579    0.655057    11.00000    0.05258    0.02757 =
         0.03926    0.00457    0.00938    0.00770
AFIX  43
H33   6    0.665868    0.094680    0.632153    11.00000   -1.20000
AFIX   0
C34   2    0.358230    0.115493    0.676900    11.00000    0.04320    0.02658 =
         0.06166    0.00174    0.02997    0.00073
C35   2    0.288163    0.174600    0.695106    11.00000    0.06460    0.03654 =
         0.13156   -0.01222    0.06318    0.00105
AFIX  43
H35   6    0.318522    0.228733    0.736253    11.00000   -1.20000
AFIX   0
C36   2    0.176049    0.155844    0.654547    11.00000    0.04813    0.05622 =
         0.22204    0.00342    0.07158    0.00658
AFIX  43
H36   6    0.128993    0.195819    0.669046    11.00000   -1.20000
AFIX   0
C37   2    0.131694    0.079183    0.592884    11.00000    0.03454    0.05786 =
         0.19314    0.02043    0.02847    0.00369
AFIX  43
H37   6    0.053947    0.066328    0.565068    11.00000   -1.20000
AFIX   0
C38   2    0.199206    0.020960    0.571205    11.00000    0.04293    0.03941 =
         0.10526    0.00380    0.01115   -0.00267
AFIX  43
H38   6    0.168716   -0.031025    0.527466    11.00000   -1.20000
AFIX   0
C39   2    0.312004    0.038808    0.613710    11.00000    0.03904    0.03057 =
         0.05656    0.00116    0.01399    0.00291
AFIX  43
H39   6    0.358436   -0.001892    0.599505    11.00000   -1.20000
AFIX   0
C46   2    0.767625    0.260487    0.426152    11.00000    0.04618    0.02272 =
         0.04833   -0.00118    0.02738   -0.00246
C47   2    0.857856    0.229076    0.401752    11.00000    0.06173    0.03175 =
         0.07715   -0.00410    0.04638   -0.00216
C48   2    0.874100    0.228500    0.315519    11.00000    0.10075    0.04825 =
         0.09755   -0.01341    0.07821   -0.01483
C49   2    0.802412    0.259880    0.250046    11.00000    0.11859    0.06302 =
         0.06645   -0.01639    0.06914   -0.03112
C50   2    0.712351    0.292331    0.269006    11.00000    0.09426    0.05018 =
         0.03855   -0.00390    0.02162   -0.02274
C51   2    0.697551    0.291813    0.356511    11.00000    0.06163    0.03289 =
         0.03796   -0.00209    0.02083   -0.00752
C52   2    0.904509    0.417570    0.579088    11.00000    0.02923    0.03347 =
         0.04761    0.00776    0.01457    0.00788
C53   2    0.869753    0.324961    0.594210    11.00000    0.02757    0.02800 =
         0.04776    0.00538    0.01367    0.00750
C54   2    0.938163    0.296981    0.668655    11.00000    0.02978    0.03514 =
         0.06170    0.01350    0.01357    0.01042
C55   2    1.031325    0.354776    0.722703    11.00000    0.02900    0.05357 =
         0.06523    0.01533    0.00125    0.01002
C56   2    1.060483    0.446000    0.704106    11.00000    0.02692    0.04869 =
         0.07107    0.00348    0.00530    0.00033
C57   2    0.996525    0.477464    0.631217    11.00000    0.03208    0.02992 =
         0.06532    0.00528    0.01642    0.00137
B1    1    0.758637    0.256986    0.531028    11.00000    0.03407    0.02128 =
         0.03819    0.00560    0.01306    0.00520
AFIX  13
H1    6    0.758144    0.191380    0.547631    11.00000   -1.20000
AFIX   0
PART 1
C40A  2    0.532673    0.135570    0.853372    21.00000    0.05317    0.02254 =
         0.02879    0.00185    0.01569    0.00049
C41A  2    0.446671    0.124432    0.897695    21.00000    0.06650    0.04143 =
         0.04124   -0.00031    0.02865   -0.00682
AFIX  43
H41A  6    0.371849    0.120990    0.864552    21.00000   -1.20000
AFIX   0
C42A  2    0.468510    0.118199    0.990431    21.00000    0.13654    0.04993 =
         0.03652   -0.00176    0.03163   -0.01717
AFIX  43
H42A  6    0.408663    0.109941    1.019993    21.00000   -1.20000
AFIX   0
C43A  2    0.574998    0.123914    1.038327    21.00000    0.16664    0.03743 =
         0.02675    0.00459    0.03570   -0.00857
AFIX  43
H43A  6    0.589715    0.121627    1.101748    21.00000   -1.20000
AFIX   0
C44A  2    0.664696    0.133276    0.994749    21.00000    0.09906    0.03859 =
         0.02999    0.00583   -0.00113    0.00592
AFIX  43
H44A  6    0.739228    0.135784    1.028098    21.00000   -1.20000
AFIX   0
C45A  2    0.641494    0.138690    0.902619    21.00000    0.06166    0.03291 =
         0.03041    0.00584    0.00498    0.00749
AFIX  43
H45A  6    0.700816    0.144632    0.872518    21.00000   -1.20000
AFIX   0
PART 2
C40B  2    0.484203    0.140000    0.845567   -21.00000    0.03593    0.02304 =
         0.02263    0.00325    0.01014    0.00127
C41B  2    0.386521    0.136027    0.875003   -21.00000    0.03965
AFIX  43
H41B  6    0.318287    0.137964    0.833253   -21.00000   -1.20000
AFIX   0
C42B  2    0.388213    0.129326    0.964036   -21.00000    0.05071
AFIX  43
H42B  6    0.321479    0.126866    0.984558   -21.00000   -1.20000
AFIX   0
C43B  2    0.488530    0.126147    1.024243   -21.00000    0.04444
AFIX  43
H43B  6    0.488180    0.121501    1.085888   -21.00000   -1.20000
AFIX   0
C44B  2    0.587774    0.129340    0.999637   -21.00000    0.04000
AFIX  43
H44B  6    0.655211    0.126650    1.042058   -21.00000   -1.20000
AFIX   0
C45B  2    0.583959    0.136870    0.907443   -21.00000    0.03392
AFIX  43
H45B  6    0.650826    0.139878    0.887017   -21.00000   -1.20000
AFIX   0
PART 0
H     6    0.692803    0.243007    0.716544    11.00000    0.05975
HKLF 4


REM  jcm08521a_0m_a.res in P-1
REM wR2 = 0.1032, GooF = S = 1.060, Restrained GooF = 1.060 for all data
REM R1 = 0.0415 for 10769 Fo > 4sig(Fo) and 0.0582 for all 13218 data
REM 674 parameters refined using 0 restraints

END

WGHT      0.0315      4.0013

REM Highest difference peak  1.085,  deepest hole -0.756,  1-sigma level  0.074
Q1    1   0.5383  0.1809  0.5500  11.00000  0.05    1.08
Q2    1   0.6797  0.4078  0.6281  11.00000  0.05    0.97
Q3    1   0.5836  0.2168  0.6740  11.00000  0.05    0.57
Q4    1   0.6021  0.3357  0.6802  11.00000  0.05    0.53
Q5    1   0.6751  0.4403  0.8104  11.00000  0.05    0.49
Q6    1   0.5975  0.2835  0.7584  11.00000  0.05    0.49
;
_shelx_res_checksum                38149
_shelx_hkl_file
;
  -2   0   0 1714.03   41.30
  -2   0   0 1697.53   41.20
   2   0   0 1723.03   41.30
   2   0   0 1651.93   41.30
   2   0   0 1704.93   41.20
  -3   0   0   14.80    3.00
  -3   0   0    9.60    3.30
  -3   0   0   11.20    3.00
   3   0   0    8.10    2.90
   3   0   0    9.30    2.40
   3   0   0    8.10    3.10
  -4   0   0 2780.52   67.99
  -4   0   0 2810.92   68.29
  -4   0   0 2768.92   68.29
   4   0   0 2783.72   68.19
   4   0   0 2818.62   68.19
   4   0   0 2732.93   68.29
  -5   0   0  157.08   10.20
  -5   0   0  160.58    9.20
   5   0   0  166.78   10.00
   5   0   0  162.48    9.70
   5   0   0  165.28    9.50
  -6   0   0  416.36   19.00
  -6   0   0  421.96   16.90
  -6   0   0  427.16   16.20
   6   0   0  429.96   16.50
   6   0   0  416.16   16.30
   6   0   0  421.46   16.60
  -7   0   0   35.20    7.40
  -7   0   0   39.10    5.60
  -7   0   0   43.20    6.70
   7   0   0   41.80    6.90
   7   0   0   45.60    6.80
   7   0   0   35.80    5.30
  -8   0   0    6.60    6.20
  -8   0   0    5.80    4.60
  -8   0   0    1.50    5.10
   8   0   0   -4.10    4.80
   8   0   0    2.00    5.50
   8   0   0    6.80    4.70
  -9   0   0   77.09   11.00
  -9   0   0   46.80   12.50
  -9   0   0   58.69    8.90
   9   0   0   68.29   10.30
   9   0   0   60.99    9.20
   9   0   0   66.89    9.20
 -10   0   0    0.40   10.40
 -10   0   0   -9.20    7.00
 -10   0   0   -1.90    8.60
 -10   0   0    7.50    6.50
  10   0   0    0.70    6.40
  10   0   0   -6.60    7.40
  10   0   0   -7.00    7.30
 -11   0   0   28.50    7.00
 -11   0   0   22.80   10.50
 -11   0   0   17.00    8.30
 -11   0   0   26.00   13.60
  11   0   0   17.80    9.00
  11   0   0   26.10    8.90
  11   0   0   23.00    7.40
 -12   0   0   42.60   15.10
 -12   0   0   49.40    9.70
 -12   0   0   41.10   12.00
 -12   0   0   35.60   10.00
  12   0   0   43.10   10.80
  12   0   0   57.79   10.90
  12   0   0   42.00   10.00
 -13   0   0   -4.60   12.90
 -13   0   0   -8.60    8.00
 -13   0   0    3.80    6.00
 -13   0   0   19.30   11.30
  13   0   0  -11.40    8.70
  13   0   0   -3.00    8.70
  13   0   0    4.40    5.90
  13   0   0   -0.60    9.60
 -14   0   0    0.70    7.60
 -14   0   0    0.80    8.20
 -14   0   0  -12.00   13.40
 -14   0   0   19.30   11.10
 -14   0   0    4.40    7.30
  14   0   0    1.80    9.60
  14   0   0   -0.20   10.90
  14   0   0    0.40    6.10
 -15   0   0   39.00   12.40
 -15   0   0   14.40    9.00
 -15   0   0   41.60    9.70
 -15   0   0   48.70   14.70
  15   0   0   43.70    8.80
  15   0   0   38.80   14.60
  15   0   0   54.89   11.60
  16  -1   0   34.90    8.50
  16  -1   0   33.80   12.60
 -16   1   0   17.00    7.90
 -16   1   0   61.99   15.50
 -16   1   0   18.60   11.10
 -16   1   0   41.20   15.00
  15  -1   0   57.89   14.80
  15  -1   0   49.70   11.60
  15  -1   0   27.70   10.10
 -15   1   0   23.20   11.30
 -15   1   0   50.89   10.50
 -15   1   0   28.70    8.10
 -15   1   0   48.80   15.40
  14  -1   0   36.80   11.40
  14  -1   0   56.49   12.10
  14  -1   0   61.39    9.50
 -14   1   0   72.39   16.50
 -14   1   0   47.60   11.30
 -14   1   0   18.30   15.90
 -14   1   0   32.70    8.40
  13  -1   0  155.48   12.50
  13  -1   0  132.69   15.70
  13  -1   0  157.18   16.70
  13  -1   0  128.39   16.40
 -13   1   0  150.88   14.50
 -13   1   0  143.19   18.00
 -13   1   0  146.79   16.10
  12  -1   0  129.39   15.50
  12  -1   0  119.79   14.20
  12  -1   0   87.29   12.30
  12  -1   0  113.89   11.40
 -12   1   0   76.99   13.70
 -12   1   0  124.09   13.80
 -12   1   0   84.29   17.20
 -12   1   0   99.39   12.30
  11  -1   0   -7.50    7.20
  11  -1   0  -11.00    6.10
  11  -1   0   15.30    8.50
 -11   1   0    4.10    7.60
 -11   1   0   -1.50   11.50
 -11   1   0    5.80    8.80
 -11   1   0    0.90    5.90
  10  -1   0  -16.00    6.90
  10  -1   0   -2.90    5.00
 -10   1   0    4.10    6.10
 -10   1   0  -13.10    6.60
 -10   1   0  -11.40    7.50
   9  -1   0   37.80    6.50
   9  -1   0   38.40    7.80
   9  -1   0   37.20    7.40
  -9   1   0   36.60    7.50
  -9   1   0   33.50    6.30
  -9   1   0   34.30    8.10
   8  -1   0  226.08   12.80
   8  -1   0  226.78   13.00
   8  -1   0  226.08   13.20
  -8   1   0  244.98   13.00
  -8   1   0  211.78   13.60
  -8   1   0  231.18   12.70
   7  -1   0  193.48   11.70
   7  -1   0  205.98   12.00
   7  -1   0  204.98   11.70
  -7   1   0  210.58   12.90
  -7   1   0  198.38   11.40
  -7   1   0  201.98   11.50
   6  -1   0  731.23   23.20
   6  -1   0  764.72   23.60
   6  -1   0  723.23   23.60
  -6   1   0  693.63   27.40
  -6   1   0  760.12   23.10
  -6   1   0  770.82   23.50
   5  -1   0  775.32   22.90
   5  -1   0  780.92   23.40
   5  -1   0  789.52   23.00
  -5   1   0  776.22   23.40
  -5   1   0  791.82   23.20
  -5   1   0  782.62   22.70
   4  -1   0  475.55   14.90
   4  -1   0  492.25   15.10
   4  -1   0  486.25   14.80
  -4   1   0  470.55   15.00
  -4   1   0  465.95   14.90
  -4   1   0  482.15   14.70
   3  -1   0 5554.84  199.58
  -3   1   0 6692.83  207.68
   2  -1   0  306.87    9.70
   2  -1   0  292.17    8.70
   2  -1   0  297.27    9.10
  -2   1   0  288.57    8.70
  -2   1   0  291.27    9.00
  -2   1   0  296.77    9.00
  -1   1   0 3273.67   93.59
  -1  -1   0 2228.48   52.39
   1   1   0 2191.98   52.39
  -2  -1   0   25.60    3.20
  -2  -1   0   17.40    2.40
  -2  -1   0   29.40    3.70
   2   1   0   20.20    2.40
   2   1   0   27.90    3.30
   2   1   0   30.50    3.60
  -3  -1   0 1121.19   31.40
  -3  -1   0 1055.19   28.00
  -3  -1   0 1078.69   27.80
  -3  -1   0 1071.59   27.80
   3   1   0 1009.70   27.60
   3   1   0 1029.70   27.80
   3   1   0 1068.99   28.00
  -4  -1   0    5.70    3.70
  -4  -1   0    2.80    3.30
  -4  -1   0    2.60    4.90
  -4  -1   0    2.80    2.90
   4   1   0    3.00    3.10
   4   1   0    2.00    2.70
   4   1   0    0.30    3.40
  -5  -1   0   -3.30    4.50
  -5  -1   0   -2.70    3.20
  -5  -1   0   -8.60    4.70
  -5  -1   0    1.30    7.10
   5   1   0    2.70    4.60
   5   1   0   -0.70    3.30
   5   1   0    2.20    5.00
  -6  -1   0  364.96   15.00
  -6  -1   0  344.17   14.70
  -6  -1   0  328.07   15.60
  -6  -1   0  373.96   22.10
   6   1   0  344.67   14.80
   6   1   0  327.97   14.90
   6   1   0  350.86   15.40
  -7  -1   0  509.15   26.20
  -7  -1   0  517.65   18.90
  -7  -1   0  511.25   18.90
  -7  -1   0  512.05   20.00
   7   1   0  543.05   19.80
   7   1   0  476.15   18.70
  -8  -1   0  269.47   22.00
  -8  -1   0  276.47   15.90
  -8  -1   0  312.27   14.80
  -8  -1   0  300.87   15.00
   8   1   0  300.87   14.90
   8   1   0  311.97   15.60
   8   1   0  298.17   15.40
  -9  -1   0   76.69    9.70
  -9  -1   0   79.79   10.50
  -9  -1   0   74.79   19.60
  -9  -1   0   81.79   10.60
   9   1   0   95.69   12.40
   9   1   0   78.59   10.10
   9   1   0   55.09    7.80
 -10  -1   0   71.79   15.20
 -10  -1   0  107.19   11.80
 -10  -1   0  110.09   12.10
 -10  -1   0  103.49   13.60
  10   1   0  109.99   12.90
  10   1   0  106.99   13.90
  10   1   0   85.19   11.10
 -11  -1   0   10.40    9.20
 -11  -1   0   14.00   10.10
 -11  -1   0    8.50   12.20
 -11  -1   0   17.60    8.50
  11   1   0   22.70    9.30
  11   1   0   12.90    8.40
  11   1   0   21.80    8.50
 -12  -1   0  161.28   18.30
 -12  -1   0  130.29   15.30
 -12  -1   0   94.59   19.20
 -12  -1   0  142.19   14.50
  12   1   0  135.09   16.00
  12   1   0  125.99   16.60
  12   1   0  126.49   15.30
 -13  -1   0   33.60   16.90
 -13  -1   0   62.69   12.10
 -13  -1   0   67.89   13.70
 -13  -1   0   45.50    9.00
  13   1   0   61.79   11.60
  13   1   0   77.79   13.90
  13   1   0   74.09   13.50
 -14  -1   0   55.59   10.20
 -14  -1   0   68.09   10.00
 -14  -1   0   69.69   11.90
 -14  -1   0   46.60   16.50
 -14  -1   0   76.89   15.00
  14   1   0   52.49   14.40
  14   1   0   49.60   12.60
  14   1   0  102.79   17.30
 -15  -1   0   17.60   10.10
 -15  -1   0    0.00    7.60
 -15  -1   0   28.20   13.70
  15   1   0   41.80   13.90
  15   1   0   -4.00    8.40
  15   1   0   27.30    8.20
  16  -2   0   74.79   10.70
  16  -2   0   36.30   12.50
 -16   2   0   44.50    9.90
 -16   2   0   78.79   16.20
 -16   2   0   58.99   17.50
 -16   2   0   80.69   12.90
  15  -2   0   26.30    6.40
  15  -2   0   18.40   14.90
  15  -2   0    2.70    8.80
 -15   2   0   35.70   11.20
 -15   2   0    3.40    7.60
 -15   2   0    0.60    8.80
  14  -2   0    8.40    6.00
  14  -2   0   -8.70    8.90
  14  -2   0   -7.30    8.30
 -14   2   0   -5.50   13.00
 -14   2   0    4.40    8.80
 -14   2   0    1.00   11.00
 -14   2   0    0.40    6.00
  13  -2   0   14.40    5.70
  13  -2   0   29.40    9.30
  13  -2   0   -2.80    8.10
  13  -2   0   13.00    9.20
 -13   2   0   10.50    6.20
 -13   2   0  -12.70   12.00
 -13   2   0    8.70   10.80
 -13   2   0   10.30    9.00
  12  -2   0   50.29   10.10
  12  -2   0   48.90   10.50
  12  -2   0   42.00    7.10
  12  -2   0   41.40    9.70
 -12   2   0   41.10    8.70
 -12   2   0   55.49   10.40
 -12   2   0   43.40   11.40
  11  -2   0  100.99   13.30
  11  -2   0  107.99   13.80
  11  -2   0  113.59   10.00
 -11   2   0  135.49   14.10
 -11   2   0  123.39   13.90
 -11   2   0  105.79   12.40
  10  -2   0   34.30    7.40
  10  -2   0   41.90    6.10
  10  -2   0   43.20    8.60
  10  -2   0   37.90    8.30
 -10   2   0   29.20    9.60
 -10   2   0   42.70    8.60
 -10   2   0   47.10    8.20
   9  -2   0   84.99   10.60
   9  -2   0   64.09    8.30
   9  -2   0   89.69   10.40
  -9   2   0   83.39    9.90
  -9   2   0   90.59    9.60
  -9   2   0   96.09   12.00
   8  -2   0   77.79    9.50
   8  -2   0   92.39    9.50
   8  -2   0   96.19    9.70
  -8   2   0   90.89   11.00
  -8   2   0  107.79    9.40
  -8   2   0   95.69    9.30
   7  -2   0    1.70    4.30
   7  -2   0   -1.50    4.10
   7  -2   0    0.10    4.70
  -7   2   0   -4.00    3.80
  -7   2   0    4.80    4.60
  -7   2   0    2.90    6.30
   6  -2   0 2418.96   61.89
   6  -2   0 2350.06   60.89
   6  -2   0 2487.85   61.09
  -6   2   0 2409.16   60.69
  -6   2   0 2401.96   61.39
  -6   2   0 2372.16   61.39
   5  -2   0 1385.56   35.80
   5  -2   0 1391.76   36.60
   5  -2   0 1316.37   35.70
  -5   2   0 1367.66   35.70
  -5   2   0 1314.87   35.90
  -5   2   0 1366.76   36.30
   4  -2   0   22.00    3.50
   4  -2   0   25.10    3.70
   4  -2   0   18.50    3.40
  -4   2   0   21.40    3.70
  -4   2   0   27.10    3.60
  -4   2   0   21.70    3.50
   3  -2   0   -1.10    2.10
  -3   2   0   -0.40    2.10
  -3   2   0   -4.80    2.30
  -3   2   0   -2.30    2.20
   2  -2   0  244.78    7.40
   2  -2   0  249.48    8.00
   2  -2   0  252.67    9.00
  -2   2   0  239.28    7.50
  -2   2   0  250.07    8.00
  -2   2   0  243.38    7.30
   1  -2   0 5446.65  140.49
   0  -2   0 2994.10   89.19
   0   2   0 2920.51   88.99
  -1  -2   0  225.08    7.30
  -1  -2   0  225.08    7.50
  -1  -2   0  233.18    9.30
   1   2   0  231.08    7.10
   1   2   0  237.78    9.60
   1   2   0  234.28    7.50
   1   2   0  229.88    7.10
   1   2   0  236.98    7.70
  -2  -2   0   70.79    7.90
  -2  -2   0   58.09    5.10
  -2  -2   0   63.19    4.40
  -2  -2   0   51.59    6.60
   2   2   0   55.49    5.40
   2   2   0   61.39    4.40
   2   2   0   61.99    7.90
   2   2   0   56.29    5.00
  -3  -2   0  484.35   14.40
  -3  -2   0  481.75   14.80
  -3  -2   0  487.85   18.20
  -3  -2   0  444.36   14.80
   3   2   0  488.35   14.50
   3   2   0  492.75   18.10
   3   2   0  479.75   15.00
   3   2   0  474.85   14.80
  -4  -2   0  897.11   25.00
  -4  -2   0  879.41   25.60
  -4  -2   0  875.71   25.20
  -4  -2   0  925.31   30.10
   4   2   0  913.41   26.00
   4   2   0  877.71   25.00
   4   2   0  883.61   25.50
  -5  -2   0    7.00    3.80
  -5  -2   0   14.80    5.60
  -5  -2   0   12.90    8.00
  -5  -2   0    5.10    5.60
   5   2   0    2.20    5.60
   5   2   0    3.50    3.80
   5   2   0    7.70    5.20
  -6  -2   0  929.41   34.60
  -6  -2   0  906.81   27.40
  -6  -2   0  862.21   28.00
  -6  -2   0  883.11   27.00
   6   2   0  885.31   27.60
   6   2   0  846.02   27.10
   6   2   0  930.21   35.60
  -7  -2   0    7.60    6.50
  -7  -2   0   10.30    8.90
  -7  -2   0   14.30    4.40
  -7  -2   0    3.80    5.50
   7   2   0   12.70    6.10
   7   2   0   12.70    6.00
   7   2   0   13.80    5.00
  -8  -2   0   54.29    9.10
  -8  -2   0   47.50    6.80
  -8  -2   0   64.09    8.40
  -8  -2   0   52.69   11.60
   8   2   0   54.69    8.20
   8   2   0   61.99    8.60
   8   2   0   51.09    7.00
  -9  -2   0   99.59   11.10
  -9  -2   0   62.59   16.80
  -9  -2   0   93.49   12.30
  -9  -2   0   92.29   11.80
   9   2   0   80.79    9.90
   9   2   0   93.99   11.10
   9   2   0   80.99   10.30
 -10  -2   0  331.77   18.20
 -10  -2   0  271.17   26.70
 -10  -2   0  313.07   17.50
 -10  -2   0  292.47   19.90
  10   2   0  320.07   18.90
  10   2   0  285.77   17.80
  10   2   0  315.57   19.10
 -11  -2   0  214.98   26.30
 -11  -2   0  241.68   17.00
 -11  -2   0  216.38   18.90
  11   2   0  223.08   18.10
  11   2   0  242.08   17.60
  11   2   0  220.28   17.00
 -12  -2   0   34.30    8.60
 -12  -2   0   68.19   13.50
 -12  -2   0   40.30   15.50
 -12  -2   0   51.19   11.00
  12   2   0   46.80   10.90
  12   2   0   38.20   10.40
  12   2   0   28.10    8.70
 -13  -2   0  -15.50   12.50
 -13  -2   0   -5.60    5.90
 -13  -2   0  -14.10   17.20
 -13  -2   0    8.00   10.60
  13   2   0    2.50    8.40
  13   2   0   -1.10    9.30
  13   2   0    0.70    7.60
 -14  -2   0   73.39   15.70
 -14  -2   0   21.60   14.10
 -14  -2   0   58.69   11.70
  14   2   0   49.40   11.30
  14   2   0   70.09   14.30
 -15  -2   0   60.89   12.80
 -15  -2   0   54.09   16.30
  15   2   0   44.00   13.10
  15   2   0   77.19   16.30
  16  -3   0   19.30   10.20
  16  -3   0   30.10    6.30
 -16   3   0   48.20   21.70
 -16   3   0   10.90    7.60
 -16   3   0   45.50   11.70
  15  -3   0   13.70    5.50
  15  -3   0    5.70    9.80
 -15   3   0    3.10    7.00
 -15   3   0    0.50    9.00
 -15   3   0    7.50   10.10
 -15   3   0   20.00   11.90
  14  -3   0   90.59    9.50
  14  -3   0   77.69   12.60
  14  -3   0   66.99   13.70
  14  -3   0   68.29   12.50
 -14   3   0   74.69   14.80
 -14   3   0  101.89   15.00
 -14   3   0   62.29   11.50
 -14   3   0   82.39   11.80
  13  -3   0    2.70    4.40
  13  -3   0   -2.00    7.20
  13  -3   0   -1.00    8.20
  13  -3   0  -12.80    6.80
 -13   3   0  -10.00    9.70
 -13   3   0   -2.60    7.30
  12  -3   0  235.38   17.50
  12  -3   0  237.58   17.10
  12  -3   0  196.88   17.00
  12  -3   0  224.38   12.10
 -12   3   0  266.77   19.20
 -12   3   0  232.88   16.50
  11  -3   0   -8.80    6.60
  11  -3   0    4.60    6.90
  11  -3   0    9.40    7.70
  11  -3   0    4.60    4.30
 -11   3   0    1.70    5.50
 -11   3   0    4.00    7.20
 -11   3   0    0.00    8.70
  10  -3   0    5.50    4.10
  10  -3   0   13.80    7.10
  10  -3   0   -0.30    5.80
  10  -3   0    0.90    6.40
 -10   3   0   -1.80    6.30
 -10   3   0    4.20    7.80
 -10   3   0    3.20    5.00
   9  -3   0    7.60    5.60
   9  -3   0   13.60    3.60
   9  -3   0    7.20    5.00
   9  -3   0   14.40    6.40
  -9   3   0    6.60    4.60
  -9   3   0   12.70    6.00
  -9   3   0   20.20    7.40
   8  -3   0  224.98   12.00
   8  -3   0  180.28    9.60
   8  -3   0  205.48   12.40
   8  -3   0  202.88   11.90
  -8   3   0  212.98   12.80
  -8   3   0  227.08   12.20
  -8   3   0  216.78   11.60
   7  -3   0  256.37   13.20
   7  -3   0  275.37   12.70
   7  -3   0  258.47    9.40
   7  -3   0  272.17   12.80
  -7   3   0  286.27   13.10
  -7   3   0  270.37   12.30
  -7   3   0  268.17   13.30
   6  -3   0   26.90    5.70
   6  -3   0   24.00    5.40
   6  -3   0   19.10    5.50
   6  -3   0   30.00    3.40
  -6   3   0   40.70    6.30
  -6   3   0   30.10    5.60
  -6   3   0   17.70    5.90
   5  -3   0  523.45   16.70
   5  -3   0  523.85   17.40
   5  -3   0  522.75   16.60
  -5   3   0  514.35   17.10
  -5   3   0  559.04   18.10
  -5   3   0  528.45   17.40
   4  -3   0 1599.64   40.40
   4  -3   0 1640.74   41.40
  -4   3   0 1579.44   40.50
  -4   3   0 1613.94   40.20
  -4   3   0 1673.03   41.30
   3  -3   0 4521.35  106.89
   3  -3   0 4577.94  106.99
  -3   3   0 4518.35  107.09
  -3   3   0 4572.44  106.99
   2  -3   0 1035.70   26.10
   2  -3   0 1073.29   27.50
   2  -3   0 1004.70   25.00
  -2   3   0 1025.80   25.20
  -2   3   0 1111.59   29.40
  -2   3   0  983.50   26.60
  -2   3   0 1046.50   25.10
  -2   3   0 1030.90   26.00
   1  -3   0 1706.43   43.00
   1  -3   0 1731.93   44.10
   1  -3   0 1729.43   43.90
  -1   3   0 1707.33   43.90
  -1   3   0 1744.63   41.20
  -1   3   0 1662.83   42.90
  -1   3   0 1734.03   41.90
  -1   3   0 1768.92   44.00
  -1   3   0 2013.10   44.30
  -1   3   0 1754.62   41.20
   0  -3   0 2212.48   55.39
   0  -3   0 2233.68   53.29
   0  -3   0 2298.47   55.49
   0  -3   0 2260.47   55.09
   0  -3   0 2244.88   55.59
   0   3   0 2285.07   55.49
   0   3   0 2292.47   55.09
   0   3   0 2160.88   55.49
   0   3   0 2289.17   53.39
   0   3   0 2230.18   54.89
   0   3   0 2308.27   53.39
   1   3   0 8222.98  253.57
  -2  -3   0    9.40    2.40
  -2  -3   0    8.80    2.80
  -2  -3   0   10.10    3.00
  -2  -3   0    4.60    3.50
   2   3   0   11.20    2.40
   2   3   0    9.10    4.20
   2   3   0    9.60    2.70
   2   3   0   11.30    3.20
  -3  -3   0   15.60    3.60
  -3  -3   0   11.40    2.70
   3   3   0   19.50    4.10
   3   3   0   17.50    3.70
   3   3   0   16.90    3.00
   3   3   0   11.80    5.20
  -4  -3   0   72.39    7.10
  -4  -3   0   70.79    7.30
  -4  -3   0   76.39    8.00
   4   3   0   90.39    7.90
   4   3   0   90.39   13.10
   4   3   0   75.59    9.70
   4   3   0   77.79    7.30
  -5  -3   0  102.99    8.70
  -5  -3   0   96.29   10.30
  -5  -3   0   97.89    9.60
  -5  -3   0  121.69   15.80
   5   3   0  111.29   10.90
   5   3   0  107.79    8.90
   5   3   0   93.29    9.70
  -6  -3   0  632.84   28.10
  -6  -3   0  602.54   20.70
  -6  -3   0  597.84   21.00
  -6  -3   0  601.84   21.80
   6   3   0  603.94   21.30
   6   3   0  596.74   20.90
   6   3   0  630.24   21.80
  -7  -3   0  181.48   18.90
  -7  -3   0  182.38   13.20
  -7  -3   0  199.78   11.70
  -7  -3   0  188.88   12.90
   7   3   0  187.58   12.90
   7   3   0  161.58   11.40
   7   3   0  187.08   12.60
  -8  -3   0  336.87   16.90
  -8  -3   0  334.77   18.10
  -8  -3   0  304.57   24.50
  -8  -3   0  349.07   16.20
   8   3   0  330.37   16.30
   8   3   0  346.67   17.30
   8   3   0  344.37   17.40
  -9  -3   0  265.07   17.70
  -9  -3   0  265.47   15.50
  -9  -3   0  219.78   24.50
  -9  -3   0  264.77   16.20
   9   3   0  278.67   16.90
   9   3   0  251.57   16.90
   9   3   0  260.97   15.70
 -10  -3   0    3.50    5.60
 -10  -3   0    8.80    7.40
 -10  -3   0   -2.10   10.80
 -10  -3   0    2.20    8.70
  10   3   0    7.80    8.00
  10   3   0    8.40    6.70
  10   3   0    6.00    8.20
 -11  -3   0   53.89    8.60
 -11  -3   0   72.19   12.80
 -11  -3   0   71.69   11.10
 -11  -3   0   36.40   14.60
  11   3   0   71.49   11.40
  11   3   0   56.09   10.20
  11   3   0   69.29   11.50
 -12  -3   0   53.29   15.60
 -12  -3   0  118.09   14.70
 -12  -3   0   78.69   10.80
 -12  -3   0  107.49   15.10
  12   3   0   85.29   13.60
  12   3   0   84.89   11.50
  12   3   0  116.69   15.00
 -13  -3   0    2.60   12.90
 -13  -3   0   22.80   11.30
  13   3   0   14.60    8.30
  13   3   0   37.80   12.20
  13   3   0    9.80    9.40
 -14  -3   0   22.70   12.70
 -14  -3   0    6.50    9.60
  14   3   0   26.00   12.90
  14   3   0    2.60   10.70
 -15  -3   0   10.60   10.70
  15   3   0    2.30   10.60
  15   3   0   29.80   13.70
  16  -4   0   -9.30    6.50
  16  -4   0   -6.30    9.40
 -16   4   0   -5.40    6.70
 -16   4   0    1.30   12.20
 -16   4   0   -0.30   10.40
 -16   4   0    2.60   10.40
  15  -4   0   30.30   11.20
 -15   4   0   54.39   15.50
 -15   4   0   55.59   13.40
 -15   4   0   33.90    9.00
 -15   4   0   21.80   10.50
  14  -4   0    2.00    8.10
  14  -4   0    6.90    8.60
  14  -4   0    8.90    9.60
 -14   4   0    4.80    7.30
 -14   4   0    9.70    9.70
 -14   4   0   18.20    9.90
 -14   4   0    9.40    7.80
  13  -4   0   31.70   10.30
  13  -4   0   43.10   10.10
  13  -4   0   45.00    9.60
 -13   4   0   42.10    9.40
 -13   4   0   35.50    9.00
 -13   4   0   72.69   12.50
  12  -4   0   99.89   13.20
  12  -4   0   92.59   11.60
  12  -4   0   88.79   11.90
 -12   4   0   80.29   10.60
 -12   4   0   99.39   13.00
 -12   4   0   94.19   12.60
  11  -4   0  116.49   13.10
  11  -4   0  115.89   13.60
  11  -4   0  108.29   13.30
 -11   4   0   90.79   10.70
 -11   4   0  123.49   12.90
 -11   4   0   98.99   12.50
  10  -4   0   41.50    8.00
  10  -4   0   43.00    8.20
  10  -4   0   61.49    9.00
 -10   4   0   63.29    9.30
 -10   4   0   51.69   10.30
 -10   4   0   67.19    9.10
   9  -4   0   55.49    8.20
   9  -4   0   88.69   10.90
   9  -4   0   89.09   10.60
  -9   4   0   67.79    9.50
  -9   4   0   55.89    8.20
  -9   4   0   49.30    6.90
   8  -4   0  642.14   22.90
   8  -4   0  641.54   22.00
   8  -4   0  648.24   21.50
  -8   4   0  657.63   21.50
  -8   4   0  640.24   22.30
  -8   4   0  658.03   22.50
   7  -4   0 1524.55   39.80
   7  -4   0 1482.05   41.30
   7  -4   0 1430.46   39.80
  -7   4   0 1473.45   40.90
  -7   4   0 1502.25   39.60
  -7   4   0 1468.55   40.40
   6  -4   0 1499.75   41.10
   6  -4   0 1611.14   42.70
  -6   4   0 1624.64   42.40
  -6   4   0 1604.14   41.00
  -6   4   0 1545.75   41.60
   5  -4   0 1123.89   30.30
   5  -4   0 1139.09   31.70
  -5   4   0 1178.88   30.20
  -5   4   0 1155.58   31.40
  -5   4   0 1114.99   30.60
   4  -4   0  326.37   10.70
   4  -4   0  312.47   10.30
   4  -4   0  329.17   13.80
   4  -4   0  326.57   11.70
   4  -4   0  334.27   12.70
  -4   4   0  327.97   10.50
  -4   4   0  316.47   10.90
  -4   4   0  333.97   11.60
   3  -4   0  514.75   13.90
   3  -4   0  519.95   13.80
   3  -4   0  534.15   17.50
   3  -4   0  526.55   16.60
  -3   4   0  489.85   15.70
  -3   4   0  527.55   13.90
  -3   4   0  536.35   15.00
  -3   4   0  518.25   14.00
   2  -4   0 1229.88   29.80
   2  -4   0 1201.68   32.20
   2  -4   0 1277.57   37.00
   2  -4   0 1232.78   31.00
   2  -4   0 1220.18   29.80
   2  -4   0 1312.97   33.50
  -2   4   0 1315.97   33.40
  -2   4   0 1260.47   29.90
  -2   4   0 1264.27   33.60
  -2   4   0 1246.98   31.00
  -2   4   0 1191.68   32.00
   1  -4   0  928.81   25.20
   1  -4   0  955.60   26.20
   1  -4   0  934.81   26.40
  -1   4   0  958.00   22.90
  -1   4   0  978.70   26.60
  -1   4   0  947.51   26.30
  -1   4   0  925.91   22.80
  -1   4   0  971.60   26.30
  -1   4   0  931.41   25.20
   0  -4   0   63.09    5.70
   0  -4   0   74.89    6.10
   0  -4   0   65.29    3.90
   0  -4   0   65.59    3.80
   0   4   0   69.79    5.90
   0   4   0   69.89    5.80
   0   4   0   65.79    4.10
   0   4   0   63.49    4.00
   0   4   0   62.69    5.50
   0   4   0   73.69    6.30
  -1  -4   0 3836.62   92.09
  -1  -4   0 4015.60   94.89
  -1  -4   0 3857.51   93.09
   1   4   0 3834.92   94.19
   1   4   0 3927.31   92.29
   1   4   0 3826.62   92.89
  -2  -4   0 7213.88  169.58
  -3  -4   0   10.70    5.60
  -3  -4   0    7.00    4.10
  -3  -4   0   10.30    4.30
  -3  -4   0    5.10    3.20
   3   4   0    8.00    4.40
   3   4   0    6.20    4.00
   3   4   0    5.90    3.20
   3   4   0    7.90    6.00
  -4  -4   0  908.81   26.50
  -4  -4   0  927.41   23.80
  -4  -4   0  877.71   26.90
  -4  -4   0  938.21   31.80
   4   4   0  885.91   26.10
   4   4   0  890.41   26.70
   4   4   0  856.61   40.20
   4   4   0  912.91   27.00
  -5  -4   0  100.89    8.70
  -5  -4   0  111.19    9.80
  -5  -4   0  108.89   15.00
  -5  -4   0  113.69   10.40
   5   4   0  112.49   15.50
   5   4   0  115.19   10.40
   5   4   0  105.39    9.80
   5   4   0  109.99    8.70
  -6  -4   0   37.50    7.30
  -6  -4   0   40.90    9.80
  -6  -4   0   44.20    6.00
  -6  -4   0   38.60    6.90
   6   4   0   44.90    7.10
   6   4   0   41.00    7.60
   6   4   0   50.69    6.80
  -7  -4   0   23.00    5.20
  -7  -4   0   25.30    8.10
  -7  -4   0   26.80    7.20
  -7  -4   0   29.70    9.90
   7   4   0   25.50    7.20
   7   4   0   26.30    7.00
   7   4   0   16.20    4.60
  -8  -4   0   54.39    9.00
  -8  -4   0   44.70    9.30
  -8  -4   0   53.89    8.00
  -8  -4   0   39.90   11.70
   8   4   0   54.69    9.60
   8   4   0   37.10    8.40
   8   4   0   39.40    8.70
  -9  -4   0  159.08   14.20
  -9  -4   0  172.28   16.10
  -9  -4   0  159.38   13.20
   9   4   0  170.18   15.30
   9   4   0  140.09   13.20
   9   4   0  163.08   14.90
 -10  -4   0  153.88   16.50
 -10  -4   0  146.79   13.60
 -10  -4   0  103.49   17.20
 -10  -4   0  148.89   14.80
  10   4   0  151.98   15.70
  10   4   0  143.99   15.20
  10   4   0  145.59   14.10
 -11  -4   0  137.49   23.50
 -11  -4   0  192.88   16.20
 -11  -4   0  190.68   18.80
  11   4   0  179.18   16.20
  11   4   0  179.88   20.40
  11   4   0  185.38   17.10
 -12  -4   0   -2.40    8.00
 -12  -4   0    2.30   10.20
 -12  -4   0  -15.20   10.20
  12   4   0    1.50    9.50
  12   4   0   -6.00    8.10
  12   4   0  -15.20    8.70
 -13  -4   0   14.90   12.10
 -13  -4   0  -14.40   12.20
 -13  -4   0   31.90   13.30
  13   4   0    4.10    8.40
  13   4   0   19.30   10.20
  13   4   0    1.30    9.40
 -14  -4   0   83.29   14.20
 -14  -4   0   62.99   16.80
  14   4   0   92.19   15.10
  14   4   0   90.29   16.80
  16  -5   0   10.20    7.50
  16  -5   0  -11.10    8.50
 -16   5   0    0.20    9.30
 -16   5   0    8.50    7.50
 -16   5   0   12.60   10.90
 -16   5   0   24.60   13.50
  15  -5   0   33.60   17.90
  15  -5   0   23.30    7.60
 -15   5   0   38.30    9.30
 -15   5   0   22.60    9.20
 -15   5   0   63.39   14.60
  14  -5   0  -14.70    7.40
  14  -5   0    8.00    8.90
  14  -5   0  -11.30    7.90
 -14   5   0   -7.40    7.10
 -14   5   0    1.50    6.50
 -14   5   0   -6.10    9.20
 -14   5   0   -2.50    8.30
  13  -5   0   51.39   10.10
  13  -5   0   50.59   10.00
  13  -5   0   45.10   11.10
 -13   5   0   38.80    8.50
 -13   5   0   36.20   11.10
 -13   5   0   36.70    9.10
  12  -5   0    5.90    7.40
  12  -5   0    1.40    7.10
  12  -5   0    3.30    7.30
 -12   5   0   11.30    6.80
 -12   5   0    8.80    7.30
 -12   5   0    8.60    9.50
  11  -5   0  135.99   13.10
  11  -5   0  129.09   13.20
  11  -5   0  110.89   14.00
 -11   5   0  120.89   12.90
 -11   5   0  139.39   18.10
 -11   5   0  123.89   13.20
  10  -5   0  138.59   13.60
  10  -5   0  148.39   12.60
  10  -5   0  148.39   13.10
 -10   5   0  145.69   12.80
 -10   5   0  144.19   12.30
 -10   5   0  141.69   14.60
   9  -5   0  471.75   23.10
   9  -5   0  512.65   19.20
   9  -5   0  475.25   20.50
  -9   5   0  479.15   19.70
  -9   5   0  494.85   19.20
  -9   5   0  512.75   20.60
   8  -5   0 1082.49   33.80
   8  -5   0 1098.69   32.30
   8  -5   0 1140.09   32.30
  -8   5   0 1129.09   32.00
  -8   5   0 1138.69   33.50
  -8   5   0 1113.99   32.90
   7  -5   0   16.40    4.90
   7  -5   0   15.70    4.50
  -7   5   0   25.90    5.50
  -7   5   0   18.50    4.70
  -7   5   0    9.90    4.20
   6  -5   0  137.99   11.60
   6  -5   0  155.78   15.60
   6  -5   0  136.69    8.50
   6  -5   0  138.79    9.80
   6  -5   0  143.09    8.20
  -6   5   0  119.39    8.90
  -6   5   0  137.99    8.40
  -6   5   0  126.89    9.20
   5  -5   0 1130.09   29.60
   5  -5   0 1141.19   31.50
   5  -5   0 1186.58   34.70
   5  -5   0 1088.09   29.80
   5  -5   0 1161.38   32.90
  -5   5   0 1155.98   29.70
  -5   5   0 1127.79   31.30
  -5   5   0 1105.29   30.20
   4  -5   0 1166.68   29.80
   4  -5   0 1198.18   34.70
   4  -5   0 1183.38   31.40
   4  -5   0 1173.58   29.50
   4  -5   0 1232.88   33.50
  -4   5   0 1178.88   31.30
  -4   5   0 1157.28   29.90
  -4   5   0 1120.09   32.20
   3  -5   0  183.18    6.20
   3  -5   0  181.68    6.00
   3  -5   0  187.58    9.90
   3  -5   0  199.88    8.00
  -3   5   0  171.88    8.40
  -3   5   0  178.78    7.50
  -3   5   0  186.18    6.40
  -3   5   0  185.08    6.20
  -3   5   0  177.88    9.50
   2  -5   0  482.35   16.20
   2  -5   0  448.26   14.80
   2  -5   0  465.65   16.50
  -2   5   0  487.25   16.50
  -2   5   0  455.55   16.00
  -2   5   0  458.85   11.80
  -2   5   0  461.75   13.30
  -2   5   0  464.05   11.90
  -2   5   0  452.45   15.80
   1  -5   0   23.50    4.30
   1  -5   0   21.10    3.50
   1  -5   0   26.40    5.20
   1  -5   0   26.80    2.30
  -1   5   0   23.70    4.20
  -1   5   0   24.10    2.40
  -1   5   0   21.80    4.00
  -1   5   0   18.80    3.30
  -1   5   0   25.00    4.50
  -1   5   0   25.80    2.20
  -1   5   0   20.00    3.60
   0  -5   0  801.22   21.00
   0  -5   0  843.82   21.20
   0  -5   0  812.62   24.40
   0   5   0  827.12   21.40
   0   5   0  836.02   23.80
   0   5   0  835.42   21.30
   0   5   0  850.51   24.70
   0   5   0  824.42   24.00
   0   5   0  841.82   24.90
   0   5   0  816.62   24.60
  -1  -5   0 3381.96   80.29
  -1  -5   0 3416.86   83.19
  -1  -5   0 3346.97   80.39
  -1  -5   0 3300.47   83.49
   1   5   0 3422.66   80.59
   1   5   0 3340.47   83.99
   1   5   0 3305.47   81.59
   1   5   0 3389.86   80.49
   1   5   0 3287.37   83.09
  -2  -5   0  953.20   29.30
  -2  -5   0  950.40   26.20
  -2  -5   0  967.50   28.70
  -2  -5   0  928.81   26.00
   2   5   0  929.01   26.00
   2   5   0  978.20   30.30
   2   5   0  930.91   25.30
   2   5   0  934.71   27.80
  -3  -5   0  124.59    8.70
  -3  -5   0  166.58   12.40
  -3  -5   0  155.98    9.90
  -3  -5   0  179.58   13.60
  -3  -5   0  146.19   10.30
   3   5   0  171.28   15.10
   3   5   0  137.79   10.00
   3   5   0  120.99    9.70
   3   5   0  128.79    8.30
  -4  -5   0   25.10    6.10
  -4  -5   0   25.20    7.60
  -4  -5   0   25.50    5.80
  -4  -5   0   29.00    4.50
   4   5   0   29.80    6.60
   4   5   0   31.40    4.90
   4   5   0   22.90    5.90
  -5  -5   0  159.28   16.00
  -5  -5   0  129.19   10.40
  -5  -5   0  142.19   11.50
   5   5   0  155.98    9.60
   5   5   0  152.58   16.40
   5   5   0  141.59   10.90
   5   5   0  139.09   11.50
  -6  -5   0  153.28   16.90
  -6  -5   0  151.38   11.80
  -6  -5   0  145.69   11.10
   6   5   0  154.18   11.50
   6   5   0  156.68   11.90
   6   5   0  147.99   10.10
  -7  -5   0  719.63   26.10
  -7  -5   0  736.03   25.50
  -7  -5   0  692.13   32.30
   7   5   0  741.03   26.00
   7   5   0  719.43   25.10
   7   5   0  700.33   25.60
  -8  -5   0  303.67   36.50
  -8  -5   0  362.96   17.90
  -8  -5   0  318.57   18.40
   8   5   0  328.67   16.80
   8   5   0  323.97   18.10
   8   5   0  315.57   17.70
  -9  -5   0    2.60   10.90
  -9  -5   0    0.90    8.20
  -9  -5   0   -6.40    6.80
   9   5   0   -2.30    7.40
   9   5   0    0.80    7.60
   9   5   0   -2.50    5.60
 -10  -5   0  143.19   22.30
 -10  -5   0  162.98   15.20
 -10  -5   0  162.38   17.10
  10   5   0  159.98   16.70
  10   5   0  167.48   15.30
  10   5   0  179.38   16.10
 -11  -5   0  225.48   19.60
 -11  -5   0  259.77   17.90
 -11  -5   0  213.58   26.30
  11   5   0  232.88   18.30
  11   5   0  238.78   18.60
 -12  -5   0   38.60   13.50
 -12  -5   0   39.70   11.00
 -12  -5   0   29.70   14.50
  12   5   0   27.60    9.90
  12   5   0   59.69   13.10
  12   5   0   43.10   11.40
 -13  -5   0   16.40   15.20
 -13  -5   0   23.30   10.10
 -13  -5   0   32.30   14.40
  13   5   0   40.70   12.10
  13   5   0   33.70   12.30
  13   5   0   20.90   11.50
 -14  -5   0    6.50   10.70
 -14  -5   0   21.70   12.60
  14   5   0   34.70   12.40
  14   5   0   14.00   12.60
  16  -6   0   -1.20    9.40
  16  -6   0    3.40    6.50
 -16   6   0   20.70   13.10
 -16   6   0   -2.30    8.20
 -16   6   0  -10.60    6.50
 -16   6   0    1.50   11.70
  15  -6   0    1.10    6.70
  15  -6   0    2.00    8.30
 -15   6   0   -3.30    7.10
 -15   6   0   14.70   11.80
 -15   6   0   -1.30    8.30
 -15   6   0   19.20   11.50
  14  -6   0    4.40    7.50
  14  -6   0   -8.10    7.50
  14  -6   0    4.40    8.40
 -14   6   0   -2.30    7.40
 -14   6   0   -7.20    5.80
 -14   6   0    5.00   10.10
 -14   6   0    5.20   10.60
  13  -6   0  100.79   12.90
  13  -6   0   76.09   11.50
  13  -6   0  106.39   15.40
  13  -6   0   84.29   12.00
 -13   6   0  101.59   12.90
 -13   6   0  108.29   13.50
 -13   6   0   93.49   13.20
  12  -6   0  453.85   21.10
  12  -6   0  416.96   20.20
  12  -6   0  429.26   22.60
  12  -6   0  416.76   20.40
 -12   6   0  456.25   29.00
 -12   6   0  429.66   20.00
 -12   6   0  437.76   23.30
  11  -6   0   98.39   12.20
  11  -6   0   83.99   10.50
  11  -6   0  111.89   12.20
  11  -6   0  112.09   12.90
 -11   6   0   90.89   12.70
 -11   6   0  132.69   14.80
 -11   6   0  114.59   12.90
  10  -6   0  125.69   12.60
  10  -6   0  119.89   11.90
  10  -6   0  127.69   11.50
  10  -6   0  134.79   13.40
 -10   6   0  122.49   12.20
 -10   6   0  128.09   13.70
 -10   6   0  113.99   11.40
   9  -6   0  277.57   15.70
   9  -6   0  285.17   16.10
   9  -6   0  291.47   14.80
  -9   6   0  282.57   14.30
  -9   6   0  294.07   15.60
  -9   6   0  320.17   16.40
   8  -6   0 1420.56   40.50
   8  -6   0 1569.94   43.30
   8  -6   0 1488.95   42.80
   8  -6   0 1543.65   46.80
  -8   6   0 1510.95   42.10
  -8   6   0 1453.25   41.10
  -8   6   0 1465.55   40.20
   7  -6   0  240.28   10.80
   7  -6   0  237.38   11.00
   7  -6   0  252.57   13.30
   7  -6   0  235.48   12.30
   7  -6   0  258.17   15.50
  -7   6   0  226.08   11.70
  -7   6   0  247.88   10.70
  -7   6   0  248.78   12.10
   6  -6   0  260.27   13.10
   6  -6   0  252.87   11.90
   6  -6   0  253.27    9.90
   6  -6   0  237.78   14.80
   6  -6   0  241.68   10.20
  -6   6   0  232.08   11.30
  -6   6   0  246.38   10.90
  -6   6   0  256.47   10.10
   5  -6   0  411.46   13.10
   5  -6   0  420.66   16.90
   5  -6   0  407.46   14.90
   5  -6   0  403.56   12.70
   5  -6   0  403.56   18.40
  -5   6   0  424.96   13.70
  -5   6   0  391.26   15.70
  -5   6   0  409.96   12.90
  -5   6   0  421.66   14.70
   4  -6   0   43.60    4.90
   4  -6   0   49.80    6.50
   4  -6   0   36.20    6.40
   4  -6   0   49.90    7.10
   4  -6   0   49.50    4.40
  -4   6   0   41.70    5.00
  -4   6   0   46.10    5.40
  -4   6   0   41.60    4.90
  -4   6   0   44.10    5.60
  -4   6   0   37.90    5.40
  -4   6   0   46.80    4.60
   3  -6   0  107.39    8.60
   3  -6   0   95.89   10.10
  -3   6   0  140.59   11.80
  -3   6   0  113.69    5.20
  -3   6   0  116.59    6.90
  -3   6   0  101.79    7.90
   2  -6   0  334.67   14.70
   2  -6   0  323.27   14.80
   2  -6   0  366.56   16.90
  -2   6   0  346.17    9.30
  -2   6   0  335.87   12.90
  -2   6   0  354.76   14.90
  -2   6   0  334.17   15.10
  -2   6   0  339.57   10.90
  -2   6   0  326.47   14.20
   1  -6   0  277.77    8.40
   1  -6   0  286.07   13.10
   1  -6   0  276.17   11.90
   1  -6   0  294.97   13.50
   1  -6   0  291.47   13.70
  -1   6   0  267.87    8.40
  -1   6   0  269.57   13.10
  -1   6   0  275.27   11.70
  -1   6   0  279.57    8.80
  -1   6   0  275.47   12.90
  -1   6   0  303.47   13.50
   0  -6   0    7.20    2.80
   0  -6   0   12.20    3.10
   0  -6   0    7.50    4.30
   0  -6   0    4.60    3.80
   0   6   0    5.80    3.50
   0   6   0   12.90    4.50
   0   6   0    6.40    4.80
   0   6   0   12.10    3.20
   0   6   0   10.10    4.80
   0   6   0   10.60    3.40
   0   6   0    5.30    3.80
  -1  -6   0  110.39    7.30
  -1  -6   0  122.79   10.50
  -1  -6   0  121.59   10.10
  -1  -6   0  110.19    7.40
   1   6   0  113.09    9.60
   1   6   0  108.19    7.50
   1   6   0  112.29    9.50
   1   6   0  127.09   11.50
   1   6   0  119.49    9.10
   1   6   0  119.89    7.90
  -2  -6   0  104.79   11.10
  -2  -6   0   80.79    8.10
  -2  -6   0  101.39   11.50
   2   6   0   92.99   12.80
   2   6   0   87.89    8.90
   2   6   0   98.59    9.80
   2   6   0   96.59    6.90
   2   6   0   93.49    8.20
   2   6   0   85.49    8.50
  -3  -6   0   15.20    5.00
  -3  -6   0    7.70    5.20
  -3  -6   0    7.10    6.30
   3   6   0   12.40    5.70
   3   6   0    5.60    7.10
   3   6   0   10.60    5.00
   3   6   0   10.60    4.00
   3   6   0   19.20    5.50
  -4  -6   0  655.03   24.50
  -4  -6   0  640.94   26.00
  -4  -6   0  633.64   21.10
  -4  -6   0  618.74   21.60
  -4  -6   0  653.73   19.60
   4   6   0  640.94   20.60
   4   6   0  661.63   21.70
   4   6   0  637.14   21.40
   4   6   0  671.63   27.50
  -5  -6   0  132.49    7.80
  -5  -6   0  131.09   12.70
  -5  -6   0  109.49   14.30
  -5  -6   0  136.89   10.50
  -5  -6   0  122.79   10.90
   5   6   0  136.09   11.10
   5   6   0  127.29    9.40
   5   6   0  127.69   16.20
   5   6   0  140.79   16.30
  -6  -6   0   86.19   12.50
  -6  -6   0   90.29   10.80
  -6  -6   0   99.69   10.20
   6   6   0   88.19   10.90
   6   6   0   97.49   10.90
   6   6   0   88.19    9.30
   6   6   0   76.39   12.70
  -7  -6   0  121.79   12.80
  -7  -6   0  116.69   11.90
   7   6   0  139.49   12.90
   7   6   0  118.29   11.00
   7   6   0  120.49   12.50
  -8  -6   0  936.11   31.40
  -8  -6   0  868.61   39.30
  -8  -6   0  934.01   32.80
   8   6   0  878.31   31.00
   8   6   0  956.50   32.30
  -9  -6   0   88.59   12.50
  -9  -6   0  103.49   12.50
  -9  -6   0   71.49   14.70
   9   6   0   95.99   12.60
   9   6   0  121.79   14.60
   9   6   0   98.29   12.70
 -10  -6   0    6.40   11.80
 -10  -6   0   10.40    8.90
 -10  -6   0   19.40    9.40
  10   6   0    7.80    8.90
  10   6   0    6.50    8.40
  10   6   0    9.60    7.50
 -11  -6   0   41.60   12.00
 -11  -6   0   17.40   10.10
 -11  -6   0   39.60   14.60
  11   6   0   47.80   10.40
  11   6   0   56.19   16.20
  11   6   0   27.50   10.70
 -12  -6   0   60.09   12.20
 -12  -6   0   28.70   17.10
 -12  -6   0   68.69   14.60
  12   6   0   62.59   13.00
  12   6   0   57.09   11.80
  12   6   0   40.90   11.40
 -13  -6   0   98.09   14.70
 -13  -6   0  121.39   19.20
 -13  -6   0   72.69   20.70
 -13  -6   0   95.19   16.80
  13   6   0   96.69   16.20
  13   6   0   79.29   14.00
 -14  -6   0   24.50   11.90
 -14  -6   0   52.59   16.00
  14   6   0   49.20   13.50
  14   6   0   40.30   15.10
  16  -7   0   18.70    7.90
 -16   7   0   30.70   12.20
  15  -7   0   27.30    8.70
  15  -7   0   18.20   12.10
  15  -7   0   27.40    9.50
 -15   7   0   32.10   11.80
 -15   7   0   49.30   12.80
 -15   7   0   23.40    8.70
 -15   7   0   57.99   14.00
  14  -7   0   61.89   14.20
  14  -7   0   64.99   11.00
  14  -7   0   64.19   10.20
  14  -7   0   83.29   13.10
 -14   7   0  101.09   14.50
 -14   7   0   57.69   10.00
 -14   7   0   62.19   10.50
 -14   7   0   91.59   14.00
  13  -7   0   25.00    8.30
  13  -7   0   26.50   11.60
  13  -7   0   18.20    8.70
  13  -7   0   34.50   13.70
  13  -7   0   24.70    7.80
 -13   7   0   31.70   10.80
 -13   7   0   38.40   10.50
 -13   7   0   38.70    9.10
 -13   7   0   38.10    8.60
  12  -7   0   41.80    8.80
  12  -7   0   40.80    8.50
  12  -7   0   53.89    9.80
  12  -7   0   65.19    9.70
  12  -7   0   42.50   10.40
 -12   7   0   67.39   11.30
 -12   7   0   44.30   12.50
 -12   7   0   56.39    8.70
  11  -7   0   28.40    8.40
  11  -7   0   43.00    8.40
  11  -7   0   33.60    7.70
  11  -7   0   33.10    9.90
 -11   7   0   37.00    7.20
 -11   7   0   26.60    7.50
 -11   7   0   51.49    9.90
  10  -7   0  168.58   18.00
  10  -7   0  156.88   12.00
  10  -7   0  156.48   13.50
  10  -7   0  147.49   13.40
 -10   7   0  138.89   12.50
 -10   7   0  138.09   13.70
 -10   7   0  153.28   11.70
   9  -7   0  821.62   32.30
   9  -7   0  791.22   28.40
   9  -7   0  803.42   25.00
   9  -7   0  763.52   25.30
   9  -7   0  762.72   27.50
  -9   7   0  780.72   26.90
  -9   7   0  782.62   26.30
  -9   7   0  816.12   25.20
   8  -7   0    5.70    6.00
   8  -7   0   15.60    6.50
   8  -7   0   17.30    4.70
   8  -7   0   21.70    4.90
   8  -7   0   12.10    5.40
  -8   7   0   23.50    6.10
  -8   7   0   22.60    5.00
  -8   7   0   14.00    5.00
   7  -7   0   -3.60    3.90
   7  -7   0   -5.90    6.40
   7  -7   0   -1.10    3.50
   7  -7   0    3.50    3.50
   7  -7   0   -5.40    4.30
  -7   7   0   -1.00    3.60
  -7   7   0    3.70    3.60
  -7   7   0    5.50    4.50
  -7   7   0    1.30    4.20
   6  -7   0  192.98    8.40
   6  -7   0  200.28    9.00
   6  -7   0  198.68   10.80
   6  -7   0  225.98   12.90
  -6   7   0  212.38    8.90
  -6   7   0  209.68   10.50
  -6   7   0  197.98   11.70
  -6   7   0  202.08    9.60
   5  -7   0 1127.49   35.10
   5  -7   0 1127.79   33.50
   5  -7   0 1055.09   27.80
   5  -7   0 1089.09   30.10
  -5   7   0 1074.69   27.80
  -5   7   0 1046.30   28.20
  -5   7   0 1088.19   30.00
  -5   7   0 1037.90   31.30
   4  -7   0  397.96   13.70
   4  -7   0  394.56   18.20
   4  -7   0  400.36   17.30
   4  -7   0  396.86   11.50
   4  -7   0  400.36   11.20
  -4   7   0  389.36   13.60
  -4   7   0  410.26   12.80
  -4   7   0  379.26   15.00
  -4   7   0  413.96   12.00
   3  -7   0  263.17   13.70
   3  -7   0  233.88   12.00
  -3   7   0  256.77   10.00
  -3   7   0  245.18   11.90
  -3   7   0  261.27   13.50
  -3   7   0  264.17    8.00
  -3   7   0  236.78   13.50
  -3   7   0  259.07    8.00
  -3   7   0  268.77   14.60
  -3   7   0  239.78   14.60
   2  -7   0   65.59    6.80
   2  -7   0  101.09   12.90
   2  -7   0   70.59    8.30
  -2   7   0   95.89   11.50
  -2   7   0   57.99    5.70
  -2   7   0   73.49   10.00
  -2   7   0   76.39    9.80
  -2   7   0   49.00    8.00
  -2   7   0   62.69    4.10
  -2   7   0   61.99    7.30
   1  -7   0  585.44   21.10
   1  -7   0  630.44   16.50
   1  -7   0  563.04   20.10
   1  -7   0  561.94   15.00
   1  -7   0  568.94   21.20
   1  -7   0  606.74   21.80
  -1   7   0  558.04   19.80
  -1   7   0  546.45   20.90
  -1   7   0  577.64   21.70
  -1   7   0  567.94   21.20
  -1   7   0  586.54   15.80
  -1   7   0  632.74   16.40
   0  -7   0 1326.47   33.90
   0  -7   0 1366.36   34.10
   0  -7   0 1317.77   39.00
   0  -7   0 1372.86   38.70
   0   7   0 1408.26   34.70
   0   7   0 1362.76   38.10
   0   7   0 1397.66   40.20
   0   7   0 1319.27   39.40
   0   7   0 1398.36   34.60
   0   7   0 1331.07   38.30
  -1  -7   0 2407.76   59.19
  -1  -7   0 2443.76   64.09
  -1  -7   0 2386.86   59.29
  -1  -7   0 2466.55   63.79
   1   7   0 2466.25   59.79
   1   7   0 2331.67   64.09
   1   7   0 2393.36   61.89
   1   7   0 2375.86   63.69
   1   7   0 2440.06   59.69
  -2  -7   0  234.58   14.30
  -2  -7   0  192.88    9.60
  -2  -7   0  221.98   14.40
  -2  -7   0  220.48   10.70
   2   7   0  228.28   11.00
   2   7   0  254.07   11.40
   2   7   0  244.08    9.90
   2   7   0  227.58   16.00
   2   7   0  214.88   13.50
   2   7   0  222.38   11.30
  -3  -7   0   97.19   12.20
  -3  -7   0  100.59   11.90
  -3  -7   0   99.69   10.60
  -3  -7   0   84.59    8.90
   3   7   0   96.19    8.90
   3   7   0   85.79    9.30
   3   7   0  108.79    7.80
   3   7   0   86.99   10.00
   3   7   0  103.49   13.70
  -4  -7   0    9.50    6.60
  -4  -7   0   19.70    5.70
  -4  -7   0    8.80    5.50
  -4  -7   0   21.50    6.70
   4   7   0   18.00    4.60
   4   7   0    6.70    7.90
   4   7   0   15.30    5.60
   4   7   0   12.10    5.70
   4   7   0   12.90    5.70
  -5  -7   0  133.79   15.50
  -5  -7   0  140.49   11.10
  -5  -7   0  155.18   11.20
  -5  -7   0  193.08   15.30
   5   7   0  158.78   17.50
   5   7   0  145.29   11.10
   5   7   0  141.59   11.20
   5   7   0  136.09    9.90
  -6  -7   0   89.59   14.40
  -6  -7   0   65.09   11.20
  -6  -7   0   95.99   10.70
  -6  -7   0   79.49    9.60
   6   7   0   95.09    9.80
   6   7   0   83.59   13.30
   6   7   0   98.59   11.60
   6   7   0   94.29   11.30
  -7  -7   0    7.80    9.70
  -7  -7   0    8.20    7.30
  -7  -7   0    4.30    7.20
  -7  -7   0   -3.10    6.70
   7   7   0    8.10    5.50
   7   7   0   -5.10    6.70
   7   7   0   14.50    7.80
  -8  -7   0   41.90   12.60
  -8  -7   0   43.60   15.30
  -8  -7   0   31.50    9.70
   8   7   0   44.60    9.90
   8   7   0   56.59   10.20
   8   7   0   46.00    8.60
  -9  -7   0    3.80    9.70
  -9  -7   0    4.20    9.20
  -9  -7   0    8.30   11.40
  -9  -7   0    6.70    8.40
   9   7   0   10.70    6.60
   9   7   0   -2.10    8.00
   9   7   0    3.70    8.60
 -10  -7   0   90.19   13.60
 -10  -7   0   56.39   15.20
 -10  -7   0   64.19   13.20
 -10  -7   0   54.29   12.10
  10   7   0   77.09   10.80
  10   7   0   57.79   12.60
  10   7   0   66.79   11.90
 -11  -7   0  119.09   16.60
 -11  -7   0  113.19   14.50
 -11  -7   0  101.09   16.00
 -11  -7   0   75.09   17.30
  11   7   0   94.39   15.20
  11   7   0   85.39   12.90
  11   7   0  129.59   15.00
 -12  -7   0   86.49   19.80
 -12  -7   0   73.89   14.20
 -12  -7   0  120.89   20.00
 -12  -7   0   78.39   13.20
  12   7   0  119.09   15.00
  12   7   0   85.79   15.20
  12   7   0   92.59   15.10
 -13  -7   0   51.99   14.30
 -13  -7   0   46.00   11.50
 -13  -7   0   72.29   18.10
  13   7   0   59.69   10.20
  13   7   0   31.90   11.70
  13   7   0   91.59   17.50
  15  -8   0  -10.00    7.30
  15  -8   0   -0.40   13.00
  15  -8   0   13.30    7.60
 -15   8   0    9.20   10.30
 -15   8   0    1.70    6.60
 -15   8   0   22.70   11.90
  14  -8   0   54.29   10.40
  14  -8   0   57.79   13.60
  14  -8   0   63.89   17.70
  14  -8   0   60.19   10.50
 -14   8   0   83.99   14.20
 -14   8   0   61.79    9.70
 -14   8   0   75.69   12.80
 -14   8   0   47.90    9.80
  13  -8   0  118.59   14.90
  13  -8   0   92.79   15.00
  13  -8   0  101.89   12.90
  13  -8   0  104.19   13.50
 -13   8   0  141.59   18.10
 -13   8   0   98.29   13.00
 -13   8   0  110.09   13.30
 -13   8   0   67.49    9.80
  12  -8   0   63.89   10.00
  12  -8   0   56.99   12.00
  12  -8   0   50.79    9.50
  12  -8   0   57.59    9.60
  12  -8   0   39.50    8.50
 -12   8   0   59.29   13.80
 -12   8   0   54.19   11.80
 -12   8   0   44.00    8.40
  11  -8   0   39.40    8.10
  11  -8   0   41.10    8.80
  11  -8   0   22.00    9.40
  11  -8   0   37.20    8.80
  11  -8   0   26.80    7.70
 -11   8   0   26.50    7.40
 -11   8   0   39.10    9.20
 -11   8   0   36.80    7.50
  10  -8   0    0.90    5.60
  10  -8   0    4.50    6.50
  10  -8   0   -8.90    5.40
  10  -8   0    4.10    5.70
  10  -8   0    6.60    8.60
 -10   8   0    8.80    7.60
 -10   8   0   -4.70    5.30
 -10   8   0   -3.60    5.20
   9  -8   0  308.47   13.60
   9  -8   0  260.37   17.00
   9  -8   0  291.87   21.00
   9  -8   0  278.47   13.90
   9  -8   0  262.37   15.90
  -9   8   0  285.17   15.40
  -9   8   0  291.67   15.10
  -9   8   0  304.47   18.20
  -9   8   0  296.97   13.50
   8  -8   0   54.69    7.40
   8  -8   0   40.70    8.80
   8  -8   0   44.10    7.20
   8  -8   0   46.50    8.60
   8  -8   0   58.09    7.20
  -8   8   0   63.79    7.30
  -8   8   0   52.89    7.10
  -8   8   0   46.60    7.70
  -8   8   0   51.49    7.20
   7  -8   0  210.38   15.90
   7  -8   0  194.38   11.40
   7  -8   0  216.18   14.00
   7  -8   0  206.48    9.80
  -7   8   0  210.88   10.70
  -7   8   0  204.58   13.00
  -7   8   0  227.08    9.70
  -7   8   0  219.58   11.50
   6  -8   0    1.30    2.90
   6  -8   0    2.70    3.50
   6  -8   0   -5.70    4.30
   6  -8   0   -1.90    4.50
   6  -8   0   -0.60    2.50
  -6   8   0   -0.60    2.90
  -6   8   0    0.30    3.30
  -6   8   0   -3.10    3.50
  -6   8   0    0.50    3.70
   5  -8   0    1.90    2.80
   5  -8   0    0.70    2.40
   5  -8   0    2.70    5.00
   5  -8   0    3.70    3.60
   5  -8   0    0.60    4.70
  -5   8   0   -2.80    3.20
  -5   8   0    1.30    3.80
  -5   8   0    0.80    2.90
  -5   8   0    4.60    3.40
   4  -8   0   91.59   11.40
   4  -8   0  106.19   10.60
  -4   8   0   85.99   11.30
  -4   8   0   92.69   14.30
  -4   8   0  115.09   11.70
  -4   8   0  114.99    5.20
  -4   8   0  103.79    8.80
  -4   8   0  103.89    7.00
   3  -8   0  886.81   29.90
   3  -8   0  843.32   26.80
   3  -8   0  913.71   29.20
  -3   8   0  905.51   29.60
  -3   8   0  844.02   29.40
  -3   8   0  852.71   26.60
  -3   8   0  885.31   24.10
  -3   8   0  839.82   28.60
  -3   8   0  905.11   28.90
   2  -8   0  274.67   13.80
   2  -8   0  309.37   15.20
   2  -8   0  300.17   15.70
  -2   8   0  284.27   15.60
  -2   8   0  277.87   10.50
  -2   8   0  292.17   15.00
  -2   8   0  268.47   14.60
  -2   8   0  295.77   15.50
  -2   8   0  260.17   13.40
   1  -8   0 2578.14   67.39
   1  -8   0 2633.04   68.59
   1  -8   0 2622.54   68.79
   1  -8   0 2638.04   61.89
   1  -8   0 2643.64   69.49
  -1   8   0 2582.44   66.99
  -1   8   0 2683.33   69.39
  -1   8   0 2677.03   62.59
  -1   8   0 2673.13   62.39
  -1   8   0 2293.57   67.99
  -1   8   0 2531.95   68.29
   0  -8   0  360.66   17.10
   0  -8   0  354.46   16.70
   0  -8   0  374.26   12.60
   0  -8   0  361.96   11.60
   0   8   0  347.07   15.80
   0   8   0  390.26   12.80
   0   8   0  426.26   20.40
   0   8   0  359.46   17.20
   0   8   0  339.27   16.40
   0   8   0  364.76   18.00
   0   8   0  373.46   12.40
  -1  -8   0  580.44   17.50
  -1  -8   0  591.74   22.20
  -1  -8   0  587.94   22.30
  -1  -8   0  576.84   17.60
   1   8   0  593.94   18.30
   1   8   0  566.94   22.20
   1   8   0  538.35   20.60
   1   8   0  532.45   21.90
   1   8   0  582.64   18.10
   1   8   0  599.44   23.60
  -2  -8   0  515.85   21.30
  -2  -8   0  474.75   16.60
  -2  -8   0  488.55   21.10
  -2  -8   0  501.75   16.60
   2   8   0  494.05   17.10
   2   8   0  482.35   16.10
   2   8   0  499.75   17.30
   2   8   0  498.75   22.60
   2   8   0  452.15   17.70
   2   8   0  560.74   24.50
   2   8   0  489.95   20.40
  -3  -8   0   11.80    5.00
  -3  -8   0   19.20    6.40
  -3  -8   0   11.00    6.20
   3   8   0   14.40    5.60
   3   8   0   12.30    5.10
   3   8   0   23.80    4.70
   3   8   0   12.60    7.40
   3   8   0   13.80    5.90
  -4  -8   0   68.89    7.70
  -4  -8   0   60.19    9.30
  -4  -8   0   63.29    8.00
  -4  -8   0   61.59    9.60
   4   8   0   67.99    7.90
   4   8   0   83.79    8.80
   4   8   0   47.30    8.00
   4   8   0   70.59    8.10
   4   8   0   61.69   10.90
  -5  -8   0  311.77   20.90
  -5  -8   0  374.76   20.80
  -5  -8   0  298.97   23.10
  -5  -8   0  344.47   15.90
   5   8   0  346.67   16.80
   5   8   0  325.97   22.90
   5   8   0  341.97   15.10
   5   8   0  330.17   17.40
   5   8   0  337.27   16.70
  -6  -8   0  196.78   14.40
  -6  -8   0  184.08   18.70
  -6  -8   0  219.88   18.90
  -6  -8   0  216.68   14.50
   6   8   0  219.08   15.20
   6   8   0  209.28   15.20
   6   8   0  206.08   21.10
   6   8   0  223.48   13.30
   6   8   0  217.58   14.80
  -7  -8   0  208.38   20.50
  -7  -8   0  188.78   20.70
  -7  -8   0  200.68   16.40
  -7  -8   0  184.28   15.30
   7   8   0  214.08   16.50
   7   8   0  212.88   14.20
   7   8   0  189.78   15.70
   7   8   0  220.38   15.60
  -8  -8   0  180.18   15.30
  -8  -8   0  165.48   20.80
  -8  -8   0  160.88   16.50
  -8  -8   0  139.59   20.00
   8   8   0  184.98   15.90
   8   8   0  176.28   16.20
   8   8   0  192.78   16.50
   8   8   0  172.58   14.70
  -9  -8   0   53.29   12.40
  -9  -8   0   65.99   12.90
  -9  -8   0   41.90   13.10
  -9  -8   0   51.59   11.10
   9   8   0   77.59   12.30
   9   8   0   52.59    8.80
   9   8   0   94.89   12.80
   9   8   0   62.89   11.50
 -10  -8   0   -9.40    9.40
 -10  -8   0   -2.20   11.10
 -10  -8   0   -8.30    8.10
 -10  -8   0    4.40    9.90
  10   8   0   -9.20    7.90
  10   8   0   -8.70    8.10
  10   8   0    7.10    8.00
  10   8   0   -6.90    6.70
 -11  -8   0   -9.30   15.10
 -11  -8   0   -2.90   16.40
 -11  -8   0   16.00   16.70
 -11  -8   0   -8.70    8.40
  11   8   0   -2.80    8.90
  11   8   0    2.70    8.00
  11   8   0   14.70    8.20
  11   8   0   10.70    9.30
 -12  -8   0   -1.40   13.60
 -12  -8   0   10.40   13.10
 -12  -8   0    8.10    9.20
 -12  -8   0   23.90   12.90
  12   8   0   10.50   11.10
  12   8   0   15.40    9.90
  12   8   0   18.30   15.90
  12   8   0    6.20    7.30
 -13  -8   0   32.30   11.30
 -13  -8   0   29.60   13.90
  13   8   0   37.80    9.70
  13   8   0   80.59   16.20
  13   8   0   28.70   12.50
  15  -9   0   29.60    9.90
  15  -9   0   45.60   16.10
  15  -9   0   39.50   12.80
 -15   9   0   41.40    9.60
 -15   9   0   24.80    8.30
 -15   9   0   75.59   14.40
 -15   9   0   59.99   14.30
  14  -9   0    4.10    7.10
  14  -9   0   -1.20    6.90
  14  -9   0    1.10    6.80
  14  -9   0   15.20   10.30
 -14   9   0   18.60   14.70
 -14   9   0   10.60    9.40
 -14   9   0   13.50    7.00
 -14   9   0   11.20    7.10
  13  -9   0   12.60    7.30
  13  -9   0   19.00    8.80
  13  -9   0    7.50    7.60
  13  -9   0   13.10    9.70
 -13   9   0   26.30   10.90
 -13   9   0   21.90    7.80
 -13   9   0   12.30    7.10
 -13   9   0   27.20   11.60
  12  -9   0  113.19   14.60
  12  -9   0   85.59   14.40
  12  -9   0  106.69   11.70
  12  -9   0  119.09   12.70
 -12   9   0  102.89   11.20
 -12   9   0  105.09   16.60
 -12   9   0  119.69   17.10
 -12   9   0  115.79   13.60
  11  -9   0  224.58   16.70
  11  -9   0  210.28   21.20
  11  -9   0  216.68   13.20
  11  -9   0  215.88   16.10
  11  -9   0  202.28   14.20
 -11   9   0  216.68   15.30
 -11   9   0  237.78   15.30
 -11   9   0  194.38   12.90
 -11   9   0  211.08   19.90
  10  -9   0  133.29   11.40
  10  -9   0  170.08   14.90
  10  -9   0  123.89   17.60
  10  -9   0  149.59   15.40
  10  -9   0  158.68   13.50
 -10   9   0  159.08   13.10
 -10   9   0  182.88   17.90
 -10   9   0  136.69   12.30
 -10   9   0  136.49   17.70
   9  -9   0   -0.20    4.90
   9  -9   0   -8.60    5.00
   9  -9   0    7.50    5.80
   9  -9   0    6.70   14.00
   9  -9   0    6.20    6.80
  -9   9   0    4.00    6.20
  -9   9   0    1.70    7.90
  -9   9   0    1.00    4.90
  -9   9   0    7.10    4.70
  -9   9   0    8.50    6.00
   8  -9   0   71.79   11.90
   8  -9   0   90.79    7.40
   8  -9   0  105.89    8.40
   8  -9   0   72.29   10.30
   8  -9   0   72.99    8.50
  -8   9   0   95.49    8.10
  -8   9   0  103.99    9.60
  -8   9   0   77.19    9.70
  -8   9   0   86.79   12.00
   7  -9   0    5.00    3.30
   7  -9   0    1.50    3.70
   7  -9   0   -3.70    6.10
   7  -9   0    6.40    4.70
   7  -9   0    5.00    6.00
  -7   9   0    0.50    7.90
  -7   9   0    7.90    4.10
  -7   9   0    0.30    4.60
  -7   9   0    2.10    3.70
  -7   9   0    5.20    5.30
   6  -9   0   95.49    6.10
   6  -9   0   94.09    5.60
   6  -9   0  115.79    8.50
   6  -9   0   95.99   11.20
   6  -9   0   96.69   13.00
  -6   9   0  104.09    8.20
  -6   9   0   83.19    9.60
  -6   9   0   88.19    7.30
  -6   9   0   90.39   12.40
   5  -9   0   27.70    7.20
   5  -9   0   36.00    7.30
  -5   9   0   33.20    4.20
  -5   9   0   48.60    5.50
  -5   9   0   35.40    5.90
  -5   9   0   39.90    5.70
  -5   9   0   31.40    6.30
  -5   9   0   42.70    9.10
  -5   9   0   44.20    4.30
   4  -9   0  577.84   22.80
   4  -9   0  597.14   23.90
   4  -9   0  578.64   20.80
  -4   9   0  555.84   22.20
  -4   9   0  577.84   17.80
  -4   9   0  548.85   20.10
  -4   9   0  556.04   23.40
  -4   9   0  570.54   23.40
   3  -9   0    5.40    4.70
   3  -9   0   -2.70    4.00
   3  -9   0    1.30    5.10
  -3   9   0    1.10    2.90
  -3   9   0   -4.40    4.70
  -3   9   0    2.40    3.60
  -3   9   0   -5.70    4.90
  -3   9   0   -1.30    4.90
   2  -9   0  246.78   13.30
   2  -9   0  247.58   14.40
  -2   9   0  229.28   14.20
  -2   9   0  266.97   15.60
  -2   9   0  235.18   14.10
  -2   9   0  240.48   15.10
  -2   9   0  221.98    9.50
  -2   9   0  218.78   12.90
   1  -9   0  756.72   19.50
   1  -9   0  729.13   19.10
   1  -9   0  752.52   26.70
   1  -9   0  756.62   25.60
  -1   9   0  726.33   26.70
  -1   9   0  770.62   20.20
  -1   9   0  772.32   20.60
  -1   9   0  750.82   26.50
  -1   9   0  744.53   25.00
  -1   9   0  776.52   27.70
  -1   9   0  716.33   26.60
   0  -9   0  592.04   22.60
   0  -9   0  556.94   21.70
   0  -9   0  589.34   16.50
   0  -9   0  560.04   15.90
   0   9   0  624.54   17.30
   0   9   0  521.95   22.00
   0   9   0  518.35   21.10
   0   9   0  506.15   20.50
   0   9   0  504.45   21.80
   0   9   0  599.14   23.70
   0   9   0  569.74   16.80
  -1  -9   0 1120.69   30.10
  -1  -9   0 1153.58   35.80
  -1  -9   0 1171.68   30.30
  -1  -9   0 1135.59   36.00
   1   9   0 1165.58   31.00
   1   9   0 1088.79   36.10
   1   9   0  994.30   35.20
   1   9   0 1148.29   30.90
   1   9   0 1150.38   37.40
   1   9   0 1158.28   34.00
  -2  -9   0   51.79    8.30
  -2  -9   0   47.40    8.10
  -2  -9   0   56.99    7.40
  -2  -9   0   61.19    6.50
   2   9   0   45.90    8.10
   2   9   0   62.79    6.90
   2   9   0   44.30    9.10
   2   9   0   61.09    7.40
   2   9   0   44.20    7.40
   2   9   0   52.19    5.50
   2   9   0   65.29    7.10
  -3  -9   0   29.60    7.10
  -3  -9   0   23.70    5.80
  -3  -9   0   21.10    7.30
  -3  -9   0   31.60    5.50
   3   9   0   25.60    6.10
   3   9   0   33.10    8.70
   3   9   0   32.90    6.70
   3   9   0   28.10    7.30
   3   9   0   19.80    4.60
  -4  -9   0    3.70    6.70
  -4  -9   0    7.30    6.70
  -4  -9   0    9.20    6.60
  -4  -9   0    2.10    6.70
   4   9   0   10.60    6.20
   4   9   0    1.60    6.00
   4   9   0    4.70    4.10
   4   9   0   10.70    8.80
   4   9   0   10.10    5.90
  -5  -9   0  247.78   14.50
  -5  -9   0  259.47   19.70
  -5  -9   0  231.08   14.90
  -5  -9   0  251.97   19.50
   5   9   0  238.68   16.40
   5   9   0  239.78   15.30
   5   9   0  260.87   13.60
   5   9   0  255.27   15.50
   5   9   0  275.57   22.40
  -6  -9   0    6.50   10.40
  -6  -9   0    1.20    6.80
  -6  -9   0   12.00    7.30
  -6  -9   0    1.30   13.80
   6   9   0   16.20    5.80
   6   9   0    9.90   10.70
   6   9   0   13.50    7.50
   6   9   0    6.80    7.40
   6   9   0   10.00    7.80
  -7  -9   0   30.50   12.40
  -7  -9   0   46.30   10.00
  -7  -9   0   37.20   11.60
  -7  -9   0   26.50    9.50
   7   9   0   51.89    9.70
   7   9   0   40.30    7.60
   7   9   0   34.20    9.60
   7   9   0   36.00   13.30
   7   9   0   50.49   10.40
  -8  -9   0   14.30   10.90
  -8  -9   0   29.80    9.40
  -8  -9   0   14.20   10.20
  -8  -9   0   25.70    8.60
   8   9   0   31.50    8.70
   8   9   0   25.60    9.10
   8   9   0   35.90    8.20
   8   9   0   19.50    8.30
  -9  -9   0  195.88   22.60
  -9  -9   0  203.38   17.50
  -9  -9   0  163.58   22.10
  -9  -9   0  200.38   18.00
   9   9   0  190.48   16.60
   9   9   0  183.68   18.30
   9   9   0  199.18   16.30
   9   9   0  182.78   16.30
 -10  -9   0    3.70   11.90
 -10  -9   0    1.10    8.30
 -10  -9   0    5.20   10.90
  10   9   0   11.30    8.20
  10   9   0   13.00    8.30
  10   9   0    8.10    9.20
  10   9   0   34.80   10.40
 -11  -9   0    9.00   12.10
 -11  -9   0   10.90   13.50
 -11  -9   0   20.00   10.50
 -11  -9   0   36.30   12.20
  11   9   0   13.40    8.30
  11   9   0   21.40   11.40
  11   9   0   18.40    9.60
  11   9   0   13.20   10.20
 -12  -9   0   37.50   11.50
 -12  -9   0   49.99   15.10
  12   9   0   39.20   13.30
  12   9   0   45.80   10.90
  12   9   0   42.20   11.80
  15 -10   0   53.09   10.90
  15 -10   0   50.79   13.90
  15 -10   0   51.99   10.40
 -15  10   0   44.80    9.60
 -15  10   0   48.50   11.70
  14 -10   0   20.70    8.90
  14 -10   0   12.00    9.40
  14 -10   0   13.00   12.10
  14 -10   0   21.40    9.30
 -14  10   0   14.90    8.70
 -14  10   0   16.80    7.80
 -14  10   0   25.20   12.70
 -14  10   0   28.90    7.90
  13 -10   0   39.60    8.50
  13 -10   0   26.30   11.10
  13 -10   0   53.69   10.60
  13 -10   0   58.59   10.40
 -13  10   0   32.70   23.80
 -13  10   0   54.39   11.10
 -13  10   0   32.90    7.90
 -13  10   0   40.50    8.20
  12 -10   0   18.10    9.80
  12 -10   0   23.70    8.90
  12 -10   0   32.30    7.40
  12 -10   0   16.30    8.00
 -12  10   0   27.40    6.70
 -12  10   0   45.40   12.50
 -12  10   0   30.10    8.50
 -12  10   0   30.60   10.40
  11 -10   0   -4.10    4.60
  11 -10   0   -2.40    5.70
  11 -10   0  -14.90    5.30
  11 -10   0   -5.70    7.90
  11 -10   0   -1.00    6.90
 -11  10   0   -4.70    4.90
 -11  10   0  -17.30    8.60
 -11  10   0  -10.10    6.60
 -11  10   0   -1.10    5.10
  10 -10   0    5.70    6.00
  10 -10   0   20.80    8.30
  10 -10   0    8.20    9.00
  10 -10   0   18.80    6.00
  10 -10   0   24.90    5.70
 -10  10   0   10.40    9.30
 -10  10   0   27.30    7.50
 -10  10   0   22.10    6.00
 -10  10   0   22.50    6.70
   9 -10   0   96.39    8.20
   9 -10   0  101.79   11.40
   9 -10   0  108.09    9.20
   9 -10   0  100.79   13.60
  -9  10   0  108.09   10.90
  -9  10   0   88.19   13.90
  -9  10   0   91.19   10.90
  -9  10   0  107.19    8.90
   8 -10   0    3.10    5.20
   8 -10   0    3.90    4.20
   8 -10   0   -3.20    6.40
   8 -10   0   -2.60    7.00
   8 -10   0    3.30    3.80
  -8  10   0   -6.50    4.00
  -8  10   0   11.80    6.10
  -8  10   0   -2.30    4.30
  -8  10   0  -17.20    7.50
  -8  10   0   -1.80    5.20
   7 -10   0   35.90    9.30
   7 -10   0   54.29    7.00
   7 -10   0   61.29    9.70
   7 -10   0   47.10    5.50
   7 -10   0   47.10    5.90
  -7  10   0   37.80    8.90
  -7  10   0   46.20    6.20
  -7  10   0   61.59    6.40
  -7  10   0   74.19   10.90
   6 -10   0   -8.40    5.80
   6 -10   0    1.30    5.60
  -6  10   0   -4.00    2.80
  -6  10   0   -1.30    4.40
  -6  10   0   -3.70    3.70
  -6  10   0   -9.00    3.40
  -6  10   0   -4.90    3.20
  -6  10   0   -5.90    6.50
   5 -10   0   -0.30    5.70
   5 -10   0   -5.10    5.00
  -5  10   0   -1.00    3.60
  -5  10   0   -4.90    2.50
  -5  10   0   -1.20    6.50
  -5  10   0   -3.60    3.40
  -5  10   0   -1.90    5.60
   4 -10   0  576.94   24.60
   4 -10   0  542.65   23.10
   4 -10   0  548.95   21.20
  -4  10   0  540.95   20.50
  -4  10   0  560.74   17.60
  -4  10   0  544.25   23.70
  -4  10   0  526.25   23.80
   3 -10   0  327.97   15.90
   3 -10   0  329.47   18.10
   3 -10   0  293.57   16.70
  -3  10   0  325.27   17.90
  -3  10   0  293.87   16.60
  -3  10   0  284.57   14.90
  -3  10   0  342.27   17.30
  -3  10   0  293.87   11.90
  -3  10   0  304.47   17.70
   2 -10   0  982.30   33.10
   2 -10   0 1003.40   31.30
  -2  10   0  940.71   33.00
  -2  10   0  943.81   26.70
  -2  10   0  906.71   30.40
  -2  10   0  992.00   33.30
  -2  10   0 1034.50   34.00
   1 -10   0 1007.60   32.20
  -1  10   0  992.30   26.30
  -1  10   0  956.40   31.20
  -1  10   0  969.70   32.90
  -1  10   0  937.11   33.40
  -1  10   0 1041.90   34.50
  -1  10   0  993.80   33.50
  -1  10   0 1004.50   25.90
   0 -10   0   65.39    6.00
   0 -10   0   69.99   10.50
   0 -10   0   63.19    5.50
   0 -10   0   70.29    8.90
   0  10   0   59.99    9.90
   0  10   0   63.19    6.50
   0  10   0   57.59    7.90
   0  10   0   40.80    7.20
   0  10   0   66.49    9.90
   0  10   0   48.40    8.20
   0  10   0   65.89    7.40
  -1 -10   0   34.10    7.00
  -1 -10   0   32.60    4.90
  -1 -10   0   27.30    7.40
   1  10   0   39.90   13.30
   1  10   0   30.70    7.30
   1  10   0   28.30    4.30
   1  10   0   40.00    5.60
   1  10   0   41.50    6.00
  -2 -10   0  667.23   26.70
  -2 -10   0  684.93   21.10
  -2 -10   0  687.13   27.60
  -2 -10   0  643.24   20.90
   2  10   0  659.43   23.40
   2  10   0  681.63   21.90
   2  10   0  668.93   28.80
   2  10   0  666.13   21.90
   2  10   0  649.34   26.20
   2  10   0  677.73   21.00
  -3 -10   0    4.60    6.70
  -3 -10   0   -3.70    4.80
  -3 -10   0    5.60    6.90
  -3 -10   0    8.40    5.20
   3  10   0    1.40    7.40
   3  10   0    0.80    3.90
   3  10   0    2.60    5.10
   3  10   0    8.00    6.00
   3  10   0    1.70    5.60
  -4 -10   0   14.90    8.10
  -4 -10   0   16.80    8.00
  -4 -10   0   11.40    6.60
   4  10   0   28.50   10.80
   4  10   0   17.20    7.20
   4  10   0   13.10    6.80
   4  10   0   20.80    5.50
  -5 -10   0   10.80   14.00
  -5 -10   0   -2.90    7.90
  -5 -10   0   -4.20    6.40
  -5 -10   0    2.80    6.60
   5  10   0    5.20    5.20
   5  10   0   -2.00    6.60
   5  10   0    0.20   10.00
   5  10   0    0.20    6.60
   5  10   0   -7.90    6.30
  -6 -10   0  366.96   18.40
  -6 -10   0  373.06   24.70
  -6 -10   0  372.76   19.60
  -6 -10   0  446.06   33.00
   6  10   0  371.56   23.20
   6  10   0  361.46   20.90
   6  10   0  414.66   25.30
   6  10   0  351.56   20.90
   6  10   0  374.56   27.50
  -7 -10   0  101.79   15.20
  -7 -10   0  122.39   19.10
  -7 -10   0  108.69   13.00
  -7 -10   0  105.79   13.20
   7  10   0  120.19   14.80
   7  10   0  128.39   12.80
   7  10   0  130.39   14.00
   7  10   0  102.79   16.80
   7  10   0  113.09   13.70
  -8 -10   0   68.19   10.70
  -8 -10   0   65.39   14.10
  -8 -10   0   60.89   11.30
  -8 -10   0   53.79   12.80
   8  10   0   58.49   11.20
   8  10   0   55.69    8.70
   8  10   0   69.39   11.80
   8  10   0   59.29   10.80
  -9 -10   0   42.40   13.20
  -9 -10   0   31.90   12.20
   9  10   0   63.19   10.30
   9  10   0   47.80   11.10
   9  10   0   29.20    9.90
   9  10   0   60.49   12.20
 -10 -10   0    0.40   11.60
 -10 -10   0    2.30    9.30
 -10 -10   0    1.60   17.50
 -10 -10   0   10.20    8.50
  10  10   0   -4.10    7.30
  10  10   0    0.60   13.70
  10  10   0    3.30    9.50
  10  10   0   -1.30    8.40
 -11 -10   0   -5.20   11.30
 -11 -10   0   11.90   13.00
 -11 -10   0   21.10   10.80
  11  10   0   12.10    8.90
  11  10   0   22.00   10.70
  11  10   0   23.30    9.90
  11  10   0   24.30   10.70
 -12 -10   0   10.50   12.60
  12  10   0    1.20    8.70
  14 -11   0   -5.10    6.50
  14 -11   0   -1.00    7.20
  14 -11   0   -6.70    9.20
  14 -11   0   -3.00    6.20
 -14  11   0   27.50   10.00
 -14  11   0   -0.30    6.50
  13 -11   0   11.20    8.60
  13 -11   0    1.00    9.70
  13 -11   0    1.20    5.80
  13 -11   0    5.70    7.50
  13 -11   0    4.70    7.70
 -13  11   0    3.00   11.60
 -13  11   0   16.30    8.70
 -13  11   0    1.00    6.30
 -13  11   0   -4.70    6.10
  12 -11   0   54.89    7.60
  12 -11   0   31.60   11.70
  12 -11   0   57.29    9.80
  12 -11   0   70.69    9.50
 -12  11   0   46.30    7.30
 -12  11   0   62.09   25.40
 -12  11   0   57.39   10.20
 -12  11   0   57.59   10.10
  11 -11   0    2.50    6.90
  11 -11   0    1.90    9.70
  11 -11   0   14.10    6.90
  11 -11   0    8.80    5.80
  11 -11   0   11.30    5.40
 -11  11   0    3.40    7.10
 -11  11   0    6.00    5.10
 -11  11   0   14.40    6.00
 -11  11   0   15.00    9.30
  10 -11   0   -0.10    4.90
  10 -11   0    4.80    6.70
  10 -11   0    1.20    5.50
  10 -11   0   -4.60    8.30
  10 -11   0   -3.00    4.60
 -10  11   0   18.80    7.20
 -10  11   0  -11.10    9.80
 -10  11   0   -6.10    4.30
 -10  11   0    6.20    5.00
   9 -11   0   -0.20    8.10
   9 -11   0   -1.30    5.40
   9 -11   0    5.70    4.80
   9 -11   0    6.60    6.80
   9 -11   0    1.60    3.90
  -9  11   0    6.90    5.20
  -9  11   0   -4.50    5.60
  -9  11   0   -7.90    5.00
  -9  11   0   -3.50    9.00
   8 -11   0   31.40    7.00
   8 -11   0   19.50   10.70
   8 -11   0   27.50    4.30
   8 -11   0   27.60    4.90
   8 -11   0   27.80    8.50
  -8  11   0   24.80   10.80
  -8  11   0   25.30    6.80
  -8  11   0   33.70    6.40
   7 -11   0   49.20    9.50
   7 -11   0   41.20    9.60
  -7  11   0   52.19    7.00
  -7  11   0   48.30    5.90
  -7  11   0   32.20   10.50
   6 -11   0  199.98   15.80
   6 -11   0  204.28   18.90
  -6  11   0  197.78   17.10
  -6  11   0  190.18   10.20
  -6  11   0  199.48   11.00
  -6  11   0  163.08   17.20
  -6  11   0  204.88   13.30
   5 -11   0  520.95   23.80
   5 -11   0  548.55   25.80
  -5  11   0  500.25   24.20
  -5  11   0  492.55   24.70
  -5  11   0  498.55   17.80
  -5  11   0  522.65   23.00
  -5  11   0  509.45   20.50
   4 -11   0  433.66   21.30
   4 -11   0  451.05   19.80
   4 -11   0  476.75   23.50
  -4  11   0  466.85   15.60
  -4  11   0  410.86   31.50
  -4  11   0  431.26   18.70
  -4  11   0  457.55   22.60
   3 -11   0    8.10    5.40
   3 -11   0   11.30    6.20
   3 -11   0   -1.80    6.10
  -3  11   0   -0.30    6.90
  -3  11   0    6.60    3.60
  -3  11   0   13.10    7.10
  -3  11   0    4.70    4.50
   2 -11   0   17.10    6.70
   2 -11   0   20.70    6.30
  -2  11   0   15.00    7.20
  -2  11   0   22.80    4.30
  -2  11   0   26.70    3.90
  -2  11   0   12.10    5.80
  -2  11   0   23.70    8.50
   1 -11   0  195.88   13.80
  -1  11   0  182.08    8.90
  -1  11   0  179.88   14.70
  -1  11   0  185.78    8.10
  -1  11   0  174.88   15.80
  -1  11   0  163.58   13.00
   0 -11   0   20.80    3.80
   0 -11   0   16.30    6.80
   0 -11   0   24.60    4.20
   0 -11   0   15.40    6.60
   0  11   0   18.20    7.50
   0  11   0   29.40    7.80
   0  11   0   29.10    4.80
   0  11   0   14.70    6.90
   0  11   0   24.40    5.30
  -1 -11   0   -4.40    7.00
  -1 -11   0   -3.40    4.00
  -1 -11   0    1.40    5.80
  -1 -11   0   -3.70    6.20
   1  11   0   -1.40    6.60
   1  11   0    2.00    6.10
   1  11   0   -1.70    3.20
   1  11   0    2.10    4.30
   1  11   0   -3.90    4.80
   1  11   0   -0.80    5.50
  -2 -11   0   82.09   11.00
  -2 -11   0   92.59    9.10
  -2 -11   0   92.29    8.80
  -2 -11   0   81.09   13.10
   2  11   0   87.29    8.20
   2  11   0   83.49    9.80
   2  11   0   86.99    9.90
   2  11   0  100.49   13.00
   2  11   0   99.89   11.70
   2  11   0   78.79   11.90
  -3 -11   0  465.95   24.30
  -3 -11   0  445.06   17.90
  -3 -11   0  472.65   24.40
  -3 -11   0  450.45   17.80
   3  11   0  468.45   18.80
   3  11   0  468.75   23.00
   3  11   0  452.75   26.50
   3  11   0  479.25   19.00
   3  11   0  464.85   17.40
  -4 -11   0    7.80    6.40
  -4 -11   0   -3.40    5.90
  -4 -11   0    5.30   16.10
  -4 -11   0    2.50    8.10
   4  11   0    5.40    6.70
   4  11   0    0.30    7.20
   4  11   0   10.40    5.00
   4  11   0    1.30    6.10
   4  11   0   -3.90   10.10
  -5 -11   0  302.17   24.20
  -5 -11   0  295.47   16.80
  -5 -11   0  289.27   21.50
   5  11   0  297.27   19.30
   5  11   0  297.57   24.80
   5  11   0  258.37   23.60
   5  11   0  321.67   17.70
   5  11   0  300.27   15.70
  -6 -11   0  138.19   19.30
  -6 -11   0  138.89   17.90
  -6 -11   0  128.19   13.00
  -6 -11   0  118.09   13.90
   6  11   0  116.09   14.30
   6  11   0  115.29   17.30
   6  11   0  153.38   12.70
   6  11   0  129.69   15.70
   6  11   0  143.29   14.20
  -7 -11   0    7.20    9.50
  -7 -11   0   12.70   10.20
  -7 -11   0   13.30    7.50
  -7 -11   0    0.20    7.50
   7  11   0    4.60    7.80
   7  11   0    9.60    8.10
   7  11   0    6.80    6.10
   7  11   0    2.40    7.40
   7  11   0    7.80   13.70
  -8 -11   0    2.10    9.40
  -8 -11   0    1.20   11.70
  -8 -11   0   -0.60    7.60
  -8 -11   0  -10.80    9.10
   8  11   0    4.20    6.20
   8  11   0    7.00    8.30
   8  11   0   -5.10    7.90
   8  11   0    2.50    8.10
  -9 -11   0   33.70   12.40
  -9 -11   0   32.30    9.80
  -9 -11   0   44.60   11.60
  -9 -11   0   21.00   10.80
   9  11   0   33.00    8.70
   9  11   0   36.30   10.30
   9  11   0   33.60   10.50
   9  11   0   37.00   10.10
 -10 -11   0    4.90   11.80
 -10 -11   0    0.70   10.60
 -10 -11   0    9.60    9.70
  10  11   0   11.20   10.80
  10  11   0   11.40    9.10
  10  11   0    6.70    8.10
  10  11   0   -2.40    7.50
 -11 -11   0   88.99   14.80
 -11 -11   0   49.70   15.90
  11  11   0   65.19   14.00
  11  11   0   73.99   13.20
  14 -12   0   -5.10    6.10
  14 -12   0    0.80    5.90
  14 -12   0  -12.40    9.40
  14 -12   0    9.10    9.00
 -14  12   0   16.40    9.70
 -14  12   0    0.20    6.20
 -14  12   0    5.10    6.40
  13 -12   0   37.80   10.40
  13 -12   0   28.30    7.60
  13 -12   0   26.20    7.00
  13 -12   0   20.00   11.80
 -13  12   0   20.10    7.10
 -13  12   0   41.70   10.60
 -13  12   0   12.30    5.90
  12 -12   0    1.30    5.80
  12 -12   0  -12.80    9.20
  12 -12   0   -3.00    7.10
  12 -12   0    1.90    5.70
  12 -12   0  -10.00    4.60
 -12  12   0   -3.60    5.10
 -12  12   0   -6.70    7.30
 -12  12   0    6.20   10.20
 -12  12   0   -0.70    5.40
  11 -12   0   -3.90    4.40
  11 -12   0  -13.40    8.00
  11 -12   0   -1.00    5.90
  11 -12   0    1.10    7.60
  11 -12   0    1.40    5.00
 -11  12   0    0.60    4.80
 -11  12   0   -7.80    8.00
 -11  12   0   -7.20    4.60
 -11  12   0    4.90   13.50
  10 -12   0   -4.70    5.30
  10 -12   0   -6.20    8.90
  10 -12   0   -8.00   12.30
  10 -12   0   -6.60    4.50
  10 -12   0   -8.20    3.70
 -10  12   0   -2.00    4.70
 -10  12   0    2.40    8.30
   9 -12   0  156.58   16.10
   9 -12   0  155.68   20.00
   9 -12   0  158.78   12.60
  -9  12   0  143.59   18.10
  -9  12   0  168.28   12.10
  -9  12   0  168.38   11.70
   8 -12   0   74.79   11.50
   8 -12   0   73.29   12.00
  -8  12   0   88.79    7.00
  -8  12   0  100.59    8.90
  -8  12   0   74.79   12.60
  -8  12   0   97.59    9.80
   7 -12   0  323.07   20.70
   7 -12   0  288.47   29.30
  -7  12   0  305.77   22.90
  -7  12   0  339.37   14.90
  -7  12   0  364.76   17.50
  -7  12   0  310.77   21.60
   6 -12   0  167.88   18.70
   6 -12   0  142.09   15.30
  -6  12   0  185.98   12.60
  -6  12   0  134.59   17.20
  -6  12   0  112.79   10.60
  -6  12   0  169.88   17.00
  -6  12   0  151.18   10.20
   5 -12   0   67.19   10.40
   5 -12   0   66.29   12.00
  -5  12   0   90.89   14.10
  -5  12   0   67.09   10.90
  -5  12   0  100.19   12.20
  -5  12   0   74.29    8.00
  -5  12   0   74.79    9.90
   4 -12   0  566.14   25.80
   4 -12   0  588.54   24.00
   4 -12   0  614.94   28.50
  -4  12   0  581.54   23.10
  -4  12   0  620.84   27.40
  -4  12   0  575.74   27.10
  -4  12   0  607.94   19.10
   3 -12   0  387.06   22.40
   3 -12   0  367.56   18.90
  -3  12   0  379.06   21.20
  -3  12   0  384.86   21.70
  -3  12   0  342.57   17.60
  -3  12   0  384.46   20.50
  -3  12   0  362.36   13.80
   2 -12   0   73.39    9.40
  -2  12   0   93.29   21.40
  -2  12   0   62.99    8.40
  -2  12   0   69.19   11.00
  -2  12   0   71.39   10.90
  -2  12   0   55.69    7.00
   1 -12   0  203.18   15.90
  -1  12   0  190.88   14.70
  -1  12   0  207.88    9.90
  -1  12   0  219.88   11.00
  -1  12   0  237.98   18.40
  -1  12   0  195.78   16.30
  -1  12   0  228.18   16.60
   0 -12   0  813.52   22.60
   0 -12   0  799.12   24.40
   0 -12   0  875.11   31.60
   0 -12   0  804.92   31.50
   0  12   0  851.71   33.60
   0  12   0  784.82   30.20
   0  12   0  826.32   32.10
   0  12   0  815.82   24.20
   0  12   0  838.12   23.90
  -1 -12   0  886.91   25.40
  -1 -12   0  927.11   33.90
  -1 -12   0  875.51   25.30
  -1 -12   0  879.11   33.70
   1  12   0  935.91   36.20
   1  12   0  859.11   25.90
   1  12   0  903.71   26.70
   1  12   0  912.91   26.90
   1  12   0  882.51   31.30
   1  12   0  885.91   33.70
  -2 -12   0  391.56   22.10
  -2 -12   0  384.86   15.50
  -2 -12   0  411.86   23.20
  -2 -12   0  424.16   16.40
   2  12   0  397.36   16.90
   2  12   0  364.26   21.50
   2  12   0  414.36   16.90
   2  12   0  435.16   25.70
   2  12   0  390.16   15.50
  -3 -12   0   -5.30    5.60
  -3 -12   0    0.40    7.70
  -3 -12   0    3.30    7.70
  -3 -12   0   -0.70    5.40
   3  12   0   -8.20    5.60
   3  12   0    4.60    9.10
   3  12   0    0.70    6.40
   3  12   0    4.60    7.40
   3  12   0    2.90    4.30
  -4 -12   0    6.80    9.00
  -4 -12   0   22.20    7.00
  -4 -12   0   11.10    8.10
  -4 -12   0    4.40    6.70
   4  12   0   15.40   10.80
   4  12   0   13.80    7.30
   4  12   0    7.60    8.10
   4  12   0    8.20    5.60
   4  12   0   11.80    7.40
  -5 -12   0    1.70    6.60
  -5 -12   0   -0.30    8.30
  -5 -12   0   -3.10    8.30
   5  12   0    1.50   11.00
   5  12   0  -10.10    6.10
   5  12   0    9.90    7.30
   5  12   0    1.30    7.70
   5  12   0    8.70    9.90
  -6 -12   0   84.89   14.20
  -6 -12   0  101.39   16.80
  -6 -12   0  124.39   13.30
  -6 -12   0   88.39   11.00
   6  12   0  101.89   14.90
   6  12   0  121.79   13.60
   6  12   0  118.39   13.10
   6  12   0  114.79   12.00
   6  12   0   79.19   15.30
  -7 -12   0   38.50   11.80
  -7 -12   0   50.89    9.40
  -7 -12   0   49.20   11.30
  -7 -12   0   43.00   12.60
   7  12   0   37.60    7.80
   7  12   0   58.39   12.70
   7  12   0   47.20   10.70
   7  12   0   38.40    9.00
   7  12   0   36.50   13.60
  -8 -12   0  146.49   22.10
  -8 -12   0  149.49   19.80
  -8 -12   0  138.99   15.10
  -8 -12   0  188.68   16.90
   8  12   0  158.48   16.40
   8  12   0  145.09   16.20
   8  12   0  156.38   14.90
   8  12   0  149.29   16.30
  -9 -12   0   40.20   10.70
  -9 -12   0   27.60   13.00
  -9 -12   0   41.70   13.80
   9  12   0   74.49   13.20
   9  12   0   48.60   11.50
   9  12   0   44.60   11.10
   9  12   0   68.99   12.10
 -10 -12   0   19.40   12.20
 -10 -12   0   39.90   11.50
 -10 -12   0   38.40   14.70
  10  12   0   32.60   11.20
  10  12   0   59.39   12.90
  10  12   0   39.00   10.50
  10  12   0   48.50   17.10
  13 -13   0    1.40    6.80
  13 -13   0  -10.70    5.10
  13 -13   0   -0.30    9.90
  13 -13   0    8.60    7.90
 -13  13   0    3.70    7.60
 -13  13   0   11.90    6.10
  12 -13   0   24.30    6.60
  12 -13   0   17.10    5.70
  12 -13   0   23.60   12.10
  12 -13   0   19.50    7.10
  12 -13   0   21.10    9.20
 -12  13   0   24.90    6.80
 -12  13   0   22.70    8.20
  11 -13   0   13.40   10.50
  11 -13   0    9.00    6.00
  11 -13   0   14.00    5.40
  11 -13   0   16.60    8.60
  11 -13   0    8.50    4.70
 -11  13   0   16.40    6.00
 -11  13   0   14.00    7.00
 -11  13   0   27.20   12.10
  10 -13   0   54.49   12.80
  10 -13   0   65.49   11.50
 -10  13   0   54.69    8.00
 -10  13   0   69.29    8.80
 -10  13   0  128.99   21.80
   9 -13   0   36.30    9.90
   9 -13   0   33.10   10.40
  -9  13   0   49.90   13.50
  -9  13   0   28.70    9.80
  -9  13   0   31.10    6.90
  -9  13   0   20.90    4.80
  -9  13   0   29.10    6.10
   8 -13   0   60.99   12.60
   8 -13   0   55.59   12.70
  -8  13   0   61.09   12.70
  -8  13   0   84.69    9.80
  -8  13   0   70.09   13.60
   7 -13   0   70.49   14.70
   7 -13   0   80.29   13.30
  -7  13   0   54.59   11.00
  -7  13   0   73.99    8.90
  -7  13   0   70.69   12.70
   6 -13   0  412.56   25.10
   6 -13   0  364.06   22.10
  -6  13   0  386.36   15.50
  -6  13   0  446.96   19.00
  -6  13   0  352.46   16.10
  -6  13   0  396.26   23.70
  -6  13   0  421.96   24.30
   5 -13   0  188.88   16.60
  -5  13   0  189.08   18.20
  -5  13   0  168.78   17.70
  -5  13   0  209.48   10.60
  -5  13   0  199.58   12.80
  -5  13   0  223.98   13.60
   4 -13   0   -0.40    7.10
   4 -13   0    3.40    6.40
   4 -13   0    6.70    7.10
  -4  13   0    6.10    7.50
  -4  13   0   18.80    5.70
  -4  13   0    9.00    8.50
  -4  13   0    9.50    4.80
   3 -13   0    8.10    6.50
   3 -13   0    1.90    7.10
  -3  13   0    6.70    4.80
  -3  13   0    6.60    8.50
  -3  13   0    4.80    4.20
  -3  13   0    1.30    6.90
  -3  13   0    1.40    7.10
   2 -13   0   61.89    9.90
  -2  13   0   61.69   10.30
  -2  13   0   46.70   11.00
  -2  13   0   52.59    7.10
  -2  13   0   55.39   10.90
  -2  13   0   47.50    8.90
   1 -13   0  398.96   21.30
  -1  13   0  372.66   15.80
  -1  13   0  343.97   21.20
  -1  13   0  376.46   21.90
  -1  13   0  400.56   13.30
  -1  13   0  402.66   23.80
  -1  13   0  371.56   13.60
   0 -13   0  276.17   19.60
   0 -13   0  265.07   10.30
   0 -13   0  285.97   10.80
   0 -13   0  236.08   29.10
   0  13   0  304.67   12.50
   0  13   0  249.78   19.10
   0  13   0  287.17   12.70
   0  13   0  292.57   12.00
   0  13   0  291.77   21.50
  -1 -13   0   79.59   12.60
  -1 -13   0   57.79    7.40
  -1 -13   0   67.59    7.60
  -1 -13   0   61.59   10.90
   1  13   0   68.49    7.90
   1  13   0   68.19   11.60
   1  13   0  101.49   17.20
   1  13   0   65.19    7.80
   1  13   0   64.79   10.40
   1  13   0   69.49    9.00
  -2 -13   0   51.39    6.90
  -2 -13   0   49.60    9.80
  -2 -13   0   54.39    7.00
  -2 -13   0   43.00   10.10
   2  13   0   40.20   10.00
   2  13   0   50.59    7.60
   2  13   0   56.79    6.90
   2  13   0   52.29   12.20
  -3 -13   0  341.77   20.30
  -3 -13   0  390.96   23.40
  -3 -13   0  389.86   16.80
  -3 -13   0  428.66   29.20
   3  13   0  396.06   17.90
   3  13   0  409.36   18.30
   3  13   0  388.76   16.50
   3  13   0  367.96   22.50
   3  13   0  389.56   26.60
  -4 -13   0   72.59   12.90
  -4 -13   0   46.80   11.20
  -4 -13   0   75.59    9.20
  -4 -13   0   64.89    8.90
   4  13   0   44.00   12.90
   4  13   0   51.49    8.70
   4  13   0   57.99    7.80
   4  13   0   57.89   11.20
   4  13   0   68.59    9.70
  -5 -13   0  142.09   17.40
  -5 -13   0  143.09   12.90
  -5 -13   0  126.59   18.90
  -5 -13   0  149.19   12.60
   5  13   0  138.09   13.50
   5  13   0  144.99   13.70
   5  13   0  142.99   12.30
   5  13   0  144.29   16.40
   5  13   0  129.19   20.90
  -6 -13   0   55.19   11.60
  -6 -13   0   43.30   12.40
   6  13   0   79.59    9.80
   6  13   0   62.29   10.40
   6  13   0   49.40    9.20
   6  13   0   42.60   13.60
   6  13   0   62.69   11.90
  -7 -13   0   11.00    9.20
  -7 -13   0   20.00    8.10
  -7 -13   0   14.10    8.20
  -7 -13   0   -1.20   10.10
   7  13   0    0.70    7.50
   7  13   0    4.00    8.00
   7  13   0   -1.50   12.20
   7  13   0   12.00    6.10
   7  13   0    9.20    7.70
  -8 -13   0   -3.30   10.10
  -8 -13   0    0.50    7.80
   8  13   0   -3.50    6.40
   8  13   0   -2.90    7.80
   8  13   0   -2.90    7.60
   8  13   0   -6.40   11.20
  -9 -13   0   62.09   11.60
  -9 -13   0   46.40   14.90
  -9 -13   0   48.90   14.00
   9  13   0   48.10   11.40
   9  13   0   65.39   12.90
   9  13   0   42.80   10.60
   9  13   0   63.29   11.20
  13 -14   0    7.00    7.50
  13 -14   0  -10.30    5.40
  13 -14   0    3.50   10.40
 -13  14   0    1.00    5.60
 -13  14   0    7.50    7.90
  12 -14   0    4.50    7.80
  12 -14   0    0.40    9.80
 -12  14   0   27.50    7.90
 -12  14   0    2.70    5.10
  11 -14   0   15.60    8.30
  11 -14   0    5.10   10.10
 -11  14   0   15.70    6.00
 -11  14   0   -0.50    8.90
 -11  14   0    8.70    4.90
 -11  14   0   10.90    6.10
  10 -14   0   56.99   12.00
  10 -14   0   51.79   12.00
 -10  14   0   72.99    9.60
 -10  14   0   46.80   11.20
 -10  14   0   79.89   10.20
 -10  14   0   63.89   13.10
 -10  14   0   68.29    7.40
   9 -14   0  304.47   21.40
  -9  14   0  288.87   23.30
  -9  14   0  312.67   23.90
  -9  14   0  312.17   15.20
   8 -14   0   81.69   12.60
   8 -14   0  126.29   19.50
  -8  14   0   86.59    9.70
  -8  14   0   61.89   11.30
  -8  14   0  107.59   16.60
   7 -14   0  159.28   16.70
   7 -14   0  207.38   21.30
  -7  14   0  187.38   21.60
  -7  14   0  174.98   19.30
  -7  14   0  170.78   11.30
  -7  14   0  140.89   17.20
   6 -14   0    2.20    7.50
   6 -14   0    2.30    8.20
  -6  14   0    6.60    8.30
  -6  14   0   -5.80    7.90
  -6  14   0   -5.50    5.20
  -6  14   0    3.20    4.10
   5 -14   0  153.98   19.00
  -5  14   0  149.49   11.90
  -5  14   0  130.29   16.80
  -5  14   0  139.09   16.80
  -5  14   0  138.29    9.20
   4 -14   0  105.49   14.30
   4 -14   0   97.19   14.10
  -4  14   0  119.89   16.50
  -4  14   0  115.79   16.30
   3 -14   0  101.59   14.30
  -3  14   0  117.49   16.10
  -3  14   0  135.79   16.80
  -3  14   0  115.89   16.70
  -3  14   0  127.69    9.00
   2 -14   0  119.99   15.00
  -2  14   0  138.89   16.40
  -2  14   0  112.69   15.50
  -2  14   0  138.09   17.00
  -2  14   0  138.89   10.80
   1 -14   0   74.09   11.10
  -1  14   0   82.19    7.60
  -1  14   0   86.39    9.80
  -1  14   0   74.79    6.70
  -1  14   0   72.49   12.70
  -1  14   0   80.79   11.90
  -1  14   0   79.49   13.00
   0 -14   0  256.47   19.30
   0  14   0  257.37   21.20
   0  14   0  245.18   11.20
   0  14   0  257.17   12.10
   0  14   0  243.78   18.00
   0  14   0  264.77   13.20
   0  14   0  212.98   18.20
  -1 -14   0  103.99   15.60
  -1 -14   0  114.19    8.30
  -1 -14   0  100.59   16.30
  -1 -14   0  108.99    7.90
   1  14   0  108.39   14.00
   1  14   0  100.89    8.50
   1  14   0  102.59   10.00
   1  14   0  118.19    9.70
   1  14   0  111.39   14.90
   1  14   0  110.09   18.50
  -2 -14   0   56.89   11.70
  -2 -14   0   62.59    8.20
  -2 -14   0   57.99    6.90
   2  14   0   60.49    7.80
   2  14   0   54.99    7.80
   2  14   0   57.19   13.00
   2  14   0   58.19   12.20
   2  14   0   55.79    7.10
  -3 -14   0   10.20    8.90
  -3 -14   0   19.70    8.60
  -3 -14   0   26.10    6.30
  -3 -14   0   17.50    6.10
   3  14   0   22.70    5.60
   3  14   0   11.40    8.10
   3  14   0   15.50   10.90
   3  14   0   28.50    6.80
   3  14   0   16.70    7.00
  -4 -14   0   20.10    7.70
  -4 -14   0    8.40    8.10
  -4 -14   0   -5.50    9.00
   4  14   0    8.30   13.90
   4  14   0   14.20    6.90
   4  14   0   22.60    6.90
   4  14   0    8.50    6.60
   4  14   0    2.90    7.90
  -5 -14   0   -5.40    7.80
  -5 -14   0  -13.70    8.70
  -5 -14   0    0.30    6.10
  -5 -14   0    3.60    6.20
   5  14   0    3.70    6.50
   5  14   0    0.10    8.10
   5  14   0   -9.20   10.20
   5  14   0    1.60    5.10
   5  14   0    4.20    6.10
  -6 -14   0   55.49   13.40
  -6 -14   0   79.99   11.60
  -6 -14   0   54.79    9.20
  -6 -14   0   69.39   12.70
   6  14   0  106.49   13.00
   6  14   0   74.09   17.40
   6  14   0   71.39   10.30
   6  14   0   66.99    9.40
   6  14   0   27.60   14.00
  -7 -14   0  103.79   16.60
  -7 -14   0  125.89   22.80
   7  14   0  105.39   15.00
   7  14   0   78.99   16.90
   7  14   0  129.79   14.90
   7  14   0  129.89   13.30
   7  14   0  151.98   15.40
  -8 -14   0   35.00   13.70
  -8 -14   0   39.20    9.40
  -8 -14   0   56.59   12.70
   8  14   0   58.29   11.10
   8  14   0   49.90   11.50
   8  14   0   63.29   12.10
   8  14   0   46.00    9.60
  12 -15   0   57.99   11.50
  12 -15   0   61.49   14.90
 -12  15   0   82.49    8.80
 -12  15   0   38.80   17.00
 -12  15   0   93.19   11.00
  11 -15   0   55.09   13.40
  11 -15   0   62.89   11.50
 -11  15   0   49.60    7.60
 -11  15   0   41.30   11.70
  10 -15   0   61.49   12.90
  10 -15   0   74.79   15.20
 -10  15   0   79.59    9.90
 -10  15   0   65.99   13.20
   9 -15   0   10.90    9.90
   9 -15   0   22.40    9.30
  -9  15   0   10.70    5.10
  -9  15   0   23.50   10.00
  -9  15   0   20.60   11.30
   8 -15   0    3.20    7.80
   8 -15   0    9.20    9.70
  -8  15   0   17.20    5.10
  -8  15   0   13.20    7.90
  -8  15   0   21.20    9.70
   7 -15   0   78.79   12.50
   7 -15   0  132.19   19.70
  -7  15   0  107.69    9.30
  -7  15   0   80.99   22.40
  -7  15   0  133.19   10.20
  -7  15   0  119.89   17.10
   6 -15   0  240.58   22.20
  -6  15   0  221.88   21.40
  -6  15   0  240.38   20.70
  -6  15   0  205.48   11.20
  -6  15   0  203.48   13.40
   5 -15   0    2.20    7.80
  -5  15   0    2.70    5.30
  -5  15   0    1.80    4.00
  -5  15   0   -6.60   10.70
  -5  15   0    9.50    8.50
   4 -15   0    3.80    6.60
   4 -15   0    0.70    7.30
  -4  15   0   -2.20    7.90
  -4  15   0    7.30    9.20
  -4  15   0    7.50    5.90
   3 -15   0  353.26   21.30
  -3  15   0  372.06   23.80
  -3  15   0  345.27   18.90
  -3  15   0  358.16   24.00
   2 -15   0  227.08   18.20
  -2  15   0  222.58   20.40
  -2  15   0  205.18   19.00
  -2  15   0  185.38   17.80
   1 -15   0  136.89   16.30
  -1  15   0  113.39   17.70
  -1  15   0  108.69    8.90
  -1  15   0  129.79    8.10
  -1  15   0  116.79   15.90
  -1  15   0  132.09   15.90
   0 -15   0   -2.10    7.50
   0  15   0    5.00    4.00
   0  15   0    6.90    4.50
   0  15   0    4.50    9.00
   0  15   0  -16.20   14.80
   0  15   0    6.70    7.90
   0  15   0    9.00    5.30
  -1 -15   0   -3.40    3.60
  -1 -15   0   -4.30    3.70
  -1 -15   0    1.70    7.60
  -1 -15   0  -12.30    7.70
   1  15   0   -9.90    7.70
   1  15   0   -0.20    5.40
   1  15   0   -4.50    7.90
   1  15   0   -4.80    8.20
   1  15   0   -4.90    3.50
   1  15   0  -13.60    6.70
  -2 -15   0   -7.10    7.70
  -2 -15   0   11.80    8.20
  -2 -15   0    1.40    4.70
  -2 -15   0    5.30    4.70
   2  15   0    2.50    7.50
   2  15   0    1.90    5.10
   2  15   0    5.80    4.40
   2  15   0    0.30    9.50
   2  15   0    0.70    5.70
  -3 -15   0   42.40    7.20
  -3 -15   0   44.60   11.70
  -3 -15   0   40.00    9.90
   3  15   0   53.79    7.10
   3  15   0   53.99    8.40
   3  15   0   42.00   13.50
   3  15   0   41.70    8.20
   3  15   0   38.00   12.40
  -4 -15   0   26.60   11.60
  -4 -15   0   25.40    6.70
  -4 -15   0   16.00    8.40
  -4 -15   0   28.70    7.20
   4  15   0    9.50   11.50
   4  15   0   16.70    9.50
   4  15   0   36.50    6.80
   4  15   0   32.50    7.50
   4  15   0   14.80    7.10
  -5 -15   0  101.59   16.40
  -5 -15   0   91.99   15.70
   5  15   0   74.09   15.70
   5  15   0   82.19   12.90
   5  15   0  121.29   12.80
   5  15   0  113.09   13.40
   5  15   0   95.59   11.10
  -6 -15   0   36.30   14.40
  -6 -15   0   22.40    7.50
  -6 -15   0   18.50   10.60
   6  15   0   36.50   10.40
   6  15   0   45.70   11.40
   6  15   0   27.20   14.40
   6  15   0   41.10    7.40
   6  15   0   32.00    8.20
  -7 -15   0   27.80   10.90
  -7 -15   0   25.30   12.50
  -7 -15   0   18.50    8.10
   7  15   0   36.00    8.90
   7  15   0   24.70   14.10
   7  15   0   11.60   13.30
   7  15   0   23.90    9.30
   7  15   0   25.20    9.00
  11 -16   0   19.80    9.50
  11 -16   0   24.70   13.10
 -11  16   0   19.60    5.80
 -11  16   0   11.70    9.80
  10 -16   0  100.79   15.60
  10 -16   0  122.39   22.40
 -10  16   0  105.49   18.00
 -10  16   0  112.19   10.60
   9 -16   0   57.79   14.70
   9 -16   0   42.20   10.50
  -9  16   0   59.09    7.30
  -9  16   0   56.49   13.40
   8 -16   0   -6.90   10.00
   8 -16   0  -11.20    7.50
  -8  16   0    5.40   10.30
  -8  16   0    3.00    7.20
  -8  16   0   -7.30    3.70
   7 -16   0   32.50   11.50
  -7  16   0   34.30    5.40
  -7  16   0   26.20    5.90
  -7  16   0   15.90    8.80
  -7  16   0   35.70   12.30
   6 -16   0   53.39   12.70
  -6  16   0   56.39    7.90
  -6  16   0   54.99   12.20
  -6  16   0   90.79   15.30
  -6  16   0   55.19    7.30
   5 -16   0   60.19   12.90
  -5  16   0   60.69    7.50
  -5  16   0   75.69    9.60
  -5  16   0   80.29   19.80
  -5  16   0   64.69   12.40
   4 -16   0   39.10    9.20
  -4  16   0   48.30    8.10
  -4  16   0   23.50    9.90
  -4  16   0   27.30   10.50
   3 -16   0   -4.00    6.50
  -3  16   0    6.50    8.40
  -3  16   0   -1.50    8.00
   2 -16   0    2.90    7.60
  -2  16   0  -14.70    8.10
  -2  16   0   -7.20    9.20
   1 -16   0    5.10   13.90
  -1  16   0    5.30   17.40
  -1  16   0   10.00    4.40
  -1  16   0    6.30    8.30
  -1  16   0    8.50    3.80
   0 -16   0   55.79   11.10
   0  16   0   51.39    6.00
   0  16   0   62.49   12.80
   0  16   0   54.69   14.60
   0  16   0   51.29    6.70
   0  16   0   46.60   11.70
   0  16   0   50.29    5.70
  -1 -16   0   35.20   10.50
   1  16   0   30.30   10.90
   1  16   0   30.20    5.50
   1  16   0   29.30    6.20
   1  16   0   45.50    6.20
   1  16   0   29.80   10.00
  -2 -16   0  118.39   16.90
  -2 -16   0  120.09   18.70
  -2 -16   0  121.39    9.10
  -2 -16   0  131.79   10.70
   2  16   0  106.69   16.10
   2  16   0  113.59    9.40
   2  16   0  121.49   20.10
   2  16   0  122.29   11.30
   2  16   0  132.59   16.80
  -3 -16   0   19.60    6.20
  -3 -16   0    1.40    9.90
  -3 -16   0   25.40   10.30
  -3 -16   0   36.20    6.70
   3  16   0   18.90    5.50
   3  16   0   21.50    6.90
   3  16   0   17.90    7.00
   3  16   0   10.80   11.10
   3  16   0    0.00    8.30
  -4 -16   0  -17.40    8.70
  -4 -16   0   -8.10    5.70
  -4 -16   0   -4.90    7.20
   4  16   0    5.60    8.50
   4  16   0   -6.70    4.70
   4  16   0   -6.20    6.10
   4  16   0  -12.70    5.90
   4  16   0  -18.80   10.20
  -5 -16   0    8.50    6.40
  -5 -16   0   12.70   10.70
  -5 -16   0   12.30   15.10
   5  16   0   -9.40   11.00
   5  16   0   10.30    6.40
   5  16   0   25.60    7.50
  -6 -16   0   65.89   14.50
  -6 -16   0   51.39   10.20
  -6 -16   0   41.20   11.50
   6  16   0   55.39   10.50
   6  16   0   76.09   11.20
   6  16   0   72.49   10.40
   6  16   0   49.60   15.70
  10 -17   0   -5.60    9.60
 -10  17   0   -5.40    4.20
 -10  17   0    1.30    8.00
   9 -17   0    3.70   10.80
  -9  17   0   10.60    4.90
  -9  17   0   22.80   10.10
   8 -17   0   39.80   13.20
  -8  17   0   44.20   11.20
  -8  17   0   52.19    6.50
   7 -17   0   37.90   12.00
  -7  17   0   36.70    7.00
  -7  17   0   34.90   10.40
  -7  17   0   34.50    5.60
   6 -17   0   14.20   10.30
  -6  17   0   17.70    6.90
  -6  17   0   15.60    4.40
  -6  17   0   15.60    9.30
  -6  17   0   20.90   10.90
   5 -17   0    2.30    8.60
  -5  17   0   -0.40   10.40
  -5  17   0    9.90    6.80
  -5  17   0    7.90    8.30
   4 -17   0   77.49   12.70
  -4  17   0   68.29   13.20
  -4  17   0   81.39    9.20
  -4  17   0   95.39   14.20
  -4  17   0  106.89   12.80
   3 -17   0  127.49   19.80
  -3  17   0  117.89   18.60
  -3  17   0  117.89   11.30
   2 -17   0   39.30   10.70
  -2  17   0   57.69   13.10
  -2  17   0   29.10   11.10
  -2  17   0   31.30    9.30
  -2  17   0   44.10    5.70
   1 -17   0   37.40   10.50
  -1  17   0   39.80    5.30
  -1  17   0   31.20   11.90
  -1  17   0   29.00   10.10
  -1  17   0   37.60    5.40
  -1  17   0   26.90   11.10
   0 -17   0   66.79   13.20
   0  17   0   55.39    7.00
   0  17   0   60.89   13.30
   0  17   0   90.99    8.50
   0  17   0   68.69    7.90
   0  17   0   75.99   13.70
   0  17   0   64.39   14.90
   0  17   0   79.99    7.30
  -1 -17   0    3.20    8.60
   1  17   0    3.10    5.40
   1  17   0    5.20   10.10
   1  17   0    6.00    4.80
   1  17   0    3.30    4.00
  -2 -17   0   16.00    5.10
  -2 -17   0   16.60    8.90
  -2 -17   0   18.30    9.30
  -2 -17   0   16.10    7.30
   2  17   0   14.80    6.30
   2  17   0    8.30   10.20
   2  17   0   17.80    6.10
   2  17   0   21.70    5.40
  -3 -17   0   48.00   12.60
  -3 -17   0   50.19    6.90
  -3 -17   0   73.59   14.20
   3  17   0   63.69   12.30
   3  17   0   52.29   14.60
   3  17   0   45.40    8.70
  -4 -17   0   82.39   14.40
  -4 -17   0  136.49   19.50
  -4 -17   0   93.49   10.60
   4  17   0   71.19   16.40
   4  17   0  131.89   13.60
   4  17   0   80.89   10.20
   4  17   0  115.69   12.70
   8 -18   0    4.60   10.50
  -8  18   0    5.10    3.90
  -8  18   0   -0.10    7.90
   7 -18   0   28.20   12.60
  -7  18   0   44.10   10.90
  -7  18   0   57.29    6.70
  -7  18   0   59.69    8.70
   6 -18   0   58.89   13.80
  -6  18   0   54.39    8.40
  -6  18   0   55.09   12.30
  -6  18   0   55.89    9.00
  -5  18   0  112.49   18.90
  -5  18   0  109.59    8.40
  -5  18   0  123.19   13.50
   4 -18   0  110.49   16.40
  -4  18   0  101.89    7.30
  -4  18   0   92.79   15.70
  -4  18   0  118.09   19.00
  -4  18   0  114.49   15.90
   3 -18   0   68.89   12.20
  -3  18   0   60.59    6.80
  -3  18   0   56.79    9.80
  -3  18   0   87.99   15.10
  -3  18   0   63.09   13.00
  -3  18   0   64.19    5.60
   2 -18   0   24.90    9.30
  -2  18   0   17.30    6.70
  -2  18   0   11.80   10.10
  -2  18   0   15.70    9.40
  -2  18   0   15.10    3.60
   1 -18   0   21.00    9.10
  -1  18   0    7.40   11.40
  -1  18   0   14.10    4.00
  -1  18   0   13.80    5.80
  -1  18   0   11.30   10.30
   0 -18   0   45.40   11.30
   0  18   0   48.30    6.40
   0  18   0   49.60    6.10
   0  18   0   44.80   13.10
  -1 -18   0  127.99   18.70
   1  18   0   90.59    8.20
   1  18   0  104.99    9.20
   1  18   0  111.69   10.00
   1  18   0  117.79    9.00
  -2 -18   0   28.60   10.50
   2  18   0   11.80   11.30
   2  18   0   24.60    5.50
   2  18   0   23.20    6.10
   3  18   0  -10.10   10.10
   3  18   0   -5.30    4.40
  -6  19   0  -11.30    6.30
  -6  19   0   10.40    8.60
  -5  19   0  -13.60    6.10
  -5  19   0    2.70    8.30
   4 -19   0   24.10    9.50
  -4  19   0   29.30    7.80
  -4  19   0   22.10    9.80
   3 -19   0   65.59   11.20
  -3  19   0   47.60   12.40
  -3  19   0   92.29   13.00
   2 -19   0   55.99   12.10
  -2  19   0   58.69    9.80
   1 -19   0    4.10    8.20
  -1  19   0   -5.30    5.50
  -1  19   0   -1.60    2.80
  -1  19   0  -12.10    8.20
   0  19   0    4.50    4.00
   0  19   0   -3.80    9.20
   0  19   0    3.40    3.50
   0  19  -1    0.90    3.70
   0  19  -1   -5.80    8.70
   0  19  -1   10.10    4.50
   0 -19   1    8.00    8.70
  -1  19  -1   13.70   10.30
  -1  19  -1    8.80    3.90
  -1  19  -1   10.20    6.70
   1 -19   1   23.40    9.40
  -2  19  -1   17.40    7.10
  -2  19  -1   10.90    3.80
  -2  19  -1   13.70    4.40
  -2  19  -1   -3.20    7.50
   2 -19   1   22.90    9.90
  -3  19  -1    4.80    3.80
  -3  19  -1   -5.60    7.50
  -3  19  -1    0.60    6.60
  -3  19  -1   13.00    4.00
   3 -19   1    8.80    8.00
  -4  19  -1   -1.30    7.70
  -4  19  -1   -0.80    3.60
  -4  19  -1    2.40    6.10
   4 -19   1   11.20    8.50
  -5  19  -1   19.20    4.60
  -5  19  -1   18.80    9.40
  -5  19  -1    6.80    7.50
  -6  19  -1   60.19    7.40
  -6  19  -1   65.89   14.00
  -6  19  -1   50.29    9.40
   3  18  -1   52.09    7.70
   3  18  -1   33.90   12.70
   3  18  -1   44.70    7.70
   3  18  -1   73.89    9.70
  -3 -18   1   60.99   13.00
   2  18  -1   33.90    6.10
   2  18  -1   35.90    8.00
   2  18  -1   30.40   12.80
   2  18  -1   30.20    6.50
  -2 -18   1   49.50   12.80
   1  18  -1   26.10    5.00
   1  18  -1   30.40   11.50
   1  18  -1   27.00    5.20
   1  18  -1   37.90    5.90
  -1 -18   1   40.30   11.90
   0  18  -1   -3.90    3.40
   0  18  -1   16.80   10.10
   0  18  -1    3.40    4.20
   0 -18   1   12.00    8.50
  -1  18  -1   -1.70    3.60
  -1  18  -1  -10.30   11.30
  -1  18  -1    2.10    8.70
  -1  18  -1   11.10    4.60
   1 -18   1    1.20    8.30
  -2  18  -1   13.30    9.20
  -2  18  -1    8.40   10.60
  -2  18  -1   27.60    4.90
  -2  18  -1   25.90    5.40
  -2  18  -1   35.20    8.50
   2 -18   1   18.60    9.90
  -3  18  -1   19.40   11.40
  -3  18  -1   21.60    7.70
  -3  18  -1   28.70    5.50
  -3  18  -1   21.10   10.40
   3 -18   1   27.90    9.80
  -4  18  -1   74.29    8.10
  -4  18  -1   61.99   11.40
  -4  18  -1   76.29   19.80
  -4  18  -1   59.59   12.50
   4 -18   1   88.59   13.70
  -5  18  -1  176.98   14.90
  -5  18  -1  185.78   10.80
  -5  18  -1  177.18   20.30
  -6  18  -1    4.60    8.40
  -6  18  -1   -3.70    6.00
  -6  18  -1    7.30    4.30
   6 -18   1   -0.70   10.00
  -7  18  -1   35.60    7.50
  -7  18  -1   31.10    9.80
  -7  18  -1   34.40    5.70
   7 -18   1   29.80   12.90
  -8  18  -1   55.49    7.00
  -8  18  -1   52.49   12.20
  -8  18  -1   68.39    9.10
   8 -18   1   56.89   14.90
   5  17  -1  109.39   13.10
   5  17  -1  131.49   13.60
   5  17  -1   87.59   18.90
   5  17  -1  116.69   12.20
  -5 -17   1  156.88   21.20
  -5 -17   1  127.49   12.00
   4  17  -1   94.09   10.60
   4  17  -1   63.69   15.60
   4  17  -1   81.09   14.40
  -4 -17   1   77.59   14.20
  -4 -17   1  100.09   10.40
  -4 -17   1   90.89   14.90
   3  17  -1   -6.40    5.40
   3  17  -1   -0.80    6.00
   3  17  -1   -6.50    4.20
   3  17  -1   -1.20    9.90
  -3 -17   1    3.60    8.00
  -3 -17   1    0.90    5.90
  -3 -17   1  -10.00    4.80
  -3 -17   1    3.80    9.60
   2  17  -1    1.40    5.00
   2  17  -1   11.10   10.10
   2  17  -1    0.80    6.00
   2  17  -1   17.60    5.70
  -2 -17   1   13.10   10.10
   1  17  -1   28.10    5.20
   1  17  -1   16.20    5.10
   1  17  -1   30.70    5.70
   1  17  -1   18.30   10.50
  -1 -17   1   33.40   11.40
   0  17  -1  102.59    9.20
   0  17  -1   96.19    8.40
   0  17  -1  112.19   17.00
   0  17  -1  109.19   18.80
   0 -17   1  133.49   17.80
  -1  17  -1   32.70    5.70
  -1  17  -1   14.30    9.90
  -1  17  -1   34.60    5.40
  -1  17  -1   17.80   10.10
  -1  17  -1   31.10   10.80
   1 -17   1   21.60   10.20
  -2  17  -1   21.70    9.90
  -2  17  -1   22.40    7.80
  -2  17  -1   29.40   11.00
  -2  17  -1   21.00    5.00
  -2  17  -1   29.40   11.30
   2 -17   1   21.80    9.20
  -3  17  -1   34.40    5.60
  -3  17  -1   18.40    8.90
  -3  17  -1   21.50    9.60
  -3  17  -1   28.40   13.00
   3 -17   1   26.30    9.70
  -4  17  -1    4.40    8.70
  -4  17  -1   -3.90    8.70
  -4  17  -1    6.60    6.60
  -4  17  -1    5.30    4.00
   4 -17   1    6.80    7.90
  -5  17  -1  308.37   13.90
  -5  17  -1  302.97   23.60
  -5  17  -1  302.47   17.70
  -5  17  -1  329.57   25.50
   5 -17   1  356.46   27.00
  -6  17  -1  225.68   21.60
  -6  17  -1  234.18   12.60
  -6  17  -1  226.78   14.90
  -6  17  -1  238.68   25.50
   6 -17   1  227.68   24.60
  -7  17  -1   42.60   10.80
  -7  17  -1   69.29    9.90
  -7  17  -1   44.40    6.50
   7 -17   1   37.00   13.00
  -8  17  -1   13.10    8.60
  -8  17  -1   20.00    5.50
   8 -17   1   14.60   11.00
  -9  17  -1   16.10    9.80
  -9  17  -1    7.20    5.10
   9 -17   1   -0.70   11.10
 -10  17  -1   12.20    5.70
 -10  17  -1    6.10    8.30
  10 -17   1   -2.20   10.20
   6  16  -1   23.20    7.50
   6  16  -1   23.50    8.20
   6  16  -1   29.80    8.70
   6  16  -1   12.00   12.20
  -6 -16   1   25.60    7.70
  -6 -16   1   27.30   11.90
  -6 -16   1   36.50   13.30
   5  16  -1  -17.70   10.80
   5  16  -1   -3.70    5.00
   5  16  -1    7.10    6.60
  -5 -16   1   -5.50    8.70
  -5 -16   1   -0.60    7.60
  -5 -16   1   -9.90    5.10
   4  16  -1    5.40    5.40
   4  16  -1   22.60    7.10
   4  16  -1   -6.80   10.60
   4  16  -1    9.50    8.70
   4  16  -1    9.10    6.40
  -4 -16   1   -2.70    9.40
  -4 -16   1   10.70    5.70
  -4 -16   1    5.40    6.90
  -4 -16   1   14.90    7.20
   3  16  -1    9.70    5.80
   3  16  -1   -1.80    7.70
   3  16  -1    9.10    5.30
   3  16  -1    2.80   10.30
  -3 -16   1    9.20    5.20
  -3 -16   1   19.00    8.30
  -3 -16   1    4.90    4.90
  -3 -16   1    8.80    9.60
   2  16  -1   -1.70    4.40
   2  16  -1    6.40    8.30
   2  16  -1  -16.90   16.20
   2  16  -1   -0.10    5.20
   2  16  -1    0.00    4.10
  -2 -16   1   -2.90    3.90
  -2 -16   1   -4.20    6.70
  -2 -16   1   -2.40    8.40
  -2 -16   1   -3.60    3.90
   1  16  -1   41.90   11.30
   1  16  -1   52.09    6.20
   1  16  -1   41.20   11.40
   1  16  -1   60.29    7.90
   1  16  -1   44.60    6.40
  -1 -16   1   32.60   10.20
   0  16  -1  -10.30    6.90
   0  16  -1   -4.00    8.10
   0  16  -1  -10.30    8.40
   0  16  -1   -7.00    3.20
   0 -16   1   -2.50    7.20
  -1  16  -1   16.00    9.70
  -1  16  -1   16.30    5.10
  -1  16  -1   17.60   10.40
  -1  16  -1   17.40   10.00
   1 -16   1   14.10    8.80
  -2  16  -1   89.79   14.20
  -2  16  -1   88.79    8.60
  -2  16  -1   94.09   18.90
  -2  16  -1   99.39   16.70
  -3  16  -1  310.87   22.70
  -3  16  -1  306.27   22.40
  -3  16  -1  292.97   13.30
  -3  16  -1  291.17   17.30
  -3  16  -1  211.48   26.00
   3 -16   1  325.37   21.50
  -4  16  -1  196.78   11.30
  -4  16  -1  221.48   21.00
  -4  16  -1  223.38   15.10
   4 -16   1  204.68   18.70
  -5  16  -1   77.49   20.50
  -5  16  -1   79.49   11.30
  -5  16  -1   51.29    6.60
  -5  16  -1   64.59   12.50
   5 -16   1   64.79   12.90
  -6  16  -1   20.50    9.40
  -6  16  -1   13.80    5.80
  -6  16  -1   10.30    4.60
  -6  16  -1   16.70    9.20
   6 -16   1   25.40   10.40
  -7  16  -1   40.40   12.30
  -7  16  -1   37.70    9.70
  -7  16  -1   44.20    6.90
  -7  16  -1   48.70    7.10
   7 -16   1   46.80   12.50
  -8  16  -1   94.99    9.90
   8 -16   1   83.39   15.30
  -9  16  -1   35.70    6.70
  -9  16  -1   46.30   11.70
   9 -16   1   19.30   11.10
 -10  16  -1   -3.40    5.00
 -10  16  -1    4.50    7.80
  10 -16   1   -2.20    9.40
 -11  16  -1    2.00    7.50
 -11  16  -1   -3.10    7.80
  11 -16   1  -11.20    9.60
   7  15  -1   -7.40   12.30
   7  15  -1    6.00    6.80
   7  15  -1   11.30    8.70
   7  15  -1   10.40    7.50
  -7 -15   1    4.90   17.20
  -7 -15   1    4.70    7.30
  -7 -15   1   14.00   11.80
   6  15  -1   52.59   12.40
   6  15  -1   26.90   14.30
   6  15  -1   35.60    8.60
   6  15  -1   49.20    9.00
   6  15  -1   26.80    7.60
  -6 -15   1   43.20   10.20
  -6 -15   1   28.40   11.90
   5  15  -1   66.39   10.20
   5  15  -1   38.00   10.70
   5  15  -1   34.60   13.10
   5  15  -1   54.39    9.10
   5  15  -1   56.39    8.70
  -5 -15   1   39.40   12.60
  -5 -15   1   70.89    9.50
  -5 -15   1   68.69   12.80
  -5 -15   1   57.39    8.40
   4  15  -1    1.90    7.60
   4  15  -1   13.50    6.40
   4  15  -1    0.60    5.90
   4  15  -1    9.40   14.10
   4  15  -1   -0.30    5.00
  -4 -15   1   12.10    7.90
  -4 -15   1   13.10    5.60
  -4 -15   1  -13.50    7.80
  -4 -15   1    5.60    5.30
   3  15  -1   23.80    6.50
   3  15  -1   15.60    6.70
   3  15  -1   13.80   10.00
   3  15  -1   16.70    6.30
   3  15  -1    9.30    9.00
  -3 -15   1    0.10    9.10
  -3 -15   1   14.30    5.10
  -3 -15   1   13.80    8.00
  -3 -15   1   14.00    5.20
   2  15  -1   -0.90    4.20
   2  15  -1   -8.60    7.90
   2  15  -1  -11.00    6.40
   2  15  -1   -1.80    4.80
   2  15  -1   -3.70    8.00
  -2 -15   1   -2.90    4.00
  -2 -15   1   -4.70    7.90
  -2 -15   1   -8.10    3.80
  -2 -15   1   -3.30    7.30
   1  15  -1   76.29   12.70
   1  15  -1  101.19    9.10
   1  15  -1  110.39    9.00
   1  15  -1  103.09    8.80
   1  15  -1  110.99   17.70
  -1 -15   1   91.59   13.90
   0  15  -1  170.48   17.80
   0  15  -1  216.28    9.80
   0  15  -1  169.28   19.20
   0  15  -1  225.58   10.60
   0  15  -1  188.58   17.60
   0 -15   1  236.08   28.20
  -1  15  -1   63.09   11.60
  -1  15  -1   29.60    9.90
  -1  15  -1   45.60    6.90
   1 -15   1   58.69   11.50
  -2  15  -1  231.88   19.80
  -2  15  -1  242.88   20.20
  -2  15  -1  258.77   12.70
  -2  15  -1  280.87   21.30
   2 -15   1  275.07   20.20
  -3  15  -1   33.20   10.70
  -3  15  -1   98.59   12.10
  -3  15  -1   58.79   12.30
  -3  15  -1   62.29    8.20
  -3  15  -1   54.89   11.50
   3 -15   1   53.09   10.00
  -4  15  -1  104.29   11.90
  -4  15  -1   99.69   16.20
  -4  15  -1   87.59    9.00
  -4  15  -1   93.19   14.00
   4 -15   1  126.99   18.60
   4 -15   1  101.69   15.30
  -5  15  -1  198.08   19.30
  -5  15  -1  209.68   19.90
  -5  15  -1  184.68   11.50
  -5  15  -1  236.58   14.10
   5 -15   1  228.68   22.00
  -6  15  -1  125.29   11.80
  -6  15  -1  132.69   10.50
  -6  15  -1  128.19   26.40
  -6  15  -1  134.69   18.00
   6 -15   1  170.48   20.70
  -7  15  -1    2.50    4.90
  -7  15  -1   22.10   10.80
  -7  15  -1    4.40    7.40
  -7  15  -1    0.40    4.60
   7 -15   1    2.40    8.70
  -8  15  -1  124.59   10.90
  -8  15  -1  138.59   20.10
  -8  15  -1  117.19   16.90
   8 -15   1  153.58   20.90
  -9  15  -1   81.69   10.20
  -9  15  -1   54.09   13.80
  -9  15  -1   47.60   10.60
   9 -15   1   60.29   12.10
   9 -15   1   74.39   14.90
 -10  15  -1   61.99   12.20
  10 -15   1   79.99   12.70
  10 -15   1   75.09   14.90
 -11  15  -1   34.30   10.80
 -11  15  -1   71.89   13.60
  11 -15   1   47.90   14.10
  11 -15   1   56.59   11.30
 -12  15  -1    9.30    5.40
 -12  15  -1    1.40    5.80
 -12  15  -1    3.90    4.80
 -12  15  -1   12.60   15.90
  12 -15   1   11.80   11.30
  12 -15   1   18.00    8.90
   8  14  -1   14.10   13.20
   8  14  -1   10.80    8.90
   8  14  -1   18.60   10.10
   8  14  -1   21.40   11.30
  -8 -14   1   17.70   12.40
  -8 -14   1    3.20    8.50
  -8 -14   1   16.50   11.90
   7  14  -1   -7.20    7.70
   7  14  -1   -6.20   12.10
   7  14  -1    2.30    7.30
   7  14  -1   11.40    8.90
   7  14  -1   -4.00    6.10
  -7 -14   1   -4.20   10.10
  -7 -14   1    9.00    9.20
  -7 -14   1   -2.70    7.80
   6  14  -1    0.00    5.70
   6  14  -1    2.10    6.80
   6  14  -1   -6.30   11.10
   6  14  -1  -12.40   10.20
   6  14  -1   -1.50    6.80
  -6 -14   1   -7.10    6.40
  -6 -14   1    7.90    7.30
  -6 -14   1  -12.50    8.80
  -6 -14   1    0.00    8.10
   5  14  -1   85.59    9.90
   5  14  -1   61.49   18.60
   5  14  -1   79.19   13.60
   5  14  -1   65.79    9.80
   5  14  -1   79.99   10.80
  -5 -14   1   94.19   14.80
  -5 -14   1   98.89   11.50
  -5 -14   1   55.89   13.20
   4  14  -1   37.60    7.00
   4  14  -1   51.29    8.60
   4  14  -1   36.80    7.50
   4  14  -1   55.39   11.90
   4  14  -1   39.30   12.30
  -4 -14   1   44.20   11.80
  -4 -14   1   55.59   11.40
  -4 -14   1   52.79    8.20
  -4 -14   1   46.90    7.40
   3  14  -1   95.39   14.10
   3  14  -1   93.79    9.90
   3  14  -1   86.79   10.60
   3  14  -1   81.89   13.90
   3  14  -1   76.29    9.00
  -3 -14   1   90.99    9.10
  -3 -14   1   92.79   13.40
  -3 -14   1   97.99    9.40
  -3 -14   1   87.49   13.90
   2  14  -1  258.77   13.20
   2  14  -1  263.87   22.20
   2  14  -1  256.37   13.40
   2  14  -1  268.37   13.50
   2  14  -1  241.08   19.30
  -2 -14   1  256.77   11.70
  -2 -14   1  258.17   22.40
  -2 -14   1  245.98   11.60
  -2 -14   1  269.77   19.30
   1  14  -1   33.00    9.30
   1  14  -1   67.29   12.50
   1  14  -1   43.90   10.90
   1  14  -1   55.19    6.80
  -1 -14   1   45.00    5.00
  -1 -14   1   53.49   11.00
  -1 -14   1   38.10   10.60
  -1 -14   1   48.80    5.10
   0  14  -1   -5.00    3.40
   0  14  -1   -9.80    6.80
   0  14  -1   -8.20    3.90
   0  14  -1   -2.00    7.90
   0  14  -1   -4.10    7.10
   0 -14   1   -4.90    6.90
  -1  14  -1  107.79   16.10
  -1  14  -1  109.69   15.40
  -1  14  -1   89.89    9.20
  -1  14  -1   89.69   13.80
   1 -14   1  106.59   15.00
  -2  14  -1  219.28   11.70
  -2  14  -1  206.38   18.70
  -2  14  -1  223.88   19.00
  -2  14  -1  206.68   17.90
   2 -14   1  216.08   17.60
  -3  14  -1  265.97   20.10
  -3  14  -1  292.57   13.40
  -3  14  -1  263.47   19.70
  -3  14  -1  274.17   20.30
  -3  14  -1  311.17   16.30
   3 -14   1  296.67   22.50
   3 -14   1  277.87   19.20
  -4  14  -1    5.50    7.40
  -4  14  -1    9.80    8.10
  -4  14  -1    4.40    4.80
  -4  14  -1    5.30    5.70
   4 -14   1    7.10    7.10
   4 -14   1    8.00    8.30
  -5  14  -1  -10.20    6.70
  -5  14  -1    1.40    5.30
  -5  14  -1    1.60    4.00
  -5  14  -1  -10.00    7.90
   5 -14   1   -8.20    7.30
  -6  14  -1  162.98   11.20
  -6  14  -1  156.78   12.20
  -6  14  -1  179.88   18.00
  -6  14  -1  187.18   19.40
   6 -14   1  174.58   20.00
  -7  14  -1  361.96   21.40
  -7  14  -1  376.16   26.00
  -7  14  -1  375.36   16.80
  -7  14  -1  404.06   31.50
   7 -14   1  377.06   23.20
   7 -14   1  437.56   27.30
  -8  14  -1    1.50    4.80
  -8  14  -1    7.90   10.90
  -8  14  -1   10.30    8.60
   8 -14   1    7.60    8.80
   8 -14   1    2.10    7.40
  -9  14  -1   32.40    9.90
  -9  14  -1   53.29    7.60
  -9  14  -1   61.59   14.80
   9 -14   1   66.19   13.80
   9 -14   1   62.49   11.50
 -10  14  -1   14.60   12.00
 -10  14  -1    4.50    8.40
 -10  14  -1   11.60    5.40
  10 -14   1    2.60    9.60
  10 -14   1   15.50    8.00
 -11  14  -1   18.30    6.80
 -11  14  -1   16.60    6.20
  11 -14   1   12.40    7.30
  11 -14   1   17.90   14.60
 -12  14  -1   38.90    8.20
 -12  14  -1   37.00    7.50
  12 -14   1   39.70   13.00
  12 -14   1   47.00   10.90
 -13  14  -1   16.00    7.30
 -13  14  -1   11.70    6.30
  13 -14   1   23.60   12.70
  13 -14   1   16.50    8.10
   9  13  -1   11.40    8.10
   9  13  -1   -2.10    8.00
   9  13  -1    2.80   10.90
   9  13  -1   -7.30    6.30
  -9 -13   1   -6.40    7.40
  -9 -13   1  -10.00   10.80
  -9 -13   1   -6.50    8.30
   8  13  -1   -6.80    7.30
   8  13  -1   -5.80    6.40
   8  13  -1  -10.90   14.20
   8  13  -1    9.90    7.90
  -8 -13   1   -8.00    9.80
  -8 -13   1    0.00    8.80
  -8 -13   1    5.50    7.50
   7  13  -1   -6.60   10.90
   7  13  -1   -8.10    5.80
   7  13  -1   -4.40    6.60
   7  13  -1    6.10    9.20
   7  13  -1   18.60    8.30
  -7 -13   1   -2.00    9.50
  -7 -13   1   -9.40    7.40
  -7 -13   1   12.40    7.70
  -7 -13   1    5.60    8.00
   6  13  -1   20.30    7.30
   6  13  -1   23.70    7.10
   6  13  -1   25.90    8.30
   6  13  -1   20.50    8.60
   6  13  -1    9.20   13.10
  -6 -13   1   31.50   10.30
  -6 -13   1   39.40    9.00
  -6 -13   1   19.70   10.80
  -6 -13   1   20.40    7.20
   5  13  -1   78.89   12.90
   5  13  -1   57.39   14.10
   5  13  -1   53.39    8.10
   5  13  -1   75.49   10.20
   5  13  -1   63.99    9.60
  -5 -13   1   76.49    9.90
  -5 -13   1   58.89   11.30
  -5 -13   1   49.99   11.80
  -5 -13   1   57.69    9.40
   4  13  -1    1.10    9.90
   4  13  -1    9.10    8.10
   4  13  -1   10.00    5.70
   4  13  -1    5.90    6.70
   4  13  -1    5.00    6.50
  -4 -13   1    8.30    8.20
  -4 -13   1    0.00    8.60
  -4 -13   1   20.50   10.10
  -4 -13   1    5.40    6.30
   3  13  -1   -8.40    5.40
   3  13  -1   -5.70    7.10
   3  13  -1   -0.40    9.20
   3  13  -1   -6.00    5.40
   3  13  -1   -5.00    4.50
  -3 -13   1   -0.90    4.90
  -3 -13   1   -1.90    5.20
  -3 -13   1    1.20    6.80
   2  13  -1  180.78   19.40
   2  13  -1  174.98   17.10
   2  13  -1  176.98   11.60
   2  13  -1  193.78   11.30
   2  13  -1  182.98   12.10
  -2 -13   1  174.58    9.90
  -2 -13   1  170.88   19.20
  -2 -13   1  155.98   17.80
  -2 -13   1  168.78   10.10
   1  13  -1  409.46   23.30
   1  13  -1  452.25   16.30
   1  13  -1  459.45   16.40
   1  13  -1  475.65   25.80
   1  13  -1  421.26   32.00
   1  13  -1  439.26   16.70
  -1 -13   1  483.45   24.90
  -1 -13   1  437.26   23.20
  -1 -13   1  443.56   14.50
  -1 -13   1  437.86   14.50
   0  13  -1  525.65   17.90
   0  13  -1  477.65   15.90
   0  13  -1  408.86   23.50
   0  13  -1  492.85   23.80
   0  13  -1  522.85   26.20
   0 -13   1  504.15   25.00
  -1  13  -1   46.50    9.40
  -1  13  -1   70.79   11.10
  -1  13  -1   51.99   10.50
   1 -13   1   57.39    9.80
  -2  13  -1  115.49   15.40
  -2  13  -1  111.49   14.90
  -2  13  -1   86.79   12.10
  -2  13  -1   88.09    8.80
   2 -13   1   86.99   14.10
  -3  13  -1  308.67   19.80
  -3  13  -1  325.47   20.80
  -3  13  -1  301.87   13.80
  -3  13  -1  322.77   21.00
   3 -13   1  319.17   19.30
   3 -13   1  305.87   22.30
  -4  13  -1  436.86   18.30
  -4  13  -1  434.46   16.50
  -4  13  -1  432.96   22.90
  -4  13  -1  412.86   23.40
  -4  13  -1  420.46   24.10
   4 -13   1  433.96   21.90
   4 -13   1  407.66   25.30
  -5  13  -1  195.28   17.80
  -5  13  -1  200.78   18.20
  -5  13  -1  216.48   13.20
  -5  13  -1  206.58   11.60
  -6  13  -1  145.99   17.90
  -6  13  -1  121.99   11.00
  -6  13  -1  163.38   11.00
  -6  13  -1  166.18   17.20
   6 -13   1  140.69   15.40
   6 -13   1  148.59   18.70
  -7  13  -1  222.88   19.90
  -7  13  -1  220.58   11.60
  -7  13  -1  222.08   13.20
  -7  13  -1  236.18   19.70
   7 -13   1  258.37   22.40
   7 -13   1  229.98   18.20
  -8  13  -1   -6.90    9.30
  -8  13  -1    0.30    4.80
   8 -13   1   -1.90    7.70
  -9  13  -1  135.89   18.10
  -9  13  -1  125.89   11.40
  -9  13  -1  101.89    9.50
  -9  13  -1   89.99    7.30
   9 -13   1  117.99   14.60
   9 -13   1  133.19   19.50
 -10  13  -1   79.29   14.70
 -10  13  -1  117.89   11.50
 -10  13  -1   89.79   10.50
  10 -13   1  102.99   14.30
  10 -13   1   60.39   13.30
 -11  13  -1   71.59   15.00
 -11  13  -1   66.99    8.70
 -11  13  -1   58.69    8.60
  11 -13   1   34.60   12.30
  11 -13   1   49.30    8.20
  11 -13   1   47.20   10.20
 -12  13  -1   37.70    8.80
 -12  13  -1   29.90    7.50
  12 -13   1   25.20    9.00
  12 -13   1   49.60    7.10
  12 -13   1   18.40   11.60
  12 -13   1   28.20    7.60
 -13  13  -1    5.00    7.40
 -13  13  -1    1.50    5.40
  13 -13   1   -6.60   10.50
  13 -13   1   -7.80    6.40
  13 -13   1  -18.30    6.40
  13 -13   1    4.90    7.10
  10  12  -1    7.90    9.20
  10  12  -1   30.00   10.30
  10  12  -1   35.50   10.50
 -10 -12   1    9.20   10.10
 -10 -12   1   15.60   10.00
 -10 -12   1   11.10   12.30
   9  12  -1    0.60    7.60
   9  12  -1    6.70    9.70
   9  12  -1   -4.80    7.20
   9  12  -1   -7.00    8.30
  -9 -12   1  -10.30   10.60
  -9 -12   1   10.50   10.80
  -9 -12   1   -2.20    7.40
   8  12  -1   11.90    9.50
   8  12  -1   20.30    7.70
   8  12  -1   14.00    8.50
   8  12  -1   10.60    8.10
  -8 -12   1   42.90    9.70
  -8 -12   1   10.10    9.20
  -8 -12   1   16.20   10.90
  -8 -12   1   15.70    8.00
   7  12  -1   -6.20    6.50
   7  12  -1   -4.30   19.50
   7  12  -1   -3.20    6.60
   7  12  -1   -7.90    5.50
   7  12  -1   -6.60    7.10
  -7 -12   1    4.50    7.80
  -7 -12   1   -3.80   11.10
  -7 -12   1   -5.40    8.90
  -7 -12   1   -3.20    6.30
   6  12  -1   26.20    8.60
   6  12  -1   27.60    8.80
   6  12  -1   38.90   12.80
   6  12  -1   41.90    7.80
   6  12  -1   38.30   10.10
  -6 -12   1   33.80   10.40
  -6 -12   1   37.30    8.50
  -6 -12   1   37.50    9.80
   5  12  -1  180.88   14.40
   5  12  -1  192.48   22.10
   5  12  -1  154.08   17.50
   5  12  -1  177.08   13.20
   5  12  -1  146.79   13.50
  -5 -12   1  164.78   13.80
  -5 -12   1  161.58   19.70
  -5 -12   1  164.98   17.90
  -5 -12   1  155.68   13.00
   4  12  -1  368.26   25.50
   4  12  -1  326.27   18.70
   4  12  -1  349.37   17.30
   4  12  -1  370.06   21.70
   4  12  -1  362.46   16.60
  -4 -12   1  327.47   25.90
  -4 -12   1  353.16   16.20
  -4 -12   1  361.06   16.90
  -4 -12   1  382.36   25.50
   3  12  -1  462.95   17.80
   3  12  -1  453.25   18.20
   3  12  -1  436.16   23.50
   3  12  -1  466.35   26.80
   3  12  -1  442.06   18.50
  -3 -12   1  440.36   23.50
  -3 -12   1  469.35   25.40
  -3 -12   1  427.26   17.50
   2  12  -1  381.26   16.10
   2  12  -1  389.86   15.80
   2  12  -1  341.97   21.40
   2  12  -1  402.16   15.70
   2  12  -1  371.26   23.50
  -2 -12   1  412.36   21.30
  -2 -12   1  359.96   14.70
  -2 -12   1  371.36   14.30
  -2 -12   1  403.66   23.00
   1  12  -1   24.80    8.30
   1  12  -1   40.30    6.20
   1  12  -1   36.80    9.00
   1  12  -1   34.50    6.00
   1  12  -1   26.60    9.20
  -1 -12   1   30.10    4.80
  -1 -12   1   37.90    8.70
  -1 -12   1   34.40    9.10
  -1 -12   1   35.70    5.10
   0  12  -1   -3.60    7.40
   0  12  -1    8.70    4.40
   0  12  -1   17.40    7.60
   0  12  -1   10.30    4.80
   0  12  -1    5.60    9.60
   0 -12   1    4.50    7.00
  -1  12  -1  301.17   18.60
  -1  12  -1  326.47   19.50
  -1  12  -1  340.47   20.10
   1 -12   1  332.97   18.90
  -2  12  -1   48.20    9.20
  -2  12  -1   46.10    7.80
  -2  12  -1   53.29   10.80
  -2  12  -1   51.29    9.20
  -2  12  -1   49.80    6.60
   2 -12   1   46.80    9.30
   2 -12   1   51.49    9.00
  -3  12  -1  339.47   20.70
  -3  12  -1  355.56   14.50
  -3  12  -1  340.47   17.60
  -3  12  -1  360.26   19.80
  -3  12  -1  374.76   20.70
   3 -12   1  364.06   19.40
   3 -12   1  371.86   22.20
  -4  12  -1   14.10    8.30
  -4  12  -1   29.80    6.10
  -4  12  -1   24.80    6.10
  -4  12  -1   18.00    7.50
  -4  12  -1   19.60    5.10
  -4  12  -1   18.20    7.50
   4 -12   1   21.60    7.20
   4 -12   1   10.30    8.10
  -5  12  -1  290.97   19.40
  -5  12  -1  291.87   14.30
  -5  12  -1  324.07   16.90
  -5  12  -1  293.07   13.50
  -5  12  -1  282.17   21.10
   5 -12   1  282.87   21.50
   5 -12   1  286.37   18.70
  -6  12  -1  518.45   19.30
  -6  12  -1  557.64   26.80
  -6  12  -1  534.25   27.80
  -6  12  -1  553.74   20.00
  -6  12  -1  567.34   22.80
   6 -12   1  546.75   25.30
   6 -12   1  558.64   28.40
  -7  12  -1  308.47   17.90
  -7  12  -1  293.87   14.60
  -7  12  -1  250.57   21.60
  -7  12  -1  293.87   20.80
   7 -12   1  386.26   35.90
   7 -12   1  257.27   18.80
  -8  12  -1   31.10    5.80
  -8  12  -1   38.80    6.90
  -8  12  -1   32.80   10.30
   8 -12   1   34.40   10.50
   8 -12   1   26.00    8.70
  -9  12  -1   16.80    5.90
  -9  12  -1   14.70    9.90
  -9  12  -1    9.40    6.30
   9 -12   1   13.30    8.90
   9 -12   1   16.00    8.10
 -10  12  -1   -6.30    6.20
 -10  12  -1    4.80    5.30
 -10  12  -1   -9.10    4.20
 -10  12  -1    3.70    9.10
  10 -12   1    4.00    6.90
  10 -12   1   -9.20    7.60
  10 -12   1   -1.10    4.40
  10 -12   1   -3.30    3.60
  10 -12   1    5.60    6.00
 -11  12  -1    3.70    5.20
 -11  12  -1   19.30    6.40
 -11  12  -1   22.90   13.30
  11 -12   1   14.80   12.40
  11 -12   1    5.90    9.30
  11 -12   1   12.70    5.30
  11 -12   1   13.90    6.40
  11 -12   1   20.60    5.70
 -12  12  -1   42.10   12.50
 -12  12  -1   19.80    7.20
 -12  12  -1   17.10    6.00
  12 -12   1   22.10    7.60
  12 -12   1   24.00   19.80
  12 -12   1   23.10    5.90
  12 -12   1   19.40    6.40
  12 -12   1   25.50    9.10
 -13  12  -1  121.19   13.50
 -13  12  -1  135.29   15.50
  13 -12   1  113.49   14.30
  13 -12   1  115.79   11.10
  13 -12   1  101.19   14.60
 -14  12  -1   -3.20    6.10
 -14  12  -1    0.00    6.80
 -14  12  -1   22.80   10.20
  14 -12   1  -11.10    7.40
  14 -12   1   -4.20    9.70
  14 -12   1    4.80    8.10
  14 -12   1   -5.70    6.20
  11  11  -1   -0.60   11.00
  11  11  -1    1.20   10.20
 -11 -11   1    7.90   11.30
 -11 -11   1   -9.30    8.30
 -11 -11   1   -5.00   11.20
  10  11  -1   31.10   10.80
  10  11  -1   18.40   10.20
  10  11  -1    7.90    8.80
  10  11  -1   27.60    9.10
 -10 -11   1   37.70   21.00
 -10 -11   1   11.70   12.00
 -10 -11   1   19.10    9.60
   9  11  -1   10.10    7.80
   9  11  -1    1.80    7.20
   9  11  -1   11.30    8.70
   9  11  -1   11.40    8.70
  -9 -11   1    5.70   11.20
  -9 -11   1    0.10    8.30
  -9 -11   1   -4.80    8.50
  -9 -11   1    8.50    9.10
   8  11  -1   55.49   11.30
   8  11  -1   48.80   11.00
   8  11  -1   28.90    9.30
   8  11  -1   40.20    8.30
  -8 -11   1   56.29   10.70
  -8 -11   1   28.70   11.00
  -8 -11   1   37.90   12.40
   7  11  -1  102.79   13.30
   7  11  -1  133.39   20.50
   7  11  -1  104.89   14.00
   7  11  -1  115.29   12.40
   7  11  -1   81.99   15.80
  -7 -11   1   83.49   14.10
  -7 -11   1   96.29   12.30
  -7 -11   1  126.79   18.10
  -7 -11   1  124.09   12.60
   6  11  -1  118.89   14.10
   6  11  -1  142.19   12.40
   6  11  -1  145.69   16.30
   6  11  -1  130.19   13.90
   6  11  -1  105.09   16.60
  -6 -11   1  133.19   18.90
  -6 -11   1  118.29   17.80
  -6 -11   1  113.59   13.90
  -6 -11   1  118.59   12.50
   5  11  -1  414.66   19.80
   5  11  -1  418.26   27.20
   5  11  -1  376.76   22.20
   5  11  -1  427.56   18.60
  -5 -11   1  428.96   26.20
  -5 -11   1  425.26   37.10
  -5 -11   1  408.86   18.90
   4  11  -1   21.30    5.70
   4  11  -1   22.40    8.70
   4  11  -1   26.80   11.50
   4  11  -1   34.10    7.50
   4  11  -1   28.70    7.40
  -4 -11   1   21.50    6.80
  -4 -11   1   22.90    6.90
  -4 -11   1   19.00    8.60
  -4 -11   1   21.10    9.40
   3  11  -1   -1.20    5.60
   3  11  -1    2.60    6.60
   3  11  -1    7.60    8.00
   3  11  -1    4.40    4.40
   3  11  -1   -1.40    5.60
  -3 -11   1   -2.00    5.00
  -3 -11   1   -1.80    6.30
  -3 -11   1   -6.50    4.90
  -3 -11   1   -7.10    6.60
   2  11  -1  254.77   17.50
   2  11  -1  266.87   12.90
   2  11  -1  254.77   12.40
   2  11  -1  253.77   12.10
   2  11  -1  267.47   19.30
  -2 -11   1  256.47   16.70
  -2 -11   1  256.87   12.50
  -2 -11   1  258.47   18.60
  -2 -11   1  220.58   11.40
   1  11  -1  353.56   13.50
   1  11  -1  319.67   18.80
   1  11  -1  347.67   20.00
   1  11  -1  334.37   13.20
   1  11  -1  363.36   17.80
  -1 -11   1  334.37   12.10
  -1 -11   1  333.67   18.30
  -1 -11   1  322.17   19.30
  -1 -11   1  341.87   11.90
   0  11  -1  481.55   21.90
   0  11  -1  541.85   24.20
   0  11  -1  542.25   16.50
   0  11  -1  573.74   16.60
   0  11  -1  530.95   22.70
   0 -11   1  560.14   24.00
   0 -11   1  564.44   23.00
  -1  11  -1   16.90    7.00
  -1  11  -1   11.40    5.10
  -1  11  -1   14.60    3.30
  -1  11  -1    9.40    6.40
   1 -11   1   10.20    6.00
  -2  11  -1  103.99   10.80
  -2  11  -1  111.89   15.80
  -2  11  -1  112.39    9.00
  -2  11  -1  126.89   13.20
  -2  11  -1  123.79   13.50
   2 -11   1  120.29   14.00
   2 -11   1  119.39   12.30
  -3  11  -1  679.93   27.60
  -3  11  -1  593.24   33.70
  -3  11  -1  655.73   26.50
   3 -11   1  665.43   25.00
   3 -11   1  645.34   27.60
  -4  11  -1  712.63   22.60
  -4  11  -1  641.94   34.90
  -4  11  -1  698.13   21.90
  -4  11  -1  676.13   27.60
  -4  11  -1  676.13   29.40
   4 -11   1  687.33   27.30
   4 -11   1  707.43   26.20
   4 -11   1  680.73   28.80
  -5  11  -1   74.99   11.30
  -5  11  -1   87.89    8.40
  -5  11  -1   87.59   11.80
  -5  11  -1   79.39   11.70
  -5  11  -1   71.29   11.10
   5 -11   1   77.29   12.20
   5 -11   1   81.69   12.00
  -6  11  -1    0.60    6.70
  -6  11  -1   12.60    4.80
  -6  11  -1   15.90    5.40
  -6  11  -1   11.00    8.10
  -6  11  -1    6.20    4.40
   6 -11   1    2.10    9.60
   6 -11   1    4.00    6.60
  -7  11  -1  105.49   10.30
  -7  11  -1   78.39   12.10
  -7  11  -1  117.09    8.30
   7 -11   1   75.59   11.40
   7 -11   1  109.09   14.10
  -8  11  -1   61.99    8.20
  -8  11  -1   61.59   12.70
   8 -11   1   49.99    9.60
   8 -11   1   55.69    7.60
  -9  11  -1   91.59   15.10
  -9  11  -1  101.59   11.00
  -9  11  -1   98.79   10.80
   9 -11   1   74.39   13.00
   9 -11   1   78.99   11.40
   9 -11   1   93.69   11.80
   9 -11   1   83.39    7.30
   9 -11   1   90.39    8.00
 -10  11  -1   99.79   11.40
 -10  11  -1   84.29   11.10
 -10  11  -1   77.49    8.40
 -10  11  -1   87.69   15.00
  10 -11   1   87.89   12.30
  10 -11   1   69.89    7.80
  10 -11   1   91.79    9.10
  10 -11   1   80.59   13.90
  10 -11   1   72.79    9.60
 -11  11  -1   16.10    5.40
 -11  11  -1   26.60    8.00
 -11  11  -1   15.30    9.40
 -11  11  -1   22.40    7.00
  11 -11   1   17.00    8.50
  11 -11   1   27.60    6.00
  11 -11   1   28.10    6.50
  11 -11   1   -0.10    8.00
  11 -11   1    9.40    6.80
 -12  11  -1    6.50    5.20
 -12  11  -1    7.50    7.40
 -12  11  -1    4.70    6.30
 -12  11  -1    5.80   17.90
  12 -11   1    8.30    6.00
  12 -11   1   -4.30    8.50
  12 -11   1    2.90    7.10
  12 -11   1   -2.70    4.90
  12 -11   1    0.40    6.70
 -13  11  -1   62.59   12.00
 -13  11  -1   49.70    8.40
 -13  11  -1   66.19    9.80
  13 -11   1   84.09   10.40
  13 -11   1   59.89   10.20
  13 -11   1   62.09   13.60
  13 -11   1   78.89   17.60
 -14  11  -1   22.10    9.50
 -14  11  -1   10.30    6.70
 -14  11  -1   -1.10    6.70
  14 -11   1   16.30    7.50
  14 -11   1    6.60   10.80
  14 -11   1    6.40    9.20
  14 -11   1    9.00    8.50
  12  10  -1    8.00   10.80
  12  10  -1    5.90    8.60
 -12 -10   1   -2.90   12.00
 -12 -10   1    0.50    8.20
  11  10  -1    8.80    9.70
  11  10  -1   29.50   10.70
  11  10  -1   25.00   10.00
  11  10  -1   38.90   11.90
 -11 -10   1   17.80   10.20
 -11 -10   1   10.80   11.90
 -11 -10   1    4.20   11.40
  10  10  -1    0.60    7.40
  10  10  -1  -13.80    7.70
  10  10  -1  -23.10   13.70
  10  10  -1   -1.50    8.10
 -10 -10   1  -10.60    9.80
 -10 -10   1    4.00   10.40
 -10 -10   1   -2.30    8.00
 -10 -10   1  -14.40   10.10
   9  10  -1  173.48   17.10
   9  10  -1  200.28   16.30
   9  10  -1  165.08   17.30
   9  10  -1  195.38   17.50
  -9 -10   1  165.58   16.70
  -9 -10   1  153.28   20.70
  -9 -10   1  174.88   22.00
   8  10  -1  175.58   14.70
   8  10  -1  187.68   16.80
   8  10  -1  175.78   16.20
   8  10  -1  156.68   14.80
  -8 -10   1  163.18   20.30
  -8 -10   1  169.28   16.80
  -8 -10   1  190.28   21.80
  -8 -10   1  181.18   15.20
   7  10  -1    3.50    8.20
   7  10  -1    9.30    6.00
   7  10  -1    8.40    7.50
   7  10  -1    2.80    7.70
  -7 -10   1    4.00    7.60
  -7 -10   1    4.80    9.50
  -7 -10   1    6.30    9.60
  -7 -10   1   21.00    8.50
   6  10  -1   82.69   14.50
   6  10  -1   95.79   11.80
   6  10  -1   96.39   12.50
   6  10  -1   98.89   14.10
   6  10  -1  101.89   11.50
  -6 -10   1   68.79   14.20
  -6 -10   1   70.79    9.90
  -6 -10   1   57.19   13.30
  -6 -10   1   68.49   10.70
   5  10  -1  353.76   17.30
   5  10  -1  334.17   24.60
   5  10  -1  337.87   17.60
   5  10  -1  335.67   19.80
   5  10  -1  337.97   16.40
  -5 -10   1  327.07   21.90
  -5 -10   1  372.66   23.50
  -5 -10   1  342.37   18.90
  -5 -10   1  334.47   17.40
   4  10  -1  291.17   21.70
   4  10  -1  272.77   18.30
   4  10  -1  286.27   14.80
   4  10  -1  268.47   14.60
   4  10  -1  281.57   13.70
  -4 -10   1  262.57   14.40
  -4 -10   1  289.97   19.60
  -4 -10   1  256.97   13.00
  -4 -10   1  269.87   18.50
   3  10  -1  199.58   15.70
   3  10  -1  214.18   12.10
   3  10  -1  215.08   12.20
   3  10  -1  221.38   18.10
   3  10  -1  205.88   11.20
  -3 -10   1  202.78   11.20
  -3 -10   1  203.78   16.80
  -3 -10   1  220.98   12.00
  -3 -10   1  203.48   15.70
   2  10  -1    4.50    6.10
   2  10  -1    0.50    3.80
   2  10  -1   -2.80    4.80
   2  10  -1    8.90    6.80
   2  10  -1   -4.60    4.30
  -2 -10   1    9.90    5.80
  -2 -10   1   -9.60    5.80
  -2 -10   1    1.60    4.20
  -2 -10   1    2.40    4.20
   1  10  -1  154.28   12.90
   1  10  -1  157.78   12.70
   1  10  -1  155.28   13.50
   1  10  -1  192.78    9.60
   1  10  -1  236.18   15.60
   1  10  -1  206.78    9.70
  -1 -10   1  163.88   14.30
  -1 -10   1  194.58   13.60
  -1 -10   1  196.48    8.40
  -1 -10   1  187.48    8.60
   0  10  -1  723.23   27.00
   0  10  -1  787.12   21.40
   0  10  -1  727.63   29.10
   0  10  -1  805.82   28.70
   0  10  -1  788.52   21.40
   0  10  -1  717.43   27.60
   0 -10   1  784.82   20.20
   0 -10   1  776.32   27.90
   0 -10   1  816.12   27.60
   0 -10   1  748.43   20.10
  -1  10  -1  560.14   23.70
  -1  10  -1  618.04   23.90
  -1  10  -1  561.94   23.40
  -1  10  -1  559.14   23.30
  -1  10  -1  549.95   21.90
  -1  10  -1  611.74   15.80
   1 -10   1  601.84   23.10
  -2  10  -1    1.30    3.70
  -2  10  -1    2.90    4.70
  -2  10  -1    3.40    5.00
  -2  10  -1    1.00    4.30
  -2  10  -1   -4.20    3.10
  -2  10  -1   -6.70    5.70
   2 -10   1   -0.10    4.80
   2 -10   1   -4.70    4.60
  -3  10  -1   59.29    9.50
  -3  10  -1   87.29    7.50
  -3  10  -1   65.99    9.50
  -3  10  -1   69.59    9.90
  -3  10  -1   76.09   11.10
  -3  10  -1   73.49   10.30
   3 -10   1   79.49   10.80
   3 -10   1   78.79   11.80
   3 -10   1   68.99   10.10
  -4  10  -1  107.19   11.20
  -4  10  -1  117.19   10.00
  -4  10  -1  119.89   10.50
  -4  10  -1  100.39   13.10
  -4  10  -1  111.89   10.00
  -4  10  -1  112.69   12.40
   4 -10   1  104.49   11.60
   4 -10   1  114.69   13.30
   4 -10   1  120.69   11.60
  -5  10  -1  339.27   18.70
  -5  10  -1  305.17   15.80
  -5  10  -1  327.27   13.70
  -5  10  -1  311.77   13.00
  -5  10  -1  337.67   22.30
   5 -10   1  335.57   19.60
   5 -10   1  340.37   17.80
  -6  10  -1  224.58   18.00
  -6  10  -1  259.77   10.70
  -6  10  -1  263.97   15.60
  -6  10  -1  264.07   12.90
   6 -10   1  285.97   16.60
   6 -10   1  249.38   18.50
  -7  10  -1  357.76   22.60
  -7  10  -1  343.77   12.40
  -7  10  -1  354.36   13.70
  -7  10  -1  375.26   19.00
  -7  10  -1  399.16   16.40
   7 -10   1  382.66   16.40
   7 -10   1  355.56   22.50
   7 -10   1  375.16   19.60
  -8  10  -1   87.19   13.00
  -8  10  -1  128.49   13.70
  -8  10  -1  111.09   10.00
  -8  10  -1  104.99   10.70
  -8  10  -1  103.99    7.90
   8 -10   1  104.39    7.90
   8 -10   1   91.99    7.10
   8 -10   1   84.49   13.70
   8 -10   1  102.89   13.10
   8 -10   1  100.09   11.30
  -9  10  -1   17.70    6.30
  -9  10  -1   24.20    5.30
  -9  10  -1   33.60    7.10
  -9  10  -1   18.80    9.90
   9 -10   1   14.40    6.80
   9 -10   1   29.00    5.20
   9 -10   1   11.60   10.40
   9 -10   1   22.00    8.00
   9 -10   1   26.50    5.60
 -10  10  -1    7.40    5.60
 -10  10  -1    7.50    5.30
 -10  10  -1    6.90    9.50
  10 -10   1    2.60    7.10
  10 -10   1   13.70    5.80
  10 -10   1    5.00    4.80
  10 -10   1    2.50    8.70
  10 -10   1   11.40    6.80
 -11  10  -1  105.39   12.50
 -11  10  -1  110.39   10.20
 -11  10  -1  148.29   13.90
 -11  10  -1   98.39   15.20
  11 -10   1  112.29   11.40
  11 -10   1   81.09   13.80
  11 -10   1  108.99   13.20
  11 -10   1   97.89   12.20
  11 -10   1   98.09    9.70
 -12  10  -1   81.19   11.90
 -12  10  -1  103.29   16.20
 -12  10  -1   68.19    9.70
 -12  10  -1   77.29   10.10
  12 -10   1   96.59   13.50
  12 -10   1   95.69   10.20
  12 -10   1   83.39   11.60
  12 -10   1   64.69   14.10
 -13  10  -1   30.30    7.90
 -13  10  -1   28.00    8.30
 -13  10  -1   23.20    9.30
 -13  10  -1   40.90   24.60
  13 -10   1   28.10    8.70
  13 -10   1   12.70   10.80
  13 -10   1   24.90    8.50
  13 -10   1   24.80    8.70
  13 -10   1   28.40    8.70
 -14  10  -1   14.90   11.90
 -14  10  -1   -4.10    6.40
 -14  10  -1    6.00    9.10
  14 -10   1    0.70    7.60
  14 -10   1    6.00    8.60
  14 -10   1    6.80   10.40
  14 -10   1   -2.90    8.40
 -15  10  -1    4.50    7.00
 -15  10  -1   17.20   10.90
 -15  10  -1    7.70    7.20
  15 -10   1   -0.20    7.60
  15 -10   1   23.70   20.80
  12   9  -1   73.49   11.50
  12   9  -1  117.89   17.00
  12   9  -1   56.19   12.80
 -12  -9   1   83.49   14.50
 -12  -9   1   47.60   15.80
 -12  -9   1   58.49   15.30
  11   9  -1   10.30    8.60
  11   9  -1   10.40    8.70
  11   9  -1   13.60    8.60
  11   9  -1   23.50    9.80
 -11  -9   1    2.20   17.00
 -11  -9   1    3.70   10.30
 -11  -9   1    9.00    8.10
 -11  -9   1    5.40   11.50
  10   9  -1   32.40   10.20
  10   9  -1   17.20    7.70
  10   9  -1   16.60    9.30
  10   9  -1    9.60    8.10
 -10  -9   1   24.10   12.30
 -10  -9   1   19.80    9.90
 -10  -9   1   14.40   11.40
   9   9  -1   -3.40    8.50
   9   9  -1    7.30    7.20
   9   9  -1    9.00    8.40
  -9  -9   1   11.90   10.70
  -9  -9   1    2.00   12.60
  -9  -9   1    7.40    8.60
  -9  -9   1   14.90   10.80
   8   9  -1  197.88   15.80
   8   9  -1  220.48   15.50
   8   9  -1  210.08   17.20
  -8  -9   1  207.48   21.80
  -8  -9   1  180.68   21.70
  -8  -9   1  196.38   15.10
  -8  -9   1  196.28   17.30
   7   9  -1  245.48   16.70
   7   9  -1  225.68   17.00
   7   9  -1  230.68   17.10
   7   9  -1  234.88   15.00
  -7  -9   1  214.08   16.70
  -7  -9   1  190.28   14.50
  -7  -9   1  214.58   20.80
   6   9  -1  519.15   32.90
   6   9  -1  481.55   28.60
   6   9  -1  520.55   20.90
   6   9  -1  512.85   21.30
   6   9  -1  515.45   21.90
  -6  -9   1  528.75   27.40
  -6  -9   1  488.65   20.20
  -6  -9   1  470.25   21.40
  -6  -9   1  485.75   26.70
   5   9  -1   35.00    7.90
   5   9  -1   37.80    8.00
   5   9  -1   46.40    8.80
   5   9  -1   50.19    7.40
  -5  -9   1   41.30    8.30
  -5  -9   1   37.20    9.60
  -5  -9   1   37.20    9.50
  -5  -9   1   46.30    7.90
   4   9  -1   73.29    8.50
   4   9  -1   71.39    8.50
   4   9  -1   73.49    8.50
   4   9  -1   63.99   11.50
   4   9  -1   61.39    9.60
  -4  -9   1   69.59   10.30
  -4  -9   1   55.09    9.60
   3   9  -1  700.83   26.50
   3   9  -1  710.43   22.20
   3   9  -1  641.94   34.70
   3   9  -1  711.13   28.70
   3   9  -1  725.53   22.70
   3   9  -1  684.73   22.60
  -3  -9   1  697.83   21.70
  -3  -9   1  732.83   28.00
  -3  -9   1  695.53   26.70
  -3  -9   1  702.23   22.40
   2   9  -1  133.69   13.70
   2   9  -1   97.29   10.50
   2   9  -1  116.09   11.80
   2   9  -1  117.59    8.80
   2   9  -1  145.39    9.10
  -2  -9   1  129.09   11.80
  -2  -9   1  124.19    7.80
  -2  -9   1  125.79    8.40
  -2  -9   1  115.19   12.30
   1   9  -1  102.59   11.70
   1   9  -1   75.19    9.90
   1   9  -1   73.29   10.40
   1   9  -1  100.79    7.30
   1   9  -1   86.19    9.50
   1   9  -1   99.59    7.20
   1   9  -1   68.49    9.90
  -1  -9   1   83.09   11.30
  -1  -9   1   94.59    6.60
  -1  -9   1  112.39   10.30
   0   9  -1  117.89   10.50
   0   9  -1  106.49   11.20
   0   9  -1  151.98    7.30
   0   9  -1  122.29   11.90
   0   9  -1  140.49   12.40
   0   9  -1  116.89   10.70
   0   9  -1  137.49    7.00
   0  -9   1  150.58   11.30
   0  -9   1  116.89   11.80
   0  -9   1  132.59    6.00
   0  -9   1  143.79    6.00
  -1   9  -1   34.30    6.90
  -1   9  -1   31.60    7.30
  -1   9  -1   34.60    6.00
  -1   9  -1   24.20    5.90
  -1   9  -1   37.20    4.20
  -1   9  -1   41.10    8.00
   1  -9   1   31.20    6.50
   1  -9   1   33.70    6.60
  -2   9  -1  612.44   22.70
  -2   9  -1  526.95   22.30
  -2   9  -1  581.74   22.20
  -2   9  -1  534.85   20.40
  -2   9  -1  546.35   22.00
  -2   9  -1  551.64   17.60
   2  -9   1  557.24   21.30
   2  -9   1  553.14   22.70
  -3   9  -1  358.86   18.40
  -3   9  -1  358.76   17.30
  -3   9  -1  344.07   16.00
  -3   9  -1  370.56   17.40
  -3   9  -1  368.16   17.60
  -3   9  -1  360.16   13.50
   3  -9   1  377.66   17.30
   3  -9   1  389.66   18.80
   3  -9   1  366.26   16.60
  -4   9  -1  687.43   27.30
  -4   9  -1  695.43   24.20
  -4   9  -1  694.73   25.60
  -4   9  -1  711.33   25.70
  -4   9  -1  723.63   22.90
  -4   9  -1  744.43   26.60
  -4   9  -1  726.73   21.60
   4  -9   1  743.33   27.40
   4  -9   1  715.33   25.90
  -5   9  -1   -3.00    6.00
  -5   9  -1   -2.70    3.20
  -5   9  -1    4.80    3.30
  -5   9  -1    4.90    3.50
  -5   9  -1   -3.90    3.80
  -5   9  -1   -3.80    3.60
   5  -9   1    3.10    5.40
   5  -9   1    7.90    5.40
  -6   9  -1  113.19    6.50
  -6   9  -1   99.49   10.80
  -6   9  -1   89.89    7.30
  -6   9  -1   93.69    5.90
  -6   9  -1   85.99   12.90
  -6   9  -1   92.59    8.80
   6  -9   1  148.39   19.30
   6  -9   1   89.19   10.60
   6  -9   1   95.79    8.80
  -7   9  -1   36.30    4.80
  -7   9  -1   39.90    8.30
  -7   9  -1   53.39    6.20
  -7   9  -1   40.10    6.60
  -7   9  -1   29.70    8.60
   7  -9   1   41.60    8.40
   7  -9   1   44.60   11.80
   7  -9   1   36.80    4.80
   7  -9   1   46.40    5.50
   7  -9   1   45.40    7.00
  -8   9  -1  123.09    8.60
  -8   9  -1   87.99   12.80
  -8   9  -1  103.79   10.90
  -8   9  -1  128.59   10.30
  -8   9  -1   98.19   13.50
   8  -9   1  118.19    8.80
   8  -9   1   78.19    9.20
   8  -9   1  109.19   16.40
   8  -9   1  122.09    8.10
  -9   9  -1   -1.80    5.30
  -9   9  -1    3.70    4.80
  -9   9  -1    6.00    6.70
  -9   9  -1   -8.80    7.30
  -9   9  -1    4.40    6.20
   9  -9   1   -5.80    5.90
   9  -9   1    5.00    5.00
   9  -9   1    4.40    5.20
   9  -9   1   -5.70    7.50
   9  -9   1   -5.60    5.60
 -10   9  -1   55.89    9.30
 -10   9  -1   41.20   10.90
 -10   9  -1   45.30    8.10
 -10   9  -1   63.39    9.00
  10  -9   1   37.20   10.70
  10  -9   1   50.19    9.70
  10  -9   1   47.10    7.70
  10  -9   1   55.09   11.40
  10  -9   1   42.70    8.20
 -11   9  -1    0.70    8.70
 -11   9  -1   -2.00    5.70
 -11   9  -1    1.10    5.80
 -11   9  -1    7.30    7.20
  11  -9   1    4.50    6.60
  11  -9   1   -6.60    5.80
  11  -9   1   -2.80    6.10
  11  -9   1    2.70    7.20
  11  -9   1   -2.30    7.90
 -12   9  -1   16.50    7.40
 -12   9  -1   40.90   11.30
 -12   9  -1   22.40    8.60
 -12   9  -1   25.70    7.20
  12  -9   1   41.10    9.90
  12  -9   1   11.70    8.10
  12  -9   1   15.30    9.70
  12  -9   1   12.90    7.50
  12  -9   1   23.30    7.50
 -13   9  -1  111.09   13.70
 -13   9  -1  107.09   14.30
 -13   9  -1  100.69   12.40
 -13   9  -1  145.59   18.20
  13  -9   1  132.79   14.90
  13  -9   1  127.99   20.00
  13  -9   1  114.89   13.20
  13  -9   1   93.89   12.20
  13  -9   1   82.39   11.80
 -14   9  -1  126.79   19.90
 -14   9  -1  135.39   14.90
 -14   9  -1   96.79   12.60
 -14   9  -1  109.49   15.40
  14  -9   1   99.49   12.50
  14  -9   1   74.59   15.00
  14  -9   1   75.39   11.20
  14  -9   1   96.09   13.50
 -15   9  -1   21.50    8.70
 -15   9  -1   39.30   12.20
 -15   9  -1   26.50    8.40
  15  -9   1   20.50   10.80
  15  -9   1   18.10    8.20
  15  -9   1   -4.20    7.40
  13   8  -1   15.10   11.40
  13   8  -1    2.00    9.80
 -13  -8   1   10.50   13.60
 -13  -8   1   27.70   10.40
  12   8  -1   27.70   11.70
  12   8  -1   24.50   10.50
  12   8  -1   24.20   11.80
 -12  -8   1   19.10   11.90
 -12  -8   1   11.60    9.70
 -12  -8   1   -0.20   11.30
 -12  -8   1   -4.40   11.70
  11   8  -1   50.29   12.30
  11   8  -1   56.19   12.20
  11   8  -1   43.70   11.50
 -11  -8   1   65.39   11.80
 -11  -8   1   45.60   15.40
 -11  -8   1   53.79   13.20
  10   8  -1  236.78   19.80
  10   8  -1  252.07   18.10
  10   8  -1  232.98   18.20
 -10  -8   1  218.38   19.20
 -10  -8   1  226.88   17.60
 -10  -8   1  198.18   25.10
 -10  -8   1  254.07   24.20
   9   8  -1  107.69   13.30
   9   8  -1  105.49   13.10
   9   8  -1  123.19   14.60
  -9  -8   1   93.39   16.00
  -9  -8   1  112.49   14.50
  -9  -8   1   94.09   13.30
  -9  -8   1   84.89   13.80
   8   8  -1  126.19   13.10
   8   8  -1  104.69   13.80
   8   8  -1  130.09   15.30
  -8  -8   1   92.79   14.10
  -8  -8   1  108.69   13.90
  -8  -8   1   88.29   14.30
  -8  -8   1  121.69   14.80
   7   8  -1  125.19   12.10
   7   8  -1  120.79   13.80
   7   8  -1  112.49   13.20
  -7  -8   1  125.79   18.30
  -7  -8   1  125.59   12.60
  -7  -8   1  109.29   10.30
  -7  -8   1  110.29   13.80
  -7  -8   1  116.99   18.60
   6   8  -1   75.89   15.00
   6   8  -1   58.39   11.90
   6   8  -1   61.09    8.80
   6   8  -1   51.49    7.70
  -6  -8   1   55.19    8.90
  -6  -8   1   91.49   10.70
  -6  -8   1   74.39    9.70
  -6  -8   1   71.79   11.50
  -6  -8   1   48.40   10.30
   5   8  -1  336.27   16.20
   5   8  -1  351.06   16.30
   5   8  -1  348.17   15.40
   5   8  -1  360.96   22.40
  -5  -8   1  353.06   20.50
  -5  -8   1  336.27   15.40
  -5  -8   1  377.16   20.60
  -5  -8   1  366.46   15.50
  -5  -8   1  374.96   18.60
   4   8  -1  358.66   18.00
   4   8  -1  379.56   21.40
   4   8  -1  388.36   15.80
   4   8  -1  372.76   15.00
   4   8  -1  382.06   15.80
  -4  -8   1  387.26   19.60
  -4  -8   1  390.46   16.00
  -4  -8   1  363.06   16.00
  -4  -8   1  383.96   20.00
  -4  -8   1  373.36   15.90
   3   8  -1   68.89    7.00
   3   8  -1   76.29    8.40
   3   8  -1   58.29    7.70
   3   8  -1   72.99    9.80
   3   8  -1   69.29    8.80
  -3  -8   1   59.89    8.40
  -3  -8   1   61.69   10.20
  -3  -8   1   49.40    6.50
  -3  -8   1   59.49    7.70
  -3  -8   1   70.69    9.80
   2   8  -1   -3.20    3.90
   2   8  -1   12.20    6.00
   2   8  -1   -4.10    4.20
   2   8  -1   -0.40    4.30
  -2  -8   1    0.00    3.70
  -2  -8   1   -4.50    4.90
  -2  -8   1    1.50    4.40
  -2  -8   1    0.70    3.90
   1   8  -1 1462.75   35.70
   1   8  -1 1310.87   39.50
   1   8  -1 1387.86   35.60
   1   8  -1 1430.26   43.50
   1   8  -1 1329.27   38.90
   1   8  -1 1276.97   40.40
   1   8  -1 1289.67   40.40
  -1  -8   1 1392.46   39.90
  -1  -8   1 1405.96   40.90
  -1  -8   1 1349.36   35.10
  -1  -8   1 1408.06   34.80
   0   8  -1   41.30    7.50
   0   8  -1   49.10    5.50
   0   8  -1   63.99    8.90
   0   8  -1   65.49   11.20
   0   8  -1   51.49    7.10
   0   8  -1   55.69    5.70
   0   8  -1   49.10    6.80
   0  -8   1   50.19    4.50
   0  -8   1   61.69    7.60
   0  -8   1   47.50    7.20
   0  -8   1   50.59    4.50
  -1   8  -1  354.26   16.70
  -1   8  -1  349.87   16.20
  -1   8  -1  343.97   15.50
  -1   8  -1  340.07   16.70
   1  -8   1  346.27   16.20
   1  -8   1  363.16   17.00
  -2   8  -1   45.60    7.40
  -2   8  -1   61.39    9.00
  -2   8  -1   59.29    9.00
  -2   8  -1   44.30    6.90
  -2   8  -1   33.20    6.10
  -2   8  -1   46.20    5.20
   2  -8   1   39.00    6.80
   2  -8   1   45.40    6.90
   2  -8   1   61.59    8.30
  -3   8  -1    6.60    4.00
  -3   8  -1   -5.90    3.30
  -3   8  -1    7.50    4.00
  -3   8  -1    7.40    5.10
  -3   8  -1  -12.00    5.40
  -3   8  -1    0.80    3.00
  -3   8  -1   -8.00    4.50
   3  -8   1    5.60    4.50
   3  -8   1   -1.90    4.10
   3  -8   1   -1.70    4.80
  -4   8  -1   -8.30    4.30
  -4   8  -1    3.10    4.40
  -4   8  -1   -0.60    6.20
  -4   8  -1    1.30    3.20
  -4   8  -1    1.10    3.40
  -4   8  -1   -1.40    3.30
   4  -8   1    0.50    4.70
   4  -8   1   -2.30    4.70
  -5   8  -1  534.35   15.50
  -5   8  -1  530.95   15.80
  -5   8  -1  548.85   18.20
  -5   8  -1  531.45   14.90
  -5   8  -1  515.75   22.50
  -5   8  -1  516.05   20.00
   5  -8   1  537.15   18.00
   5  -8   1  557.84   22.80
   5  -8   1  542.45   21.00
  -6   8  -1  392.26   12.40
  -6   8  -1  361.36   19.10
  -6   8  -1  383.76   13.30
  -6   8  -1  368.16   17.00
  -6   8  -1  386.96   15.30
   6  -8   1  374.36   12.30
   6  -8   1  354.06   15.00
   6  -8   1  408.76   17.80
   6  -8   1  386.56   19.60
   6  -8   1  378.96   11.70
  -7   8  -1  308.27   12.60
  -7   8  -1  274.37   15.50
  -7   8  -1  260.17   17.80
  -7   8  -1  313.07   11.40
  -7   8  -1  294.67   14.00
   7  -8   1  287.47   14.40
   7  -8   1  259.97   15.40
   7  -8   1  283.57   11.50
   7  -8   1  297.87   11.20
   7  -8   1  310.57   18.70
  -8   8  -1    8.10    6.20
  -8   8  -1   -8.90   14.40
  -8   8  -1   16.80    4.70
  -8   8  -1   18.50    5.90
  -8   8  -1    4.00    5.20
   8  -8   1   -7.50    6.30
   8  -8   1    5.70    7.10
   8  -8   1   -3.80    5.70
   8  -8   1   18.50    6.30
   8  -8   1   15.30    5.00
  -9   8  -1  168.18   11.00
  -9   8  -1  139.79   16.70
  -9   8  -1  184.48   16.60
  -9   8  -1  178.98   13.00
  -9   8  -1  157.58   13.00
   9  -8   1  162.78   10.90
   9  -8   1  159.68   11.40
   9  -8   1  154.48   13.60
   9  -8   1  163.98   14.10
   9  -8   1  163.58   18.00
 -10   8  -1  112.19   12.70
 -10   8  -1  125.99   16.60
 -10   8  -1  110.29   12.30
 -10   8  -1  137.99   11.20
  10  -8   1  108.29   11.40
  10  -8   1  103.69   13.10
  10  -8   1  123.49   13.40
  10  -8   1  134.39   11.30
 -11   8  -1  158.38   12.60
 -11   8  -1  194.98   14.70
 -11   8  -1  179.38   18.20
 -11   8  -1  151.58   15.40
  11  -8   1  170.78   12.80
  11  -8   1  187.48   15.80
  11  -8   1  166.48   14.70
  11  -8   1  171.68   13.70
  11  -8   1  185.68   20.20
 -12   8  -1   28.00    7.50
 -12   8  -1   49.90   12.30
 -12   8  -1   31.40    8.40
 -12   8  -1   46.60   10.70
  12  -8   1   46.90    9.00
  12  -8   1   42.10    9.20
  12  -8   1   41.70   10.40
  12  -8   1   46.10    8.60
  12  -8   1   40.90    8.90
 -13   8  -1   -2.30    6.20
 -13   8  -1   -5.50    6.20
 -13   8  -1    2.90    9.10
 -13   8  -1   -1.30    8.80
  13  -8   1   -1.30    6.20
  13  -8   1   -9.80    6.70
  13  -8   1    5.50    7.20
  13  -8   1    6.00    9.10
 -14   8  -1   16.90    8.00
 -14   8  -1   20.40    8.20
 -14   8  -1   39.10   11.60
 -14   8  -1   34.60   12.40
  14  -8   1   24.30    8.10
  14  -8   1   10.70    8.10
  14  -8   1   16.30   10.80
 -15   8  -1   23.50   11.90
 -15   8  -1   -2.90    7.60
 -15   8  -1   -3.60    6.10
  15  -8   1    5.50    7.00
  15  -8   1   -8.70   10.20
  15  -8   1   -8.00    8.50
  13   7  -1   68.09   15.10
  13   7  -1   41.00   12.40
 -13  -7   1   44.80   15.50
 -13  -7   1   63.39   16.10
 -13  -7   1   48.20   17.10
 -13  -7   1   38.10   11.70
  12   7  -1  136.79   17.50
  12   7  -1  141.99   18.70
  12   7  -1  144.29   17.20
 -12  -7   1  145.59   26.90
 -12  -7   1  102.49   27.10
 -12  -7   1  147.19   17.20
 -12  -7   1  147.89   23.20
  11   7  -1   31.80    9.60
  11   7  -1   23.20   10.50
  11   7  -1   37.00   10.40
 -11  -7   1   39.00   10.50
 -11  -7   1   25.00   13.60
 -11  -7   1   34.30   12.50
 -11  -7   1   39.80   12.10
  10   7  -1    8.80    9.10
  10   7  -1   10.80    8.80
  10   7  -1    8.10    6.40
 -10  -7   1    8.10   10.10
 -10  -7   1   16.50   11.00
 -10  -7   1    7.80   12.30
 -10  -7   1   10.10    9.00
   9   7  -1   34.40    8.20
   9   7  -1   40.00    9.80
   9   7  -1   45.30   10.10
  -9  -7   1   30.80    9.10
  -9  -7   1   22.90   12.20
  -9  -7   1   35.90   10.20
  -9  -7   1   32.30   11.00
   8   7  -1  319.57   17.40
   8   7  -1  317.27   19.20
   8   7  -1  318.77   18.90
  -8  -7   1  303.17   24.70
  -8  -7   1  330.67   18.00
  -8  -7   1  301.97   19.20
  -8  -7   1  348.47   23.30
   7   7  -1  465.15   20.70
   7   7  -1  468.45   20.50
   7   7  -1  482.35   21.80
  -7  -7   1  467.45   16.90
  -7  -7   1  475.65   25.40
  -7  -7   1  490.75   20.30
  -7  -7   1  447.26   26.30
  -7  -7   1  485.55   21.60
   6   7  -1   38.00    7.40
   6   7  -1   32.30    6.40
   6   7  -1   35.40    7.40
   6   7  -1   25.30    9.90
  -6  -7   1   40.80    7.40
  -6  -7   1   25.90    7.30
  -6  -7   1   47.00   12.30
  -6  -7   1   40.70    6.00
  -6  -7   1   22.10    8.90
   5   7  -1   21.40    8.90
   5   7  -1   15.60    4.80
   5   7  -1   24.40    6.20
   5   7  -1   25.50    6.30
  -5  -7   1   24.50    5.50
  -5  -7   1   28.90    6.20
  -5  -7   1   23.70    6.40
  -5  -7   1   16.10    7.40
  -5  -7   1   25.30    7.40
   4   7  -1  844.02   25.80
   4   7  -1  849.72   31.50
   4   7  -1  838.72   25.90
   4   7  -1  865.31   25.40
  -4  -7   1  834.42   29.90
  -4  -7   1  864.51   29.90
  -4  -7   1  772.92   25.70
  -4  -7   1  824.22   25.10
  -4  -7   1  823.72   25.40
   3   7  -1  868.31   25.90
   3   7  -1  900.01   31.30
   3   7  -1  889.11   25.90
   3   7  -1  871.01   25.60
  -3  -7   1  888.61   29.70
  -3  -7   1  893.31   26.90
  -3  -7   1  897.31   30.20
  -3  -7   1  849.41   25.80
   2   7  -1  344.67   17.70
   2   7  -1  349.27   13.10
   2   7  -1  359.46   13.30
   2   7  -1  334.37   16.20
  -2  -7   1  358.86   15.30
  -2  -7   1  355.66   17.10
  -2  -7   1  361.56   12.60
  -2  -7   1  348.47   16.30
  -2  -7   1  342.07   13.00
   1   7  -1   86.99   10.10
   1   7  -1  109.59   11.40
   1   7  -1   96.09    7.30
   1   7  -1  126.39   13.70
   1   7  -1   99.39   10.20
   1   7  -1   99.49    7.60
   1   7  -1   94.89    9.70
  -1  -7   1  108.89   10.90
  -1  -7   1  101.69    6.60
  -1  -7   1   90.99    7.00
  -1  -7   1  102.39   10.10
  -1  -7   1   89.89   11.00
   0   7  -1   -1.30    3.70
   0   7  -1   -7.40    5.00
   0   7  -1   -1.50    4.80
   0   7  -1   -1.10    3.00
   0   7  -1  -11.10    6.00
   0   7  -1   -2.10    3.20
   0   7  -1   -6.60    3.70
   0  -7   1    1.00    4.30
   0  -7   1   -0.50    2.60
   0  -7   1   -8.10    4.30
  -1   7  -1  367.06   16.50
  -1   7  -1  375.46   16.00
  -1   7  -1  352.66   15.80
  -1   7  -1  360.46   16.10
  -1   7  -1  358.06   15.30
   1  -7   1  371.26   16.50
   1  -7   1  345.77   15.60
  -2   7  -1  435.16   17.10
  -2   7  -1  458.75   18.20
  -2   7  -1  404.16   17.90
  -2   7  -1  471.05   14.80
  -2   7  -1  434.96   18.90
  -2   7  -1  481.35   18.40
   2  -7   1  447.16   17.50
   2  -7   1  479.25   18.20
  -3   7  -1  299.97   11.60
  -3   7  -1  263.37   15.70
  -3   7  -1  311.57   14.50
  -3   7  -1  301.47   14.40
  -3   7  -1  299.17   11.70
  -3   7  -1  280.17   13.20
   3  -7   1  276.77   13.80
   3  -7   1  298.67   15.40
   3  -7   1  311.27   14.80
  -4   7  -1  268.27    9.10
  -4   7  -1  281.77   10.40
  -4   7  -1  253.37   13.10
  -4   7  -1  272.07   13.80
  -4   7  -1  255.87   15.40
  -4   7  -1  270.57   11.60
  -4   7  -1  272.57    8.40
   4  -7   1  277.27   14.10
   4  -7   1  275.87   11.40
  -5   7  -1   91.89   12.00
  -5   7  -1  104.89    8.30
  -5   7  -1  106.79    9.40
  -5   7  -1   99.09    6.00
  -5   7  -1   89.89    7.00
   5  -7   1  101.89    8.00
   5  -7   1   89.59    9.40
   5  -7   1  119.89   11.30
   5  -7   1   97.49    5.40
   5  -7   1   87.29    6.00
  -6   7  -1   -5.20    3.90
  -6   7  -1   -8.00    3.80
  -6   7  -1   -4.50    2.90
  -6   7  -1   -2.60    5.50
  -6   7  -1   -3.40    3.50
   6  -7   1   -5.80    3.10
   6  -7   1   -2.90    4.50
   6  -7   1   -7.90    3.20
   6  -7   1   -2.70    4.10
   6  -7   1   -1.70    3.20
  -7   7  -1  117.19   12.70
  -7   7  -1  138.59    8.20
  -7   7  -1  121.59    9.90
  -7   7  -1  114.09   11.50
  -7   7  -1  133.59    9.30
   7  -7   1  124.99   11.00
   7  -7   1  138.09   13.40
   7  -7   1  127.09    8.40
   7  -7   1  134.99    8.10
   7  -7   1  127.29   10.10
  -8   7  -1  375.86   15.70
  -8   7  -1  375.76   16.80
  -8   7  -1  351.26   19.70
  -8   7  -1  385.76   14.60
   8  -7   1  401.56   14.70
   8  -7   1  322.37   20.60
   8  -7   1  378.36   20.80
   8  -7   1  349.67   17.00
   8  -7   1  356.16   17.60
  -9   7  -1   17.90   10.50
  -9   7  -1    6.40    5.70
  -9   7  -1   11.60    5.70
  -9   7  -1   14.50    7.20
   9  -7   1   13.20    6.20
   9  -7   1   12.60    5.70
   9  -7   1    6.90    6.20
   9  -7   1   18.80    5.90
   9  -7   1    6.10    6.90
 -10   7  -1   19.50    6.50
 -10   7  -1   13.00    7.50
 -10   7  -1   17.90    7.00
 -10   7  -1   14.00    8.90
  10  -7   1   24.10    6.90
  10  -7   1   10.20    7.70
  10  -7   1   18.50    6.50
  10  -7   1   19.80    6.80
  10  -7   1   16.50    6.90
 -11   7  -1  135.99   14.90
 -11   7  -1  108.19   13.20
 -11   7  -1  119.69   12.00
 -11   7  -1  124.19   16.90
  11  -7   1  120.39   12.50
  11  -7   1  113.89   12.80
  11  -7   1  101.79   13.70
  11  -7   1  125.49   17.60
 -12   7  -1  111.29   13.10
 -12   7  -1   98.99   12.70
 -12   7  -1   79.49   10.40
 -12   7  -1  126.09   16.90
  12  -7   1  114.99   14.30
  12  -7   1  104.19   12.90
  12  -7   1  110.59   12.40
  12  -7   1  109.09   18.50
  12  -7   1  100.09   12.80
 -13   7  -1  110.59   13.50
 -13   7  -1  124.39   16.90
 -13   7  -1  103.49   13.90
 -13   7  -1  113.29   13.00
  13  -7   1   87.89   12.30
  13  -7   1   77.69   13.80
  13  -7   1  110.29   12.20
  13  -7   1  110.69   14.20
  13  -7   1   94.79   12.40
 -14   7  -1   30.50   11.60
 -14   7  -1   29.40    8.90
 -14   7  -1   24.10    8.80
 -14   7  -1   22.20   12.80
  14  -7   1   31.40    7.70
  14  -7   1    9.50   10.20
  14  -7   1    9.70    7.90
  14  -7   1   18.00    7.40
 -15   7  -1   24.70   12.90
 -15   7  -1   -4.50    6.30
 -15   7  -1   24.40   11.10
  15  -7   1   -4.40    9.50
  15  -7   1   -5.50    6.20
  15  -7   1   -8.80    7.20
  14   6  -1   32.10   14.20
  14   6  -1   -9.10   10.50
 -14  -6   1   14.20   10.50
 -14  -6   1   12.60   12.60
 -14  -6   1   14.20   15.00
  13   6  -1   -0.70    9.70
  13   6  -1   11.70   11.20
 -13  -6   1  -20.90   12.60
 -13  -6   1    6.50   13.50
 -13  -6   1    5.10    9.00
 -13  -6   1   23.90   13.80
  12   6  -1  112.09   15.80
  12   6  -1  128.89   16.60
  12   6  -1   77.29   12.30
 -12  -6   1  154.58   19.60
 -12  -6   1   87.59   14.30
 -12  -6   1   85.19   12.90
 -12  -6   1   58.69   16.80
  11   6  -1  251.57   20.40
  11   6  -1  289.47   19.10
  11   6  -1  276.47   21.90
 -11  -6   1  249.88   21.20
 -11  -6   1  276.07   24.60
 -11  -6   1  238.38   26.50
 -11  -6   1  275.57   19.20
  10   6  -1  328.77   20.70
  10   6  -1  315.97   20.20
 -10  -6   1  369.96   19.70
 -10  -6   1  298.57   24.10
 -10  -6   1  305.57   27.50
 -10  -6   1  357.66   21.60
   9   6  -1  230.78   17.90
   9   6  -1  210.78   16.70
   9   6  -1  229.28   16.00
  -9  -6   1  219.48   18.10
  -9  -6   1  243.08   27.10
  -9  -6   1  227.18   16.90
  -9  -6   1  206.78   24.30
   8   6  -1  111.89   13.90
   8   6  -1  116.09   13.60
   8   6  -1  105.59   12.10
  -8  -6   1  108.59   17.80
  -8  -6   1  101.99   17.00
  -8  -6   1  112.99   14.10
   7   6  -1  255.87   15.40
   7   6  -1  250.47   14.30
   7   6  -1  237.08   14.70
  -7  -6   1  249.58   14.30
  -7  -6   1  271.37   18.60
  -7  -6   1  251.27   11.70
  -7  -6   1  254.27   15.40
  -7  -6   1  236.18   21.00
   6   6  -1  223.58   12.60
   6   6  -1  229.88   13.40
   6   6  -1  238.78   13.60
  -6  -6   1  236.08   12.80
  -6  -6   1  245.28   16.50
  -6  -6   1  235.88   18.30
  -6  -6   1  241.18   11.10
  -6  -6   1  235.08   14.10
   5   6  -1  102.89    8.80
   5   6  -1  101.79    9.90
   5   6  -1   92.09    9.70
   5   6  -1   97.79   14.90
  -5  -6   1  115.89   12.50
  -5  -6   1  112.49   10.40
  -5  -6   1   85.19   13.20
  -5  -6   1   95.69    9.10
  -5  -6   1  125.99    8.50
   4   6  -1   76.09   10.60
   4   6  -1   77.49    8.40
   4   6  -1   68.49    7.30
   4   6  -1   75.29    8.70
  -4  -6   1   67.89   11.60
  -4  -6   1   80.09    8.10
  -4  -6   1   72.49    8.60
  -4  -6   1   74.59    8.20
  -4  -6   1   83.69   11.50
   3   6  -1 1302.17   39.70
   3   6  -1 1262.97   34.60
   3   6  -1 1286.87   34.60
   3   6  -1 1253.77   34.20
  -3  -6   1 1229.18   34.50
  -3  -6   1 1268.67   35.00
  -3  -6   1 1250.67   38.10
  -3  -6   1 1310.67   38.50
   2   6  -1 1604.24   41.70
   2   6  -1 1649.93   41.80
   2   6  -1 1633.54   45.90
  -2  -6   1 1544.55   41.00
  -2  -6   1 1646.84   43.50
  -2  -6   1 1680.13   45.80
  -2  -6   1 1594.04   41.70
  -2  -6   1 1649.13   45.00
   1   6  -1   59.99    8.10
   1   6  -1   68.79    7.70
   1   6  -1   59.09    8.60
   1   6  -1   63.89    8.40
   1   6  -1   85.19    8.60
   1   6  -1   67.29    9.50
   1   6  -1   52.79    6.00
  -1  -6   1   61.89    6.10
  -1  -6   1   53.89    8.80
  -1  -6   1   84.29    8.30
  -1  -6   1   60.49    5.60
  -1  -6   1   72.29    8.60
   0   6  -1  741.63   23.90
   0   6  -1  753.42   23.40
   0   6  -1  739.53   19.30
   0   6  -1  752.32   19.30
   0   6  -1  737.03   23.40
   0   6  -1  743.83   23.20
   0   6  -1  725.03   23.60
   0  -6   1  729.13   22.80
   0  -6   1  737.73   23.50
   0  -6   1  754.72   23.90
   0  -6   1  722.43   18.90
   0  -6   1  724.73   18.70
  -1   6  -1  304.97   13.60
  -1   6  -1  309.67   13.60
  -1   6  -1  325.67   13.60
  -1   6  -1  303.47   14.10
  -1   6  -1  313.67   13.10
   1  -6   1  332.57   14.20
   1  -6   1  311.77   13.20
  -2   6  -1  430.76   16.50
  -2   6  -1  417.16   15.50
  -2   6  -1  408.36   16.30
  -2   6  -1  429.26   13.70
  -2   6  -1  410.26   17.30
  -2   6  -1  435.76   16.60
   2  -6   1  422.16   15.90
   2  -6   1  444.86   17.20
   2  -6   1  455.15   17.10
  -3   6  -1  287.97   13.40
  -3   6  -1  276.77   15.10
  -3   6  -1  274.87   13.20
  -3   6  -1  288.27   12.80
  -3   6  -1  302.57   10.80
  -3   6  -1  297.87   11.30
   3  -6   1  290.77   15.10
   3  -6   1  278.17   14.30
  -4   6  -1   27.70    7.10
  -4   6  -1   29.70    4.10
  -4   6  -1   32.40    3.50
  -4   6  -1   25.90    3.50
  -4   6  -1   20.70    5.00
  -4   6  -1   21.30    4.50
   4  -6   1   30.60    5.00
   4  -6   1   25.30    5.80
   4  -6   1   23.80    3.40
  -5   6  -1   66.99    5.90
  -5   6  -1   62.49    8.80
  -5   6  -1   73.39    8.80
  -5   6  -1   57.39    6.80
  -5   6  -1   73.59    8.30
   5  -6   1   66.99    7.80
   5  -6   1   68.49   10.10
   5  -6   1   78.09    8.70
   5  -6   1   53.69    5.90
   5  -6   1   67.49    5.70
  -6   6  -1   71.79    8.00
  -6   6  -1   75.09    6.60
  -6   6  -1   79.49    7.50
   6  -6   1   72.29    6.60
   6  -6   1   73.49    8.30
   6  -6   1   75.59   10.40
   6  -6   1   77.89    8.70
   6  -6   1   72.59    6.50
  -7   6  -1   20.80    5.30
  -7   6  -1   18.40    5.50
  -7   6  -1   22.00    4.70
   7  -6   1   18.20    6.00
   7  -6   1   16.50    4.50
   7  -6   1   16.20    4.60
   7  -6   1   14.90    5.30
   7  -6   1   13.90    5.20
  -8   6  -1   77.99    9.80
  -8   6  -1   92.79   10.60
  -8   6  -1   95.19    9.00
   8  -6   1   64.09    8.30
   8  -6   1   91.19    8.50
   8  -6   1   76.09    9.10
   8  -6   1   58.89    7.80
  -9   6  -1  113.39   13.00
  -9   6  -1  152.88   12.10
  -9   6  -1  120.79   11.50
   9  -6   1  151.38   12.00
   9  -6   1  127.69   11.70
   9  -6   1  146.09   12.50
 -10   6  -1   -0.80    5.60
 -10   6  -1    0.50    7.20
 -10   6  -1    1.50    6.20
 -10   6  -1   12.30    9.10
  10  -6   1   -4.90    5.70
  10  -6   1   -1.80    5.60
  10  -6   1    3.30    6.30
  10  -6   1    4.10    5.70
 -11   6  -1  460.45   24.30
 -11   6  -1  452.45   22.80
 -11   6  -1  411.86   26.60
 -11   6  -1  451.95   21.30
  11  -6   1  445.56   19.90
  11  -6   1  455.05   22.20
  11  -6   1  454.75   20.40
  11  -6   1  470.65   20.50
 -12   6  -1   76.59   12.70
 -12   6  -1   81.99   13.10
 -12   6  -1   61.09    9.80
 -12   6  -1   71.49   10.10
  12  -6   1  108.99   14.20
  12  -6   1  109.09   11.60
  12  -6   1  107.49   13.70
  12  -6   1   86.79   10.70
 -13   6  -1   16.60    6.90
 -13   6  -1   13.90    9.70
 -13   6  -1   22.10    8.10
  13  -6   1   25.70    6.90
  13  -6   1   21.80    8.50
  13  -6   1   23.80    8.40
 -14   6  -1    9.10   11.10
 -14   6  -1   11.70    8.20
 -14   6  -1   19.80   11.30
 -14   6  -1    6.80    6.50
  14  -6   1    6.80    8.70
  14  -6   1   17.70    8.50
  14  -6   1   32.10   10.60
  14  -6   1   17.50    6.80
 -15   6  -1   55.49   14.60
 -15   6  -1   30.50   13.10
 -15   6  -1   32.40    9.40
 -15   6  -1   36.60   12.70
  15  -6   1   38.20    8.10
  15  -6   1   22.30    9.70
  14   5  -1   38.00   14.10
  14   5  -1   31.60   11.80
 -14  -5   1   39.20   12.80
 -14  -5   1   25.60   15.00
 -14  -5   1   24.50   13.10
  13   5  -1  151.78   19.70
  13   5  -1   89.79   13.80
  13   5  -1   73.69   13.30
 -13  -5   1   80.29   15.90
 -13  -5   1  131.69   18.40
 -13  -5   1   73.19   17.30
 -13  -5   1  134.89   16.70
  12   5  -1   12.40   10.00
  12   5  -1   11.40    9.60
  12   5  -1   24.00   10.80
 -12  -5   1   26.40   10.80
 -12  -5   1    6.30   13.30
 -12  -5   1   14.40   11.20
  11   5  -1    3.60    8.90
  11   5  -1   16.00    8.40
  11   5  -1    5.10    7.10
 -11  -5   1   27.60    8.90
 -11  -5   1   15.00   10.20
 -11  -5   1  -10.00   11.20
  10   5  -1  230.98   16.40
  10   5  -1  234.08   17.20
  10   5  -1  251.87   18.30
 -10  -5   1  260.07   18.90
 -10  -5   1  261.27   16.80
 -10  -5   1  199.18   24.80
   9   5  -1  214.08   16.20
   9   5  -1  161.18   14.30
   9   5  -1  221.28   15.90
  -9  -5   1  179.48   22.60
  -9  -5   1  182.58   16.30
  -9  -5   1  195.68   15.00
   8   5  -1  303.57   16.70
   8   5  -1  287.47   16.40
   8   5  -1  290.27   16.80
  -8  -5   1  272.87   23.00
  -8  -5   1  280.77   16.00
  -8  -5   1  272.07   17.20
   7   5  -1    7.70    5.20
   7   5  -1    4.70    5.80
   7   5  -1    3.60    6.10
  -7  -5   1    2.60    5.80
  -7  -5   1   -1.90    5.60
  -7  -5   1    1.90    8.20
   6   5  -1   52.59    6.90
   6   5  -1   52.09    7.40
   6   5  -1   57.49    7.80
  -6  -5   1   51.49    7.70
  -6  -5   1   64.99    7.70
  -6  -5   1   46.90    9.80
   5   5  -1  835.62   31.50
   5   5  -1  844.12   26.50
   5   5  -1  864.91   26.20
   5   5  -1  843.52   33.10
  -5  -5   1  869.51   29.30
  -5  -5   1  870.71   26.20
  -5  -5   1  871.41   31.70
  -5  -5   1  820.92   26.60
  -5  -5   1  877.81   24.30
   4   5  -1  591.04   19.50
   4   5  -1  596.34   19.90
   4   5  -1  615.14   20.30
  -4  -5   1  621.64   23.10
  -4  -5   1  607.34   19.70
  -4  -5   1  611.24   18.80
  -4  -5   1  597.44   24.30
  -4  -5   1  592.04   20.50
   3   5  -1  832.82   23.90
   3   5  -1  819.02   24.30
   3   5  -1  848.82   24.50
   3   5  -1  871.11   28.90
  -3  -5   1  840.62   23.80
  -3  -5   1  823.32   24.20
  -3  -5   1  816.62   24.30
  -3  -5   1  844.22   27.60
   2   5  -1   63.79    7.90
   2   5  -1   55.99    6.20
   2   5  -1   72.29    9.50
  -2  -5   1   68.69    8.50
  -2  -5   1   55.49    6.60
  -2  -5   1   70.09    7.40
  -2  -5   1   73.59    8.80
   1   5  -1  733.63   19.40
   1   5  -1  735.63   19.50
   1   5  -1  731.73   21.30
   1   5  -1  720.93   22.30
   1   5  -1  707.83   22.20
   1   5  -1  691.73   22.20
  -1  -5   1  726.13   19.40
  -1  -5   1  728.93   21.80
  -1  -5   1  717.23   19.00
  -1  -5   1  717.33   21.80
  -1  -5   1  722.43   22.70
   0   5  -1  150.48    8.30
   0   5  -1  156.98    8.80
   0   5  -1  139.79    8.20
   0   5  -1  144.39    8.30
   0   5  -1  150.48    5.60
   0   5  -1  149.39    5.50
   0  -5   1  140.99    8.50
   0  -5   1  148.29    8.90
   0  -5   1  147.89    5.30
   0  -5   1  143.79    8.00
   0  -5   1  139.29    5.00
  -1   5  -1   14.80    3.20
  -1   5  -1   20.70    3.70
  -1   5  -1   16.20    4.20
  -1   5  -1   22.70    3.60
  -1   5  -1   17.50    3.70
   1  -5   1   14.60    3.60
   1  -5   1   39.20    7.10
  -2   5  -1 1029.70   30.10
  -2   5  -1 1090.49   28.20
  -2   5  -1 1093.09   31.10
  -2   5  -1 1090.49   27.90
  -2   5  -1 1045.40   29.50
  -2   5  -1 1090.69   30.50
   2  -5   1 1093.09   30.30
   2  -5   1 1104.49   30.90
  -3   5  -1    2.10    1.80
  -3   5  -1   -1.00    3.80
  -3   5  -1    5.40    3.50
  -3   5  -1    1.00    2.80
  -3   5  -1    2.10    2.70
  -3   5  -1    0.60    2.70
  -3   5  -1    3.00    2.40
  -3   5  -1    3.00    2.50
   3  -5   1    0.30    2.80
   3  -5   1    3.30    1.70
   3  -5   1   -2.70    3.30
   3  -5   1    0.20    3.00
   3  -5   1    1.40    1.90
  -4   5  -1  214.78    8.00
  -4   5  -1  218.08   10.30
  -4   5  -1  212.08    9.00
  -4   5  -1  235.48    9.70
  -4   5  -1  215.18   11.40
  -4   5  -1  197.88   13.20
   4  -5   1  227.68   12.80
   4  -5   1  207.28    8.40
   4  -5   1  219.28    8.20
   4  -5   1  218.98   11.40
   4  -5   1  213.48   10.30
  -5   5  -1  144.19    9.00
  -5   5  -1  148.49    8.10
   5  -5   1  149.88    9.90
   5  -5   1  167.88   12.10
   5  -5   1  156.18    8.10
   5  -5   1  147.79    8.30
   5  -5   1  149.59   10.20
  -6   5  -1 1816.72   47.30
  -6   5  -1 1875.51   46.70
  -6   5  -1 1818.62   48.70
   6  -5   1 1837.42   46.60
   6  -5   1 1764.22   46.80
   6  -5   1 1868.31   48.80
   6  -5   1 1867.01   51.69
   6  -5   1 1807.82   48.80
  -7   5  -1  362.96   15.20
  -7   5  -1  365.56   14.00
  -7   5  -1  382.76   15.60
   7  -5   1  354.56   14.30
   7  -5   1  421.76   22.40
   7  -5   1  370.46   16.00
  -8   5  -1 1486.85   41.50
  -8   5  -1 1536.45   43.40
  -8   5  -1 1486.65   42.40
   8  -5   1 1528.65   44.00
   8  -5   1 1624.84   42.80
   8  -5   1 1478.25   41.90
   8  -5   1 1531.15   46.80
  -9   5  -1   23.20    7.30
  -9   5  -1   31.70    8.60
  -9   5  -1   39.00    6.60
   9  -5   1   23.20    7.00
   9  -5   1   26.50    7.10
   9  -5   1   41.60    6.80
   9  -5   1   31.20    6.80
 -10   5  -1   13.70    5.90
 -10   5  -1    0.40    6.50
 -10   5  -1   36.40    8.70
  10  -5   1    1.70    6.40
  10  -5   1    2.10    6.50
  10  -5   1    5.20    5.80
  10  -5   1   12.00    6.10
 -11   5  -1   45.80    9.50
 -11   5  -1   46.20   10.60
 -11   5  -1   66.09    9.80
  11  -5   1   34.90    7.50
  11  -5   1   44.80    8.60
  11  -5   1   34.10    8.20
  11  -5   1   42.90    8.70
 -12   5  -1   15.30    7.70
 -12   5  -1   17.20    9.60
 -12   5  -1   12.50    7.40
 -12   5  -1   20.10    9.60
  12  -5   1   11.40    7.90
  12  -5   1    7.80    7.50
  12  -5   1   10.20    6.40
  12  -5   1   20.40    8.30
 -13   5  -1    5.70    9.10
 -13   5  -1   -2.70    9.10
 -13   5  -1   -0.30    5.60
 -13   5  -1   -3.60    7.40
  13  -5   1   -8.50    6.90
  13  -5   1   -2.30    5.60
  13  -5   1   -5.60    6.40
  13  -5   1    7.30   12.20
 -14   5  -1   -6.30    6.20
 -14   5  -1   -5.50    8.80
 -14   5  -1   -8.50    7.60
 -14   5  -1    7.20   10.20
  14  -5   1  -15.30    6.90
  14  -5   1   12.90    8.90
  14  -5   1   -8.80    7.70
  14  -5   1   -7.40    5.50
 -15   5  -1   -0.70   10.20
 -15   5  -1   13.80   10.40
 -15   5  -1  -17.80    7.40
 -15   5  -1   -1.30    7.00
  15  -5   1   -2.10    6.00
  15  -5   1   -3.10   11.30
 -16   5  -1   -0.20   11.00
  16  -5   1   -4.50    6.00
  15   4  -1   13.80   11.40
  15   4  -1   84.49   17.50
 -15  -4   1   87.89   17.90
 -15  -4   1   50.69   15.90
 -15  -4   1   34.90   12.40
  14   4  -1   28.90   12.40
  14   4  -1   22.50   10.20
 -14  -4   1   25.40   12.70
 -14  -4   1   15.70    9.80
  13   4  -1    0.30    8.20
  13   4  -1   12.80   10.20
  13   4  -1    2.60    9.30
 -13  -4   1  -19.10   13.30
 -13  -4   1    6.30    8.90
 -13  -4   1   30.90   12.20
  12   4  -1   32.00   10.10
  12   4  -1   43.30   10.50
  12   4  -1   43.20   11.10
 -12  -4   1   48.40   12.70
 -12  -4   1   25.20    9.90
  11   4  -1  213.68   17.70
  11   4  -1  185.28   16.30
  11   4  -1  222.48   20.70
 -11  -4   1  243.68   17.00
 -11  -4   1  211.58   19.10
 -11  -4   1  168.68   25.20
  10   4  -1    9.90    7.80
  10   4  -1    8.90    7.90
  10   4  -1    0.70    5.50
 -10  -4   1   15.00    7.80
 -10  -4   1   10.30    9.10
 -10  -4   1    2.70   11.90
   9   4  -1  166.38   14.90
   9   4  -1  147.69   13.40
   9   4  -1  193.08   15.00
  -9  -4   1  162.88   15.60
  -9  -4   1  138.19   22.10
  -9  -4   1  166.88   14.00
   8   4  -1  296.57   16.40
   8   4  -1  325.97   16.40
   8   4  -1  295.67   16.70
  -8  -4   1  313.17   16.20
  -8  -4   1  286.47   23.70
  -8  -4   1  280.87   17.10
   7   4  -1  349.77   16.30
   7   4  -1  314.07   15.00
   7   4  -1  344.67   16.10
  -7  -4   1  326.27   22.20
  -7  -4   1  337.87   16.60
  -7  -4   1  319.77   15.30
   6   4  -1  681.03   23.20
   6   4  -1  689.73   23.20
   6   4  -1  675.43   22.60
  -6  -4   1  690.53   22.70
  -6  -4   1  655.93   23.40
  -6  -4   1  704.03   29.50
   5   4  -1  268.17   13.30
   5   4  -1  272.67   13.50
   5   4  -1  269.07   12.50
  -5  -4   1  295.87   18.70
  -5  -4   1  285.57   13.00
  -5  -4   1  277.47   13.80
   4   4  -1  744.73   23.20
   4   4  -1  744.63   22.80
   4   4  -1  760.52   23.40
   4   4  -1  792.02   27.90
  -4  -4   1  771.72   27.80
  -4  -4   1  768.92   22.90
  -4  -4   1  740.23   23.70
  -4  -4   1  773.32   25.60
   3   4  -1  179.88    8.90
   3   4  -1  185.58    8.50
   3   4  -1  178.98    9.40
   3   4  -1  195.78   12.80
  -3  -4   1  170.08   11.90
  -3  -4   1  207.78   11.40
  -3  -4   1  182.78    8.60
  -3  -4   1  166.98    9.30
  -3  -4   1  177.18    8.80
   2   4  -1 1152.68   32.00
   2   4  -1 1133.69   29.30
   2   4  -1 1081.39   29.10
  -2  -4   1 1136.59   29.70
  -2  -4   1 1153.58   31.60
  -2  -4   1 1107.19   29.30
  -2  -4   1 1119.89   31.60
   1   4  -1  302.47    9.30
   1   4  -1  283.57   11.40
   1   4  -1  296.17   11.40
   1   4  -1  310.37    9.40
   1   4  -1  302.37   11.90
  -1  -4   1  301.67    9.40
  -1  -4   1  293.57   11.10
  -1  -4   1  291.47    9.00
  -1  -4   1  306.17   11.10
   0   4  -1 6709.63  185.48
   0  -4   1 6680.43  182.38
  -1   4  -1  390.66   13.50
  -1   4  -1  368.36   13.00
  -1   4  -1  373.86   12.60
  -1   4  -1  399.36   13.10
  -1   4  -1  376.06   13.80
   1  -4   1  382.76   13.70
   1  -4   1  379.96   13.20
   1  -4   1  396.06   13.10
   1  -4   1  356.26   12.70
  -2   4  -1  991.30   27.70
  -2   4  -1  937.71   26.70
  -2   4  -1  983.00   26.60
  -2   4  -1  945.71   24.50
  -2   4  -1  966.40   25.20
   2  -4   1 1000.40   26.50
   2  -4   1 1010.80   29.20
   2  -4   1  929.61   26.40
   2  -4   1  940.61   26.50
  -3   4  -1 1011.50   28.50
  -3   4  -1 1027.70   25.90
  -3   4  -1 1003.70   25.80
  -3   4  -1 1046.20   25.70
  -3   4  -1 1025.70   29.70
  -3   4  -1 1033.60   27.50
   3  -4   1 1049.00   25.60
   3  -4   1 1030.90   27.50
   3  -4   1 1063.49   29.60
   3  -4   1 1033.80   25.80
   3  -4   1 1069.09   28.50
  -4   4  -1  477.65   15.60
  -4   4  -1  448.36   12.70
  -4   4  -1  469.75   13.90
  -4   4  -1  461.75   14.30
   4  -4   1  458.95   15.50
   4  -4   1  509.25   16.00
   4  -4   1  450.65   12.80
   4  -4   1  482.85   14.00
   4  -4   1  448.06   13.90
   4  -4   1  502.65   17.50
  -5   4  -1 2611.54   66.69
  -5   4  -1 2672.93   66.19
   5  -4   1 2649.33   66.49
   5  -4   1 2855.71   67.99
   5  -4   1 2758.62   68.39
  -6   4  -1   68.29    7.50
  -6   4  -1   80.49    8.50
  -6   4  -1   74.39    6.90
   6  -4   1   62.59    8.00
   6  -4   1   63.89    7.70
   6  -4   1   79.49    8.90
  -7   4  -1   24.40    6.00
  -7   4  -1   28.30    5.60
  -7   4  -1   30.10    5.50
   7  -4   1   13.40    4.80
   7  -4   1   25.90    5.40
   7  -4   1   21.00    5.20
  -8   4  -1  264.07   14.00
  -8   4  -1  279.87   13.50
  -8   4  -1  274.77   14.40
   8  -4   1  279.97   13.90
   8  -4   1  293.77   14.00
   8  -4   1  296.87   14.80
   8  -4   1  276.87   13.50
  -9   4  -1    5.00    7.30
  -9   4  -1   -8.20    5.80
  -9   4  -1   12.70    5.60
   9  -4   1  -10.50    9.90
   9  -4   1   14.10    4.00
   9  -4   1   -2.20    5.90
   9  -4   1    9.30    5.30
 -10   4  -1   -2.00    6.70
 -10   4  -1   34.50    9.00
 -10   4  -1   14.60    6.50
  10  -4   1   17.90    6.80
  10  -4   1    6.30    6.80
  10  -4   1    6.60    4.40
  10  -4   1    0.50    6.50
 -11   4  -1   10.20    6.70
 -11   4  -1    5.30    8.70
 -11   4  -1    2.60    7.20
  11  -4   1   16.50    7.90
  11  -4   1   -2.80    6.90
  11  -4   1   11.70    7.00
  11  -4   1   -0.10    4.40
 -12   4  -1   35.20    8.90
 -12   4  -1   30.10   10.00
 -12   4  -1   13.00    9.40
 -12   4  -1   15.10    6.70
  12  -4   1   30.60    8.60
  12  -4   1   25.70    8.80
  12  -4   1   11.90    7.70
  12  -4   1   26.90    5.80
 -13   4  -1   -2.00    6.90
 -13   4  -1   -3.30    8.90
 -13   4  -1    6.70    9.70
 -13   4  -1   -6.10    5.10
  13  -4   1   -5.70    7.40
  13  -4   1   12.30    5.00
  13  -4   1    5.50    8.80
  13  -4   1    0.60    7.40
 -14   4  -1    0.30    8.20
 -14   4  -1    5.70    7.10
 -14   4  -1  -17.50    9.50
 -14   4  -1  -10.90    9.40
 -14   4  -1  -25.90   13.20
  14  -4   1   -3.80    8.00
  14  -4   1    5.20    5.00
  14  -4   1   15.20   10.30
  14  -4   1    9.60    6.30
  14  -4   1   -2.90    8.90
 -15   4  -1   20.80    8.60
 -15   4  -1   57.19   15.30
 -15   4  -1   70.69   13.30
 -15   4  -1   23.70   10.20
  15  -4   1   37.10    7.70
  15  -4   1   28.80   10.60
 -16   4  -1   15.50    8.20
 -16   4  -1    7.70    9.30
 -16   4  -1   29.20   13.90
 -16   4  -1   47.20   11.60
  16  -4   1   -9.80    9.40
  16  -4   1   16.80    6.70
  15   3  -1   42.70   14.70
  15   3  -1   27.30   11.80
 -15  -3   1   78.99   25.10
 -15  -3   1   26.10   11.50
  14   3  -1   74.29   14.90
  14   3  -1   86.29   15.60
 -14  -3   1   80.49   19.70
 -14  -3   1  113.99   16.70
  13   3  -1   34.80   11.70
  13   3  -1   32.90    9.10
  13   3  -1   28.20    9.80
 -13  -3   1   42.40   12.90
 -13  -3   1   35.40   10.10
 -13  -3   1   15.40   24.30
  12   3  -1    7.70    9.30
  12   3  -1  -11.30    7.80
  12   3  -1   -5.10    6.20
 -12  -3   1    4.40    9.80
 -12  -3   1    0.20   12.00
 -12  -3   1   -3.30    7.30
  11   3  -1  151.68   15.50
  11   3  -1  175.28   16.30
 -11  -3   1  179.58   15.50
 -11  -3   1  172.88   17.80
  10   3  -1  267.97   17.50
  10   3  -1  285.17   18.50
  10   3  -1  339.17   22.70
 -10  -3   1  265.57   16.90
 -10  -3   1  269.07   19.10
 -10  -3   1  237.58   25.80
   9   3  -1  190.58   15.10
   9   3  -1  178.28   13.70
   9   3  -1  203.58   15.00
  -9  -3   1  194.68   13.80
  -9  -3   1  197.38   14.50
  -9  -3   1  136.79   23.80
  -9  -3   1  200.38   16.10
   8   3  -1  105.69   10.80
   8   3  -1  121.49   11.90
   8   3  -1  111.19   11.70
  -8  -3   1   99.59   12.60
  -8  -3   1  117.09   11.50
  -8  -3   1  117.29   18.60
   7   3  -1   -5.60    5.10
   7   3  -1   -4.30    3.90
   7   3  -1   -9.10    5.20
  -7  -3   1    1.80    7.80
  -7  -3   1   -4.40    6.00
  -7  -3   1   -9.50    5.20
   6   3  -1   99.89   10.20
   6   3  -1  108.19    9.10
   6   3  -1   88.59   10.00
  -6  -3   1   91.19   10.60
  -6  -3   1  112.69    9.00
  -6  -3   1  102.29    9.90
  -6  -3   1  105.49   15.60
   5   3  -1  189.98   12.30
   5   3  -1  174.08   10.60
   5   3  -1  174.18   11.20
  -5  -3   1  174.38   12.00
  -5  -3   1  183.38   11.00
  -5  -3   1  206.78   17.20
   4   3  -1  273.37   12.00
   4   3  -1  262.47   11.70
   4   3  -1  277.77   11.30
  -4  -3   1  302.77   16.30
  -4  -3   1  273.77   11.50
  -4  -3   1  249.97   12.00
   3   3  -1  350.36   12.30
   3   3  -1  353.56   15.40
   3   3  -1  367.56   12.20
   3   3  -1  386.56   12.70
  -3  -3   1  364.16   12.60
  -3  -3   1  387.26   14.00
  -3  -3   1  378.66   15.50
  -3  -3   1  375.46   12.30
   2   3  -1  562.04   16.10
   2   3  -1  578.24   16.20
  -2  -3   1  571.04   16.20
  -2  -3   1  574.24   18.20
  -2  -3   1  580.04   16.00
   1   3  -1 5513.75  190.28
   0   3  -1  116.09    6.70
   0   3  -1  121.09    4.10
   0   3  -1  127.59    4.00
   0   3  -1  111.09    6.40
   0   3  -1  116.09    5.90
   0   3  -1  113.49    6.20
   0  -3   1  120.89    4.10
   0  -3   1  112.59    5.70
   0  -3   1  116.69    6.40
   0  -3   1  111.09    6.90
   0  -3   1  122.19    3.80
   0  -3   1  112.59    6.60
  -1   3  -1   42.60    8.10
  -1   3  -1   46.00    4.70
  -1   3  -1   46.70    4.30
  -1   3  -1   50.19    4.80
  -1   3  -1   52.39    4.00
  -1   3  -1   52.39    4.90
   1  -3   1   56.89    5.00
   1  -3   1   45.00    5.00
   1  -3   1   50.39    5.90
   1  -3   1   42.10    4.90
  -2   3  -1 2310.67   55.49
  -2   3  -1 2271.37   53.49
  -2   3  -1 2116.99   55.69
  -2   3  -1 2196.78   53.89
  -2   3  -1 2285.97   56.69
  -2   3  -1 2276.97   53.59
  -2   3  -1 2245.08   54.89
   2  -3   1 2317.57   56.39
   2  -3   1 2431.76   55.79
   2  -3   1 2257.87   53.39
   2  -3   1 2298.17   53.99
   2  -3   1 2177.78   53.79
   2  -3   1 2240.28   54.89
  -3   3  -1  586.44   16.20
  -3   3  -1  605.64   16.00
  -3   3  -1  584.94   17.20
  -3   3  -1  584.04   15.50
   3  -3   1  630.24   17.40
   3  -3   1  591.14   15.40
   3  -3   1  610.34   17.40
   3  -3   1  607.24   16.10
   3  -3   1  589.14   16.10
  -4   3  -1   58.49    6.10
  -4   3  -1   53.69    5.70
  -4   3  -1   60.79    5.40
   4  -3   1   65.79    4.30
   4  -3   1   53.49    5.20
   4  -3   1   64.19    5.60
   4  -3   1   68.09    6.30
  -5   3  -1  125.39    8.50
  -5   3  -1  124.59    9.40
   5  -3   1  122.09    6.60
   5  -3   1  137.39    9.50
   5  -3   1  131.29    8.70
   5  -3   1  135.59    8.90
  -6   3  -1  708.33   21.50
  -6   3  -1  694.13   22.30
  -6   3  -1  714.63   22.60
   6  -3   1  696.43   22.80
   6  -3   1  674.23   21.60
   6  -3   1  720.73   21.90
   6  -3   1  675.83   19.30
  -7   3  -1  265.87   13.60
  -7   3  -1  266.27   12.60
  -7   3  -1  267.87   13.10
   7  -3   1  270.47   13.20
   7  -3   1  251.67   12.40
   7  -3   1  274.47   12.70
   7  -3   1  251.37   10.60
  -8   3  -1  207.48   12.20
  -8   3  -1  180.58   12.40
  -8   3  -1  198.78   11.60
   8  -3   1  198.58   11.80
   8  -3   1  203.58   12.00
   8  -3   1  194.88    9.20
   8  -3   1  197.98   12.50
  -9   3  -1    6.30    5.30
  -9   3  -1  -10.60    5.50
   9  -3   1   -1.10    5.00
   9  -3   1   -2.10    3.50
   9  -3   1  -11.90    5.70
   9  -3   1   -6.70    5.30
 -10   3  -1   14.30    5.80
 -10   3  -1    8.90    8.30
 -10   3  -1    3.60    6.80
  10  -3   1   17.60    7.70
  10  -3   1   11.00    7.40
  10  -3   1   20.50    7.00
  10  -3   1   14.80    4.80
 -11   3  -1    8.50    6.30
 -11   3  -1    3.90    8.90
 -11   3  -1   -2.20    7.30
  11  -3   1    5.90    5.20
  11  -3   1    0.90    7.10
  11  -3   1    4.80    7.50
  11  -3   1   14.10    8.00
 -12   3  -1  344.77   22.50
 -12   3  -1  351.56   19.10
 -12   3  -1  328.57   19.30
 -12   3  -1  340.17   20.30
  12  -3   1  340.47   20.90
  12  -3   1  347.47   19.90
  12  -3   1  339.97   20.10
  12  -3   1  343.47   15.30
 -13   3  -1  -15.70    6.90
 -13   3  -1  -12.60    9.40
 -13   3  -1  -15.40    7.50
 -13   3  -1  -23.90   12.70
 -13   3  -1   -5.50    6.30
  13  -3   1   -3.80    8.70
  13  -3   1   -2.10    5.00
  13  -3   1   -6.60    6.60
  13  -3   1  -12.30    7.00
 -14   3  -1   33.60    9.80
 -14   3  -1    5.10   14.70
 -14   3  -1    9.60    9.90
 -14   3  -1   33.80   11.20
 -14   3  -1   48.50   14.20
  14  -3   1   46.90    7.60
  14  -3   1   37.10    9.90
  14  -3   1   47.40   11.60
  14  -3   1   45.80   11.80
 -15   3  -1  -10.10    8.30
 -15   3  -1    5.80    9.40
 -15   3  -1   -7.40    6.80
 -15   3  -1   14.40   13.10
  15  -3   1   -1.50    9.20
  15  -3   1   18.00    6.30
 -16   3  -1   27.40    9.50
 -16   3  -1   47.50   12.50
  16  -3   1   16.70    6.70
  15   2  -1   24.30   13.70
  15   2  -1    9.20   10.00
 -15  -2   1   30.20   14.40
 -15  -2   1    6.30    9.50
  14   2  -1    4.20    9.40
  14   2  -1    3.70   10.80
 -14  -2   1   -2.20   14.40
 -14  -2   1   18.30    9.80
 -14  -2   1   31.20   12.00
  13   2  -1   30.10   10.60
  13   2  -1   19.00    9.60
  13   2  -1   28.30    9.00
 -13  -2   1   22.40   11.40
 -13  -2   1   12.70   12.90
 -13  -2   1   26.90   10.30
  12   2  -1  120.59   14.60
  12   2  -1  122.39   15.50
  12   2  -1  125.69   15.20
 -12  -2   1  124.19   14.90
 -12  -2   1  111.79   13.40
 -12  -2   1  117.69   15.40
  11   2  -1    0.10    6.20
  11   2  -1   -0.20    8.50
  11   2  -1   -9.30    7.20
 -11  -2   1  -11.80    7.00
 -11  -2   1   -0.20    8.90
 -11  -2   1    3.30   10.90
 -11  -2   1   -8.90   11.60
  10   2  -1   29.00    6.90
  10   2  -1   53.29    9.90
  10   2  -1   48.00    9.60
 -10  -2   1   42.70    8.20
 -10  -2   1   36.10   13.90
 -10  -2   1   47.90    9.80
 -10  -2   1   43.30   10.50
   9   2  -1  173.98   14.40
   9   2  -1  173.88   14.00
   9   2  -1  181.98   13.50
  -9  -2   1  175.78   21.80
  -9  -2   1  164.58   15.00
  -9  -2   1  198.78   13.90
  -9  -2   1  163.08   12.80
   8   2  -1  224.88   14.10
   8   2  -1  207.08   12.70
   8   2  -1  233.88   14.00
  -8  -2   1  223.38   12.60
  -8  -2   1  194.08   20.20
  -8  -2   1  201.88   13.90
  -8  -2   1  227.18   13.50
   7   2  -1   34.10    7.30
   7   2  -1   30.50    6.70
   7   2  -1   46.60    8.60
  -7  -2   1   33.40    7.20
  -7  -2   1   44.20    6.20
  -7  -2   1   43.70    7.80
  -7  -2   1   22.90    9.20
   6   2  -1 1659.63   46.50
   6   2  -1 1734.33   46.80
  -6  -2   1 1723.33   47.20
  -6  -2   1 1763.92   46.40
  -6  -2   1 1756.72   46.60
  -6  -2   1 1798.72   53.39
   5   2  -1  141.19   10.10
   5   2  -1  128.89   10.20
   5   2  -1  128.79    9.10
  -5  -2   1  129.89   10.70
  -5  -2   1  142.29    9.30
  -5  -2   1  141.39    9.80
   4   2  -1   48.60    6.20
   4   2  -1   40.70    5.30
   4   2  -1   46.60    5.40
  -4  -2   1   44.30    5.60
  -4  -2   1   45.20    5.40
  -4  -2   1   38.70    6.80
  -4  -2   1   39.70    5.30
   3   2  -1  217.48    8.70
   3   2  -1  218.18    8.50
   3   2  -1  232.28    9.00
  -3  -2   1  219.88    9.10
  -3  -2   1  264.67   12.10
  -3  -2   1  213.38    8.60
   2   2  -1   88.19    5.30
   2   2  -1   93.29    7.80
   2   2  -1   82.09    5.40
  -2  -2   1   90.89    6.50
  -2  -2   1   81.59    5.10
  -2  -2   1  100.19    7.80
  -2  -2   1   86.19    8.60
   1   2  -1   72.49    5.30
   1   2  -1   60.49    4.90
   1   2  -1   55.49    3.60
   1   2  -1   59.19    3.80
  -1  -2   1   57.79    5.10
  -1  -2   1   69.89    4.90
  -1  -2   1   62.39    4.10
   0   2  -1 1791.62   45.20
   0   2  -1 1801.72   45.40
   0   2  -1 1932.61   45.50
   0  -2   1 1851.01   45.30
   0  -2   1 1979.40   45.70
   0  -2   1 1857.91   45.60
  -1   2  -1  606.44   16.00
  -1   2  -1  634.94   17.20
  -1   2  -1  615.54   14.80
  -1   2  -1  588.64   15.50
  -1   2  -1  573.34   16.50
  -1   2  -1  612.64   14.80
  -1   2  -1  599.64   16.40
  -1   2  -1  663.53   16.40
   1  -2   1  591.14   14.70
   1  -2   1  641.14   17.20
   1  -2   1  603.24   16.60
   1  -2   1  593.14   15.50
   1  -2   1  588.34   15.90
   1  -2   1  638.84   16.40
   1  -2   1  572.84   16.60
   1  -2   1  615.34   14.70
  -2   2  -1 1091.09   26.90
  -2   2  -1 1088.19   27.80
  -2   2  -1 1063.79   26.60
  -2   2  -1 1091.59   26.80
  -2   2  -1 1142.19   28.80
   2  -2   1 1103.69   26.80
   2  -2   1 1078.79   27.40
   2  -2   1 1078.89   27.70
   2  -2   1 1050.59   26.50
  -3   2  -1 1434.66   36.20
  -3   2  -1 1495.85   37.00
  -3   2  -1 1453.15   36.00
  -3   2  -1 1406.16   35.10
   3  -2   1 1443.16   35.30
   3  -2   1 1444.06   36.10
   3  -2   1 1486.25   37.10
  -4   2  -1 1761.92   44.10
  -4   2  -1 1713.03   43.40
  -4   2  -1 1721.23   43.10
   4  -2   1 1683.53   43.20
   4  -2   1 1722.23   43.20
   4  -2   1 1688.23   41.90
   4  -2   1 1738.63   44.10
  -5   2  -1 1008.10   28.40
  -5   2  -1  975.90   32.90
  -5   2  -1  912.21   33.90
   5  -2   1 1083.89   28.50
   5  -2   1  999.90   26.30
   5  -2   1 1002.90   28.10
   5  -2   1 1051.19   29.10
  -6   2  -1  660.83   21.70
  -6   2  -1  700.63   21.40
  -6   2  -1  645.34   21.90
   6  -2   1  629.84   18.90
   6  -2   1  643.34   21.30
   6  -2   1  662.93   21.40
   6  -2   1  653.03   21.80
  -7   2  -1    7.80    4.80
  -7   2  -1   10.10    4.90
  -7   2  -1   10.00    6.60
   7  -2   1    5.00    3.20
   7  -2   1   10.00    4.70
   7  -2   1   -5.30    3.90
   7  -2   1    8.40    5.10
  -8   2  -1   22.50    6.80
  -8   2  -1   26.40    6.10
  -8   2  -1   20.60    5.10
   8  -2   1   38.70    6.80
   8  -2   1   21.80    6.40
   8  -2   1   28.10    6.30
   8  -2   1   30.60    4.70
  -9   2  -1   49.00    9.20
  -9   2  -1   52.09    8.30
  -9   2  -1   41.80    7.80
   9  -2   1   42.20    8.20
   9  -2   1   40.10    7.30
   9  -2   1   45.90    7.70
   9  -2   1   47.10    5.90
 -10   2  -1   -2.80    5.70
 -10   2  -1   -9.30    8.20
 -10   2  -1  -17.10    6.40
  10  -2   1   -3.90    6.50
  10  -2   1   -0.30    4.50
  10  -2   1   -9.50    6.70
  10  -2   1   -7.30    5.80
 -11   2  -1   74.19   10.50
 -11   2  -1   95.19   12.50
 -11   2  -1   71.89   11.90
  11  -2   1   79.09   17.80
  11  -2   1   89.39   11.60
  11  -2   1   77.59   11.30
  11  -2   1   96.39    9.90
 -12   2  -1   19.60   14.80
 -12   2  -1   56.99   10.40
 -12   2  -1   28.40   14.20
 -12   2  -1   35.70    7.80
 -12   2  -1   29.70   11.00
  12  -2   1   46.30   10.30
  12  -2   1   45.30    7.30
  12  -2   1   18.30    8.80
  12  -2   1   50.49   10.20
 -13   2  -1   13.10    8.10
 -13   2  -1    1.10   14.40
 -13   2  -1    8.70   10.70
 -13   2  -1    9.70    6.40
 -13   2  -1    7.40    9.00
  13  -2   1    2.40    8.40
  13  -2   1   15.80    9.50
  13  -2   1    9.90    9.60
  13  -2   1    8.50    5.60
 -14   2  -1   60.79   12.90
 -14   2  -1  116.79   15.50
 -14   2  -1   69.09   10.90
 -14   2  -1  100.49   15.80
  14  -2   1  106.89   11.40
  14  -2   1   70.59   13.20
  14  -2   1  105.79   15.00
  14  -2   1   98.99   13.80
 -15   2  -1   73.29   13.10
 -15   2  -1   69.19   16.90
 -15   2  -1   60.09   11.30
  15  -2   1   69.19   12.50
  15  -2   1  104.89   11.40
  15   1  -1   32.70   11.00
  15   1  -1   42.10   14.20
 -15  -1   1   22.60   11.10
 -15  -1   1   66.19   15.50
  14   1  -1   37.40   10.80
  14   1  -1   45.40   13.20
  14   1  -1   36.20   10.70
 -14  -1   1   25.80   16.30
 -14  -1   1   53.49   11.70
 -14  -1   1   48.90   13.30
  13   1  -1  -13.20   11.10
  13   1  -1    2.50    8.60
  13   1  -1   -9.40    7.90
 -13  -1   1    5.60   16.20
 -13  -1   1   -4.10    5.00
 -13  -1   1   -0.50   13.10
 -13  -1   1   -1.70    9.80
  12   1  -1  -10.70    7.80
  12   1  -1   -3.40    8.70
  12   1  -1  -10.50    6.40
 -12  -1   1  -17.30    9.60
 -12  -1   1  -13.70   12.50
 -12  -1   1   -3.20    6.10
 -12  -1   1   -1.00    8.00
  11   1  -1    4.50    6.60
  11   1  -1   10.90    8.20
  11   1  -1   10.60    8.40
 -11  -1   1   -4.10   11.80
 -11  -1   1   -1.90    7.50
 -11  -1   1   -6.20    8.30
 -11  -1   1    4.70    6.10
  10   1  -1   66.29   10.60
  10   1  -1   94.29   11.80
  10   1  -1  100.59   11.30
 -10  -1   1   95.69   11.50
 -10  -1   1   86.49   10.50
 -10  -1   1   65.29   14.30
 -10  -1   1  103.69   13.60
   9   1  -1  138.69   13.00
   9   1  -1  112.79   12.80
  -9  -1   1  116.79   11.70
  -9  -1   1  117.09   13.60
  -9  -1   1  126.39   11.20
  -9  -1   1  118.49   20.10
   8   1  -1    7.40    5.70
   8   1  -1   -0.10    5.00
   8   1  -1   -0.90    3.60
  -8  -1   1    5.30    6.30
  -8  -1   1    4.30    3.70
  -8  -1   1    0.30    5.10
  -8  -1   1   -5.00    8.00
   7   1  -1  867.71   27.90
   7   1  -1  946.91   29.00
   7   1  -1  900.91   28.20
  -7  -1   1  911.31   28.70
  -7  -1   1  907.31   27.70
  -7  -1   1  878.01   27.60
   6   1  -1  195.58   12.10
   6   1  -1  217.28   11.60
   6   1  -1  194.68   11.70
  -6  -1   1  199.28   11.20
  -6  -1   1  217.98   12.90
  -6  -1   1  206.68   11.70
   5   1  -1   39.30    4.90
   5   1  -1   46.10    5.90
   5   1  -1   62.09    6.90
  -5  -1   1   47.30    6.80
  -5  -1   1   53.39    6.30
  -5  -1   1   40.80    6.20
   4   1  -1  738.93   21.10
   4   1  -1  726.23   20.90
   4   1  -1  751.42   21.20
  -4  -1   1  729.93   21.30
  -4  -1   1  715.43   20.80
  -4  -1   1  730.93   20.80
   3   1  -1  363.16   11.70
   3   1  -1  335.67   11.30
   3   1  -1  351.66   11.40
  -3  -1   1  381.86   12.00
  -3  -1   1  341.87   11.30
  -3  -1   1  357.06   11.40
   2   1  -1  757.42   19.90
   2   1  -1  737.93   19.90
   2   1  -1  789.52   20.00
  -2  -1   1  762.62   19.80
  -2  -1   1  776.82   20.10
   1   1  -1  471.95   12.20
   1   1  -1  473.45   13.00
   1   1  -1  483.15   12.30
  -1  -1   1  515.45   12.90
  -1  -1   1  467.55   13.00
  -1  -1   1  475.55   12.30
   0   1  -1  479.15   25.40
  -1   1  -1 6884.61  188.28
   1  -1   1 7040.40  194.38
  -2   1  -1  372.26   10.70
  -2   1  -1  395.16   11.70
  -2   1  -1  395.56   11.80
  -2   1  -1  381.86   11.20
  -2   1  -1  384.36   11.40
   2  -1   1  379.46   10.80
   2  -1   1  399.06   11.30
   2  -1   1  412.56   11.80
   2  -1   1  393.66   12.40
  -3   1  -1    7.70    2.70
  -3   1  -1   -1.00    2.60
  -3   1  -1    3.90    2.90
   3  -1   1    5.70    2.50
   3  -1   1    6.60    2.00
   3  -1   1    3.70    2.90
   3  -1   1    1.70    2.60
  -4   1  -1  170.28    8.10
  -4   1  -1  144.89    8.20
  -4   1  -1  170.98    8.00
   4  -1   1  158.38    7.80
   4  -1   1  165.38    8.20
   4  -1   1  159.28    8.10
  -5   1  -1   31.20    6.00
  -5   1  -1   18.10    5.00
  -5   1  -1   22.90    5.60
   5  -1   1   21.60    5.50
   5  -1   1   18.40    4.80
   5  -1   1   24.20    5.10
  -6   1  -1  969.40   35.60
  -6   1  -1  927.51   28.10
  -6   1  -1  932.81   27.70
   6  -1   1  959.00   28.20
   6  -1   1  945.91   28.70
   6  -1   1  914.21   27.90
  -7   1  -1   34.40    7.10
  -7   1  -1   38.10    6.60
  -7   1  -1   32.10    5.70
   7  -1   1   33.70    6.50
   7  -1   1   25.10    5.80
   7  -1   1   42.20    7.00
  -8   1  -1  182.38   11.40
  -8   1  -1  148.99   12.40
  -8   1  -1  169.68   11.60
   8  -1   1  164.58   11.60
   8  -1   1  157.88   11.70
   8  -1   1  159.48   11.60
  -9   1  -1   15.70   17.70
  -9   1  -1   14.40    7.00
  -9   1  -1   35.50    7.40
  -9   1  -1   24.80    8.20
   9  -1   1   17.00    7.40
   9  -1   1   11.60    7.00
   9  -1   1   21.90   11.60
 -10   1  -1   25.90    9.50
 -10   1  -1   45.20    9.00
 -10   1  -1   17.50   12.10
 -10   1  -1   24.70    8.60
  10  -1   1   25.30    9.40
  10  -1   1   32.20    8.30
  10  -1   1   32.30    8.90
  10  -1   1   26.90    6.30
 -11   1  -1   70.29   10.50
 -11   1  -1   92.09   12.80
 -11   1  -1   81.79   11.50
 -11   1  -1   51.49   14.90
  11  -1   1   96.59   12.10
  11  -1   1   77.89   11.20
  11  -1   1   74.39   10.80
  11  -1   1   80.79   10.50
 -12   1  -1  209.98   19.10
 -12   1  -1  206.28   16.10
 -12   1  -1  167.88   25.90
 -12   1  -1  202.78   19.00
 -12   1  -1  204.88   15.60
  12  -1   1  211.88   17.60
  12  -1   1  201.98   16.90
  12  -1   1  189.48   18.90
  12  -1   1  208.08   13.90
 -13   1  -1  123.19   13.50
 -13   1  -1   97.99   15.50
 -13   1  -1   92.79   12.90
 -13   1  -1   94.59   12.10
 -13   1  -1   71.29   30.70
  13  -1   1   93.99   14.40
  13  -1   1  108.79   11.30
  13  -1   1   90.69   13.40
 -14   1  -1   24.20    8.60
 -14   1  -1    8.80   16.50
 -14   1  -1   11.50    8.90
 -14   1  -1   35.80   13.40
 -14   1  -1   12.20    7.20
  14  -1   1    4.30    8.90
  14  -1   1   24.00   11.00
  14  -1   1   11.50   12.20
  14  -1   1   25.50   10.20
 -15   1  -1   21.80    9.20
 -15   1  -1   15.50    9.70
 -15   1  -1   17.80   13.30
 -15   1  -1    5.00    8.20
  15  -1   1    4.60    9.10
  15  -1   1   16.90    6.40
  16   0  -1   23.80    7.70
  16   0  -1   12.10   12.50
 -16   0   1   37.80   10.80
 -16   0   1   28.30   14.70
 -16   0   1    6.10   10.40
  15   0  -1   -3.90   12.20
  15   0  -1   12.40    7.30
  15   0  -1   -6.20    9.20
 -15   0   1   -3.80    8.10
 -15   0   1   23.70   13.50
  14   0  -1   69.89   12.40
  14   0  -1   74.99   12.40
  14   0  -1   92.19   14.90
 -14   0   1   65.29   12.90
 -14   0   1   76.39   14.90
 -14   0   1   55.99   17.80
 -14   0   1   61.39   10.60
  13   0  -1   43.50   10.70
  13   0  -1   33.20   11.30
  13   0  -1   38.00    9.50
 -13   0   1   45.30   13.30
 -13   0   1   57.29   10.40
 -13   0   1   47.20   12.50
 -13   0   1   21.70   14.60
  12   0  -1   52.89   11.10
  12   0  -1   53.69   10.60
  12   0  -1   58.09   10.80
 -12   0   1   38.20    9.80
 -12   0   1   40.90    7.80
 -12   0   1   31.40   14.30
 -12   0   1   51.99   12.30
  11   0  -1   14.00    7.60
  11   0  -1   19.90    8.60
  11   0  -1   23.20    8.80
 -11   0   1   22.10   13.40
 -11   0   1    6.90    9.40
 -11   0   1   14.60    8.30
 -11   0   1   18.80    6.40
  10   0  -1  -11.60    6.50
  10   0  -1  -13.50    7.10
  10   0  -1   -1.90    5.30
 -10   0   1  -15.00    6.30
 -10   0   1    3.60   10.60
 -10   0   1  -18.30    7.50
   9   0  -1   80.99    9.60
   9   0  -1   62.59    8.90
   9   0  -1  105.19   10.80
  -9   0   1   62.69    8.90
  -9   0   1   69.39   10.20
  -9   0   1   86.49    9.80
   8   0  -1   73.39    9.70
   8   0  -1   83.89    9.10
   8   0  -1   76.89   10.00
  -8   0   1   94.29    9.60
  -8   0   1   77.39    9.10
  -8   0   1   96.79    9.10
   7   0  -1  274.37   13.50
   7   0  -1  232.38   12.80
   7   0  -1  269.37   13.40
  -7   0   1  263.87   12.90
  -7   0   1  266.67   12.90
  -7   0   1  251.77   13.90
   6   0  -1   63.69    7.60
   6   0  -1   55.89    7.30
   6   0  -1   59.19    6.50
  -6   0   1   80.89    9.50
  -6   0   1   62.09    7.50
  -6   0   1   46.20    7.80
   5   0  -1   39.40    5.00
   5   0  -1   34.00    5.20
   5   0  -1   37.20    5.60
  -5   0   1   40.30    5.10
  -5   0   1   43.80    5.50
  -5   0   1   30.50    5.40
   4   0  -1  529.05   15.90
   4   0  -1  515.45   15.80
   4   0  -1  518.55   15.80
  -4   0   1  510.55   16.10
  -4   0   1  527.55   15.60
   3   0  -1   10.20    3.00
   3   0  -1    8.50    2.90
   3   0  -1    7.30    2.20
  -3   0   1   12.70    3.20
  -3   0   1    8.80    2.90
  -3   0   1    6.40    2.60
   2   0  -1 2223.58   53.19
   2   0  -1 2177.48   53.19
   2   0  -1 2251.67   53.29
  -2   0   1 2251.37   53.39
  -1   0  -1   81.39    3.00
  -1   0  -1   77.69    3.30
  -1   0  -1   88.19    4.90
  -1   0  -1   77.39    3.40
  -1   0  -1   79.69    3.50
  -1   0  -1   82.59    3.50
   1   0   1   80.59    3.40
   1   0   1   80.39    3.50
   1   0   1   79.89    3.40
   1   0   1   77.69    3.30
   1   0   1   81.39    3.00
   1   0   1   87.59    4.90
  -2   0  -1 3435.86   83.09
  -2   0  -1 3621.24   85.79
  -2   0  -1 3507.85   83.09
   2   0   1 3428.06   83.09
   2   0   1 3491.55   83.19
  -3   0  -1 2039.20   50.29
  -3   0  -1 2011.60   50.39
   3   0   1 2007.40   50.29
   3   0   1 2089.19   50.79
   3   0   1 2033.10   50.49
  -4   0  -1 1049.00   28.20
  -4   0  -1 1038.80   28.50
  -4   0  -1 1041.20   28.30
   4   0   1 1040.70   28.40
   4   0   1 1037.30   28.40
   4   0   1 1017.60   28.20
  -5   0  -1   19.50    4.90
  -5   0  -1    4.60    4.70
  -5   0  -1   10.40    5.20
   5   0   1   11.00    4.70
   5   0   1    2.60    5.20
   5   0   1   14.40    4.70
  -6   0  -1    2.60    5.30
  -6   0  -1    1.70    3.80
  -6   0  -1    1.20    7.90
  -6   0  -1   -0.20    5.70
   6   0   1   -0.30    5.40
   6   0   1   -1.90    5.00
   6   0   1   -1.70    3.60
  -7   0  -1   38.00    7.30
  -7   0  -1   43.80    6.80
  -7   0  -1   70.29    9.50
  -7   0  -1   35.40    9.70
   7   0   1   39.90    6.40
   7   0   1   35.50    6.50
   7   0   1   56.19    7.70
  -8   0  -1   17.70    6.00
  -8   0  -1   15.50    6.70
  -8   0  -1   10.30    4.30
  -8   0  -1   10.40    8.60
   8   0   1   11.50    6.30
   8   0   1    1.90    5.30
   8   0   1   12.90    5.40
  -9   0  -1  272.47   15.30
  -9   0  -1  290.57   28.60
  -9   0  -1  266.27   15.60
  -9   0  -1  246.58   16.90
   9   0   1  246.58   15.10
   9   0   1  271.17   15.90
   9   0   1  229.28   15.50
 -10   0  -1   31.70   13.00
 -10   0  -1   29.70    8.60
 -10   0  -1   35.90    8.20
 -10   0  -1   17.90    8.90
  10   0   1   24.50    7.50
  10   0   1   27.60    8.90
  10   0   1   20.50   10.40
 -11   0  -1   48.70    9.90
 -11   0  -1   25.70   13.80
 -11   0  -1   35.80   11.10
  11   0   1   48.30   10.40
  11   0   1   50.39   10.20
  11   0   1   32.80    7.70
 -12   0  -1   34.90    8.20
 -12   0  -1   52.29   12.20
 -12   0  -1   28.30    8.10
 -12   0  -1   31.90    9.70
 -12   0  -1   24.10   14.40
  12   0   1   23.50    9.90
  12   0   1   38.00   10.50
  12   0   1   31.20    7.50
  12   0   1   37.90    9.40
 -13   0  -1  114.39   12.80
 -13   0  -1   79.69   15.10
 -13   0  -1   76.99   12.40
 -13   0  -1  115.09   14.20
  13   0   1   85.29   14.60
  13   0   1  114.09   15.10
  13   0   1   73.79   12.70
  13   0   1  112.29   15.10
 -14   0  -1  109.19   14.10
 -14   0  -1   96.39   13.80
 -14   0  -1  168.78   19.80
 -14   0  -1  113.59   12.90
 -14   0  -1   59.69   19.10
  14   0   1  152.48   21.10
  14   0   1  140.39   13.70
  14   0   1  117.79   20.80
  14   0   1  108.29   15.10
 -15   0  -1   57.59   12.60
 -15   0  -1   53.29   11.20
 -15   0  -1  116.99   19.20
  15   0   1   46.40   11.60
  16  -1  -1   67.89   14.30
 -16   1   1   93.79   17.20
 -16   1   1   64.69   13.60
  15  -1  -1   47.10   12.80
  15  -1  -1   42.00    8.40
  15  -1  -1   14.40   10.10
 -15   1   1   48.60   15.00
 -15   1   1   14.90    9.90
  14  -1  -1   -6.40    8.10
  14  -1  -1  -10.80    7.20
  14  -1  -1   12.20   10.40
  14  -1  -1    4.10    6.00
 -14   1   1    6.40   12.20
 -14   1   1   -8.00   12.60
 -14   1   1   -5.40    7.90
 -14   1   1    2.90    6.50
  13  -1  -1   -6.00    8.40
  13  -1  -1    0.10    8.00
  13  -1  -1   -9.80    8.10
 -13   1   1   -6.00    7.40
 -13   1   1  -15.40   11.70
 -13   1   1  -10.60    9.50
 -13   1   1    2.30    5.70
  12  -1  -1    6.50    8.00
  12  -1  -1   -1.90    6.60
  12  -1  -1    8.50    8.50
 -12   1   1    1.80    8.00
 -12   1   1   14.40    7.40
 -12   1   1   10.70   10.20
 -12   1   1    1.20   12.20
  11  -1  -1   21.80    7.90
  11  -1  -1   22.50    8.60
  11  -1  -1   10.00    7.80
 -11   1   1   12.60    6.10
 -11   1   1   22.30    9.80
 -11   1   1   30.60    8.50
  10  -1  -1    7.50    7.70
  10  -1  -1   13.10    7.80
  10  -1  -1   14.90    6.60
 -10   1   1   20.90    6.70
 -10   1   1   13.50    9.00
 -10   1   1   11.20    7.60
   9  -1  -1   19.00    5.20
   9  -1  -1    9.40    6.50
   9  -1  -1   10.70    6.20
  -9   1   1   14.70    6.50
  -9   1   1   27.50    6.60
  -9   1   1   21.70    7.70
   8  -1  -1  196.58   11.70
   8  -1  -1  166.88   11.60
   8  -1  -1  184.48   11.90
  -8   1   1  184.38   11.50
  -8   1   1  163.48   12.50
  -8   1   1  187.28   11.50
   7  -1  -1   78.39    8.70
   7  -1  -1   73.09    9.20
   7  -1  -1   70.29    9.10
  -7   1   1   82.99    9.10
  -7   1   1   65.69    8.10
  -7   1   1   81.19    8.80
   6  -1  -1  271.57   12.80
   6  -1  -1  253.97   12.70
   6  -1  -1  278.67   12.90
  -6   1   1  288.27   13.00
  -6   1   1  262.27   12.60
  -6   1   1  253.77   13.60
   5  -1  -1  495.65   16.70
   5  -1  -1  514.75   16.60
   5  -1  -1  522.55   16.70
  -5   1   1  519.55   17.00
  -5   1   1  523.45   16.50
  -5   1   1  506.45   16.70
   4  -1  -1 1008.40   26.60
   4  -1  -1  968.00   26.50
   4  -1  -1  994.70   26.80
  -4   1   1 1031.80   26.80
  -4   1   1  989.00   26.80
  -4   1   1 1023.80   26.50
   3  -1  -1 1630.84   42.80
   3  -1  -1 1698.63   41.60
  -3   1   1 1710.23   41.50
  -3   1   1 1707.63   41.70
  -3   1   1 1710.73   41.80
   2  -1  -1 3185.68   75.29
  -2   1   1 3191.68   75.29
   1  -1  -1 1142.59   25.60
   1  -1  -1 1031.20   26.10
   1  -1  -1 1042.60   25.60
   1  -1  -1 1071.79   25.30
  -1   1   1 1106.39   25.50
  -1   1   1 1002.10   25.60
  -1   1   1 1089.79   26.40
   0  -1  -1 5210.38  145.79
   0   1   1 3928.81  131.19
  -1  -1  -1 1131.49   28.50
  -1  -1  -1 1164.58   30.20
  -1  -1  -1 1160.28   28.10
  -1  -1  -1 1165.68   28.50
   1   1   1 1161.68   28.50
   1   1   1 1143.49   27.80
   1   1   1 1148.19   30.20
   1   1   1 1148.29   28.50
   1   1   1 1141.49   28.10
  -2  -1  -1 4031.90   93.59
  -2  -1  -1 3753.82   89.79
  -2  -1  -1 3655.43   89.89
   2   1   1 3749.82   92.49
   2   1   1 3667.43   89.89
  -3  -1  -1 2422.36   60.59
  -3  -1  -1 2330.57   56.89
  -3  -1  -1 2277.67   56.39
  -3  -1  -1 2280.87   56.49
   3   1   1 2234.08   56.39
   3   1   1 2212.88   56.49
   3   1   1 2286.17   58.19
  -4  -1  -1  208.08   13.90
  -4  -1  -1  186.78    9.10
  -4  -1  -1  190.48    8.80
  -4  -1  -1  174.28    9.50
   4   1   1  172.98    9.50
   4   1   1  191.48    8.90
   4   1   1  174.88    9.20
  -5  -1  -1  187.08   11.20
  -5  -1  -1  190.08   10.50
  -5  -1  -1  181.08   11.30
  -5  -1  -1  222.58   17.80
   5   1   1  186.58   10.70
   5   1   1  190.78   11.20
   5   1   1  183.88   11.70
  -6  -1  -1  217.78   12.00
  -6  -1  -1  228.88   13.10
  -6  -1  -1  246.48   19.60
  -6  -1  -1  227.88   13.40
   6   1   1  238.58   12.50
   6   1   1  240.88   13.30
   6   1   1  227.38   12.80
  -7  -1  -1  488.95   18.80
  -7  -1  -1  493.45   19.70
  -7  -1  -1  506.05   26.40
  -7  -1  -1  479.45   18.70
   7   1   1  471.15   18.80
   7   1   1  487.05   19.10
   7   1   1  521.15   20.20
  -8  -1  -1   14.30    6.50
  -8  -1  -1   11.80    6.90
  -8  -1  -1   18.90    5.70
  -8  -1  -1   11.50    9.90
   8   1   1    7.90    5.80
   8   1   1   11.00    6.60
   8   1   1   10.50    5.30
  -9  -1  -1  267.87   15.40
  -9  -1  -1  246.58   16.00
  -9  -1  -1  252.57   17.30
  -9  -1  -1  294.07   25.10
   9   1   1  272.27   16.60
   9   1   1  252.97   16.40
   9   1   1  257.17   15.90
 -10  -1  -1  287.37   17.40
 -10  -1  -1  292.77   19.70
 -10  -1  -1  266.37   17.00
 -10  -1  -1  261.27   27.20
  10   1   1  318.27   24.00
  10   1   1  307.97   18.50
  10   1   1  279.37   17.70
 -11  -1  -1  181.28   18.20
 -11  -1  -1  193.68   15.10
 -11  -1  -1  185.78   15.90
 -11  -1  -1  155.28   25.70
  11   1   1  161.58   15.80
  11   1   1  194.18   16.60
  11   1   1  173.88   17.40
 -12  -1  -1  367.66   16.50
 -12  -1  -1  405.46   24.10
 -12  -1  -1  305.87   31.30
 -12  -1  -1  374.86   20.80
 -12  -1  -1  383.96   20.70
  12   1   1  356.86   22.50
  12   1   1  321.57   21.20
  12   1   1  354.86   21.20
 -13  -1  -1   50.09   12.80
 -13  -1  -1   25.80    8.40
 -13  -1  -1   31.10   10.10
 -13  -1  -1   13.80   15.50
  13   1   1   34.60   11.30
  13   1   1   57.39    9.90
  13   1   1   41.20   10.30
  13   1   1   29.10   10.70
 -14  -1  -1   17.10    7.70
 -14  -1  -1   44.40   13.60
 -14  -1  -1   -6.50   13.60
 -14  -1  -1   16.70   10.00
  14   1   1    7.20    9.70
  14   1   1   12.60    7.00
 -15  -1  -1   15.30    6.70
 -15  -1  -1   17.70    9.80
  15   1   1   29.70    8.30
  15   1   1   17.70   11.60
  15   1   1   29.60   16.70
  16  -2  -1   11.00    6.20
  16  -2  -1   -5.90    9.20
  16  -2  -1    8.20    6.00
 -16   2   1   14.80   12.70
 -16   2   1    7.60    7.00
 -16   2   1   -8.90    9.40
 -16   2   1   34.90   11.10
  15  -2  -1    4.50   11.30
  15  -2  -1   15.70    6.20
  15  -2  -1    6.70    9.20
 -15   2   1   23.00    8.90
 -15   2   1   27.00   19.90
 -15   2   1   12.30   10.50
  14  -2  -1   69.99   12.70
  14  -2  -1   76.29    9.90
  14  -2  -1   49.20   14.70
  14  -2  -1   51.69   11.40
 -14   2   1   90.89   15.80
 -14   2   1   35.80    7.90
 -14   2   1   15.90   14.80
 -14   2   1   49.99   10.90
  13  -2  -1   37.70   10.50
  13  -2  -1   28.90    9.50
  13  -2  -1   48.70    7.00
  13  -2  -1   31.50    8.70
 -13   2   1   41.20    9.40
 -13   2   1   36.00   12.40
 -13   2   1   41.20   10.00
  12  -2  -1  214.68   16.30
  12  -2  -1  209.88   17.00
  12  -2  -1  226.58   17.40
 -12   2   1  218.28   16.10
 -12   2   1  228.78   18.60
 -12   2   1  211.28   15.80
  11  -2  -1   57.49   11.20
  11  -2  -1   47.80    8.70
  11  -2  -1   65.59   10.30
 -11   2   1   75.19   10.30
 -11   2   1   74.09   10.40
 -11   2   1   82.19   12.40
  10  -2  -1   22.50   14.00
  10  -2  -1   19.30    6.50
  10  -2  -1   23.70    7.60
 -10   2   1   37.20    8.10
 -10   2   1   28.30    8.90
 -10   2   1   29.10    6.30
   9  -2  -1  106.29   10.50
   9  -2  -1   81.19   10.10
   9  -2  -1   93.09   11.00
  -9   2   1   81.39   10.10
  -9   2   1   63.89    9.20
  -9   2   1   78.59    9.80
   8  -2  -1  244.48   13.40
   8  -2  -1  251.87   13.20
   8  -2  -1  261.87   13.10
  -8   2   1  251.77   13.90
  -8   2   1  258.37   13.00
  -8   2   1  286.07   13.10
   7  -2  -1  625.54   21.90
   7  -2  -1  652.43   21.70
   7  -2  -1  654.33   21.40
  -7   2   1  668.03   21.40
  -7   2   1  691.93   29.10
  -7   2   1  651.53   21.60
   6  -2  -1  390.56   14.90
   6  -2  -1  386.86   15.30
   6  -2  -1  379.66   15.10
  -6   2   1  391.56   15.10
  -6   2   1  404.56   14.70
  -6   2   1  385.26   15.60
   5  -2  -1    1.40    3.70
   5  -2  -1   -0.80    3.40
   5  -2  -1    0.10    3.20
  -5   2   1   -1.70    3.90
  -5   2   1   -1.50    3.20
  -5   2   1   -0.60    3.50
   4  -2  -1  149.09    7.00
   4  -2  -1  163.48    7.30
   4  -2  -1  161.48    7.40
  -4   2   1  157.28    7.10
  -4   2   1  164.18    7.40
  -4   2   1  163.48    7.30
   3  -2  -1 3678.53   87.39
   3  -2  -1 3685.63   87.29
   3  -2  -1 3606.84   86.99
  -3   2   1 3773.92   87.29
  -3   2   1 3673.83   86.99
  -3   2   1 3612.64   87.09
   2  -2  -1  374.46   11.80
   2  -2  -1  368.76   10.20
   2  -2  -1  356.56   10.10
  -2   2   1  355.86   10.20
  -2   2   1  369.46   10.10
  -2   2   1  373.16   10.20
   1  -2  -1  383.66   10.00
   1  -2  -1  384.46   11.50
   1  -2  -1  348.07    9.30
   1  -2  -1  377.06    9.90
  -1   2   1  391.26   10.10
  -1   2   1  390.96    9.40
  -1   2   1  394.16   12.10
  -1   2   1  380.26    9.90
  -1   2   1  400.96   11.50
  -1   2   1  389.26   10.10
   0  -2  -1  386.06    9.50
   0  -2  -1  400.86   11.40
   0  -2  -1  374.46   12.10
   0  -2  -1  355.66   10.30
   0   2   1  374.86   10.50
   0   2   1  372.86   10.50
   0   2   1  366.46   11.30
   0   2   1  395.76    9.50
   0   2   1  417.36   11.40
   0   2   1  381.66   12.30
  -1  -2  -1  306.87    8.90
  -1  -2  -1  311.37    9.80
  -1  -2  -1  300.37   11.70
  -1  -2  -1  299.97    9.80
   1   2   1  309.27    9.80
   1   2   1  303.17    9.70
   1   2   1  308.87    9.00
   1   2   1  310.17   12.20
   1   2   1  318.47   10.00
  -2  -2  -1 2901.21   74.99
  -2  -2  -1 3086.29   73.39
   2   2   1 3143.89   76.59
   2   2   1 3037.10   73.49
  -3  -2  -1 1168.28   30.00
  -3  -2  -1 1147.19   30.40
  -3  -2  -1 1127.89   30.50
  -3  -2  -1 1165.08   34.40
   3   2   1 1122.89   30.30
   3   2   1 1136.69   30.10
   3   2   1 1119.99   30.50
   3   2   1 1145.29   34.10
  -4  -2  -1  100.89    8.20
  -4  -2  -1   92.49    8.20
  -4  -2  -1  101.99   12.60
  -4  -2  -1   99.69    7.30
   4   2   1  100.59    8.20
   4   2   1   91.19    8.20
   4   2   1   92.29    7.40
  -5  -2  -1  206.18   17.90
  -5  -2  -1  180.58   11.90
  -5  -2  -1  182.08   11.50
  -5  -2  -1  184.68   10.50
   5   2   1  184.98   12.10
   5   2   1  172.28   10.60
   5   2   1  171.18   11.40
  -6  -2  -1   12.10    6.00
  -6  -2  -1   15.40    6.20
  -6  -2  -1   11.20    8.40
  -6  -2  -1   15.30    4.60
   6   2   1   15.20    4.30
   6   2   1    9.10    5.30
  -7  -2  -1  612.94   22.90
  -7  -2  -1  618.94   30.10
  -7  -2  -1  636.24   22.10
  -7  -2  -1  619.24   22.10
   7   2   1  612.14   22.40
   7   2   1  587.04   21.90
   7   2   1  658.83   22.90
  -8  -2  -1  660.73   23.10
  -8  -2  -1  608.14   24.30
  -8  -2  -1  649.64   23.60
  -8  -2  -1  579.94   31.40
   8   2   1  645.64   24.10
   8   2   1  603.94   23.60
   8   2   1  615.94   23.50
  -9  -2  -1  248.38   16.00
  -9  -2  -1  199.98   24.00
  -9  -2  -1  223.18   14.70
  -9  -2  -1  232.08   17.30
   9   2   1  266.57   16.90
   9   2   1  236.18   15.30
   9   2   1  259.97   16.70
 -10  -2  -1  148.39   14.50
 -10  -2  -1  134.39   23.40
 -10  -2  -1  150.48   13.90
 -10  -2  -1  134.29   16.80
  10   2   1  140.49   15.70
  10   2   1  185.18   19.30
  10   2   1  152.48   15.60
 -11  -2  -1   10.20   10.00
 -11  -2  -1   17.90   13.80
 -11  -2  -1   -1.50    7.30
 -11  -2  -1    0.80    5.60
  11   2   1    2.30    7.20
  11   2   1    3.80    8.40
  11   2   1    8.40    8.40
 -12  -2  -1  130.19   14.50
 -12  -2  -1  186.58   19.00
 -12  -2  -1  128.19   16.90
  12   2   1  165.88   16.60
  12   2   1  109.19   15.40
  12   2   1  155.18   16.10
 -13  -2  -1   76.69   19.20
 -13  -2  -1   60.29   11.20
 -13  -2  -1   88.19   15.10
 -13  -2  -1  106.09   13.80
  13   2   1   89.99   12.30
  13   2   1   69.69   12.50
  13   2   1   93.89   15.70
 -14  -2  -1   31.80    8.00
 -14  -2  -1   63.99   16.50
 -14  -2  -1   60.19   12.40
  14   2   1   51.09   11.80
  14   2   1   50.99   10.00
 -15  -2  -1    8.10    7.90
 -15  -2  -1    4.30   10.20
 -15  -2  -1   17.90   14.40
  15   2   1   -5.70    9.00
  15   2   1   19.30    8.20
  16  -3  -1   25.30   10.80
 -16   3   1   23.20   12.10
 -16   3   1   37.90   14.90
 -16   3   1   14.20    7.30
 -16   3   1   56.59   12.40
  15  -3  -1   26.10    5.90
  15  -3  -1   22.60    9.90
  15  -3  -1   29.70    6.20
  15  -3  -1   28.20   13.30
 -15   3   1    0.60    9.70
 -15   3   1   26.40    9.50
 -15   3   1   26.70   12.50
  14  -3  -1    0.40    9.00
  14  -3  -1   32.60    6.00
  14  -3  -1   12.00    8.40
 -14   3   1   20.60    6.90
 -14   3   1    8.00    9.30
 -14   3   1   25.90   11.60
  13  -3  -1    0.50    4.10
  13  -3  -1    4.90    7.00
  13  -3  -1   -3.10    7.50
  13  -3  -1    5.50    8.90
 -13   3   1   -0.30    5.40
 -13   3   1   -1.30    7.30
 -13   3   1   -4.80    9.40
  12  -3  -1   56.99   10.30
  12  -3  -1   44.90    6.20
  12  -3  -1   34.70    9.00
  12  -3  -1   51.49   12.10
 -12   3   1   54.19   11.80
 -12   3   1   39.40    9.00
 -12   3   1   58.89   11.40
  11  -3  -1  104.59   13.10
  11  -3  -1   94.69   11.10
  11  -3  -1   93.69    8.30
  11  -3  -1   81.59   10.70
 -11   3   1   99.09   13.10
 -11   3   1   89.89   12.80
 -11   3   1   90.69   11.80
  10  -3  -1  396.86   18.60
  10  -3  -1  381.66   14.00
  10  -3  -1  390.16   19.30
  10  -3  -1  433.36   18.50
 -10   3   1  404.96   19.70
 -10   3   1  395.36   18.60
 -10   3   1  420.06   18.50
   9  -3  -1  647.84   23.30
   9  -3  -1  661.63   22.80
   9  -3  -1  646.64   24.00
  -9   3   1  646.84   23.90
  -9   3   1  678.63   22.80
  -9   3   1  651.63   23.30
   8  -3  -1  104.69    9.60
   8  -3  -1   94.79    8.90
  -8   3   1   77.09    8.90
  -8   3   1  108.49   13.00
  -8   3   1   92.19    8.80
   7  -3  -1   38.00    5.90
   7  -3  -1   28.80    5.50
   7  -3  -1   31.10    6.00
  -7   3   1   37.20    5.80
  -7   3   1   29.60    5.10
  -7   3   1   33.00    6.30
   6  -3  -1 1079.49   30.10
   6  -3  -1 1112.99   30.10
   6  -3  -1 1067.09   30.80
  -6   3   1 1087.69   30.50
  -6   3   1 1062.59   29.70
  -6   3   1 1056.29   30.40
   5  -3  -1 1826.22   45.20
   5  -3  -1 1779.02   45.20
   5  -3  -1 1797.62   46.00
  -5   3   1 1764.92   45.60
  -5   3   1 1758.22   45.40
   4  -3  -1  169.18    7.60
   4  -3  -1  171.28    7.20
  -4   3   1  179.68    7.20
  -4   3   1  155.28    7.30
  -4   3   1  171.88    7.40
   3  -3  -1   69.29    4.30
   3  -3  -1   71.59    4.40
  -3   3   1   71.89    4.30
  -3   3   1   72.99    4.30
   2  -3  -1  100.99    4.30
   2  -3  -1  101.89    4.40
   2  -3  -1  100.99    4.30
   2  -3  -1  105.69    6.60
  -2   3   1   93.79    4.60
  -2   3   1   97.29    4.30
  -2   3   1  104.29    7.20
  -2   3   1  109.89    4.20
   1  -3  -1 1265.87   32.80
   1  -3  -1 1247.08   30.50
   1  -3  -1 1229.28   31.00
   1  -3  -1 1309.07   32.80
   1  -3  -1 1264.17   30.50
   1  -3  -1 1266.07   33.20
  -1   3   1 1263.67   30.50
  -1   3   1 1260.37   33.20
  -1   3   1 1221.38   32.60
  -1   3   1 1256.27   31.10
  -1   3   1 1282.67   29.70
  -1   3   1 1265.77   30.50
   0  -3  -1  345.67   12.40
   0  -3  -1  342.47   10.90
   0  -3  -1  347.47   11.60
   0   3   1  342.37    8.90
   0   3   1  341.97   10.10
   0   3   1  351.46   11.60
   0   3   1  344.47   12.60
   0   3   1  327.57   11.50
   0   3   1  343.17   10.30
  -1  -3  -1 2300.67   55.89
  -1  -3  -1 2282.57   55.79
  -1  -3  -1 2286.97   58.39
   1   3   1 2274.77   55.29
   1   3   1 2287.57   56.89
   1   3   1 2340.37   58.59
   1   3   1 2271.57   55.79
   1   3   1 2372.26   55.99
  -2  -3  -1   36.40    4.20
  -2  -3  -1   25.40    5.00
  -2  -3  -1   32.00    3.30
  -2  -3  -1   31.40    4.00
   2   3   1   35.50    3.60
   2   3   1   34.50    5.80
   2   3   1   25.40    3.90
   2   3   1   33.90    4.10
  -3  -3  -1  314.67   11.80
  -3  -3  -1  291.47   11.80
  -3  -3  -1  310.47   10.90
  -3  -3  -1  293.87   15.50
   3   3   1  300.97   12.00
   3   3   1  293.67   11.60
   3   3   1  304.37   15.90
   3   3   1  294.87   10.90
  -4  -3  -1 1107.89   32.80
  -4  -3  -1 1206.78   38.20
  -4  -3  -1 1181.18   32.10
  -4  -3  -1 1163.58   32.70
   4   3   1 1240.78   39.40
   4   3   1 1153.18   32.80
   4   3   1 1168.08   32.20
   4   3   1 1154.98   32.90
  -5  -3  -1   62.79   10.80
  -5  -3  -1   57.99    7.90
  -5  -3  -1   85.79    8.90
  -5  -3  -1   86.99    8.60
   5   3   1   83.39    8.30
   5   3   1   74.09    8.60
   5   3   1   71.49    8.00
  -6  -3  -1  727.63   24.10
  -6  -3  -1  736.73   23.50
  -6  -3  -1  696.93   24.50
  -6  -3  -1  694.33   30.70
   6   3   1  732.63   23.80
   6   3   1  751.62   24.70
   6   3   1  700.03   24.20
  -7  -3  -1  476.25   19.40
  -7  -3  -1  472.45   20.10
  -7  -3  -1  484.45   18.80
  -7  -3  -1  473.75   27.40
   7   3   1  510.65   20.10
   7   3   1  464.95   18.90
   7   3   1  468.95   19.60
  -8  -3  -1   48.10    8.60
  -8  -3  -1   41.30    7.00
  -8  -3  -1   44.50    9.20
  -8  -3  -1   31.60   11.60
   8   3   1   34.70    8.80
   8   3   1   53.99    8.10
   8   3   1   44.90    8.70
  -9  -3  -1   14.60   11.20
  -9  -3  -1   10.00    7.50
  -9  -3  -1    8.50    6.20
  -9  -3  -1    1.00    8.20
   9   3   1    0.00    7.20
   9   3   1    6.90    6.20
   9   3   1   12.90    8.30
 -10  -3  -1  388.06   19.30
 -10  -3  -1  328.27   29.60
 -10  -3  -1  369.16   21.90
  10   3   1  356.86   19.70
  10   3   1  395.86   20.70
  10   3   1  356.66   21.00
 -11  -3  -1  288.97   18.00
 -11  -3  -1  294.27   21.60
 -11  -3  -1  324.77   19.60
 -11  -3  -1  241.08   28.40
  11   3   1  318.27   20.10
  11   3   1  314.97   20.70
  11   3   1  287.47   19.20
 -12  -3  -1    7.20   14.50
 -12  -3  -1   16.20   10.90
 -12  -3  -1   14.80    6.80
 -12  -3  -1   17.70    9.20
  12   3   1   14.00   10.20
  12   3   1   17.50    9.00
  12   3   1   12.70    9.90
 -13  -3  -1   -9.40   13.10
 -13  -3  -1   -7.90    5.50
 -13  -3  -1   -7.50    7.80
 -13  -3  -1   15.00   11.10
  13   3   1    0.80    7.90
  13   3   1    1.60    9.70
  13   3   1    0.30    9.90
 -14  -3  -1   51.09   15.30
 -14  -3  -1   30.10   11.20
  14   3   1   42.80    8.70
  14   3   1   63.69   20.20
  14   3   1   29.10   12.30
 -15  -3  -1   76.79   25.10
  15   3   1   54.89   13.40
  16  -4  -1  -14.00    8.50
 -16   4   1   27.10   13.00
 -16   4   1   10.90    7.10
 -16   4   1   19.70   11.70
  15  -4  -1   -0.90   10.60
  15  -4  -1   -3.20    8.80
 -15   4   1    0.10    7.10
 -15   4   1  -16.90    7.70
 -15   4   1  -12.20   11.20
  14  -4  -1   21.60    9.70
  14  -4  -1   41.70   10.80
  14  -4  -1   27.30    9.50
 -14   4   1   23.80    9.20
 -14   4   1   33.30    8.30
 -14   4   1   29.60   11.70
  13  -4  -1   10.40    7.90
  13  -4  -1   18.80    8.50
  13  -4  -1   13.30    7.30
 -13   4   1   15.80   10.40
 -13   4   1    3.60    5.60
 -13   4   1   16.80    8.20
  12  -4  -1   26.10    8.90
  12  -4  -1   38.80    9.30
  12  -4  -1   41.50    9.40
 -12   4   1   47.50   11.20
 -12   4   1   34.70   11.50
  11  -4  -1   -4.70    6.20
  11  -4  -1   -4.90    6.70
  11  -4  -1   -2.00    7.00
 -11   4   1   -3.00    6.00
 -11   4   1   -8.60    8.20
 -11   4   1   -8.20    6.80
  10  -4  -1   25.80    7.00
  10  -4  -1    8.00    6.10
  10  -4  -1   13.80    6.70
 -10   4   1    9.90    6.00
 -10   4   1   22.50    8.40
 -10   4   1   23.30    6.90
   9  -4  -1  841.82   28.00
   9  -4  -1  886.21   29.30
   9  -4  -1  916.11   28.10
  -9   4   1  872.11   27.60
  -9   4   1  860.61   28.90
  -9   4   1  879.01   28.50
   8  -4  -1  662.13   22.30
   8  -4  -1  649.34   23.10
   8  -4  -1  702.13   22.20
  -8   4   1  665.73   22.60
  -8   4   1  697.43   21.90
  -8   4   1  650.23   22.80
   7  -4  -1  470.15   17.00
   7  -4  -1  482.05   17.90
   7  -4  -1  489.95   16.90
  -7   4   1  501.05   16.80
  -7   4   1  482.95   17.60
  -7   4   1  457.65   17.30
   6  -4  -1   41.90    5.50
   6  -4  -1   54.59    6.20
   6  -4  -1   55.49    7.20
  -6   4   1   59.29    7.70
  -6   4   1   59.89    7.10
  -6   4   1   56.09    6.70
   5  -4  -1  432.26   14.90
   5  -4  -1  409.36   13.90
  -5   4   1  425.06   14.40
  -5   4   1  421.76   14.00
  -5   4   1  425.76   14.60
   4  -4  -1 1083.29   28.10
   4  -4  -1  954.50   27.00
   4  -4  -1 1058.89   27.30
  -4   4   1 1090.69   27.40
  -4   4   1 1110.19   28.00
  -4   4   1 1084.29   27.60
   3  -4  -1  605.14   16.30
   3  -4  -1  664.33   19.50
   3  -4  -1  603.24   16.30
   3  -4  -1  641.94   19.80
   3  -4  -1  634.64   16.90
  -3   4   1  636.14   16.80
  -3   4   1  602.94   16.30
  -3   4   1  624.84   19.20
  -3   4   1  592.24   17.10
  -3   4   1  608.04   16.50
   2  -4  -1 2140.69   55.49
   2  -4  -1 2096.59   49.99
   2  -4  -1 2071.29   49.90
   2  -4  -1 2211.08   53.39
   2  -4  -1 2014.70   50.89
   2  -4  -1 2096.99   49.90
  -2   4   1 2077.99   49.99
  -2   4   1 2017.00   50.89
  -2   4   1 2144.79   53.89
  -2   4   1 2132.99   49.90
  -2   4   1 2083.39   53.09
  -2   4   1 2094.19   49.99
   1  -4  -1 1757.32   44.30
   1  -4  -1 1604.14   42.70
   1  -4  -1 1604.74   40.60
   1  -4  -1 1602.74   39.50
   1  -4  -1 1712.13   42.50
   1  -4  -1 1598.34   39.20
  -1   4   1 1634.44   42.90
  -1   4   1 1601.14   39.50
  -1   4   1 1618.84   40.60
  -1   4   1 1689.63   42.30
  -1   4   1 1594.34   42.30
  -1   4   1 1633.74   39.50
   0   4   1 6359.26  153.18
  -1  -4  -1 4029.20   98.39
  -1  -4  -1 3992.30   96.99
   1   4   1 4100.79   97.09
   1   4   1 4212.98   97.29
   1   4   1 4021.50   97.09
  -2  -4  -1 2678.03   64.09
  -2  -4  -1 2666.43   64.89
  -2  -4  -1 2599.54   64.89
  -2  -4  -1 2645.34   68.39
   2   4   1 2711.23   69.19
   2   4   1 2644.04   64.09
   2   4   1 2596.14   63.29
   2   4   1 2626.34   64.99
   2   4   1 2615.34   65.09
   2   4   1 2635.84   65.69
  -3  -4  -1  346.67   13.70
  -3  -4  -1  352.36   13.50
  -3  -4  -1  349.47   17.60
  -3  -4  -1  338.67   12.30
   3   4   1  368.06   18.80
   3   4   1  359.96   14.40
   3   4   1  333.07   13.60
   3   4   1  341.47   12.50
  -4  -4  -1    4.20    6.90
  -4  -4  -1   -0.40    5.00
  -4  -4  -1   -0.10    4.20
  -4  -4  -1   -1.60    5.30
   4   4   1   -2.10    5.50
   4   4   1   -2.30    8.30
   4   4   1    9.30    7.70
   4   4   1    0.80    3.70
  -5  -4  -1   -4.10    5.10
  -5  -4  -1   -1.20    3.20
  -5  -4  -1    0.60    7.00
  -5  -4  -1   -1.40    5.10
   5   4   1   -5.00    4.70
   5   4   1   -5.30    5.40
   5   4   1    3.60    7.30
   5   4   1    2.50    3.90
  -6  -4  -1  576.54   20.90
  -6  -4  -1  570.64   27.30
  -6  -4  -1  552.84   19.90
  -6  -4  -1  553.64   21.30
   6   4   1  564.94   21.20
   6   4   1  568.84   20.30
   6   4   1  577.94   21.20
  -7  -4  -1 1477.45   51.59
  -7  -4  -1 1525.25   43.20
  -7  -4  -1 1541.65   43.90
  -7  -4  -1 1509.95   44.60
   7   4   1 1528.65   44.40
   7   4   1 1578.64   44.50
   7   4   1 1493.75   43.50
  -8  -4  -1  219.88   13.80
  -8  -4  -1  206.08   15.90
  -8  -4  -1  226.58   15.00
   8   4   1  183.08   20.10
   8   4   1  214.28   15.60
   8   4   1  205.88   15.40
  -9  -4  -1  165.18   23.30
  -9  -4  -1  163.28   13.90
  -9  -4  -1  214.38   15.80
  -9  -4  -1  200.98   17.00
   9   4   1  204.08   16.40
   9   4   1  203.58   16.50
   9   4   1  176.38   14.60
 -10  -4  -1   29.90   10.90
 -10  -4  -1    3.10    5.70
 -10  -4  -1   -8.00   11.10
 -10  -4  -1   16.20    8.40
  10   4   1   11.30    6.50
  10   4   1    1.80    8.20
  10   4   1   11.40    8.60
 -11  -4  -1  130.09   16.10
 -11  -4  -1   93.19   12.60
 -11  -4  -1  133.09   13.90
 -11  -4  -1   69.49   16.30
  11   4   1  113.69   15.10
  11   4   1   90.79   13.00
 -12  -4  -1   -8.00    8.10
 -12  -4  -1   -1.70    9.30
 -12  -4  -1   15.60    7.20
 -12  -4  -1   -2.30   13.40
  12   4   1   10.30    9.00
  12   4   1   13.60   10.60
  12   4   1    0.20   14.60
 -13  -4  -1   88.89   16.70
 -13  -4  -1   85.79   18.50
 -13  -4  -1  100.49   16.80
  13   4   1   79.39   13.10
  13   4   1   88.89   14.30
  13   4   1   99.49   15.60
 -14  -4  -1   36.40   18.80
 -14  -4  -1   23.20   10.90
  14   4   1   46.90   18.30
  14   4   1   32.30   11.50
  16  -5  -1  -11.30    8.00
 -16   5   1    9.70   11.70
 -16   5   1   -0.70    9.30
 -16   5   1   13.40    8.80
 -16   5   1   15.70   12.40
  15  -5  -1   73.29   10.90
  15  -5  -1  109.49   17.20
 -15   5   1   75.79   12.50
  14  -5  -1   22.20    9.00
  14  -5  -1   30.10    9.30
  14  -5  -1   -6.70   12.60
 -14   5   1   19.50   10.00
 -14   5   1   12.60    8.30
 -14   5   1   10.40    6.90
  13  -5  -1    7.20    7.40
  13  -5  -1   17.00    8.20
  13  -5  -1   12.80    7.80
 -13   5   1   12.10    6.60
 -13   5   1   21.60    9.90
 -13   5   1   13.60    7.70
  12  -5  -1   73.59    9.90
  12  -5  -1   97.39   11.60
  12  -5  -1  116.09   13.00
 -12   5   1  111.29   13.10
 -12   5   1   79.09   11.00
 -12   5   1  111.09   13.60
  11  -5  -1  274.67   17.20
  11  -5  -1  251.07   15.70
  11  -5  -1  268.47   16.40
 -11   5   1  274.07   18.00
 -11   5   1  270.57   16.40
 -11   5   1  247.78   15.30
  10  -5  -1  114.79   12.30
  10  -5  -1  102.19   11.50
 -10   5   1   90.79   11.60
 -10   5   1   86.19   10.80
 -10   5   1  106.69   13.00
   9  -5  -1   91.39   10.10
   9  -5  -1   82.09   13.90
   9  -5  -1   69.99    8.90
  -9   5   1   76.09    9.80
  -9   5   1   76.89   10.30
  -9   5   1   76.69   10.00
   8  -5  -1  198.18   10.70
   8  -5  -1  185.28   11.10
   8  -5  -1  165.08   11.50
  -8   5   1  190.58   11.40
  -8   5   1  173.58   11.80
  -8   5   1  169.48   10.40
   7  -5  -1  439.46   16.50
   7  -5  -1  415.86   15.40
  -7   5   1  419.96   15.00
  -7   5   1  409.46   15.80
  -7   5   1  440.76   16.00
   6  -5  -1 1358.86   36.00
   6  -5  -1 1428.46   37.50
  -6   5   1 1251.67   41.70
  -6   5   1 1365.46   36.40
  -6   5   1 1420.06   36.00
   5  -5  -1  605.44   21.70
   5  -5  -1  570.34   18.20
   5  -5  -1  561.84   17.10
   5  -5  -1  575.84   16.90
  -5   5   1  565.14   17.50
  -5   5   1  586.54   17.90
  -5   5   1  557.34   17.00
   4  -5  -1  920.51   27.90
   4  -5  -1  865.51   23.10
   4  -5  -1  877.31   23.00
   4  -5  -1  956.70   27.20
   4  -5  -1  910.11   24.10
  -4   5   1  884.81   23.40
  -4   5   1  902.41   23.90
  -4   5   1  731.33   25.90
  -4   5   1  887.41   28.30
   3  -5  -1  281.57   12.20
   3  -5  -1  269.67   12.60
   3  -5  -1  277.17    8.70
   3  -5  -1  278.27    8.60
   3  -5  -1  278.77    9.10
  -3   5   1  279.37    9.00
  -3   5   1  283.17   11.90
  -3   5   1  266.77    9.90
  -3   5   1  282.97    8.80
   2  -5  -1   -1.00    3.20
   2  -5  -1   -0.10    2.50
   2  -5  -1    3.20    1.60
   2  -5  -1    0.90    1.80
   2  -5  -1   -2.80    2.00
  -2   5   1    0.30    1.70
  -2   5   1   -0.10    3.30
  -2   5   1   -0.90    1.80
  -2   5   1   -1.60    2.10
  -2   5   1    1.20    3.10
  -2   5   1    1.20    1.50
   1  -5  -1  551.04   15.10
   1  -5  -1  534.45   14.70
   1  -5  -1  607.94   18.70
   1  -5  -1  550.04   18.40
   1  -5  -1  554.14   18.60
   1  -5  -1  557.94   16.70
  -1   5   1  534.35   18.10
  -1   5   1  569.64   18.30
  -1   5   1  574.14   16.70
  -1   5   1  561.04   15.20
  -1   5   1  576.94   19.20
  -1   5   1  541.95   15.00
   0  -5  -1   20.50    3.70
   0  -5  -1   20.00    3.30
   0  -5  -1   19.00    3.00
   0  -5  -1   24.50    4.70
   0  -5  -1   21.50    4.40
   0   5   1   17.60    3.10
   0   5   1   20.70    4.70
   0   5   1   19.00    3.60
   0   5   1   11.10    3.50
   0   5   1   23.00    3.60
  -1  -5  -1 1757.52   45.20
  -1  -5  -1 1784.32   48.80
  -1  -5  -1 1801.62   47.30
   1   5   1 1755.22   44.30
   1   5   1 1790.82   45.40
   1   5   1 1819.42   47.60
   1   5   1 1801.62   49.40
   1   5   1 1865.21   45.70
   1   5   1 1947.01   47.90
  -2  -5  -1   10.10    4.40
  -2  -5  -1    6.20    5.20
  -2  -5  -1   10.90    4.30
   2   5   1    6.90    3.00
   2   5   1   17.70    4.80
   2   5   1   13.90    4.90
   2   5   1   12.10    6.30
   2   5   1   18.20    3.80
   2   5   1    2.40    4.80
  -3  -5  -1  946.41   32.10
  -3  -5  -1  948.71   27.60
  -3  -5  -1  939.71   27.90
   3   5   1  954.60   26.70
   3   5   1  961.30   28.20
   3   5   1 1001.50   33.70
   3   5   1  957.10   28.40
   3   5   1  953.20   28.00
  -4  -5  -1 1331.07   37.70
  -4  -5  -1 1334.47   36.60
  -4  -5  -1 1357.36   42.80
  -4  -5  -1 1374.86   37.50
   4   5   1 1354.96   43.70
   4   5   1 1376.36   38.10
   4   5   1 1364.76   38.00
   4   5   1 1332.27   36.70
  -5  -5  -1 1534.75   41.70
  -5  -5  -1 1542.05   42.50
  -5  -5  -1 1531.75   48.70
  -5  -5  -1 1510.35   42.90
   5   5   1 1479.25   41.70
   5   5   1 1556.04   43.00
   5   5   1 1596.64   49.60
   5   5   1 1518.15   42.90
  -6  -5  -1  373.36   16.80
  -6  -5  -1  374.76   15.50
  -6  -5  -1  349.47   17.00
  -6  -5  -1  363.06   22.70
   6   5   1  366.26   17.20
   6   5   1  353.76   17.00
   6   5   1  373.56   15.90
   6   5   1  416.36   23.90
  -7  -5  -1  167.78   19.90
  -7  -5  -1  165.98   11.70
  -7  -5  -1  174.68   14.40
   7   5   1  162.68   13.90
   7   5   1  201.88   14.50
   7   5   1  160.98   12.30
  -8  -5  -1   32.70    8.60
  -8  -5  -1   26.10    8.90
  -8  -5  -1   16.90   11.10
  -8  -5  -1   31.90    6.60
   8   5   1   25.90    8.30
   8   5   1   41.80    9.00
   8   5   1   25.10    6.90
  -9  -5  -1  144.79   16.00
  -9  -5  -1  144.29   22.40
  -9  -5  -1  133.79   13.00
  -9  -5  -1  159.88   15.00
   9   5   1  177.98   15.80
   9   5   1  169.18   16.10
   9   5   1  158.38   14.10
 -10  -5  -1   -4.70    8.70
 -10  -5  -1    2.00   11.20
 -10  -5  -1    7.20    6.50
 -10  -5  -1    5.00    7.90
  10   5   1    1.60    8.90
  10   5   1   -0.60    8.20
  10   5   1    9.20    6.90
 -11  -5  -1   -7.10   11.40
 -11  -5  -1   12.70    8.50
 -11  -5  -1   24.70   10.60
  11   5   1    3.20    8.90
  11   5   1   14.00    9.60
  11   5   1   -3.50    6.80
 -12  -5  -1   12.70   10.00
 -12  -5  -1   -0.40   13.80
 -12  -5  -1    4.00   11.50
  12   5   1   -0.10    8.00
  12   5   1   -3.50    8.80
  12   5   1    2.40    8.40
 -13  -5  -1   22.50   16.70
 -13  -5  -1   34.10   14.00
  13   5   1   45.00   12.00
  13   5   1   33.30   12.70
 -14  -5  -1   70.19   14.10
 -14  -5  -1   77.89   17.20
  14   5   1   57.09   12.90
  14   5   1  108.69   24.80
  14   5   1   68.49   12.50
  16  -6  -1   -6.40    9.40
  16  -6  -1   -7.50    7.10
 -16   6   1  -14.50   13.60
 -16   6   1   27.90   11.90
 -16   6   1    8.30    7.70
 -16   6   1   22.10   14.60
  15  -6  -1   38.60    9.70
  15  -6  -1   66.29   11.90
  15  -6  -1   29.60    9.00
 -15   6   1  102.99   15.00
 -15   6   1   58.59   10.40
 -15   6   1   53.89   10.10
  14  -6  -1   -0.30    7.90
  14  -6  -1   10.70    8.90
 -14   6   1   15.30   11.70
 -14   6   1    7.30    7.50
 -14   6   1   12.90    6.50
  13  -6  -1  180.18   16.00
  13  -6  -1  174.08   14.80
  13  -6  -1  186.58   16.90
 -13   6   1  204.38   18.00
 -13   6   1  188.08   14.80
 -13   6   1  176.78   15.40
  12  -6  -1    6.40    7.00
  12  -6  -1   -6.40    6.50
  12  -6  -1  -15.20    6.30
 -12   6   1    0.50    6.10
 -12   6   1    4.50   11.40
 -12   6   1    3.40    6.00
  11  -6  -1   70.59   10.20
  11  -6  -1  103.69   12.00
  11  -6  -1   83.39   10.40
 -11   6   1  116.99   14.20
 -11   6   1   83.89   10.00
 -11   6   1  100.79   12.40
  10  -6  -1  459.05   25.10
  10  -6  -1  525.35   20.10
  10  -6  -1  501.85   20.50
 -10   6   1  523.55   21.80
 -10   6   1  513.55   21.20
 -10   6   1  528.15   20.20
   9  -6  -1 1788.02   50.49
   9  -6  -1 1765.22   52.79
   9  -6  -1 1822.62   54.89
   9  -6  -1 1789.52   48.90
  -9   6   1 1780.72   49.40
  -9   6   1 1833.32   48.40
  -9   6   1 1775.42   49.60
   8  -6  -1  719.13   23.30
   8  -6  -1  732.63   24.80
   8  -6  -1  753.62   28.60
  -8   6   1  755.32   23.10
  -8   6   1  741.83   24.10
  -8   6   1  728.83   24.10
   7  -6  -1  142.49    9.10
   7  -6  -1  167.68   13.30
   7  -6  -1  162.58   10.10
   7  -6  -1  151.68    8.60
  -7   6   1  148.89    9.90
  -7   6   1  164.08    9.60
  -7   6   1  148.49    8.70
   6  -6  -1    9.20    3.80
   6  -6  -1    7.70    3.40
   6  -6  -1    2.50    4.60
   6  -6  -1    1.50    5.20
   6  -6  -1    6.10    4.00
  -6   6   1    3.50    3.40
  -6   6   1    2.30    3.90
   5  -6  -1    0.60    4.50
   5  -6  -1    0.90    3.40
   5  -6  -1    2.10    2.90
   5  -6  -1    1.30    4.50
   5  -6  -1    1.80    3.50
  -5   6   1    4.00    3.70
  -5   6   1    3.30    3.20
  -5   6   1    3.20    3.20
  -5   6   1    5.20    3.60
   4  -6  -1  240.48    8.70
   4  -6  -1  240.28    8.50
   4  -6  -1  227.68    9.60
   4  -6  -1  246.58   13.00
  -4   6   1  239.68    9.10
  -4   6   1  248.78    9.60
  -4   6   1  231.08   10.50
  -4   6   1  234.48   12.40
   3  -6  -1   14.90    3.70
   3  -6  -1   20.10    3.00
   3  -6  -1   17.00    2.80
   3  -6  -1   12.80    4.90
   3  -6  -1    9.40    4.70
  -3   6   1   15.80    3.00
  -3   6   1   16.00    4.30
  -3   6   1   16.00    4.60
  -3   6   1   21.10    3.10
   2  -6  -1   62.09    4.70
   2  -6  -1   52.29    9.80
   2  -6  -1   56.69    8.50
   2  -6  -1   63.09    6.60
  -2   6   1   66.69    6.60
  -2   6   1   66.09    4.30
  -2   6   1   69.69    8.10
  -2   6   1   66.49    4.90
  -2   6   1   79.49    9.40
  -2   6   1   58.39    7.60
  -2   6   1   68.49    4.50
   1  -6  -1  153.98   10.30
   1  -6  -1  147.59   10.50
   1  -6  -1  145.19    6.10
   1  -6  -1  162.58    6.80
  -1   6   1  152.58    8.70
  -1   6   1  152.18    7.00
  -1   6   1  142.29    9.60
  -1   6   1  155.08    9.90
  -1   6   1  153.18   11.00
  -1   6   1  156.98    6.60
   0  -6  -1    0.80    4.20
   0  -6  -1    2.60    3.40
   0  -6  -1    5.60    3.10
   0  -6  -1    3.00    3.80
   0   6   1    3.60    4.40
   0   6   1    2.50    3.30
   0   6   1    3.40    4.70
   0   6   1    4.80    4.60
   0   6   1   -4.50    6.40
   0   6   1    3.20    3.30
  -1  -6  -1  176.28   12.30
  -1  -6  -1  171.58   11.40
  -1  -6  -1  148.09    8.60
   1   6   1  159.58    9.80
   1   6   1  153.48   10.70
   1   6   1  155.68    9.00
   1   6   1  158.28    9.20
   1   6   1  174.18   13.70
   1   6   1  152.78    7.30
  -2  -6  -1 1123.09   33.30
  -2  -6  -1 1077.29   34.60
  -2  -6  -1 1076.29   32.60
  -2  -6  -1 1059.09   30.20
   2   6   1 1099.29   30.50
   2   6   1 1125.19   36.00
   2   6   1 1097.49   29.80
   2   6   1 1126.59   30.80
   2   6   1 1087.39   32.40
   2   6   1 1081.59   29.20
  -3  -6  -1  703.53   24.40
  -3  -6  -1  684.93   21.80
  -3  -6  -1  651.63   26.00
  -3  -6  -1  676.33   21.40
   3   6   1  676.53   27.50
   3   6   1  664.03   22.00
   3   6   1  666.43   21.80
   3   6   1  671.83   22.80
   3   6   1  679.23   20.40
  -4  -6  -1   -8.10    5.90
  -4  -6  -1   -2.90    5.00
  -4  -6  -1    2.40    5.00
   4   6   1   -3.50    4.90
   4   6   1   -0.30    5.40
   4   6   1    1.80    3.30
   4   6   1   -3.00    4.30
   4   6   1   -4.10    7.30
  -5  -6  -1  106.89   10.40
  -5  -6  -1   95.29   14.10
  -5  -6  -1  105.79   10.40
   5   6   1   96.59   10.60
   5   6   1  119.49   16.00
   5   6   1  101.79   10.60
   5   6   1   99.09    8.90
   5   6   1  107.19    9.70
  -6  -6  -1  114.39   16.70
  -6  -6  -1  116.09   11.20
  -6  -6  -1  108.09   11.60
   6   6   1  104.19   11.90
   6   6   1  128.79   18.20
   6   6   1  122.19   12.00
   6   6   1   98.69   10.10
  -7  -6  -1  334.77   28.40
  -7  -6  -1  328.07   17.50
  -7  -6  -1  371.96   19.20
   7   6   1  332.77   16.60
   7   6   1  351.16   18.20
   7   6   1  366.46   18.60
  -8  -6  -1  303.97   25.20
  -8  -6  -1  328.97   18.50
  -8  -6  -1  345.87   19.60
   8   6   1  349.77   19.30
   8   6   1  328.27   19.10
   8   6   1  289.17   17.10
  -9  -6  -1   33.20    9.90
  -9  -6  -1   35.20   10.90
  -9  -6  -1   27.50   11.80
   9   6   1   19.60    9.60
   9   6   1   21.90    6.80
   9   6   1   24.80    9.60
 -10  -6  -1    3.30   11.60
 -10  -6  -1   17.30    9.50
 -10  -6  -1   15.40   10.90
  10   6   1   22.50    9.60
  10   6   1   30.20   10.20
  10   6   1   20.70    7.70
 -11  -6  -1   60.89   13.70
 -11  -6  -1   26.70   14.10
 -11  -6  -1   39.90   11.40
  11   6   1   28.10   10.60
  11   6   1   44.40   12.20
  11   6   1   44.30   10.20
 -12  -6  -1   65.29   17.30
 -12  -6  -1  127.49   18.00
 -12  -6  -1   91.49   13.50
  12   6   1  105.99   14.90
  12   6   1  117.69   17.10
  12   6   1   87.69   13.80
  12   6   1   92.29   12.50
 -13  -6  -1   59.89   15.60
 -13  -6  -1   60.49   19.20
  13   6   1  104.49   17.90
  13   6   1   68.29   13.90
  13   6   1   63.89   12.30
  16  -7  -1   30.10   12.60
  16  -7  -1   48.70   11.50
  16  -7  -1   49.60   11.70
 -16   7   1   56.79   11.30
  15  -7  -1   -8.80    9.10
  15  -7  -1    2.50    8.00
  15  -7  -1   -1.40    8.30
  15  -7  -1    7.50    8.30
 -15   7   1   -6.60    5.90
 -15   7   1    3.90   11.40
 -15   7   1   15.70   11.00
 -15   7   1    6.40    7.50
  14  -7  -1  -10.00    7.30
  14  -7  -1   11.10    8.50
  14  -7  -1   -3.20   10.50
  14  -7  -1    1.80    7.00
  14  -7  -1   -2.10    7.20
 -14   7   1   29.10   11.20
 -14   7   1   10.70    7.50
 -14   7   1    0.30    5.90
  13  -7  -1  107.99   13.20
  13  -7  -1  111.99   13.70
  13  -7  -1  128.89   19.10
  13  -7  -1  118.29   15.00
 -13   7   1  102.89   12.50
 -13   7   1  120.59   13.70
 -13   7   1   96.59   14.40
  12  -7  -1  183.28   14.60
  12  -7  -1  181.58   15.80
  12  -7  -1  143.69   14.60
  12  -7  -1  153.28   13.70
  12  -7  -1  221.28   21.00
 -12   7   1  166.98   14.40
 -12   7   1  162.28   16.20
 -12   7   1  173.58   13.40
  11  -7  -1   12.70    7.40
  11  -7  -1   20.60    8.50
  11  -7  -1    5.70    6.70
  11  -7  -1    9.50    8.00
  11  -7  -1   12.90    7.60
 -11   7   1   19.00    6.70
 -11   7   1    7.10    8.60
 -11   7   1    4.20    8.70
  10  -7  -1    4.70    6.00
  10  -7  -1   -8.20    5.90
  10  -7  -1   -7.70    6.40
  10  -7  -1    6.10    7.40
 -10   7   1    4.50    5.90
 -10   7   1   -2.90    5.10
 -10   7   1    5.40    7.10
   9  -7  -1   78.99    9.40
   9  -7  -1   96.99   12.50
   9  -7  -1  107.89   15.10
   9  -7  -1   97.09    9.20
   9  -7  -1  101.79   10.00
  -9   7   1  102.99   10.10
  -9   7   1   85.29   10.50
  -9   7   1  110.39   12.00
   8  -7  -1  586.04   18.80
   8  -7  -1  574.04   22.60
   8  -7  -1  548.45   25.10
   8  -7  -1  558.04   20.90
   8  -7  -1  559.44   19.10
  -8   7   1  593.34   19.10
  -8   7   1  556.74   19.80
  -8   7   1  593.14   20.30
   7  -7  -1  147.79    8.20
   7  -7  -1  160.48   11.90
   7  -7  -1  149.19    8.90
   7  -7  -1  149.69   13.60
   7  -7  -1  158.58   10.00
  -7   7   1  179.38   11.10
  -7   7   1  156.48    9.50
  -7   7   1  148.99    9.60
  -7   7   1  151.28    8.40
   6  -7  -1   93.99    6.30
   6  -7  -1   92.29    6.80
   6  -7  -1   97.69   10.00
   6  -7  -1  110.59    8.00
   6  -7  -1  101.99   11.60
  -6   7   1  104.49   11.30
  -6   7   1   84.39    8.40
  -6   7   1   84.79    7.20
  -6   7   1  102.09    6.60
   5  -7  -1 1108.29   34.80
   5  -7  -1 1095.39   29.50
   5  -7  -1 1064.39   27.90
   5  -7  -1 1061.89   28.00
   5  -7  -1 1125.79   33.60
  -5   7   1 1088.29   28.50
  -5   7   1 1080.39   29.20
  -5   7   1 1028.30   30.40
  -5   7   1 1075.19   28.10
   4  -7  -1   86.69    6.50
   4  -7  -1  108.39   10.30
   4  -7  -1  109.09   13.90
   4  -7  -1   87.69    5.30
   4  -7  -1   89.69    6.30
  -4   7   1   80.49    5.80
  -4   7   1   86.09    6.30
  -4   7   1   87.69    8.70
  -4   7   1   89.59    5.60
  -4   7   1   75.19    7.30
   3  -7  -1  171.58   12.40
   3  -7  -1  170.78    9.70
   3  -7  -1  168.68    6.50
   3  -7  -1  168.88   11.90
  -3   7   1  171.58    7.30
  -3   7   1  166.98   11.20
  -3   7   1  166.48   12.70
  -3   7   1  176.18    7.10
  -3   7   1  173.68    9.50
  -3   7   1  184.98    7.00
   2  -7  -1   -4.50    4.00
   2  -7  -1    0.00    4.60
   2  -7  -1   -2.60    3.20
  -2   7   1   -3.10    3.50
  -2   7   1   -8.40    4.50
  -2   7   1    1.40    4.40
  -2   7   1    0.40    3.80
  -2   7   1   -5.80    2.40
   1  -7  -1 1738.33   45.90
   1  -7  -1 1744.53   42.80
   1  -7  -1 1714.33   48.20
   1  -7  -1 1673.43   42.30
   1  -7  -1 1755.62   48.10
   1  -7  -1 1733.23   48.30
  -1   7   1 1735.33   47.60
  -1   7   1 1778.42   49.20
  -1   7   1 1743.33   42.80
  -1   7   1 1744.13   43.10
  -1   7   1 1735.23   45.70
  -1   7   1 1687.53   47.90
  -1   7   1 1752.82   47.80
   0  -7  -1  470.75   18.30
   0  -7  -1  447.86   19.10
   0  -7  -1  458.75   17.50
   0  -7  -1  444.16   13.90
   0  -7  -1  425.46   14.40
   0   7   1  429.46   18.10
   0   7   1  451.15   14.50
   0   7   1  450.45   17.80
   0   7   1  471.95   20.20
   0   7   1  453.05   14.90
   0   7   1  450.55   18.40
  -1  -7  -1 1993.40   55.19
  -1  -7  -1 1987.40   53.69
  -1  -7  -1 1994.20   50.29
  -1  -7  -1 1985.50   50.09
   1   7   1 1933.81   51.89
   1   7   1 2037.10   50.79
   1   7   1 2005.90   56.19
   1   7   1 1971.10   49.20
   1   7   1 1973.80   53.89
   1   7   1 2034.00   50.59
  -2  -7  -1   26.30    5.20
  -2  -7  -1   28.80    6.40
   2   7   1   28.60    5.30
   2   7   1   34.80    5.50
   2   7   1   33.40    6.10
   2   7   1   13.10    7.30
   2   7   1   22.20    6.10
   2   7   1   30.00    4.30
  -3  -7  -1 2612.64   71.99
  -3  -7  -1 2684.63   70.39
  -3  -7  -1 2624.14   66.59
  -3  -7  -1 2567.54   66.59
   3   7   1 2585.54   68.89
   3   7   1 2642.24   66.99
   3   7   1 2562.44   65.49
   3   7   1 2622.04   66.99
   3   7   1 2736.33   73.89
  -4  -7  -1  378.86   18.70
  -4  -7  -1  351.46   15.60
  -4  -7  -1  349.57   15.10
  -4  -7  -1  335.57   19.80
   4   7   1  369.26   16.10
   4   7   1  354.76   15.70
   4   7   1  370.26   21.80
   4   7   1  381.46   14.50
   4   7   1  355.46   16.30
  -5  -7  -1  140.79   11.80
  -5  -7  -1  117.69   15.80
  -5  -7  -1  166.58   14.60
  -5  -7  -1  143.29   11.50
   5   7   1  150.28   11.60
   5   7   1  132.49   11.70
   5   7   1  127.99   17.50
   5   7   1  123.79   12.10
   5   7   1  139.49   10.00
  -6  -7  -1   -4.60    6.20
  -6  -7  -1   -3.00   12.90
  -6  -7  -1   -1.70    7.70
   6   7   1    2.80    4.80
   6   7   1   -1.50    5.20
   6   7   1   -0.30    6.20
   6   7   1    3.70    6.90
   6   7   1    5.80    9.40
  -7  -7  -1  268.37   16.60
  -7  -7  -1  257.97   17.20
  -7  -7  -1  266.87   22.50
   7   7   1  277.67   15.90
   7   7   1  292.37   20.00
   7   7   1  283.17   17.50
   7   7   1  280.47   17.50
  -8  -7  -1  380.26   21.40
  -8  -7  -1  402.06   20.50
  -8  -7  -1  414.06   28.10
   8   7   1  408.86   19.80
   8   7   1  436.26   19.70
   8   7   1  395.56   21.10
   8   7   1  401.66   21.50
  -9  -7  -1  -14.60    8.10
  -9  -7  -1   -7.90    7.70
  -9  -7  -1   -1.80   10.60
   9   7   1    1.40    6.50
   9   7   1   -1.80    8.50
   9   7   1   -2.70    8.50
   9   7   1    4.40    6.70
 -10  -7  -1   28.80   11.60
 -10  -7  -1   18.30    9.80
 -10  -7  -1   20.80   12.70
  10   7   1   29.70   10.80
  10   7   1   25.00   10.60
  10   7   1   47.10    8.80
  10   7   1   33.00    9.50
 -11  -7  -1   38.50   11.60
 -11  -7  -1   30.40   11.90
 -11  -7  -1   30.40   18.40
  11   7   1   35.40   11.60
  11   7   1   57.79   13.50
  11   7   1   52.89   17.20
  11   7   1   34.50   12.70
 -12  -7  -1    9.30   10.70
 -12  -7  -1   -6.20   12.60
 -12  -7  -1   -4.60   11.30
 -12  -7  -1   17.00   12.60
  12   7   1    9.60    7.30
  12   7   1  -15.00    7.70
  12   7   1   17.50   10.70
  12   7   1    8.60    9.90
 -13  -7  -1    4.40   12.50
 -13  -7  -1   -3.80   11.20
  13   7   1    7.60   10.80
  13   7   1   22.00   12.90
  13   7   1   -7.00    7.50
  15  -8  -1  100.19   12.70
  15  -8  -1   88.99   13.00
  15  -8  -1   73.99   15.00
  15  -8  -1  115.79   21.50
 -15   8   1  117.39   19.40
 -15   8   1  107.69   14.40
 -15   8   1  136.29   20.10
  14  -8  -1   23.20   10.40
  14  -8  -1   38.10   11.20
  14  -8  -1   15.30    8.70
  14  -8  -1   18.00    8.40
  14  -8  -1   23.40    8.30
 -14   8   1   33.20    8.30
 -14   8   1   33.90   10.80
 -14   8   1   31.00    8.00
  13  -8  -1    2.50    7.00
  13  -8  -1    4.00    7.00
  13  -8  -1   -4.00    7.40
  13  -8  -1   14.90    8.20
 -13   8   1   18.10    9.40
 -13   8   1  -14.40    5.70
 -13   8   1   -2.50    6.20
  12  -8  -1   12.00    7.30
  12  -8  -1    8.60    7.40
  12  -8  -1   20.90    9.50
  12  -8  -1   14.30    7.80
 -12   8   1   -1.70    6.30
 -12   8   1   18.90    7.30
 -12   8   1   27.60    9.90
  11  -8  -1   -4.00    5.80
  11  -8  -1    1.30    7.50
  11  -8  -1   -1.80    5.70
  11  -8  -1   12.10    7.20
  11  -8  -1   -0.70    6.40
 -11   8   1   -2.20    7.40
 -11   8   1    0.20    6.00
 -11   8   1    1.20    5.60
  10  -8  -1  161.78   13.70
  10  -8  -1  177.98   14.90
  10  -8  -1  158.38   12.10
  10  -8  -1  154.28   17.80
  10  -8  -1  164.78   11.60
 -10   8   1  136.89   13.10
 -10   8   1  163.98   12.60
 -10   8   1  146.49   11.50
   9  -8  -1  113.69   10.40
   9  -8  -1  109.19   11.80
   9  -8  -1  126.79   13.30
   9  -8  -1  127.59    9.60
   9  -8  -1  132.89   16.40
  -9   8   1  142.19   13.30
  -9   8   1  124.19    9.90
  -9   8   1  131.69   11.00
  -9   8   1  116.49   11.60
   8  -8  -1   -3.50    5.60
   8  -8  -1   -2.60    4.50
   8  -8  -1   -7.60    5.50
   8  -8  -1    0.20    5.60
   8  -8  -1    5.90    4.30
  -8   8   1    2.00    3.90
  -8   8   1    1.20    4.00
  -8   8   1   -4.80    5.10
  -8   8   1    2.70    4.50
   7  -8  -1   -2.30    5.60
   7  -8  -1   11.90    4.40
   7  -8  -1   14.60    3.90
   7  -8  -1    3.90    3.60
   7  -8  -1    0.20    5.00
  -7   8   1    5.10    4.70
  -7   8   1    6.20    3.70
  -7   8   1    3.80    4.30
  -7   8   1    4.70    3.60
   6  -8  -1    0.40    3.20
   6  -8  -1   -2.80    4.40
   6  -8  -1   -6.90    4.20
   6  -8  -1   -1.70    3.10
  -6   8   1   -2.30    3.30
  -6   8   1   -1.70    2.70
  -6   8   1   -2.80    3.40
  -6   8   1   -1.50    3.40
   5  -8  -1  739.03   27.20
   5  -8  -1  732.33   21.20
   5  -8  -1  718.33   19.60
   5  -8  -1  730.13   19.60
   5  -8  -1  734.53   26.00
  -5   8   1  720.53   22.70
  -5   8   1  736.83   21.20
  -5   8   1  668.43   25.30
  -5   8   1  740.13   20.20
   4  -8  -1  267.77    8.80
   4  -8  -1  271.07    9.00
   4  -8  -1  284.77   14.90
   4  -8  -1  274.27   15.70
  -4   8   1  274.67   10.10
  -4   8   1  255.67   11.80
  -4   8   1  278.87    9.50
  -4   8   1  273.67    9.30
  -4   8   1  282.87   15.80
  -4   8   1  282.37   17.80
   3  -8  -1  199.58   10.90
   3  -8  -1  195.68    6.90
   3  -8  -1  193.58   13.40
   3  -8  -1  191.78    7.40
   3  -8  -1  225.28   13.20
  -3   8   1  201.48    7.90
  -3   8   1  208.58    7.60
  -3   8   1  211.38   14.10
  -3   8   1  206.58    8.00
  -3   8   1  183.88   12.20
  -3   8   1  196.58   10.60
   2  -8  -1  313.97   13.80
   2  -8  -1  314.37   10.50
   2  -8  -1  341.47   16.10
   2  -8  -1  349.47   17.00
  -2   8   1  323.77   11.00
  -2   8   1  338.27   17.30
  -2   8   1  327.97   10.50
  -2   8   1  318.47   13.80
  -2   8   1  324.87   10.50
  -2   8   1  323.17   15.80
  -2   8   1  324.97   16.30
  -2   8   1  325.27   15.90
   1  -8  -1  699.23   24.60
   1  -8  -1  698.23   23.10
   1  -8  -1  703.03   20.20
   1  -8  -1  708.33   25.30
   1  -8  -1  680.93   25.20
   1  -8  -1  671.43   18.60
  -1   8   1  673.33   22.60
  -1   8   1  705.03   24.50
  -1   8   1  714.03   19.90
  -1   8   1  700.93   24.60
  -1   8   1  703.93   19.40
  -1   8   1  648.14   24.40
  -1   8   1  706.13   26.10
   0  -8  -1 3266.17   80.99
   0  -8  -1 3459.85   85.59
   0  -8  -1 3412.36   81.49
   0  -8  -1 3407.76   87.39
   0   8   1 3487.85   88.69
   0   8   1 3220.08   86.99
   0   8   1 3496.15   82.09
   0   8   1 3445.96   81.69
   0   8   1 3405.96   85.49
   0   8   1 3074.49   86.09
  -1  -8  -1 1726.83   44.40
  -1  -8  -1 1797.92   49.00
  -1  -8  -1 1708.23   50.09
  -1  -8  -1 1697.83   44.50
   1   8   1 1700.43   46.80
   1   8   1 1733.73   43.60
   1   8   1 1742.33   45.00
   1   8   1 1818.22   45.40
   1   8   1 1688.33   58.19
   1   8   1 1762.72   51.39
   1   8   1 1719.43   48.90
  -2  -8  -1 3332.37   89.49
  -2  -8  -1 3298.87   83.69
  -2  -8  -1 3583.14   88.69
   2   8   1 3497.45   84.39
   2   8   1 3454.55   91.29
   2   8   1 3356.16   87.69
   2   8   1 3497.35   84.39
   2   8   1 3175.58   88.49
   2   8   1 3389.46   82.89
   2   8   1 3409.56   84.39
  -3  -8  -1   61.19    9.10
  -3  -8  -1   72.99    8.90
  -3  -8  -1   80.69    8.80
  -3  -8  -1   70.59    9.20
   3   8   1   71.49    9.60
   3   8   1   74.09   10.80
   3   8   1   66.59    8.60
   3   8   1   74.49    9.00
   3   8   1   77.09    7.10
  -4  -8  -1  339.67   20.90
  -4  -8  -1  362.86   16.00
  -4  -8  -1  389.56   20.40
  -4  -8  -1  379.06   16.20
   4   8   1  359.46   17.60
   4   8   1  373.76   16.80
   4   8   1  381.96   14.90
   4   8   1  379.86   16.40
   4   8   1  356.46   23.30
  -5  -8  -1   24.50    7.00
  -5  -8  -1   31.00    8.90
  -5  -8  -1   34.40    9.50
   5   8   1   31.60    7.10
   5   8   1   35.40    6.10
   5   8   1   31.30    7.70
   5   8   1   25.10   12.50
   5   8   1   27.20   10.40
  -6  -8  -1  136.19   13.80
  -6  -8  -1  139.59   17.30
  -6  -8  -1  100.99   21.00
  -6  -8  -1  141.29   12.90
   6   8   1  145.29   20.90
   6   8   1  136.19   11.50
   6   8   1  125.09   12.80
   6   8   1  151.48   13.70
   6   8   1  130.19   13.40
  -7  -8  -1   94.39   15.00
  -7  -8  -1  104.49   11.90
  -7  -8  -1  133.59   18.30
  -7  -8  -1  106.99   13.90
   7   8   1  113.39   12.90
   7   8   1  100.39   12.40
   7   8   1  135.59   21.80
   7   8   1  117.69   13.00
   7   8   1  119.29   11.80
  -8  -8  -1   25.10   10.90
  -8  -8  -1   31.90   10.40
  -8  -8  -1   19.50   11.20
  -8  -8  -1   18.80    9.20
   8   8   1   20.80    7.70
   8   8   1   25.10    7.90
   8   8   1   29.10    9.70
   8   8   1   15.50    8.90
  -9  -8  -1   19.70   11.90
  -9  -8  -1   15.60    9.70
  -9  -8  -1   14.80    9.80
  -9  -8  -1    8.30   10.60
   9   8   1   19.60   12.90
   9   8   1   35.20    9.10
   9   8   1    8.20    9.40
   9   8   1   21.30    9.90
 -10  -8  -1    2.00    8.90
 -10  -8  -1    3.10   12.10
 -10  -8  -1   23.90    9.90
 -10  -8  -1   25.60   11.20
  10   8   1   21.60    8.00
  10   8   1   19.80    8.90
  10   8   1   12.00   10.20
  10   8   1   10.80    9.60
 -11  -8  -1   77.39   17.10
 -11  -8  -1  128.19   16.70
 -11  -8  -1   66.89   14.40
 -11  -8  -1   84.49   16.10
  11   8   1   99.09   13.70
  11   8   1  171.98   27.40
  11   8   1   77.49   13.10
  11   8   1  112.89   14.10
 -12  -8  -1   30.30   15.90
 -12  -8  -1    3.90   11.10
 -12  -8  -1    2.40    9.80
  12   8   1   -1.60   10.50
  12   8   1    0.50   10.90
  12   8   1    8.20    8.10
  15  -9  -1   11.90   11.00
  15  -9  -1   17.60    8.90
  15  -9  -1    8.20    9.80
 -15   9   1   40.00   13.50
 -15   9   1   10.30    7.30
 -15   9   1   14.70    7.50
  14  -9  -1   43.80   11.80
  14  -9  -1   47.30   10.00
  14  -9  -1   20.40    8.30
  14  -9  -1   66.49   18.00
 -14   9   1   43.30   12.20
 -14   9   1   42.50    8.40
 -14   9   1   42.20    8.80
 -14   9   1   55.09   14.40
  13  -9  -1  127.79   15.00
  13  -9  -1  150.78   20.80
  13  -9  -1  132.69   14.60
  13  -9  -1  149.79   15.10
  13  -9  -1  124.29   12.60
 -13   9   1  127.59   13.30
 -13   9   1  139.19   16.50
 -13   9   1  114.59   12.20
  12  -9  -1   94.39   12.30
  12  -9  -1   99.09   13.50
  12  -9  -1   70.09   13.00
  12  -9  -1  101.59   13.60
  12  -9  -1   78.79    9.60
 -12   9   1   94.39   12.50
 -12   9   1  102.69   12.20
 -12   9   1   61.09    8.60
  11  -9  -1   63.79    9.80
  11  -9  -1   57.19   10.10
  11  -9  -1   65.39   12.60
  11  -9  -1   52.19    7.90
  11  -9  -1   52.59    8.30
 -11   9   1   43.20    7.70
 -11   9   1   59.79    8.20
 -11   9   1   63.29    9.90
  10  -9  -1    7.20    5.30
  10  -9  -1   -0.50    7.00
  10  -9  -1   15.90    7.80
  10  -9  -1    2.00    6.10
  10  -9  -1    2.70    5.60
 -10   9   1   12.30    6.90
 -10   9   1    0.40    5.10
   9  -9  -1  186.48   14.60
   9  -9  -1  148.59   14.40
   9  -9  -1  166.78   18.00
   9  -9  -1  142.69   12.30
   9  -9  -1  141.49   10.50
  -9   9   1  156.78   13.70
  -9   9   1  146.39   11.80
  -9   9   1  143.89   11.10
  -9   9   1  152.98   10.30
   8  -9  -1    5.30    5.00
   8  -9  -1    6.20    4.60
   8  -9  -1   -4.00    6.60
   8  -9  -1   -0.10    4.40
   8  -9  -1    2.20    6.40
  -8   9   1    4.90    4.60
  -8   9   1    3.20    4.30
  -8   9   1    2.90    4.20
  -8   9   1    3.30    5.50
   7  -9  -1   17.60    4.00
   7  -9  -1   13.20    6.40
   7  -9  -1   10.80    4.10
   7  -9  -1    6.70    6.80
   7  -9  -1   17.30    4.90
  -7   9   1    9.40    4.90
  -7   9   1    4.90    4.60
  -7   9   1   13.30    4.50
   6  -9  -1  103.39    6.60
   6  -9  -1  117.19    8.10
   6  -9  -1   89.69   12.80
   6  -9  -1  108.39    6.20
   6  -9  -1  123.19   11.80
  -6   9   1  108.79   10.50
  -6   9   1   99.59    9.10
  -6   9   1  101.59    7.50
   5  -9  -1   27.70    8.20
   5  -9  -1   27.70    7.00
   5  -9  -1   25.30    3.40
   5  -9  -1   20.30    3.30
  -5   9   1   19.80    4.00
  -5   9   1   11.70    4.30
  -5   9   1   17.30    6.60
  -5   9   1   19.20    4.50
  -5   9   1   23.30    3.80
  -5   9   1   26.40    3.60
   4  -9  -1   54.09    8.30
   4  -9  -1   96.99   12.30
   4  -9  -1   56.29    7.90
  -4   9   1   54.39    5.00
  -4   9   1   61.09    5.10
  -4   9   1   66.79    5.50
  -4   9   1   62.09    8.50
  -4   9   1   56.59    8.50
  -4   9   1   54.19    7.70
   3  -9  -1  403.46   18.90
   3  -9  -1  348.07   11.10
   3  -9  -1  388.06   18.00
   3  -9  -1  370.86   15.50
  -3   9   1  352.26   12.00
  -3   9   1  367.76   11.80
  -3   9   1  351.96   15.20
  -3   9   1  361.36   17.60
  -3   9   1  391.56   18.50
  -3   9   1  377.56   18.90
  -3   9   1  376.66   11.40
   2  -9  -1 1524.55   38.10
   2  -9  -1 1518.35   42.60
   2  -9  -1 1522.75   45.40
   2  -9  -1 1594.24   46.30
  -2   9   1 1636.54   46.90
  -2   9   1 1451.25   38.40
  -2   9   1 1517.95   45.10
  -2   9   1 1524.65   42.50
  -2   9   1 1525.55   45.30
  -2   9   1 1576.54   38.40
  -2   9   1 1567.54   38.80
  -2   9   1 1495.15   45.40
   1  -9  -1 2593.14   63.79
   1  -9  -1 2692.13   69.09
   1  -9  -1 2620.44   70.99
   1  -9  -1 2645.64   71.49
   1  -9  -1 2696.73   64.39
  -1   9   1 2798.72   72.99
  -1   9   1 2462.55   70.99
  -1   9   1 2714.93   64.99
  -1   9   1 2641.54   70.39
  -1   9   1 2744.13   64.69
  -1   9   1 2541.55   68.19
  -1   9   1 2638.24   70.99
   0  -9  -1  321.17   17.90
   0  -9  -1  350.66   12.20
   0  -9  -1  370.56   17.00
   0  -9  -1  371.96   12.90
   0   9   1  333.87   17.20
   0   9   1  371.46   17.70
   0   9   1  371.56   11.60
   0   9   1  382.56   13.10
   0   9   1  349.37   16.70
   0   9   1  368.56   19.40
   0   9   1  384.26   13.70
  -1  -9  -1   73.69   10.80
  -1  -9  -1   49.20    8.00
  -1  -9  -1   79.09    7.00
  -1  -9  -1   81.69    7.60
   1   9   1   74.69    5.90
   1   9   1   64.69    9.30
   1   9   1   80.09   12.80
   1   9   1   70.19    8.10
   1   9   1   77.09    7.90
   1   9   1   72.59   10.00
   1   9   1   67.09    9.60
  -2  -9  -1  308.57   13.20
  -2  -9  -1  326.07   13.60
  -2  -9  -1  347.07   18.00
  -2  -9  -1  300.67   18.10
   2   9   1  329.97   12.40
   2   9   1  327.47   16.90
   2   9   1  354.86   14.60
   2   9   1  279.17   16.50
   2   9   1  332.17   20.40
   2   9   1  329.47   14.10
   2   9   1  336.67   14.60
  -3  -9  -1 1866.61   56.99
  -3  -9  -1 1871.71   50.99
  -3  -9  -1 1916.51   56.19
   3   9   1 2004.50   55.19
   3   9   1 1903.41   51.39
   3   9   1 1884.01   49.90
   3   9   1 1956.90   51.59
   3   9   1 1927.71   59.39
  -4  -9  -1  116.69   15.10
  -4  -9  -1   86.19   14.10
  -4  -9  -1   98.79   10.90
  -4  -9  -1   93.49   10.60
   4   9   1   93.09   10.90
   4   9   1  103.59   17.70
   4   9   1   92.09    9.90
   4   9   1   92.89   11.60
   4   9   1   96.49    8.90
  -5  -9  -1   38.10    9.30
  -5  -9  -1   54.19    8.90
  -5  -9  -1   37.60    8.20
  -5  -9  -1   26.00   10.80
   5   9   1   33.90   11.50
   5   9   1   41.60    8.70
   5   9   1   42.80    6.50
   5   9   1   35.70    8.90
   5   9   1   46.20    9.20
  -6  -9  -1  257.47   20.80
  -6  -9  -1  223.88   16.20
  -6  -9  -1  214.98   14.80
  -6  -9  -1  204.58   20.50
   6   9   1  220.88   15.90
   6   9   1  205.88   23.60
   6   9   1  236.58   14.30
   6   9   1  226.08   15.90
   6   9   1  220.68   16.30
  -7  -9  -1   69.19   10.60
  -7  -9  -1   66.19   11.00
  -7  -9  -1   70.29   12.80
  -7  -9  -1   69.19   13.70
   7   9   1   47.90   10.30
   7   9   1   77.99   10.10
   7   9   1   47.30   14.10
   7   9   1   81.69   12.80
  -8  -9  -1   77.89   13.90
  -8  -9  -1   71.49   14.30
  -8  -9  -1  115.09   14.10
  -8  -9  -1   87.09   12.30
   8   9   1   90.49   10.80
   8   9   1  106.79   13.30
   8   9   1   93.39   12.90
   8   9   1  101.39   12.50
  -9  -9  -1   39.20   10.60
  -9  -9  -1   76.79   13.80
  -9  -9  -1   66.89   13.60
  -9  -9  -1   50.89   13.90
   9   9   1   57.09   10.10
   9   9   1   51.39    9.70
   9   9   1   60.89   12.50
   9   9   1   53.49   11.00
 -10  -9  -1   67.89   14.90
 -10  -9  -1  101.39   15.00
 -10  -9  -1   81.29   21.30
 -10  -9  -1  141.99   18.00
  10   9   1   93.79   13.30
  10   9   1  116.39   15.00
  10   9   1  109.69   13.40
  10   9   1  102.09   14.00
 -11  -9  -1   10.70   12.20
 -11  -9  -1    7.60    8.60
 -11  -9  -1    6.90   12.40
 -11  -9  -1   13.90   13.00
  11   9   1   10.60    9.50
  11   9   1   25.50    9.40
  11   9   1    7.60    9.20
 -12  -9  -1   11.80   10.70
 -12  -9  -1    3.70   11.70
  12   9   1   21.90    9.80
  12   9   1   28.40    9.50
  12   9   1    6.90   10.00
  15 -10  -1   96.89   18.00
  15 -10  -1   74.69   10.70
  15 -10  -1   52.49   10.20
 -15  10   1   60.29    9.80
  14 -10  -1  -10.20    6.70
  14 -10  -1    8.20   10.10
  14 -10  -1    2.70    6.80
  14 -10  -1    4.60    7.70
 -14  10   1    9.00   12.10
 -14  10   1    6.20    9.20
 -14  10   1   -2.80    6.30
 -14  10   1   -2.20    6.00
  13 -10  -1   13.00   10.00
  13 -10  -1   -7.80    6.80
  13 -10  -1   -1.50    7.60
  13 -10  -1  -11.00    5.70
  13 -10  -1    4.60    8.50
 -13  10   1  -12.30   11.70
 -13  10   1   -8.70    5.70
 -13  10   1   -5.10    5.50
 -13  10   1  -15.00    7.80
  12 -10  -1    7.30    7.50
  12 -10  -1    4.80    7.20
  12 -10  -1   11.80    9.90
 -12  10   1   17.60    8.10
 -12  10   1   24.60   10.70
 -12  10   1    7.20    5.90
 -12  10   1   13.40    6.60
  11 -10  -1   58.39    9.70
  11 -10  -1   72.59    9.10
  11 -10  -1   59.09   10.80
  11 -10  -1   73.69    9.20
  11 -10  -1   56.39   11.60
 -11  10   1   77.49   10.50
 -11  10   1   58.39    8.40
 -11  10   1   83.89    9.60
  10 -10  -1   38.70    6.20
  10 -10  -1   33.20    9.50
  10 -10  -1   43.40   14.00
  10 -10  -1   30.70    7.50
  10 -10  -1   38.30    6.90
 -10  10   1   38.90    8.00
 -10  10   1   29.80    6.20
 -10  10   1   34.00    6.90
   9 -10  -1    0.30    5.40
   9 -10  -1    1.80    4.40
   9 -10  -1    2.60    5.00
   9 -10  -1    3.00    6.90
   9 -10  -1   -1.00   11.20
  -9  10   1    2.70    4.70
  -9  10   1    0.60    4.90
  -9  10   1   -1.80    6.00
  -9  10   1   14.00    8.60
   8 -10  -1    1.70    6.80
   8 -10  -1   -7.50    6.20
   8 -10  -1   -7.00    3.50
   8 -10  -1   -3.10    4.40
   8 -10  -1   -6.90    4.00
  -8  10   1   -1.60    5.10
  -8  10   1   -8.70    5.20
  -8  10   1   -5.60    3.80
   7 -10  -1   -1.50    4.20
   7 -10  -1    1.70    6.10
   7 -10  -1   -1.70    3.30
   7 -10  -1  -11.50    6.10
   7 -10  -1   -7.90    6.40
  -7  10   1   -2.40    3.80
  -7  10   1    1.40    3.70
  -7  10   1   -6.20    4.20
   6 -10  -1   52.99    8.90
   6 -10  -1   56.79    9.60
   6 -10  -1   51.59    5.50
   6 -10  -1   48.40    5.50
  -6  10   1   82.59   10.00
  -6  10   1   49.00    5.70
  -6  10   1   55.69    6.30
  -6  10   1   49.20    6.50
  -6  10   1   53.29    9.30
  -6  10   1   51.99    6.90
   5 -10  -1  284.37   18.50
   5 -10  -1  307.07   17.40
  -5  10   1  310.07   18.50
  -5  10   1  297.87   10.50
  -5  10   1  323.67   11.80
  -5  10   1  299.37   10.60
  -5  10   1  295.27   14.00
   4 -10  -1  442.66   18.00
   4 -10  -1  451.25   20.70
   4 -10  -1  446.36   21.70
  -4  10   1  439.66   21.50
  -4  10   1  456.75   14.20
  -4  10   1  409.86   17.40
  -4  10   1  434.86   21.60
  -4  10   1  452.55   13.50
  -4  10   1  469.85   13.40
   3 -10  -1  336.67   18.00
   3 -10  -1  293.77   14.80
  -3  10   1  289.37   10.60
  -3  10   1  303.87   17.50
  -3  10   1  306.47   10.10
  -3  10   1  272.17   14.30
  -3  10   1  303.17   10.60
  -3  10   1  332.67   18.30
   2 -10  -1  107.69   10.30
   2 -10  -1  129.89   12.70
   2 -10  -1   82.99   11.50
   2 -10  -1   81.89    5.90
  -2  10   1   98.19    7.20
  -2  10   1  122.09   13.30
  -2  10   1   76.69    5.90
  -2  10   1   82.49   10.70
  -2  10   1   82.39   11.20
  -2  10   1   76.99    9.60
  -2  10   1   96.29    6.20
  -2  10   1  103.49   10.60
   1 -10  -1  347.77   16.30
   1 -10  -1  319.87   10.60
   1 -10  -1  311.17   17.80
   1 -10  -1  332.57   11.50
  -1  10   1  339.87   19.10
  -1  10   1  327.57   11.60
  -1  10   1  330.87   17.50
  -1  10   1  315.67   17.40
  -1  10   1  330.47   12.50
  -1  10   1  282.67   15.30
  -1  10   1  307.97   16.80
   0 -10  -1  693.53   24.80
   0 -10  -1  706.23   25.60
   0 -10  -1  678.03   19.70
   0 -10  -1  686.03   27.00
   0  10   1  678.03   25.00
   0  10   1  628.94   25.70
   0  10   1  700.83   20.70
   0  10   1  721.43   28.70
   0  10   1  729.43   21.40
   0  10   1  682.63   19.40
  -1 -10  -1  559.24   18.40
  -1 -10  -1  592.54   23.80
  -1 -10  -1  603.94   19.00
  -1 -10  -1  581.74   24.70
   1  10   1  563.54   23.90
   1  10   1  603.44   19.40
   1  10   1  607.14   19.80
   1  10   1  589.24   26.50
   1  10   1  593.24   22.20
   1  10   1  572.24   17.70
  -2 -10  -1  908.21   26.60
  -2 -10  -1  865.81   32.70
  -2 -10  -1  888.11   32.00
   2  10   1  851.21   34.60
   2  10   1  881.21   28.10
   2  10   1  850.21   25.30
   2  10   1  873.61   27.00
   2  10   1  881.61   27.30
   2  10   1  863.41   31.20
  -3 -10  -1  322.87   19.90
  -3 -10  -1  319.87   14.80
  -3 -10  -1  331.87   20.10
   3  10   1  319.47   22.50
   3  10   1  318.07   15.60
   3  10   1  327.47   15.80
   3  10   1  317.17   18.00
   3  10   1  300.27   13.30
  -4 -10  -1   80.89   12.60
  -4 -10  -1   97.69   11.10
  -4 -10  -1  104.09   15.90
  -4 -10  -1   92.19   11.30
   4  10   1   96.49   12.10
   4  10   1   98.49    9.60
   4  10   1   89.09   11.60
   4  10   1   85.29   13.80
   4  10   1   92.69   14.00
  -5 -10  -1  332.37   23.10
  -5 -10  -1  343.97   22.70
  -5 -10  -1  351.86   17.30
  -5 -10  -1  323.67   17.60
   5  10   1  315.37   17.70
   5  10   1  333.37   18.10
   5  10   1  356.06   16.30
   5  10   1  348.07   19.70
   5  10   1  327.17   26.10
  -6 -10  -1  125.49   13.70
  -6 -10  -1  136.19   14.50
  -6 -10  -1  101.69   24.20
  -6 -10  -1  125.09   18.40
   6  10   1  152.78   14.60
   6  10   1  135.09   21.80
   6  10   1  142.79   14.40
  -7 -10  -1   61.99   10.80
  -7 -10  -1   39.40   11.40
  -7 -10  -1   46.10   12.20
  -7 -10  -1   46.90   10.40
   7  10   1   48.50   10.40
   7  10   1   51.29    8.50
   7  10   1   43.10   13.80
   7  10   1   53.09   10.20
   7  10   1   46.30    9.80
  -8 -10  -1   -9.90    7.50
  -8 -10  -1    2.00    8.00
  -8 -10  -1  -15.70    9.30
  -8 -10  -1    1.40    9.60
   8  10   1    5.10    6.10
   8  10   1   -9.60    7.40
   8  10   1  -14.30    7.60
   8  10   1   -1.00    7.10
  -9 -10  -1    3.20    8.90
  -9 -10  -1    2.80   10.20
  -9 -10  -1  -11.20   10.60
  -9 -10  -1    0.80    8.50
   9  10   1   -8.00    6.40
   9  10   1   -4.50    7.30
   9  10   1    6.10    8.50
   9  10   1   -9.00    7.30
 -10 -10  -1   64.49   12.80
 -10 -10  -1   20.70   14.00
 -10 -10  -1   44.00   13.90
 -10 -10  -1   70.89   13.50
  10  10   1   52.39   11.00
  10  10   1   53.99   10.20
  10  10   1   30.60   13.00
  10  10   1   65.89   13.40
 -11 -10  -1   35.60   10.70
 -11 -10  -1   28.60   14.50
  11  10   1   43.40   10.30
  11  10   1   25.10   10.30
  11  10   1   41.50   16.60
  11  10   1   53.19   12.00
  15 -11  -1   21.90    9.00
  15 -11  -1   39.60    8.90
  15 -11  -1   30.00   13.40
  15 -11  -1   14.50    8.50
 -15  11   1   12.80    7.00
 -15  11   1   18.40    8.30
 -15  11   1   52.19   11.80
  14 -11  -1   16.90    6.70
  14 -11  -1   15.30    8.50
  14 -11  -1   33.10    9.40
  14 -11  -1   15.90   11.80
 -14  11   1   18.10    7.10
 -14  11   1   39.60   11.10
  13 -11  -1   49.40   13.00
  13 -11  -1   44.80    7.80
  13 -11  -1   46.10   10.30
  13 -11  -1   54.09   10.00
  13 -11  -1   36.60    9.10
 -13  11   1   37.20    7.80
 -13  11   1   56.99   11.40
 -13  11   1   47.40    8.40
 -13  11   1   51.99   14.90
  12 -11  -1   27.00    7.60
  12 -11  -1   23.10    7.80
  12 -11  -1   25.10    9.10
  12 -11  -1   13.90   10.00
  12 -11  -1   10.80    5.60
 -12  11   1   24.30   19.30
 -12  11   1   21.40    8.60
 -12  11   1   19.10    6.10
 -12  11   1   24.80    7.10
  11 -11  -1   -6.70    5.10
  11 -11  -1   -8.50    5.40
  11 -11  -1   -9.00    7.20
  11 -11  -1  -17.20    7.40
  11 -11  -1   -8.00    4.50
 -11  11   1   -5.60    8.10
 -11  11   1   -1.00    5.00
 -11  11   1   -2.80    4.70
 -11  11   1   -9.30    6.80
  10 -11  -1   -7.50    6.70
  10 -11  -1    7.60    5.30
  10 -11  -1    4.50    7.80
  10 -11  -1   -4.20    5.60
  10 -11  -1    5.20    4.90
 -10  11   1   -8.40    4.70
 -10  11   1   14.50    6.90
 -10  11   1   -2.30    9.70
 -10  11   1   -4.90    4.80
   9 -11  -1   -4.50    4.30
   9 -11  -1   -1.80    4.10
   9 -11  -1   -1.10    7.50
   9 -11  -1    3.10    5.40
   9 -11  -1  -11.20    6.80
  -9  11   1   -2.00    6.00
  -9  11   1   -4.70    8.40
  -9  11   1    0.20    4.60
   8 -11  -1  126.09   10.60
   8 -11  -1  116.19    7.80
   8 -11  -1  104.19    8.10
   8 -11  -1  121.39   19.20
   8 -11  -1   92.49   12.20
  -8  11   1  119.29    9.80
  -8  11   1  104.49   14.70
  -8  11   1  140.79   11.80
  -8  11   1  115.89    9.90
   7 -11  -1  303.77   18.90
   7 -11  -1  288.57   20.90
   7 -11  -1  294.07   10.90
  -7  11   1  295.87   13.10
  -7  11   1  307.47   15.50
  -7  11   1  296.17   20.40
  -7  11   1  291.27   21.00
  -7  11   1  287.07   12.40
  -7  11   1  291.77   11.30
   6 -11  -1  132.39   16.70
   6 -11  -1  146.19   14.20
  -6  11   1  127.59    9.00
  -6  11   1  124.69   15.40
  -6  11   1  151.88   16.00
  -6  11   1  138.99    7.70
  -6  11   1  151.38   11.20
  -6  11   1  137.39   10.40
  -6  11   1  164.38   13.90
   5 -11  -1   62.29   10.50
   5 -11  -1   54.99    9.40
  -5  11   1   64.59    6.60
  -5  11   1   63.99    8.90
  -5  11   1   56.29    9.60
  -5  11   1   50.69    5.80
  -5  11   1   47.90    9.90
   4 -11  -1  132.09   11.80
   4 -11  -1  111.49   13.30
   4 -11  -1  136.69   15.20
  -4  11   1  115.29    7.20
  -4  11   1  127.09   10.60
  -4  11   1  117.79    7.00
  -4  11   1  122.79   14.40
   3 -11  -1 1069.29   37.20
   3 -11  -1 1034.70   32.70
   3 -11  -1 1024.60   35.80
  -3  11   1 1064.49   27.50
  -3  11   1 1090.39   27.20
  -3  11   1 1013.20   36.00
  -3  11   1  972.80   32.00
  -3  11   1 1047.40   37.30
  -3  11   1 1036.40   27.60
   2 -11  -1  294.57   18.70
   2 -11  -1  324.57   16.20
   2 -11  -1  286.27   17.40
  -2  11   1  294.17   18.00
  -2  11   1  284.17   19.20
  -2  11   1  283.67   10.80
  -2  11   1  398.16   27.50
  -2  11   1  284.17   15.50
  -2  11   1  329.57   10.90
  -2  11   1  310.47   11.70
   1 -11  -1   93.59   11.30
   1 -11  -1   79.79    5.60
   1 -11  -1   86.19    6.80
   1 -11  -1   79.59   12.70
  -1  11   1   81.19   14.10
  -1  11   1   98.69   12.50
  -1  11   1   88.49    6.90
  -1  11   1   80.59   16.50
  -1  11   1   86.89    8.00
   0 -11  -1   -1.10    3.20
   0 -11  -1   -5.40    3.80
   0 -11  -1   -3.90    5.10
   0 -11  -1   -8.70    5.10
   0  11   1   -5.80    4.80
   0  11   1   -4.50    6.30
   0  11   1   -1.80    2.50
   0  11   1    2.00    5.60
   0  11   1   -4.70    4.40
   0  11   1   -4.60    3.50
  -1 -11  -1  106.99   13.60
  -1 -11  -1  111.49   13.30
  -1 -11  -1  109.59    8.40
   1  11   1  123.59    9.50
   1  11   1  112.99    9.90
   1  11   1  115.59   12.10
   1  11   1  126.79   16.00
   1  11   1  123.29    7.70
   1  11   1  116.09   13.10
  -2 -11  -1  356.96   15.00
  -2 -11  -1  359.46   20.70
  -2 -11  -1  334.57   20.50
  -2 -11  -1  333.27   14.50
   2  11   1  368.86   23.80
   2  11   1  347.27   15.60
   2  11   1  352.56   17.00
   2  11   1  334.17   13.70
   2  11   1  336.77   19.50
   2  11   1  363.06   16.00
  -3 -11  -1  127.59   11.30
  -3 -11  -1  116.49   11.00
  -3 -11  -1  147.29   16.50
   3  11   1  138.49   12.60
   3  11   1  117.59   11.90
   3  11   1  142.19   18.90
   3  11   1  131.79   14.00
   3  11   1  130.79    9.80
  -4 -11  -1   -1.60    7.90
  -4 -11  -1    4.80    6.10
  -4 -11  -1   -2.60    7.50
   4  11   1   -0.90    7.10
   4  11   1   -5.40    9.40
   4  11   1   -6.30    6.30
   4  11   1    5.40    4.50
   4  11   1   -3.00    6.70
  -5 -11  -1   79.09   14.20
  -5 -11  -1   76.59   10.20
  -5 -11  -1   87.79   10.60
  -5 -11  -1   59.99   11.90
   5  11   1   66.99   14.80
   5  11   1   91.29   10.40
   5  11   1   66.19   10.20
   5  11   1   76.69   10.60
   5  11   1   69.19   11.60
  -6 -11  -1   25.60   10.70
  -6 -11  -1   32.00    8.70
  -6 -11  -1   34.20    9.00
  -6 -11  -1   30.70   10.50
   6  11   1   44.00    7.80
   6  11   1   34.30   12.80
   6  11   1   41.40    9.50
   6  11   1   28.40    8.90
  -7 -11  -1   55.69   13.40
  -7 -11  -1   89.49   11.80
  -7 -11  -1   96.89   12.60
  -7 -11  -1   66.29   12.70
   7  11   1   97.09   11.10
   7  11   1   74.59   11.30
   7  11   1  105.19   12.70
   7  11   1   66.39   15.90
   7  11   1  108.19   14.20
  -8 -11  -1  131.49   15.50
  -8 -11  -1  115.59   14.70
  -8 -11  -1  132.29   21.10
  -8 -11  -1   88.89   15.70
   8  11   1  112.39   13.90
   8  11   1  124.59   14.00
   8  11   1  114.89   14.70
   8  11   1   80.39   11.60
  -9 -11  -1  228.58   25.10
  -9 -11  -1  280.07   21.30
  -9 -11  -1  185.28   32.00
   9  11   1  240.28   19.00
   9  11   1  213.38   19.10
   9  11   1  240.98   17.90
   9  11   1  246.48   18.40
 -10 -11  -1    0.90   11.90
 -10 -11  -1   20.00   11.50
 -10 -11  -1   52.89   11.60
  10  11   1   40.00   11.80
  10  11   1   42.00   11.00
  10  11   1   21.00    9.80
  10  11   1   32.70    9.10
 -11 -11  -1   72.29   14.70
 -11 -11  -1   -3.20   12.70
  11  11   1   28.50   11.50
  11  11   1   10.60   10.50
  11  11   1   24.00    9.80
  14 -12  -1   -6.80    8.60
  14 -12  -1   18.30    7.70
  14 -12  -1    4.20    7.30
  14 -12  -1    1.30    9.50
 -14  12   1    5.60    6.20
 -14  12   1   29.50   10.50
 -14  12   1   -2.30    5.40
  13 -12  -1  -10.00    8.70
  13 -12  -1   -0.30    7.60
  13 -12  -1    3.90    7.10
  13 -12  -1   -6.90    5.40
 -13  12   1   -8.00    5.10
 -13  12   1    5.80    9.00
 -13  12   1   -6.00    5.10
 -13  12   1    5.70   12.00
  12 -12  -1    8.50    6.40
  12 -12  -1   -5.30    5.30
  12 -12  -1   -7.30    4.80
  12 -12  -1   -8.20    7.60
  12 -12  -1  -11.10    6.80
 -12  12   1   -0.40    5.10
 -12  12   1    4.80    7.30
 -12  12   1   -4.60    8.10
  11 -12  -1   -7.30    7.90
  11 -12  -1   -7.00    4.30
  11 -12  -1    1.10    5.30
  11 -12  -1    0.40    6.00
  11 -12  -1   -0.20    7.80
 -11  12   1   -9.10    6.30
 -11  12   1    2.50    4.90
 -11  12   1  -13.50   15.70
  10 -12  -1   52.99    6.30
  10 -12  -1   52.39    8.00
  10 -12  -1   41.50    9.70
  10 -12  -1   38.80   11.50
  10 -12  -1   57.99    7.20
 -10  12   1   60.09    9.00
 -10  12   1   48.20   11.80
 -10  12   1   50.09    7.50
   9 -12  -1  150.68   19.70
   9 -12  -1  162.68    8.90
   9 -12  -1  155.88    9.40
   9 -12  -1  131.49   16.90
   9 -12  -1  155.08   12.10
  -9  12   1  154.68   11.20
  -9  12   1  165.68   18.60
  -9  12   1  139.19    9.20
   8 -12  -1    4.10    7.50
   8 -12  -1    4.10    6.80
  -8  12   1   -5.30    7.60
  -8  12   1   -0.70    5.60
  -8  12   1    2.20    7.10
  -8  12   1    0.70    4.20
  -8  12   1    2.50    3.80
   7 -12  -1   16.60    8.10
  -7  12   1   17.30    8.40
  -7  12   1   16.90    5.00
  -7  12   1   14.20   10.80
  -7  12   1   21.70    5.40
  -7  12   1   23.50    5.30
  -7  12   1   16.60    4.20
   6 -12  -1  200.78   17.40
   6 -12  -1  304.87   25.80
  -6  12   1  172.68   11.70
  -6  12   1  225.58    9.40
  -6  12   1  229.08    9.50
  -6  12   1  214.38   18.70
  -6  12   1  223.08   18.50
  -6  12   1  253.57   17.10
  -6  12   1  221.18   13.40
   5 -12  -1  579.14   26.50
   5 -12  -1  594.74   28.20
  -5  12   1  569.04   21.70
  -5  12   1  565.74   27.30
  -5  12   1  579.54   18.00
  -5  12   1  576.74   27.30
   4 -12  -1  263.37   21.40
   4 -12  -1  223.98   19.20
   4 -12  -1  237.88   15.10
  -4  12   1  217.58   13.60
  -4  12   1  223.98   18.10
  -4  12   1  233.68   18.70
  -4  12   1  224.38    9.60
   3 -12  -1   25.70    8.10
   3 -12  -1   27.20    7.80
   3 -12  -1   25.90    6.60
  -3  12   1   30.40    9.20
  -3  12   1   27.20    6.30
  -3  12   1   26.90    4.70
  -3  12   1   27.00    8.70
  -3  12   1   28.00    4.20
  -3  12   1   27.20    4.20
   2 -12  -1   14.60    6.20
  -2  12   1   19.80    9.00
  -2  12   1   18.60    4.20
  -2  12   1   18.70    8.50
  -2  12   1   18.80    3.90
  -2  12   1    8.30    5.80
  -2  12   1   12.50    4.90
  -2  12   1    8.50    6.40
   1 -12  -1  339.97   18.30
   1 -12  -1  310.17   11.70
  -1  12   1  332.57   21.50
  -1  12   1  319.77   12.30
  -1  12   1  311.17   13.00
  -1  12   1  290.07   18.90
  -1  12   1  294.27   19.00
   0 -12  -1  160.38    9.60
   0 -12  -1  151.98    8.60
   0 -12  -1  163.68   15.40
   0 -12  -1  183.28   16.10
   0  12   1  163.58   15.20
   0  12   1  165.08   10.10
   0  12   1  178.58    8.60
   0  12   1  153.48   15.00
   0  12   1  156.68   11.10
   0  12   1  183.38   18.50
  -1 -12  -1   29.90   15.60
  -1 -12  -1   39.80    6.60
  -1 -12  -1   17.80    8.00
  -1 -12  -1   25.20    5.60
   1  12   1   20.70    9.00
   1  12   1   22.80    8.10
   1  12   1   18.90    6.70
   1  12   1   37.10    5.20
   1  12   1   23.70    8.20
   1  12   1   22.50    6.10
  -2 -12  -1  128.19   15.50
  -2 -12  -1  121.69   11.50
  -2 -12  -1   95.59    9.80
  -2 -12  -1  107.99   15.30
   2  12   1  112.69   12.50
   2  12   1   75.79   11.40
   2  12   1  114.49    8.90
   2  12   1  112.99   11.50
   2  12   1  113.59   11.00
   2  12   1  116.59   18.40
  -3 -12  -1  304.77   15.40
  -3 -12  -1  325.97   21.70
  -3 -12  -1  304.57   15.20
  -3 -12  -1  292.17   20.80
   3  12   1  281.87   25.10
   3  12   1  284.87   23.90
   3  12   1  311.67   20.00
   3  12   1  302.17   13.90
   3  12   1  309.47   16.10
  -4 -12  -1  498.95   20.80
  -4 -12  -1  557.14   29.80
  -4 -12  -1  527.55   28.20
  -4 -12  -1  519.15   21.30
   4  12   1  523.15   22.30
   4  12   1  530.35   31.70
   4  12   1  524.15   22.10
   4  12   1  536.05   20.30
   4  12   1  499.35   25.20
  -5 -12  -1   77.19   13.30
  -5 -12  -1   82.69   12.80
  -5 -12  -1   92.69   12.20
   5  12   1   64.19   14.90
   5  12   1   95.49   10.80
   5  12   1   88.69   13.30
   5  12   1   75.79   10.90
   5  12   1  117.39   12.90
  -6 -12  -1   65.59   13.70
  -6 -12  -1   91.99   12.10
  -6 -12  -1   63.59   13.20
  -6 -12  -1   79.79   10.60
   6  12   1   64.39   10.30
   6  12   1   66.99   15.40
   6  12   1   69.49    8.90
   6  12   1   72.39   10.70
   6  12   1   78.69   12.00
  -7 -12  -1   68.29   11.30
  -7 -12  -1   47.90   12.90
  -7 -12  -1   44.70   13.20
  -7 -12  -1   76.29   11.50
   7  12   1   49.80   15.00
   7  12   1   61.89   11.10
   7  12   1   64.19   12.30
   7  12   1   73.69   11.60
   7  12   1   54.69    9.00
  -8 -12  -1  114.89   15.10
  -8 -12  -1   89.09   15.70
  -8 -12  -1  131.49   16.10
  -8 -12  -1   88.89   17.20
   8  12   1   73.09   11.10
   8  12   1  109.59   13.80
   8  12   1  126.39   15.60
   8  12   1   94.89   14.00
  -9 -12  -1    8.50    8.60
  -9 -12  -1    5.90   11.80
  -9 -12  -1   -2.90    9.60
   9  12   1    4.50    7.90
   9  12   1    8.30    7.70
   9  12   1   13.40    9.40
   9  12   1   11.90    8.90
 -10 -12  -1    1.20    9.10
 -10 -12  -1    2.30   12.40
  10  12   1    5.40    9.30
  10  12   1    7.40    8.90
  10  12   1   21.90   10.10
  10  12   1   14.60    9.00
  14 -13  -1    6.50   11.70
  14 -13  -1   14.70    8.60
  14 -13  -1    8.60   12.10
  14 -13  -1   -9.20    6.20
 -14  13   1   13.90    7.10
  13 -13  -1   39.00    7.30
  13 -13  -1   37.20   10.30
  13 -13  -1   38.90    8.50
  13 -13  -1   16.50   11.70
 -13  13   1   48.80    8.30
  12 -13  -1   -5.70   17.20
  12 -13  -1    4.90    6.30
  12 -13  -1    8.70    7.60
  12 -13  -1    1.50    5.90
  12 -13  -1    3.40    5.30
 -12  13   1    0.10    5.20
 -12  13   1   10.70    9.80
  11 -13  -1   12.20    5.80
  11 -13  -1   -2.00    4.60
  11 -13  -1    6.40    8.20
  11 -13  -1   -4.80    7.90
  11 -13  -1   -3.10    5.30
 -11  13   1    6.90    6.70
 -11  13   1    4.40    8.60
 -11  13   1    2.60    4.90
  10 -13  -1   -2.10    8.50
  10 -13  -1    0.30    7.20
 -10  13   1    3.70    6.90
 -10  13   1   15.40   11.40
 -10  13   1   -5.60    8.10
 -10  13   1    7.50    5.00
 -10  13   1   -3.00    4.50
   9 -13  -1  361.96   22.90
   9 -13  -1  423.86   27.60
  -9  13   1  381.16   16.40
  -9  13   1  392.46   25.60
  -9  13   1  384.16   25.50
  -9  13   1  370.26   14.20
  -9  13   1  400.36   16.40
   8 -13  -1  171.78   17.20
   8 -13  -1  198.08   20.90
  -8  13   1  200.28   10.90
  -8  13   1  177.48   11.00
  -8  13   1  159.68   13.90
  -8  13   1  160.68   19.10
   7 -13  -1  208.08   23.80
   7 -13  -1  281.37   22.30
  -7  13   1  279.77   11.30
  -7  13   1  264.37   20.70
  -7  13   1  261.27   21.70
  -7  13   1  288.07   14.80
  -7  13   1  250.67   12.20
   6 -13  -1   50.09   14.00
   6 -13  -1   31.60    9.60
  -6  13   1   36.60    6.50
  -6  13   1   34.00    9.20
  -6  13   1   45.00    8.40
  -6  13   1   39.40   10.60
  -6  13   1   22.30    6.60
   5 -13  -1   30.60   11.90
   5 -13  -1   23.70    8.70
  -5  13   1   36.00    4.70
  -5  13   1   38.70    9.70
  -5  13   1   54.19   11.80
  -5  13   1   31.10    6.10
   4 -13  -1   87.59   12.30
   4 -13  -1  109.99   11.70
   4 -13  -1  111.39   14.30
  -4  13   1   89.59   13.20
  -4  13   1   88.09   10.30
  -4  13   1   83.49   12.40
  -4  13   1  110.69    7.00
   3 -13  -1   -1.50    6.60
   3 -13  -1   -3.90    6.00
  -3  13   1   -1.30    2.90
  -3  13   1  -13.40    6.90
  -3  13   1   -7.40    4.90
  -3  13   1   -8.10    6.60
   2 -13  -1   -2.50    6.30
  -2  13   1   -2.40    7.80
  -2  13   1   -5.90    4.50
  -2  13   1   -0.50    3.70
  -2  13   1    4.30    7.70
  -2  13   1    2.20    7.30
  -2  13   1    6.00    3.30
   1 -13  -1    2.80    6.30
   1 -13  -1    0.60    3.30
  -1  13   1    2.80    6.90
  -1  13   1    7.10    3.60
  -1  13   1    9.10    3.20
  -1  13   1    5.20    7.90
  -1  13   1   -0.30    4.20
  -1  13   1    0.20    8.00
  -1  13   1   -2.40    5.40
   0 -13  -1  218.08   10.70
   0 -13  -1  196.58    9.60
   0 -13  -1  211.28   17.50
   0 -13  -1  209.08   18.00
   0  13   1  199.28   17.60
   0  13   1  217.38    9.70
   0  13   1  207.18   19.90
   0  13   1  195.38   11.90
   0  13   1  216.28   11.30
   0  13   1  185.48   16.80
  -1 -13  -1  114.49   15.50
  -1 -13  -1  115.49    8.80
  -1 -13  -1  112.09    9.60
  -1 -13  -1  105.19   15.70
   1  13   1  123.59   11.10
   1  13   1   85.49   12.30
   1  13   1  117.79   18.20
   1  13   1  127.59   10.40
   1  13   1  116.89    8.40
   1  13   1  113.89   14.00
  -2 -13  -1  245.18   12.80
  -2 -13  -1  194.28   18.60
  -2 -13  -1  224.38   19.30
  -2 -13  -1  245.68   13.30
   2  13   1  213.98   22.10
   2  13   1  234.38   16.10
   2  13   1  235.68   14.20
   2  13   1  241.18   18.50
   2  13   1  235.48   13.60
   2  13   1  224.28   11.50
  -3 -13  -1  530.45   21.20
  -3 -13  -1  501.45   27.00
  -3 -13  -1  536.65   20.30
  -3 -13  -1  608.54   30.70
   3  13   1  539.85   21.50
   3  13   1  536.55   19.70
   3  13   1  477.65   25.70
   3  13   1  527.05   30.90
   3  13   1  544.85   21.80
  -4 -13  -1   14.90    6.70
  -4 -13  -1    1.80    8.20
  -4 -13  -1    4.00    6.40
  -4 -13  -1   13.30    8.80
   4  13   1   20.10    6.00
   4  13   1    7.50    7.20
   4  13   1   13.70    8.60
   4  13   1    2.00   10.70
   4  13   1   11.70    7.20
  -5 -13  -1    1.20    8.40
  -5 -13  -1   -1.50    9.00
  -5 -13  -1    1.80    6.70
  -5 -13  -1   -2.60    8.40
   5  13   1    4.70    8.70
   5  13   1   -3.00    4.70
   5  13   1   -2.10    6.40
   5  13   1  -13.40   10.80
   5  13   1    5.40    6.70
  -6 -13  -1   11.00    7.30
  -6 -13  -1  -12.70    9.00
  -6 -13  -1   -9.00    7.60
  -6 -13  -1   -0.50    6.90
   6  13   1    2.10    7.10
   6  13   1  -12.60   11.00
   6  13   1    2.80    7.50
   6  13   1    9.30    7.50
   6  13   1   -2.60    5.50
  -7 -13  -1   36.40   12.00
  -7 -13  -1   21.00    8.50
  -7 -13  -1   19.40   11.40
  -7 -13  -1   19.50   11.30
   7  13   1   38.10    9.70
   7  13   1   17.20   13.70
   7  13   1   16.50    9.40
   7  13   1   31.50    9.80
   7  13   1   28.10    7.80
  -8 -13  -1  132.29   15.10
  -8 -13  -1   83.39   14.70
  -8 -13  -1   93.49   16.60
   8  13   1  112.99   13.90
   8  13   1  129.59   15.80
   8  13   1  110.89   15.70
   8  13   1  141.09   16.20
   8  13   1   64.59   17.80
  -9 -13  -1   33.90   10.50
  -9 -13  -1   31.30   14.40
   9  13   1   27.50    8.70
   9  13   1   43.70   12.10
   9  13   1   32.90   10.10
   9  13   1   44.30   11.70
  13 -14  -1   10.20    6.40
  13 -14  -1   13.50   12.20
  13 -14  -1   13.00    9.10
 -13  14   1    2.80    5.20
 -13  14   1   25.40    8.30
  12 -14  -1   35.60   10.10
  12 -14  -1   31.30   12.30
 -12  14   1   41.80    9.10
 -12  14   1   38.10    6.90
 -12  14   1   29.20   11.00
 -12  14   1   26.00    6.20
  11 -14  -1   32.60   12.10
  11 -14  -1   23.50    9.60
 -11  14   1   30.20    7.70
 -11  14   1    9.20    9.40
 -11  14   1   28.80    6.60
 -11  14   1   28.90    5.70
  10 -14  -1  257.37   20.70
  10 -14  -1  263.87   24.50
 -10  14   1  263.37   23.70
 -10  14   1  250.67   13.60
 -10  14   1  234.18   11.50
 -10  14   1  246.48   22.50
 -10  14   1  289.97   14.40
   9 -14  -1    9.40    8.50
   9 -14  -1    9.50    9.20
  -9  14   1   12.00    4.80
  -9  14   1   19.10    9.10
  -9  14   1   27.10    6.40
  -9  14   1   29.90   11.40
  -9  14   1   16.00    4.50
   8 -14  -1    7.80    8.70
   8 -14  -1   -5.70    7.00
  -8  14   1    9.40    8.60
  -8  14   1    9.60    4.60
  -8  14   1    7.50    9.70
   7 -14  -1  157.38   17.60
   7 -14  -1  196.98   20.70
  -7  14   1  192.38   20.00
  -7  14   1  174.58   19.00
  -7  14   1  131.29   17.70
  -7  14   1  171.18    9.90
   6 -14  -1  318.17   23.90
   6 -14  -1  275.07   20.00
  -6  14   1  275.87   14.60
  -6  14   1  279.17   13.20
  -6  14   1  282.17   22.10
  -6  14   1  335.07   26.20
  -6  14   1  311.47   15.60
   5 -14  -1  136.59   15.60
   5 -14  -1  132.19   18.70
  -5  14   1  139.59   11.50
  -5  14   1  144.59   17.40
  -5  14   1  122.39   17.20
  -5  14   1  138.59    8.00
   4 -14  -1   66.59   10.10
   4 -14  -1   86.89   16.60
   4 -14  -1   53.39   10.50
  -4  14   1   56.29   11.70
  -4  14   1   45.30   10.50
  -4  14   1   57.99    6.00
   3 -14  -1    0.70    6.30
  -3  14   1    1.60    8.10
  -3  14   1    3.40    7.80
  -3  14   1    5.70    3.20
   2 -14  -1  332.27   19.40
  -2  14   1  313.77   21.10
  -2  14   1  336.37   21.20
  -2  14   1  322.67   12.70
  -2  14   1  327.97   23.30
  -2  14   1  322.67   11.80
  -2  14   1  324.57   11.70
   1 -14  -1   66.59   10.60
  -1  14   1   59.79   10.50
  -1  14   1   70.69    8.50
  -1  14   1   64.79    6.70
  -1  14   1   68.19   12.20
  -1  14   1   71.89   11.60
  -1  14   1   63.89    6.00
  -1  14   1   75.59    7.90
   0 -14  -1   -6.80    4.30
   0 -14  -1   -4.40    3.40
   0 -14  -1   -8.90    6.50
   0  14   1   -6.20    4.20
   0  14   1   -4.20    7.70
   0  14   1   -2.40    7.10
   0  14   1   -4.20    6.50
   0  14   1   -5.90    6.50
   0  14   1   -1.80    3.20
  -1 -14  -1   12.80    8.20
  -1 -14  -1   16.20    8.60
  -1 -14  -1   12.20    4.60
  -1 -14  -1   12.00    5.40
   1  14   1    6.80    7.60
   1  14   1   14.50    4.30
   1  14   1    9.10    5.80
   1  14   1    9.20    9.00
   1  14   1    7.00    8.50
   1  14   1   10.60    5.40
  -2 -14  -1   -3.40   13.30
  -2 -14  -1   -8.30    6.40
  -2 -14  -1   -4.90    4.40
  -2 -14  -1   -0.10    5.40
   2  14   1    5.50    7.30
   2  14   1   -3.80    5.30
   2  14   1   -7.40    5.90
   2  14   1   -1.40    3.80
   2  14   1  -10.90    8.70
  -3 -14  -1  128.99   11.20
  -3 -14  -1  133.59   18.70
  -3 -14  -1  150.38   12.40
  -3 -14  -1  131.89   16.50
   3  14   1  125.89   12.00
   3  14   1  135.89   15.60
   3  14   1  129.09   10.30
   3  14   1  131.09   12.50
  -4 -14  -1   46.70   12.10
  -4 -14  -1   82.99   14.60
  -4 -14  -1   77.49    9.80
   4  14   1   65.69    8.10
   4  14   1   66.79   11.90
   4  14   1   48.40   14.00
   4  14   1   95.09   11.60
   4  14   1   64.69    9.60
  -5 -14  -1   51.79    9.20
  -5 -14  -1   46.40   10.70
  -5 -14  -1   47.70    8.90
  -5 -14  -1   33.90   12.40
   5  14   1   10.70   11.90
   5  14   1   27.80    6.90
   5  14   1   51.49    9.50
   5  14   1   30.70   10.20
   5  14   1   42.20    8.80
  -6 -14  -1   76.39   15.00
  -6 -14  -1   78.29   14.50
   6  14   1   70.99   16.70
   6  14   1   82.79   11.60
   6  14   1   86.19   14.20
   6  14   1   83.39   10.20
   6  14   1   91.09   12.00
  -7 -14  -1   33.70   12.50
  -7 -14  -1   37.10    8.70
  -7 -14  -1   29.60   11.70
   7  14   1   53.19   12.00
   7  14   1   33.20   10.40
   7  14   1   32.20   12.00
   7  14   1   28.40    7.80
   7  14   1   21.70   14.80
  -8 -14  -1   10.30   11.50
  -8 -14  -1    5.80    8.20
  -8 -14  -1   23.90   15.30
   8  14   1   16.30    9.80
   8  14   1   14.40    8.50
   8  14   1   16.80    9.20
   8  14   1   21.30    8.60
   8  14   1  -11.10   12.30
  12 -15  -1    2.30    8.70
  12 -15  -1   10.60   10.80
 -12  15   1    7.80    5.40
 -12  15   1    7.10    5.40
 -12  15   1   26.90    7.70
  11 -15  -1    0.00   10.60
  11 -15  -1   -5.20    7.30
 -11  15   1    2.60    9.70
 -11  15   1   13.30    6.40
 -11  15   1    7.60    4.90
 -11  15   1    3.70    5.20
  10 -15  -1  168.98   23.00
  10 -15  -1  139.49   17.20
 -10  15   1  167.78   11.20
 -10  15   1  153.28   20.30
   9 -15  -1  279.77   25.20
   9 -15  -1  201.78   19.50
  -9  15   1  240.68   21.90
  -9  15   1  263.97   12.80
  -9  15   1  259.77   23.20
   8 -15  -1  100.49   14.50
   8 -15  -1  109.59   15.80
  -8  15   1  125.09    8.80
  -8  15   1  118.09   17.80
  -8  15   1  153.58   18.90
   7 -15  -1   54.19   12.00
   7 -15  -1   27.30    8.90
  -7  15   1   34.90    5.20
  -7  15   1   36.10    6.20
  -7  15   1   31.10   16.50
  -7  15   1   23.00    9.80
   6 -15  -1   14.80    9.30
   6 -15  -1    7.50    8.00
  -6  15   1    7.30    3.60
  -6  15   1    4.60    8.00
  -6  15   1    0.30    5.70
  -6  15   1   12.50    8.90
   5 -15  -1   61.69   11.10
   5 -15  -1   70.39   12.90
  -5  15   1   66.89   13.80
  -5  15   1   62.89    6.00
  -5  15   1   45.20   11.20
   4 -15  -1   12.20    8.50
   4 -15  -1   19.10    7.30
  -4  15   1   -3.60    7.60
  -4  15   1    5.30   14.20
  -4  15   1   14.30    3.50
   3 -15  -1   55.39    9.70
  -3  15   1   40.60    5.30
  -3  15   1   26.20    9.30
  -3  15   1   34.00   11.00
   2 -15  -1    2.50    6.70
  -2  15   1    4.90    2.80
  -2  15   1    8.50    3.20
  -2  15   1   -3.60    7.90
  -2  15   1   12.70    8.70
  -2  15   1   -0.40    7.40
  -2  15   1    0.60    3.70
   1 -15  -1   61.19   10.50
  -1  15   1   70.99   11.80
  -1  15   1   38.20   10.30
  -1  15   1   42.70   11.30
  -1  15   1   58.39    7.20
  -1  15   1   65.89    8.50
  -1  15   1   51.79    5.80
  -1  15   1   58.39    6.30
   0 -15  -1   88.69    6.90
   0 -15  -1   99.79    7.70
   0 -15  -1   88.69   12.90
   0  15   1  107.39    9.80
   0  15   1   78.39   13.80
   0  15   1   90.99    7.30
   0  15   1  113.49    9.80
   0  15   1   94.59   13.30
   0  15   1   93.99   14.60
  -1 -15  -1  105.49    8.90
  -1 -15  -1  106.09    8.30
  -1 -15  -1   90.59   18.10
  -1 -15  -1  101.19   16.30
   1  15   1  114.89   10.20
   1  15   1   69.09   23.90
   1  15   1   83.19   11.80
   1  15   1   70.29   12.50
   1  15   1  110.89   10.90
   1  15   1   89.19    8.00
  -2 -15  -1  236.88   20.40
  -2 -15  -1  222.38   19.60
  -2 -15  -1  242.28   12.90
  -2 -15  -1  225.98   11.90
   2  15   1  238.08   13.80
   2  15   1  222.68   11.80
   2  15   1  237.88   14.60
   2  15   1  209.28   22.80
   2  15   1  198.88   18.40
  -3 -15  -1  130.29   18.90
  -3 -15  -1  136.59   10.80
  -3 -15  -1  154.68   11.70
  -3 -15  -1  115.19   16.50
   3  15   1  134.09   12.00
   3  15   1  107.29   16.90
   3  15   1  129.09   21.20
   3  15   1  128.89   10.20
   3  15   1  152.48   13.40
  -4 -15  -1   13.70    6.40
  -4 -15  -1    4.00    7.70
  -4 -15  -1    9.10    6.70
  -4 -15  -1  -10.60    9.00
   4  15   1   -4.60    6.60
   4  15   1   -0.40   10.30
   4  15   1   -2.40    6.30
   4  15   1   -7.40   10.30
   4  15   1    3.60    6.40
  -5 -15  -1    4.90   10.60
  -5 -15  -1   -9.20    9.30
  -5 -15  -1   25.10    9.00
   5  15   1    5.10    5.60
   5  15   1    8.10    7.60
   5  15   1    0.20   13.00
   5  15   1    6.70    6.60
   5  15   1   15.00    9.10
  -6 -15  -1    1.50    6.60
  -6 -15  -1    1.70    9.10
  -6 -15  -1    0.80   10.00
   6  15   1  -16.90   11.60
   6  15   1   23.30    8.10
   6  15   1    5.80    5.70
   6  15   1   -4.80    7.60
  -7 -15  -1   36.40   13.50
  -7 -15  -1   28.30   12.90
   7  15   1   26.70   10.70
   7  15   1   45.70   10.70
   7  15   1   54.39   10.20
   7  15   1   52.69   11.00
   7  15   1   23.90   15.30
  11 -16  -1   31.90   11.10
  11 -16  -1   51.19   14.00
 -11  16   1   51.29    7.40
 -11  16   1   54.09   15.80
  10 -16  -1   45.30   12.60
  10 -16  -1   33.70   10.60
 -10  16   1   45.70    6.40
 -10  16   1   34.70   12.10
   9 -16  -1    8.30    8.50
   9 -16  -1   15.70   10.60
  -9  16   1    1.10    7.90
  -9  16   1    2.80    4.20
   8 -16  -1   29.20    9.60
   8 -16  -1   27.10   11.50
  -8  16   1   33.20    5.30
  -8  16   1   45.70   15.10
  -8  16   1   28.40   11.10
   7 -16  -1   56.99   10.90
   7 -16  -1   86.29   15.30
  -7  16   1   82.49   14.50
  -7  16   1   61.19   13.40
  -7  16   1   86.09    9.70
   6 -16  -1    8.70    9.90
  -6  16   1   15.00    5.80
  -6  16   1   18.20    3.60
  -6  16   1   16.60   10.10
  -6  16   1    5.00    8.20
   5 -16  -1   23.00   14.20
  -5  16   1    9.60    9.20
  -5  16   1   12.00    6.30
  -5  16   1   18.50   12.80
  -5  16   1    3.80    3.00
   4 -16  -1    2.70    6.70
  -4  16   1   15.40    8.30
  -4  16   1   -9.30    7.50
   3 -16  -1  159.78   16.30
  -3  16   1  164.68   19.70
  -3  16   1  147.09    7.10
  -3  16   1  167.88   18.40
   2 -16  -1  149.88   16.30
  -2  16   1  125.99    7.20
  -2  16   1  134.49    7.20
  -2  16   1  142.89   19.00
  -2  16   1  140.59   17.10
   1 -16  -1  192.18   18.30
  -1  16   1  181.28    9.40
  -1  16   1  192.18   10.90
  -1  16   1  155.98    8.00
  -1  16   1  175.88   19.90
  -1  16   1  173.08    8.70
  -1  16   1  199.48   18.50
  -1  16   1  164.18   17.60
   0 -16  -1  169.28   18.50
   0  16   1  154.28   17.80
   0  16   1  173.28   20.50
   0  16   1  197.08   12.00
   0  16   1  145.09    8.50
   0  16   1  164.68   16.80
   0  16   1  166.78    9.90
  -1 -16  -1  265.87   21.60
  -1 -16  -1  241.78   20.70
  -1 -16  -1  274.97   12.30
  -1 -16  -1  267.77   11.50
   1  16   1  259.17   24.50
   1  16   1  266.47   14.60
   1  16   1  217.88   19.10
   1  16   1  221.08   18.60
   1  16   1  268.77   14.70
   1  16   1  234.48   11.40
  -2 -16  -1    8.90    9.20
  -2 -16  -1   25.10    6.20
  -2 -16  -1   10.30    9.00
  -2 -16  -1   23.00    5.50
   2  16   1    9.90   11.40
   2  16   1   12.70    8.70
   2  16   1   18.40    7.00
   2  16   1   11.70    4.80
   2  16   1   23.50    6.60
  -3 -16  -1   18.30   11.00
  -3 -16  -1    7.70    9.50
  -3 -16  -1   12.50    6.50
  -3 -16  -1   16.80    6.30
   3  16   1   11.10    9.90
   3  16   1   20.10    5.60
   3  16   1   -1.30   11.30
   3  16   1   21.60    7.20
   3  16   1   18.60    7.50
  -4 -16  -1   56.29   22.80
  -4 -16  -1   71.39    9.50
  -4 -16  -1   54.29   13.30
   4  16   1   74.29    9.50
   4  16   1   37.10   14.00
   4  16   1   60.99   12.40
   4  16   1   61.29    9.50
   4  16   1   57.19    9.30
  -5 -16  -1   10.40    8.50
  -5 -16  -1    2.40    6.90
  -5 -16  -1    9.90   10.10
   5  16   1  -17.90   10.90
   5  16   1   14.90    7.60
   5  16   1   12.90    7.60
   5  16   1    4.60    5.50
  -6 -16  -1   11.90   10.30
  -6 -16  -1   -1.40    9.70
   6  16   1    4.20    6.70
   6  16   1    1.70    7.80
   6  16   1   19.80    8.20
   6  16   1    4.30   13.00
  10 -17  -1   19.30   12.10
  10 -17  -1   23.30   14.70
 -10  17   1   21.40    5.00
 -10  17   1   30.90   13.10
   9 -17  -1    5.70   10.50
   9 -17  -1   20.70    9.80
  -9  17   1   18.70    4.50
  -9  17   1   14.50    8.70
   8 -17  -1   -5.20    9.80
   8 -17  -1   -2.70    7.40
  -8  17   1   -3.70    7.60
  -8  17   1   -4.10    3.70
   7 -17  -1    3.30    9.40
  -7  17   1    4.10    5.60
  -7  17   1   -0.50    3.30
  -7  17   1    3.70    8.20
   6 -17  -1   95.39   16.40
  -6  17   1  105.79   17.30
  -6  17   1   84.89    9.80
  -6  17   1   85.59   14.20
  -5  17   1   31.10    7.50
  -5  17   1   34.80   10.60
  -5  17   1   41.80   12.20
   4 -17  -1  155.58   16.40
  -4  17   1  137.59   19.10
  -4  17   1  152.98   20.10
   3 -17  -1  122.79   16.10
  -3  17   1  107.59   18.50
  -3  17   1  163.78   21.40
   2 -17  -1   51.59   13.40
  -2  17   1   37.20   11.20
  -2  17   1   59.19   13.40
   1 -17  -1    1.90    8.00
  -1  17   1   -0.60    2.70
  -1  17   1   -5.30    3.70
  -1  17   1    4.80   10.30
  -1  17   1    9.10    5.10
  -1  17   1   -3.40    3.20
  -1  17   1   -1.50    8.60
   0 -17  -1   27.60    9.60
   0  17   1    8.40   10.20
   0  17   1   21.40    6.10
   0  17   1   11.50    5.80
   0  17   1   29.20    5.30
   0  17   1   13.50   10.50
   0  17   1   27.90   12.10
  -1 -17  -1  230.38   10.50
  -1 -17  -1  258.47   21.90
   1  17   1  216.68   12.90
   1  17   1  237.18   14.40
   1  17   1  242.68   25.00
   1  17   1  202.88   10.60
  -2 -17  -1  185.68   11.40
  -2 -17  -1  211.68   21.10
  -2 -17  -1  167.58   11.10
   2  17   1  156.08   22.80
   2  17   1  183.88   14.20
   2  17   1  154.98   10.20
   2  17   1  177.78   13.70
  -3 -17  -1   23.30   10.00
  -3 -17  -1    5.40    5.70
  -3 -17  -1    5.80    8.50
   3  17   1   11.50    6.80
   3  17   1   11.70    5.10
   3  17   1   -2.60   10.70
  -4 -17  -1   12.20    9.60
  -4 -17  -1    0.20    6.50
   4  17   1    5.10    7.00
   4  17   1   -4.40    6.70
   4  17   1   -6.80   10.70
   4  17   1   -0.20    4.70
   8 -18  -1   38.40   13.30
  -8  18   1   32.20   10.60
  -8  18   1   49.60    5.50
   7 -18  -1    8.40   10.90
  -7  18   1   11.20    9.00
  -7  18   1   12.80    6.70
   6 -18  -1   -3.80    8.50
  -6  18   1   -4.30    7.90
  -6  18   1   -5.00    5.60
  -5  18   1   -2.30    6.40
  -5  18   1   10.70   10.10
   4 -18  -1   26.10    9.90
  -4  18   1   16.70    9.80
  -4  18   1   18.40   10.40
   3 -18  -1    9.50    7.70
  -3  18   1   15.60    9.90
  -3  18   1    9.70   11.00
   2 -18  -1  174.78   17.90
  -2  18   1  135.99   18.40
  -2  18   1  135.39   20.30
   1 -18  -1  222.98   19.90
  -1  18   1  156.78   21.40
   0 -18  -1  132.09   17.40
   0  18   1  119.99    8.10
   0  18   1   82.49   16.10
   0  18   1  103.99    8.70
   0  18   1  105.19   16.50
   0  18   1  125.09   10.20
  -1 -18  -1   45.20   12.00
   1  18   1   33.20    7.00
   1  18   1   15.70   11.10
   1  18   1   34.30    5.70
   1  18   1   32.00    4.80
   1  18   1   39.80    6.60
  -2 -18  -1   27.80   10.90
  -2 -18  -1   17.90   10.30
  -2 -18  -1   25.10    8.60
   2  18   1   19.00    7.20
   2  18   1   20.30    4.90
   2  18   1   20.60    6.40
   2  18   1   19.00   12.00
  -6  19   1   11.20    7.40
  -6  19   1   10.80    9.40
  -5  19   1   37.00    8.60
  -5  19   1   29.80   10.80
   4 -19  -1  136.89   16.40
  -4  19   1  112.49   19.30
  -4  19   1  146.69   13.70
   3 -19  -1   57.79   10.40
  -3  19   1   52.79   14.60
   2 -19  -1   18.40    8.60
  -2  19   1   -9.30   12.50
  -2  19   1   15.40    9.80
   1 -19  -1   18.30    8.90
  -1  19   1    6.30    9.70
  -1  19   1   31.60   11.00
   0  19  -2   22.30    5.80
   0  19  -2   31.70   11.10
   0  19  -2   18.20    8.10
   0 -19   2   26.60   10.50
  -1  19  -2   -4.10    8.30
  -1  19  -2    8.00    7.00
  -1  19  -2   -8.00    3.40
  -1  19  -2    2.50    4.40
   1 -19   2    7.50    8.40
  -2  19  -2    1.70    6.20
  -2  19  -2    1.30    4.20
  -2  19  -2  -11.10    7.40
   2 -19   2    0.50    6.80
  -3  19  -2    9.30    7.20
  -3  19  -2   -0.60    8.30
  -3  19  -2   10.90    4.50
   3 -19   2   14.30    8.60
  -4  19  -2   11.90    9.10
  -4  19  -2    6.90    7.00
  -4  19  -2    8.00    4.30
   4 -19   2   10.40    9.20
  -5  19  -2   47.80    9.70
  -5  19  -2   50.29   12.90
  -5  19  -2   47.70    6.80
   3  18  -2    4.20    5.30
   3  18  -2    7.70    5.70
   3  18  -2   -1.80    5.70
   3  18  -2   -9.50    9.70
  -3 -18   2   20.10   10.80
   2  18  -2   11.20    4.90
   2  18  -2    7.60    5.30
   2  18  -2    2.30   10.50
   2  18  -2   18.30    5.50
  -2 -18   2   12.30    9.10
   1  18  -2   -1.60    8.60
   1  18  -2   -2.80    4.20
  -1 -18   2    6.40    7.70
   0  18  -2   33.20    8.70
   0  18  -2   41.10    6.60
   0  18  -2   33.00   10.60
   0  18  -2   38.20    6.40
   0 -18   2   51.49   11.70
  -1  18  -2   15.00    5.00
  -1  18  -2   -1.00    7.60
  -1  18  -2   15.70    7.40
   1 -18   2   10.80    9.10
  -2  18  -2   -0.30    6.60
  -2  18  -2   -6.70    7.50
  -2  18  -2    5.80    4.30
  -2  18  -2  -16.30    8.90
   2 -18   2  -12.40    7.80
  -3  18  -2   -0.30    6.80
  -3  18  -2    4.20    4.00
  -3  18  -2    1.80    7.50
  -3  18  -2   -1.10   11.20
   3 -18   2    5.20    8.20
  -4  18  -2   -9.40    6.00
  -4  18  -2    3.90    4.10
  -4  18  -2    6.40    8.20
   4 -18   2    2.40    8.00
  -5  18  -2   -0.40    6.20
  -5  18  -2   10.90    4.90
  -5  18  -2   17.30    9.10
  -6  18  -2  148.39   19.00
  -6  18  -2  162.08   11.40
  -6  18  -2  142.79   13.50
   6 -18   2  175.68   23.60
  -7  18  -2  116.49   12.40
  -7  18  -2  130.29   18.00
  -7  18  -2  149.79   11.60
   7 -18   2  154.48   23.30
  -8  18  -2   28.40    6.30
  -8  18  -2   23.20    6.20
  -8  18  -2   23.80    9.00
   8 -18   2   22.10   11.70
   5  17  -2    7.70    7.30
   5  17  -2   28.30   10.10
   5  17  -2    8.70    7.00
   5  17  -2   -0.50   11.40
  -5 -17   2   13.30    9.50
  -5 -17   2    2.20    6.00
  -5 -17   2   27.00   11.40
   4  17  -2  -13.10   10.80
   4  17  -2   11.10    6.30
   4  17  -2   -4.50    5.10
  -4 -17   2    3.80    5.50
  -4 -17   2   -5.20    8.00
  -4 -17   2    4.10    9.60
   3  17  -2   -8.10    4.80
   3  17  -2   -4.80    4.90
   3  17  -2   -6.70    8.70
   3  17  -2   -6.70    4.50
  -3 -17   2   -0.20    4.40
  -3 -17   2   -5.60    8.40
  -3 -17   2    2.10    7.80
   2  17  -2    7.50    9.20
   2  17  -2   15.20    5.00
   2  17  -2   12.80    5.10
  -2 -17   2   13.80   10.50
   1  17  -2   72.79   12.30
   1  17  -2   68.89    7.00
  -1 -17   2   64.59   13.70
   0  17  -2   20.60    5.20
   0  17  -2   24.30    6.40
   0  17  -2   29.30   10.20
   0  17  -2   20.20   10.10
   0 -17   2   16.00    9.60
  -1  17  -2    9.20    7.00
  -1  17  -2    4.50    7.80
  -1  17  -2  -10.70    9.00
  -1  17  -2   -1.90    4.80
  -1  17  -2  -19.00    7.90
   1 -17   2   -0.50    8.20
  -2  17  -2   36.00    6.30
  -2  17  -2   23.60   11.00
  -2  17  -2   35.80   12.50
  -2  17  -2   35.10    8.90
   2 -17   2   27.40   10.90
  -3  17  -2  193.78   20.30
  -3  17  -2  219.88   26.40
  -3  17  -2  265.07   26.60
  -3  17  -2  192.08   20.10
  -3  17  -2  232.48   12.70
   3 -17   2  202.38   19.70
  -4  17  -2  254.17   21.50
  -4  17  -2  245.58   16.60
  -4  17  -2  235.98   13.30
  -4  17  -2  233.68   22.30
   4 -17   2  265.17   21.10
  -5  17  -2  217.88   16.00
  -5  17  -2  212.78   13.00
  -5  17  -2  256.17   23.90
   5 -17   2  277.97   24.80
  -6  17  -2   10.00    6.50
  -6  17  -2   17.60    5.20
  -6  17  -2   19.50    9.10
   6 -17   2   16.10   10.40
  -7  17  -2   25.10    6.80
  -7  17  -2   28.90   10.10
  -7  17  -2   22.30    6.00
   7 -17   2   19.30   11.20
  -8  17  -2   32.40    7.20
  -8  17  -2   25.90    9.30
   8 -17   2   36.90   12.70
  -9  17  -2   47.40   12.40
  -9  17  -2   49.60    7.90
   9 -17   2   36.70   13.00
 -10  17  -2   -1.40    7.00
 -10  17  -2  -10.10    6.70
   6  16  -2    7.90   12.60
   6  16  -2    8.60    6.90
   6  16  -2   14.50    7.50
   6  16  -2   -0.30    6.50
  -6 -16   2    1.50    6.70
  -6 -16   2   17.50   11.60
  -6 -16   2    8.30    7.40
   5  16  -2   33.80    8.10
   5  16  -2   33.50    7.90
   5  16  -2   14.40   11.70
   5  16  -2   22.00    8.00
  -5 -16   2   27.30    9.30
  -5 -16   2   25.60    7.00
  -5 -16   2   31.10   11.70
   4  16  -2   -7.50   10.30
   4  16  -2    0.60    5.80
   4  16  -2    4.30    6.60
   4  16  -2    1.40    5.30
   4  16  -2   -4.90    9.20
  -4 -16   2   12.50    5.60
  -4 -16   2   -5.80    9.30
  -4 -16   2   -3.40    4.70
  -4 -16   2   -2.20    6.90
   3  16  -2    7.10    9.20
   3  16  -2   -7.20    4.90
   3  16  -2   -7.10    4.30
   3  16  -2    4.00    5.30
   3  16  -2  -11.30    7.20
  -3 -16   2    2.10    4.70
  -3 -16   2    2.00    6.60
  -3 -16   2   -9.30    7.90
  -3 -16   2   -2.30    4.20
   2  16  -2    4.20    7.90
   2  16  -2    4.60    5.20
   2  16  -2   -0.20    4.30
   2  16  -2    5.30    4.70
   2  16  -2    6.60    9.00
  -2 -16   2   -3.30    8.50
   1  16  -2    9.10    8.90
   1  16  -2    7.00    8.30
   1  16  -2    7.20    3.80
   1  16  -2    4.20    4.00
   1  16  -2   -4.50    3.70
  -1 -16   2   -2.50    7.40
   0  16  -2   45.80   11.40
   0  16  -2   60.09   12.50
   0 -16   2   76.39   13.60
  -1  16  -2  183.28   18.60
  -1  16  -2  154.28   11.50
  -1  16  -2  173.78   18.10
  -1  16  -2  177.28   18.50
  -1  16  -2  169.78   15.10
   1 -16   2  184.18   18.60
  -2  16  -2  152.98   19.40
  -2  16  -2  171.38   11.50
  -2  16  -2  171.98   18.50
  -2  16  -2  184.78   18.50
  -2  16  -2  163.48   15.10
   2 -16   2  194.08   19.00
  -3  16  -2  154.78   14.20
  -3  16  -2  175.18   18.30
  -3  16  -2  153.48   11.20
  -3  16  -2  134.69   23.60
  -3  16  -2  141.79   18.90
   3 -16   2  169.38   18.80
  -4  16  -2   -4.20    4.40
  -4  16  -2    4.20    7.30
  -4  16  -2    7.20    6.10
  -4  16  -2   -2.00    9.70
  -4  16  -2  -10.10   12.90
   4 -16   2    7.50    8.20
  -5  16  -2   39.10    7.70
  -5  16  -2   41.60   12.10
  -5  16  -2   29.20    6.30
   5 -16   2   30.70   10.90
  -6  16  -2  127.09   16.90
  -6  16  -2  145.99   18.60
  -6  16  -2  115.49   11.60
  -6  16  -2  114.89   10.30
   6 -16   2  102.89   16.20
  -7  16  -2   72.59   13.40
  -7  16  -2   65.99    8.30
  -7  16  -2   86.09   10.00
  -7  16  -2   52.89   10.80
   7 -16   2   81.89   15.10
  -8  16  -2   -7.40    4.70
  -8  16  -2  -12.50    6.80
   8 -16   2  -13.50    9.10
  -9  16  -2   14.30    9.00
  -9  16  -2   13.20    6.00
   9 -16   2    5.60   11.30
 -10  16  -2   10.70    9.10
  10 -16   2   20.20   12.90
 -11  16  -2   23.00   10.50
 -11  16  -2   44.30    8.50
  11 -16   2   37.80   13.80
   8  15  -2   64.39   11.00
  -8 -15   2   65.09   15.20
   7  15  -2   34.00    9.20
   7  15  -2   36.50    9.10
   7  15  -2   36.30    9.90
  -7 -15   2   35.40   11.70
  -7 -15   2   28.70    8.60
  -7 -15   2   31.40   12.70
   6  15  -2   -4.40    9.40
   6  15  -2    4.30    7.30
   6  15  -2   -4.10   10.60
   6  15  -2   -0.50    6.00
   6  15  -2    2.60    6.70
  -6 -15   2    7.70    7.60
  -6 -15   2  -14.50    9.00
  -6 -15   2    5.60    6.30
   5  15  -2  -12.70    7.70
   5  15  -2   -7.30    5.60
   5  15  -2    1.20    6.40
   5  15  -2   -3.20   15.80
   5  15  -2    2.50    5.20
  -5 -15   2    0.20    5.60
  -5 -15   2    2.20    5.70
  -5 -15   2  -11.90    8.80
  -5 -15   2    8.10    6.70
   4  15  -2    7.90    5.90
   4  15  -2   -6.60    8.60
   4  15  -2   -6.30    4.70
   4  15  -2   -6.90    5.20
   4  15  -2    1.20    7.30
  -4 -15   2   14.10    5.60
  -4 -15   2  -15.40    7.80
  -4 -15   2    0.80    4.80
  -4 -15   2   -0.10    5.70
   3  15  -2   11.00    5.20
   3  15  -2    2.30    5.20
   3  15  -2    7.10    9.20
   3  15  -2    9.00   11.90
   3  15  -2   11.40    5.90
  -3 -15   2    8.10    7.50
  -3 -15   2   14.30    9.20
  -3 -15   2    2.70    4.40
  -3 -15   2   16.50    5.20
   2  15  -2   35.00    6.10
   2  15  -2   52.89    7.10
   2  15  -2   50.49    7.30
   2  15  -2   37.70   11.60
   2  15  -2   49.00   12.00
  -2 -15   2   58.49   10.70
  -2 -15   2   56.39    6.70
  -2 -15   2   46.10    5.20
  -2 -15   2   42.90   10.90
   1  15  -2  221.58   11.10
   1  15  -2  228.88   10.90
   1  15  -2  200.28   18.70
   1  15  -2  220.28   20.40
  -1 -15   2  193.08   19.60
   0  15  -2   62.19   13.00
   0  15  -2   72.69   12.90
   0  15  -2   64.89   11.30
   0 -15   2   67.99   11.60
  -1  15  -2  177.38   18.00
  -1  15  -2  163.58   11.90
  -1  15  -2  165.18   17.70
  -1  15  -2  144.79   17.40
   1 -15   2  200.98   20.70
  -2  15  -2   70.39   12.10
  -2  15  -2   83.39    9.90
  -2  15  -2  110.49   15.70
  -2  15  -2  124.89   16.10
  -2  15  -2  125.19   13.30
   2 -15   2  133.29   16.70
  -3  15  -2  435.36   25.80
  -3  15  -2  468.25   25.30
  -3  15  -2  451.95   18.50
  -3  15  -2  498.75   21.50
  -3  15  -2  438.46   25.40
   3 -15   2  477.65   25.30
  -4  15  -2  270.77   15.70
  -4  15  -2  247.78   19.90
  -4  15  -2  229.28   19.00
  -4  15  -2  223.58   13.20
  -4  15  -2  260.37   21.00
   4 -15   2  249.18   22.20
   4 -15   2  248.18   19.80
  -5  15  -2   28.30   10.60
  -5  15  -2   19.10    8.70
  -5  15  -2    6.50    5.20
  -5  15  -2   23.00    6.40
   5 -15   2   24.20    9.80
  -6  15  -2   10.00    5.80
  -6  15  -2   18.20   10.80
  -6  15  -2   17.40    5.60
  -6  15  -2    6.20    6.70
   6 -15   2   13.20    9.90
  -7  15  -2   56.09   11.50
  -7  15  -2   59.59   14.30
  -7  15  -2   70.79    9.20
  -7  15  -2   57.59    8.00
   7 -15   2   57.69   12.70
  -8  15  -2   45.90   11.40
  -8  15  -2   36.80   11.30
  -8  15  -2   40.30    7.40
   8 -15   2   44.40   12.70
  -9  15  -2   16.00    5.90
  -9  15  -2   -8.00   11.20
  -9  15  -2    7.60    8.00
   9 -15   2    8.90   10.40
 -10  15  -2   15.80    6.20
 -10  15  -2    1.40    8.20
  10 -15   2   -6.70    9.40
 -11  15  -2    1.00    5.40
 -11  15  -2   -0.50    8.00
  11 -15   2   -7.90    9.00
 -12  15  -2   -0.90    5.30
  12 -15   2   -9.10    9.90
   9  14  -2   85.39   11.90
   9  14  -2   72.39   12.10
   9  14  -2   54.79   10.80
  -9 -14   2   56.19   13.90
  -9 -14   2   66.79   10.70
  -9 -14   2   60.89   14.60
   8  14  -2    7.70    9.60
   8  14  -2   -4.50   10.40
   8  14  -2    7.00    7.30
  -8 -14   2   -0.20   10.50
  -8 -14   2    2.70    8.70
   7  14  -2    0.30    6.60
   7  14  -2    5.10    9.70
   7  14  -2   -3.70    6.50
   7  14  -2   -8.30    5.90
  -7 -14   2  -11.20    8.70
  -7 -14   2   14.80    8.60
  -7 -14   2   -5.30    6.00
   6  14  -2   -1.70    5.40
   6  14  -2    2.40    8.60
   6  14  -2   -1.20    6.40
   6  14  -2    3.30    6.80
  -6 -14   2    0.10    6.50
  -6 -14   2   -4.10    5.40
  -6 -14   2    7.90    7.80
  -6 -14   2   -7.20    9.50
   5  14  -2   10.30   10.90
   5  14  -2   22.10    7.30
   5  14  -2   20.10    7.30
   5  14  -2   22.50    6.90
   5  14  -2   18.40    9.00
  -5 -14   2   39.90    8.20
  -5 -14   2   28.40    8.60
  -5 -14   2   19.40   10.60
  -5 -14   2   30.20    7.80
   4  14  -2   25.20    8.90
   4  14  -2   32.50    7.50
   4  14  -2   15.10   10.90
   4  14  -2   21.70    6.70
   4  14  -2   32.80    7.10
  -4 -14   2   34.90    7.30
  -4 -14   2   35.40    6.70
  -4 -14   2   21.30    8.20
  -4 -14   2   29.30   10.60
   3  14  -2   15.50    6.00
   3  14  -2   25.20    9.90
   3  14  -2   36.80    7.30
   3  14  -2   16.60    6.60
   3  14  -2   24.80   10.90
  -3 -14   2   21.60    5.40
  -3 -14   2   22.20    9.70
  -3 -14   2   31.00    6.10
   2  14  -2   -9.30    5.10
   2  14  -2   -6.30    4.60
   2  14  -2   -1.10    7.30
   2  14  -2   -5.80    4.20
   2  14  -2    3.20    8.60
  -2 -14   2   -1.10    4.10
  -2 -14   2   -7.40    3.80
  -2 -14   2   -7.90    7.60
  -2 -14   2   -5.60   13.10
   1  14  -2   51.29    6.30
   1  14  -2   41.00   10.80
   1  14  -2   42.50    6.60
   1  14  -2   48.50   10.30
  -1 -14   2   45.30   12.30
   0  14  -2  184.18   17.60
   0  14  -2  169.78   16.70
   0  14  -2  171.88   16.90
   0 -14   2  187.28   18.40
  -1  14  -2  137.09   15.80
  -1  14  -2  121.49   10.20
  -1  14  -2  111.19   15.90
  -1  14  -2  106.59   15.00
   1 -14   2  108.89   15.90
  -2  14  -2   46.20   10.90
  -2  14  -2   67.79    8.80
  -2  14  -2   68.69   11.10
  -2  14  -2   53.59   11.40
  -2  14  -2   86.49   12.40
   2 -14   2   55.79   10.20
  -3  14  -2   14.00    6.60
  -3  14  -2    8.80    7.00
  -3  14  -2    5.80    7.60
  -3  14  -2    3.40    4.50
  -3  14  -2    6.30    8.20
   3 -14   2   11.20    7.40
   3 -14   2    4.00    8.00
  -4  14  -2   58.39   11.30
  -4  14  -2   75.19   10.80
  -4  14  -2   65.69   11.40
  -4  14  -2   51.29   11.00
  -4  14  -2   64.99    7.80
   4 -14   2   72.99   11.00
   4 -14   2   56.49   12.00
  -5  14  -2   15.90    5.20
  -5  14  -2   20.80    6.30
  -5  14  -2   16.60    9.70
  -5  14  -2    4.40    6.90
   5 -14   2    7.40    8.70
  -6  14  -2  120.79   10.70
  -6  14  -2  106.99   11.00
  -6  14  -2   89.69   13.50
  -6  14  -2  128.89   16.20
   6 -14   2  139.49   19.30
  -7  14  -2  121.09   17.60
  -7  14  -2  103.49   11.00
  -7  14  -2  114.49   10.30
  -7  14  -2   98.59   16.00
   7 -14   2  125.89   18.90
  -8  14  -2   37.40    9.90
  -8  14  -2   50.69   20.90
  -8  14  -2   44.50    7.50
   8 -14   2   48.30   12.40
  -9  14  -2    4.20    4.90
  -9  14  -2   -0.10    7.90
  -9  14  -2    8.60   10.10
   9 -14   2    0.80    8.00
 -10  14  -2  138.39   12.30
 -10  14  -2  121.59   17.60
  10 -14   2   95.99   14.90
 -11  14  -2  150.08   13.00
  11 -14   2   97.39   16.30
 -12  14  -2   60.89    9.10
 -12  14  -2   90.09   10.80
  12 -14   2   75.59   16.20
  10  13  -2    6.00    8.90
  10  13  -2  -13.20    6.90
 -10 -13   2    2.40    8.10
 -10 -13   2   -1.80    9.50
 -10 -13   2  -12.20   11.20
   9  13  -2   10.40    7.80
   9  13  -2    8.80    9.60
   9  13  -2   23.20    9.10
  -9 -13   2    7.00    8.70
  -9 -13   2   14.20    8.30
  -9 -13   2    1.20   10.80
   8  13  -2   18.00   11.60
   8  13  -2    4.20    7.10
   8  13  -2    7.90    7.70
   8  13  -2   13.20    9.30
  -8 -13   2   11.30    7.50
  -8 -13   2   -6.00    9.40
  -8 -13   2   13.40    8.90
   7  13  -2    0.90    6.90
   7  13  -2    4.40    7.40
   7  13  -2   -4.30    6.10
   7  13  -2   -2.40    8.60
  -7 -13   2    6.60    7.50
  -7 -13   2   -4.30    7.50
  -7 -13   2  -13.40    8.40
   6  13  -2    0.20   10.60
   6  13  -2   -1.90    6.40
   6  13  -2    4.00    5.80
   6  13  -2    1.80    8.60
   6  13  -2    2.60    6.90
  -6 -13   2    0.80    5.80
  -6 -13   2    0.80   11.10
  -6 -13   2   -1.30    7.60
  -6 -13   2   -6.10    9.50
   5  13  -2   27.20   11.70
   5  13  -2   15.70    8.90
   5  13  -2   16.90    6.20
   5  13  -2   26.30    7.90
   5  13  -2   27.10    7.50
  -5 -13   2   25.00    9.30
  -5 -13   2   26.80    7.00
  -5 -13   2   24.30    7.40
  -5 -13   2   25.00   10.80
   4  13  -2  138.29   19.20
   4  13  -2  167.28   12.90
   4  13  -2  171.28   12.50
   4  13  -2  134.49   12.30
   4  13  -2  135.09   16.20
  -4 -13   2  158.98   11.20
  -4 -13   2  148.39   18.70
  -4 -13   2  162.58   16.20
  -4 -13   2  152.78   12.10
   3  13  -2  287.17   22.10
   3  13  -2  262.17   19.70
   3  13  -2  297.77   14.70
   3  13  -2  288.67   14.80
   3  13  -2  295.87   14.00
  -3 -13   2  270.57   13.30
  -3 -13   2  283.17   12.60
  -3 -13   2  241.18   24.00
  -3 -13   2  277.67   18.80
   2  13  -2  204.38   12.30
   2  13  -2  222.78   18.50
   2  13  -2  210.48   11.30
   2  13  -2  228.38   12.50
   2  13  -2  218.58   19.60
  -2 -13   2  207.48   16.90
  -2 -13   2  227.08   19.80
  -2 -13   2  214.58   10.10
  -2 -13   2  200.88   10.40
   1  13  -2  307.97   24.10
   1  13  -2  258.87   19.60
   1  13  -2  235.28   10.90
  -1 -13   2  240.38   19.70
  -1 -13   2  223.28   17.40
  -1 -13   2  236.58    9.40
   0  13  -2   42.70    5.00
   0  13  -2   53.79   11.40
   0  13  -2   49.90    9.70
   0  13  -2   36.20    9.80
   0 -13   2   38.90    9.70
  -1  13  -2  122.29   14.70
  -1  13  -2  133.19   15.80
  -1  13  -2  146.19   15.70
   1 -13   2  126.59   15.90
  -2  13  -2   75.09    9.80
  -2  13  -2   87.99   13.00
  -2  13  -2   68.49   10.30
  -2  13  -2   74.79    8.80
  -2  13  -2   80.89   12.20
   2 -13   2   72.09   11.00
  -3  13  -2  220.68   14.50
  -3  13  -2  226.18   17.50
  -3  13  -2  232.88   12.60
  -3  13  -2  223.08   18.60
  -3  13  -2  208.48   17.50
   3 -13   2  219.38   17.30
   3 -13   2  203.68   19.50
  -4  13  -2   92.39   14.40
  -4  13  -2   98.39   13.80
  -4  13  -2   87.99    9.50
  -4  13  -2   89.49   11.10
  -4  13  -2   84.89   13.90
   4 -13   2   85.89   11.20
   4 -13   2   61.29   12.00
  -5  13  -2    1.60    7.50
  -5  13  -2    2.90    4.70
  -5  13  -2   -1.20    5.70
  -5  13  -2   11.30    7.30
  -6  13  -2   22.00    5.70
  -6  13  -2   25.30    9.90
  -6  13  -2   13.60    7.00
  -6  13  -2   25.60    6.00
   6 -13   2   16.40    9.10
  -7  13  -2  423.76   18.40
  -7  13  -2  408.76   23.90
  -7  13  -2  410.26   17.80
  -7  13  -2  368.56   24.70
   7 -13   2  463.85   27.20
  -8  13  -2   24.50    6.50
  -8  13  -2   31.30   11.90
   8 -13   2   21.60    8.80
   8 -13   2   14.30    9.10
  -9  13  -2  139.09   19.00
  -9  13  -2  110.79   11.50
   9 -13   2  133.49   18.30
   9 -13   2   89.79   13.90
 -10  13  -2   20.60   10.90
 -10  13  -2   16.10    6.20
 -10  13  -2   13.80    5.90
  10 -13   2   16.10    9.30
  10 -13   2   16.30    7.90
 -11  13  -2    4.40    5.80
 -11  13  -2   -1.60    4.30
 -11  13  -2   16.90   10.10
 -11  13  -2    1.30    5.10
  11 -13   2    1.20    9.20
  11 -13   2    5.20    7.20
 -12  13  -2    1.60    5.80
 -12  13  -2    0.30    5.10
 -12  13  -2   -0.70    6.50
  12 -13   2    7.90    7.60
  12 -13   2    0.50    5.70
  12 -13   2   -3.00   10.00
 -13  13  -2   37.80    8.30
 -13  13  -2   53.99    9.40
  13 -13   2   27.20    9.30
  13 -13   2   41.40    8.70
  13 -13   2   35.90   13.70
  10  12  -2    6.50    9.00
  10  12  -2    7.30    8.10
  10  12  -2    5.60   13.10
  10  12  -2   30.00   10.10
 -10 -12   2    9.50   13.40
 -10 -12   2    0.00    7.10
 -10 -12   2   -4.50   11.50
   9  12  -2   -2.60    7.50
   9  12  -2    2.40    8.50
   9  12  -2   -8.70   12.20
   9  12  -2   -5.80   10.10
  -9 -12   2  -19.90    8.80
  -9 -12   2   -0.60    9.40
  -9 -12   2    0.40    7.70
   8  12  -2   22.00    8.30
   8  12  -2   18.50    7.80
   8  12  -2    4.30    8.80
   8  12  -2   16.90    9.50
  -8 -12   2   -1.00    9.80
  -8 -12   2   18.70    9.30
  -8 -12   2   11.20    7.90
  -8 -12   2    5.40    8.70
   7  12  -2   -5.00    6.70
   7  12  -2   -5.10    5.90
   7  12  -2    3.70    7.20
   7  12  -2   -0.70    6.80
  -7 -12   2   -3.10    8.60
  -7 -12   2   -8.80    5.50
  -7 -12   2    2.70    7.70
   6  12  -2   86.59   12.50
   6  12  -2   87.69   14.70
   6  12  -2   99.89   11.90
   6  12  -2   98.79   12.70
   6  12  -2  111.49   13.40
  -6 -12   2  102.29   12.60
  -6 -12   2  128.19   16.20
  -6 -12   2   85.59   14.30
   5  12  -2   96.49   12.60
   5  12  -2   93.29   11.90
   5  12  -2  112.49   11.70
   5  12  -2  102.19   14.40
   5  12  -2  103.59   14.80
  -5 -12   2  113.19   18.20
  -5 -12   2   94.19   12.20
  -5 -12   2  116.79   19.40
  -5 -12   2  100.59   11.20
   4  12  -2  129.29   16.10
   4  12  -2  138.49   16.10
   4  12  -2  126.79   11.50
   4  12  -2  134.59   12.50
   4  12  -2  142.09   19.00
  -4 -12   2  135.49   23.20
  -4 -12   2  137.49   15.70
  -4 -12   2  144.99   12.10
  -4 -12   2  133.69   10.80
   3  12  -2   34.40    9.10
   3  12  -2   37.30    6.90
   3  12  -2   39.60    6.40
   3  12  -2   41.10   10.40
   3  12  -2   38.00    7.50
  -3 -12   2   37.80    8.90
  -3 -12   2   23.30    6.70
  -3 -12   2   31.00    9.70
  -3 -12   2   30.60    6.00
   2  12  -2   36.70    6.30
   2  12  -2   44.60   10.40
   2  12  -2   34.50    6.80
   2  12  -2   23.80    9.20
  -2 -12   2   39.00    6.00
  -2 -12   2   37.00    8.60
  -2 -12   2   45.30    5.70
  -2 -12   2   44.20   10.10
   1  12  -2  397.96   14.40
   1  12  -2  378.16   13.70
   1  12  -2  424.06   22.30
   1  12  -2  357.06   21.40
  -1 -12   2  380.26   12.30
  -1 -12   2  385.86   19.90
  -1 -12   2  371.76   21.80
  -1 -12   2  344.27   12.80
   0  12  -2  419.16   13.30
   0  12  -2  469.45   15.90
   0  12  -2  409.86   21.40
   0  12  -2  457.25   22.50
   0  12  -2  403.06   21.80
   0 -12   2  409.66   22.20
  -1  12  -2  290.57   21.70
  -1  12  -2  247.78   22.00
  -1  12  -2  239.28   17.00
   1 -12   2  216.58   17.10
  -2  12  -2   26.20    9.00
  -2  12  -2   12.10    4.90
  -2  12  -2    8.70    7.50
  -2  12  -2    6.40    6.40
  -2  12  -2    8.90    6.20
   2 -12   2   19.50    7.50
   2 -12   2    5.50    7.00
  -3  12  -2  101.59   13.90
  -3  12  -2  129.99   11.70
  -3  12  -2  129.79   13.80
  -3  12  -2  110.69   14.90
  -3  12  -2  128.59   13.30
  -3  12  -2  118.89    9.70
   3 -12   2  118.09   13.80
   3 -12   2  116.19   16.20
  -4  12  -2  552.24   24.70
  -4  12  -2  531.45   23.70
  -4  12  -2  574.44   19.90
  -4  12  -2  529.95   20.30
  -4  12  -2  525.75   25.90
  -4  12  -2  511.95   24.10
   4 -12   2  540.65   27.00
   4 -12   2  550.94   24.50
  -5  12  -2  105.39   14.40
  -5  12  -2   95.99    9.90
  -5  12  -2  102.49   10.40
  -5  12  -2  112.49   16.50
   5 -12   2   96.19   12.50
  -6  12  -2  430.36   23.50
  -6  12  -2  420.46   20.30
  -6  12  -2  409.46   25.40
  -6  12  -2  443.66   18.10
   6 -12   2  431.96   25.70
  -7  12  -2   20.70   10.60
  -7  12  -2   23.90    5.20
  -7  12  -2   25.00    6.20
   7 -12   2   25.40    8.20
   7 -12   2   18.20   10.70
  -8  12  -2   11.10    5.70
  -8  12  -2    8.90    9.00
   8 -12   2    0.00    8.20
   8 -12   2   16.20    7.50
  -9  12  -2   19.90    6.30
  -9  12  -2   28.40   10.60
  -9  12  -2   25.70    6.40
  -9  12  -2   23.20    4.70
   9 -12   2   26.80    8.60
   9 -12   2   24.10   10.20
 -10  12  -2   94.79   10.90
 -10  12  -2   93.69   11.80
 -10  12  -2   79.59   14.00
 -10  12  -2   76.39    8.10
  10 -12   2   67.49    9.30
  10 -12   2   71.69   13.80
  10 -12   2   99.99   13.30
 -11  12  -2   37.90    8.30
 -11  12  -2   24.80   12.20
 -11  12  -2   26.10    7.10
 -11  12  -2   18.60    5.50
  11 -12   2   39.00    6.20
  11 -12   2   26.80   10.40
  11 -12   2   41.40    8.10
  11 -12   2   28.00    5.60
  11 -12   2   25.30    8.90
 -12  12  -2   74.49   14.40
 -12  12  -2   53.49    8.90
 -12  12  -2   72.39   15.40
 -12  12  -2   39.10    7.10
  12 -12   2   48.40   12.80
  12 -12   2   35.60    8.90
  12 -12   2   34.90   10.20
  12 -12   2   60.59    7.60
 -13  12  -2   -4.00    5.80
 -13  12  -2    3.80    6.30
  13 -12   2    6.10    9.80
  13 -12   2   -7.30    5.40
  13 -12   2  -10.00    6.70
 -14  12  -2   49.30   12.60
 -14  12  -2   16.00    7.00
 -14  12  -2   25.90    8.00
  14 -12   2   22.90    9.00
  14 -12   2   16.40   10.80
  14 -12   2   18.90    7.10
  11  11  -2   -2.20    8.20
  11  11  -2   -4.50    9.00
 -11 -11   2   -4.20    9.40
 -11 -11   2   -4.80   10.70
 -11 -11   2   -1.70    8.40
  10  11  -2   18.50    9.90
  10  11  -2   20.40    8.90
  10  11  -2   24.70   10.40
  10  11  -2   15.80    8.90
 -10 -11   2   23.00   19.00
 -10 -11   2   23.30   11.70
 -10 -11   2   26.20   11.70
   9  11  -2  132.29   16.30
   9  11  -2  126.19   14.60
   9  11  -2  112.29   15.80
   9  11  -2  125.99   14.00
  -9 -11   2  116.39   14.60
  -9 -11   2   99.09   16.20
  -9 -11   2  119.99   15.80
  -9 -11   2  135.89   18.60
   8  11  -2   89.89   12.20
   8  11  -2   90.19   13.30
   8  11  -2   63.19   10.50
   8  11  -2   79.99   10.70
  -8 -11   2   70.19   10.40
  -8 -11   2   63.39   13.40
  -8 -11   2  102.69   16.30
   7  11  -2   27.60    8.30
   7  11  -2   42.60   10.10
   7  11  -2   30.90    9.70
   7  11  -2   27.10    7.30
  -7 -11   2   42.50   10.00
  -7 -11   2   39.50    9.00
  -7 -11   2   36.80   11.40
  -7 -11   2   24.00   10.30
   6  11  -2   -1.30    6.40
   6  11  -2    9.20    6.10
   6  11  -2   -0.90    7.20
   6  11  -2    1.20   10.20
   6  11  -2   12.50    8.70
  -6 -11   2   18.40    7.90
  -6 -11   2    9.80    9.60
  -6 -11   2    1.80    8.30
   5  11  -2   35.10    8.60
   5  11  -2   23.40    9.70
   5  11  -2   27.80   11.80
   5  11  -2   19.50    8.40
   5  11  -2   39.10   11.80
  -5 -11   2   34.40    9.50
  -5 -11   2   14.00    9.60
  -5 -11   2   21.60    6.70
  -5 -11   2   26.00    8.00
   4  11  -2  349.27   16.70
   4  11  -2  361.46   23.80
   4  11  -2  356.56   16.10
   4  11  -2  332.67   21.10
   4  11  -2  376.86   16.50
  -4 -11   2  333.17   16.00
  -4 -11   2  355.56   22.90
  -4 -11   2  337.17   15.10
  -4 -11   2  353.36   20.60
   3  11  -2  406.66   16.50
   3  11  -2  368.76   21.20
   3  11  -2  393.66   16.50
   3  11  -2  402.56   16.00
   3  11  -2  396.96   23.20
  -3 -11   2  385.56   17.40
  -3 -11   2  381.66   20.20
  -3 -11   2  393.66   15.90
  -3 -11   2  388.26   22.90
   2  11  -2  365.66   14.40
   2  11  -2  389.76   20.80
   2  11  -2  400.26   21.70
   2  11  -2  400.86   15.20
  -2 -11   2  378.66   14.40
  -2 -11   2  379.16   21.60
  -2 -11   2  368.56   19.00
  -2 -11   2  378.46   13.50
   1  11  -2   -2.90    6.00
   1  11  -2   21.70    7.00
   1  11  -2   13.90    4.50
   1  11  -2   12.30    4.30
   1  11  -2    5.00    6.20
  -1 -11   2   14.20    3.50
  -1 -11   2   15.00    6.00
  -1 -11   2    8.80    6.80
  -1 -11   2   13.60    3.70
   0  11  -2   47.90    5.70
   0  11  -2   44.00    7.70
   0  11  -2   57.79    5.40
   0  11  -2   27.20    8.10
   0  11  -2   63.99   11.00
   0 -11   2   44.30    9.00
  -1  11  -2   99.99   11.70
  -1  11  -2   76.09   12.00
  -1  11  -2   95.49   12.60
  -1  11  -2   92.29   10.50
   1 -11   2   75.59   12.20
  -2  11  -2   35.70    5.80
  -2  11  -2   36.80   12.70
  -2  11  -2   39.20    9.10
  -2  11  -2   38.10    7.50
  -2  11  -2   32.50    6.50
  -2  11  -2   39.90    6.90
   2 -11   2   28.30    7.40
   2 -11   2   40.20    8.10
  -3  11  -2   12.70    8.10
  -3  11  -2   22.30    5.10
  -3  11  -2   22.20    6.80
  -3  11  -2   15.50    6.00
  -3  11  -2   29.30    6.00
   3 -11   2   17.30    6.30
   3 -11   2   15.00    6.90
  -4  11  -2   21.60    5.70
  -4  11  -2   21.70    4.90
  -4  11  -2   18.40    8.00
  -4  11  -2   23.70    5.80
  -4  11  -2   18.10   12.00
  -4  11  -2   17.80    6.50
   4 -11   2   20.00    6.50
   4 -11   2    7.50    7.00
  -5  11  -2    0.60    4.80
  -5  11  -2    0.90    3.90
  -5  11  -2  -11.10    6.70
  -5  11  -2   -0.60    6.40
  -5  11  -2    2.80    4.40
  -6  11  -2  123.89   16.30
  -6  11  -2  130.09   10.90
  -6  11  -2  174.28   14.00
  -6  11  -2  135.59    9.70
   6 -11   2  138.79   14.00
   6 -11   2  111.39   16.70
  -7  11  -2  453.85   19.00
  -7  11  -2  436.86   25.40
  -7  11  -2  427.96   14.40
   7 -11   2  436.96   21.90
   7 -11   2  417.86   25.30
  -8  11  -2  511.35   20.80
  -8  11  -2  514.45   17.50
  -8  11  -2  483.45   26.80
  -8  11  -2  472.45   15.50
   8 -11   2  478.15   23.20
   8 -11   2  403.26   37.60
  -9  11  -2  142.29   12.50
  -9  11  -2  124.49   17.90
   9 -11   2  126.29    8.40
   9 -11   2  131.69   14.20
   9 -11   2  107.09   14.60
   9 -11   2  126.89    7.80
   9 -11   2  139.09   13.10
 -10  11  -2   25.90   10.40
 -10  11  -2   17.40    5.30
 -10  11  -2   24.70    6.70
 -10  11  -2   32.40    7.80
  10 -11   2   24.70    8.10
  10 -11   2   34.20    8.70
  10 -11   2   17.60    9.90
  10 -11   2   34.20    6.10
  10 -11   2   29.20    5.40
 -11  11  -2   47.10   11.60
 -11  11  -2   49.99   10.20
 -11  11  -2   62.49    9.30
 -11  11  -2   49.40    6.80
  11 -11   2   70.79    9.10
  11 -11   2   46.90    6.50
  11 -11   2   41.80    8.80
  11 -11   2   58.79   10.50
  11 -11   2   44.40   11.10
 -12  11  -2   50.89    9.10
 -12  11  -2   70.69   10.60
 -12  11  -2   79.29    9.70
 -12  11  -2   67.29   16.10
  12 -11   2   71.29   11.20
  12 -11   2   78.79   14.40
  12 -11   2   91.59   10.80
  12 -11   2   47.80    9.60
  12 -11   2   70.49    8.30
 -13  11  -2  204.98   21.50
 -13  11  -2  205.48   17.30
 -13  11  -2  162.08   13.10
 -13  11  -2  188.88   16.30
  13 -11   2  190.68   13.10
  13 -11   2  163.28   15.50
  13 -11   2  162.88   23.10
  13 -11   2  179.78   18.20
 -14  11  -2   14.30    9.60
 -14  11  -2    3.50    6.50
 -14  11  -2   -2.70    6.10
  14 -11   2   -5.00    6.30
  14 -11   2  -20.50   11.20
  14 -11   2  -11.10    6.10
  14 -11   2   -7.80    9.20
  12  10  -2   26.60   12.40
 -12 -10   2   20.50    9.90
 -12 -10   2   10.20   13.00
 -12 -10   2   -1.60   10.90
  11  10  -2   33.20   11.60
  11  10  -2   46.10   11.70
  11  10  -2   21.10    9.40
  11  10  -2   40.50   10.60
 -11 -10   2   49.00   11.20
 -11 -10   2   19.10   12.20
 -11 -10   2   20.00   23.80
  10  10  -2   17.20   10.00
  10  10  -2   12.90   12.30
  10  10  -2    9.00    8.80
  10  10  -2    8.10    7.90
 -10 -10   2   12.70   11.80
 -10 -10   2    4.20    9.60
 -10 -10   2   11.30    9.20
 -10 -10   2   14.50    9.90
   9  10  -2    6.10    7.80
   9  10  -2   19.70    9.10
   9  10  -2    3.30    6.90
  -9 -10   2    3.80   10.20
  -9 -10   2   16.80    8.60
  -9 -10   2   -0.70   11.70
  -9 -10   2   11.70    9.70
   8  10  -2   11.10    7.40
   8  10  -2   17.20    9.20
   8  10  -2    9.70    8.00
  -8 -10   2   21.20    7.50
  -8 -10   2    2.50    9.30
  -8 -10   2   -5.80    9.90
  -8 -10   2    1.50    7.90
   7  10  -2  604.04   24.30
   7  10  -2  607.74   24.30
  -7 -10   2  609.14   29.90
  -7 -10   2  581.64   31.00
  -7 -10   2  550.94   24.70
  -7 -10   2  539.75   23.80
   6  10  -2  188.58   13.60
   6  10  -2  175.08   21.40
   6  10  -2  203.58   15.00
   6  10  -2  180.18   13.90
   6  10  -2  183.88   16.90
  -6 -10   2  175.98   18.50
  -6 -10   2  179.68   14.60
  -6 -10   2  191.48   13.30
  -6 -10   2  197.98   21.20
  -6 -10   2  170.58   14.70
   5  10  -2  715.83   25.20
   5  10  -2  740.93   32.80
   5  10  -2  732.73   29.70
   5  10  -2  726.63   25.90
   5  10  -2  723.13   25.20
  -5 -10   2  738.23   26.80
  -5 -10   2  735.43   30.20
  -5 -10   2  690.13   25.30
  -5 -10   2  744.53   32.20
   4  10  -2   75.19    8.90
   4  10  -2   81.39    9.30
   4  10  -2   70.69    8.20
   4  10  -2   70.79   10.70
   4  10  -2   74.59   12.20
  -4 -10   2   70.49    7.80
  -4 -10   2   68.49    9.80
  -4 -10   2   58.09   10.70
  -4 -10   2   61.49    9.60
  -4 -10   2   67.69    8.60
   3  10  -2   45.00    6.00
   3  10  -2   50.29    6.70
   3  10  -2   48.40    7.20
   3  10  -2   59.29    9.70
  -3 -10   2   45.60    6.10
  -3 -10   2   52.99    9.10
  -3 -10   2   55.49    8.80
  -3 -10   2   34.20    8.70
   2  10  -2  207.38   15.30
   2  10  -2  210.48   11.10
   2  10  -2  252.27   16.50
   2  10  -2  232.38   10.90
  -2 -10   2  233.98   14.30
  -2 -10   2  225.48   10.60
  -2 -10   2  209.98   16.50
  -2 -10   2  197.48   13.70
   1  10  -2   88.19   11.10
   1  10  -2  109.89    7.30
   1  10  -2  120.79    7.70
   1  10  -2  108.99   11.50
   1  10  -2  117.29   11.60
   1  10  -2  126.79   12.50
   1  10  -2  100.29   11.90
  -1 -10   2  123.19    6.30
  -1 -10   2   92.09   12.80
  -1 -10   2  105.69    6.60
  -1 -10   2  111.89   10.80
   0  10  -2  375.56   18.50
   0  10  -2  359.96   18.60
   0  10  -2  406.56   12.60
   0  10  -2  373.26   17.90
   0  10  -2  427.06   19.10
   0  10  -2  417.06   12.30
   0  10  -2  466.65   23.60
   0 -10   2  409.46   19.40
  -1  10  -2   22.20    7.00
  -1  10  -2    8.90    6.60
  -1  10  -2   15.90    5.00
  -1  10  -2   17.80    6.20
  -1  10  -2   13.30    5.50
   1 -10   2   11.80    5.80
  -2  10  -2  116.19   11.40
  -2  10  -2  106.09   16.60
  -2  10  -2  109.99   12.00
  -2  10  -2  120.39    8.50
  -2  10  -2  120.09   10.90
  -2  10  -2  118.79   11.60
  -2  10  -2   95.89   10.00
   2 -10   2  117.29   12.60
   2 -10   2   97.79   11.60
  -3  10  -2  155.18   13.40
  -3  10  -2  128.49   13.60
  -3  10  -2  136.59   11.90
  -3  10  -2  140.89   11.70
  -3  10  -2  147.49   10.30
  -3  10  -2  147.69    9.30
  -3  10  -2  167.28   12.50
   3 -10   2  150.58   13.50
   3 -10   2  140.69   12.40
  -4  10  -2  301.97   13.20
  -4  10  -2  290.77   16.10
  -4  10  -2  301.37   16.80
  -4  10  -2  289.07   14.90
  -4  10  -2  292.37   23.80
  -4  10  -2  285.37   18.20
   4 -10   2  293.27   18.00
  -5  10  -2  377.76   15.40
  -5  10  -2  365.56   17.90
  -5  10  -2  286.87   27.60
  -5  10  -2  375.56   14.20
   5 -10   2  357.66   20.40
   5 -10   2  368.26   18.50
  -6  10  -2  276.87   13.60
  -6  10  -2  212.28   18.20
  -6  10  -2  273.17   16.20
  -6  10  -2  257.17   11.00
   6 -10   2  224.78   18.60
   6 -10   2  240.08   15.80
  -7  10  -2  333.17   14.40
  -7  10  -2  297.47   11.20
  -7  10  -2  332.27   15.90
  -7  10  -2  325.77   18.80
  -7  10  -2  283.37   20.70
   7 -10   2  308.17   18.10
   7 -10   2  291.77   21.20
   7 -10   2  314.97   15.90
  -8  10  -2  185.08   11.40
  -8  10  -2  167.88   18.40
  -8  10  -2  153.38   12.80
  -8  10  -2  140.09    8.90
   8 -10   2  162.28   13.20
   8 -10   2  156.18    8.20
   8 -10   2  127.39   17.80
   8 -10   2  171.28   14.80
   8 -10   2  156.58    8.80
  -9  10  -2  127.19    9.30
  -9  10  -2  122.49   12.60
  -9  10  -2  141.29   12.00
  -9  10  -2  118.59   17.70
   9 -10   2  157.58   13.70
   9 -10   2  118.79   18.30
   9 -10   2  148.59   14.40
   9 -10   2  136.39    9.00
   9 -10   2  135.29    9.40
 -10  10  -2  213.38   15.20
 -10  10  -2  198.58   14.60
 -10  10  -2  214.68   12.10
 -10  10  -2  228.58   20.00
  10 -10   2  218.08   12.10
  10 -10   2  220.68   21.30
  10 -10   2  217.38   16.40
  10 -10   2  185.88   15.70
  10 -10   2  215.88   11.60
 -11  10  -2   13.80   11.70
 -11  10  -2   24.40   10.60
 -11  10  -2   21.00    8.60
 -11  10  -2   28.20    6.50
  11 -10   2   23.70   11.00
  11 -10   2   31.10    6.70
  11 -10   2   16.00    7.80
  11 -10   2   34.50    7.20
  11 -10   2   22.60    8.30
 -12  10  -2    0.90    8.00
 -12  10  -2   16.60   10.30
 -12  10  -2  -10.80    5.50
 -12  10  -2    0.90    5.70
  12 -10   2  -11.50    4.90
  12 -10   2   -4.30    6.90
  12 -10   2   -0.80    7.40
  12 -10   2   -3.10    8.30
  12 -10   2    5.20    6.40
 -13  10  -2  105.79   18.50
 -13  10  -2   94.89   11.80
 -13  10  -2  122.69   16.10
 -13  10  -2  111.59   13.80
  13 -10   2   93.99   16.50
  13 -10   2   91.39   11.40
  13 -10   2  115.39   22.90
  13 -10   2  106.79   13.30
 -14  10  -2   34.70   10.00
 -14  10  -2   46.90   11.20
 -14  10  -2   82.29   15.20
 -14  10  -2   38.70    9.30
  14 -10   2   46.10   11.30
  14 -10   2   34.50    9.00
  14 -10   2   34.30   12.20
  14 -10   2   46.30    9.70
  12   9  -2   -2.10    8.40
 -12  -9   2  -13.40   10.80
 -12  -9   2    5.90    8.60
 -12  -9   2  -11.60   11.40
  11   9  -2    2.00    8.10
  11   9  -2   33.40   11.30
  11   9  -2   10.20    9.40
 -11  -9   2   10.80    9.50
 -11  -9   2   -4.80   11.00
 -11  -9   2    3.10   11.10
 -11  -9   2   18.00   11.30
  10   9  -2  203.48   16.60
  10   9  -2  199.48   17.20
  10   9  -2  188.68   17.90
 -10  -9   2  189.08   21.90
 -10  -9   2  173.18   24.60
 -10  -9   2  156.38   17.40
 -10  -9   2  170.28   22.80
   9   9  -2  206.38   17.40
   9   9  -2  210.88   16.00
   9   9  -2  192.98   16.00
  -9  -9   2  210.38   17.90
  -9  -9   2  207.48   21.90
  -9  -9   2  183.98   16.20
  -9  -9   2  183.68   21.90
   8   9  -2  195.18   16.50
   8   9  -2  195.38   15.00
   8   9  -2  182.38   15.60
  -8  -9   2  164.48   14.90
  -8  -9   2  192.58   20.50
  -8  -9   2  172.38   17.00
  -8  -9   2  163.78   20.90
  -8  -9   2  197.58   20.80
   7   9  -2   19.80    7.90
   7   9  -2   18.60    8.40
   7   9  -2   19.60    6.50
  -7  -9   2   31.00    9.30
  -7  -9   2   22.40   17.50
  -7  -9   2    2.60    7.50
  -7  -9   2   28.80   11.10
  -7  -9   2   18.90    7.70
   6   9  -2  332.47   21.30
   6   9  -2  336.27   24.20
   6   9  -2  302.17   17.30
   6   9  -2  322.37   17.00
  -6  -9   2  306.17   17.70
  -6  -9   2  315.67   16.60
  -6  -9   2  395.76   29.30
  -6  -9   2  318.27   16.00
  -6  -9   2  315.47   21.50
   5   9  -2  444.76   24.60
   5   9  -2  403.56   18.10
   5   9  -2  418.36   17.60
   5   9  -2  418.26   17.80
  -5  -9   2  426.96   18.80
  -5  -9   2  392.96   17.00
  -5  -9   2  413.66   18.50
  -5  -9   2  423.66   22.10
   4   9  -2   67.49    7.90
   4   9  -2   67.09    7.80
   4   9  -2   69.29   11.00
   4   9  -2   64.89    8.20
  -4  -9   2   50.99    6.10
  -4  -9   2   64.59   11.10
  -4  -9   2   58.79    9.80
  -4  -9   2   72.09   10.70
   3   9  -2   77.29   11.30
   3   9  -2   74.99   10.20
   3   9  -2  101.09   13.30
   3   9  -2   80.29    8.30
   3   9  -2   97.39    8.70
  -3  -9   2   97.89   10.90
  -3  -9   2   90.19   12.70
  -3  -9   2   81.59    7.70
  -3  -9   2   80.69    8.30
  -3  -9   2   97.69   11.20
   2   9  -2  175.28    9.00
   2   9  -2  162.08   12.70
   2   9  -2  149.49   11.90
   2   9  -2  156.08    9.20
   2   9  -2  159.38   12.00
   2   9  -2  164.38   13.60
  -2  -9   2  158.58   11.70
  -2  -9   2  149.49    8.00
  -2  -9   2  157.78   12.70
  -2  -9   2  154.88    8.80
  -2  -9   2  175.18   14.00
   1   9  -2   -1.30    4.80
   1   9  -2    5.50    4.80
   1   9  -2   -3.50    4.60
   1   9  -2   12.50    5.40
   1   9  -2    8.90    3.50
   1   9  -2    6.50    3.50
   1   9  -2    2.30    3.80
  -1  -9   2   10.20    2.80
  -1  -9   2    2.60    4.80
  -1  -9   2    9.50    6.00
  -1  -9   2    9.20    3.20
  -1  -9   2    7.20    4.40
   0   9  -2  458.85   20.70
   0   9  -2  463.05   20.20
   0   9  -2  486.55   13.50
   0   9  -2  455.65   19.40
   0   9  -2  500.05   13.90
   0   9  -2  458.65   19.90
   0   9  -2  463.65   19.20
   0  -9   2  445.26   20.00
  -1   9  -2  328.37   15.90
  -1   9  -2  328.87   15.60
  -1   9  -2  281.67   15.90
  -1   9  -2  298.57   22.80
  -1   9  -2  340.07   16.70
   1  -9   2  330.47   17.20
   1  -9   2  324.27   16.50
  -2   9  -2  981.80   30.90
  -2   9  -2  934.11   31.80
  -2   9  -2  990.20   28.70
  -2   9  -2  930.41   32.50
  -2   9  -2  951.80   31.60
  -2   9  -2  938.21   29.60
  -2   9  -2  934.01   30.50
   2  -9   2  961.80   31.30
   2  -9   2  991.10   32.40
  -3   9  -2  743.53   25.70
  -3   9  -2  751.52   26.80
  -3   9  -2  785.12   26.70
  -3   9  -2  731.13   26.80
  -3   9  -2  732.83   27.80
  -3   9  -2  776.52   23.50
   3  -9   2  790.52   26.90
   3  -9   2  790.82   28.20
  -4   9  -2  328.57   16.30
  -4   9  -2  336.37   16.80
  -4   9  -2  338.67   16.00
  -4   9  -2  348.77   13.60
  -4   9  -2  323.37   18.40
  -4   9  -2  358.36   14.10
   4  -9   2  348.47   16.70
   4  -9   2  356.16   18.50
  -5   9  -2   78.59    9.90
  -5   9  -2   70.19   10.20
  -5   9  -2   91.39    7.40
  -5   9  -2   72.79    8.10
   5  -9   2   79.79   10.00
   5  -9   2   75.49   12.00
  -6   9  -2   86.39    5.90
  -6   9  -2   97.19   13.40
  -6   9  -2  105.69    9.30
  -6   9  -2   87.69    7.00
  -6   9  -2  100.09    7.30
  -6   9  -2   99.59   14.10
   6  -9   2   97.39    9.40
   6  -9   2   95.69   13.40
   6  -9   2   83.99   10.70
  -7   9  -2 1112.69   30.70
  -7   9  -2 1119.29   29.60
  -7   9  -2 1080.69   36.30
  -7   9  -2 1127.99   34.00
  -7   9  -2 1067.19   38.90
   7  -9   2 1086.39   29.30
   7  -9   2 1087.09   33.90
   7  -9   2 1123.89   39.60
   7  -9   2 1121.99   28.90
   7  -9   2 1161.68   36.50
  -8   9  -2  274.57   18.40
  -8   9  -2  253.07   13.00
  -8   9  -2  240.78   11.30
  -8   9  -2  217.08   19.00
  -8   9  -2  238.08   14.70
   8  -9   2  206.98   14.60
   8  -9   2  228.88   19.80
   8  -9   2  219.68   15.80
   8  -9   2  237.88   11.30
   8  -9   2  256.67   10.90
  -9   9  -2  151.68   10.40
  -9   9  -2  158.58   13.30
  -9   9  -2  175.38   12.70
  -9   9  -2  150.68   17.90
   9  -9   2  161.78   13.90
   9  -9   2  161.18   10.90
   9  -9   2  143.59   18.70
   9  -9   2  159.68   14.00
   9  -9   2  163.38   10.40
 -10   9  -2   32.60    7.60
 -10   9  -2   20.30    6.30
 -10   9  -2   22.80    7.80
 -10   9  -2   11.60    9.40
  10  -9   2   10.40    7.00
  10  -9   2   17.30    6.30
  10  -9   2   15.60    9.00
  10  -9   2   16.90    6.50
  10  -9   2   18.10    7.50
 -11   9  -2  154.68   14.40
 -11   9  -2  151.68   11.70
 -11   9  -2  108.39   14.40
 -11   9  -2  162.08   18.60
  11  -9   2  167.18   13.00
  11  -9   2  189.38   27.80
  11  -9   2  150.38   13.70
  11  -9   2  137.89   14.80
 -12   9  -2   92.49   14.40
 -12   9  -2   51.29    9.00
 -12   9  -2   71.89    9.20
 -12   9  -2   83.09   11.90
  12  -9   2   83.29   11.90
  12  -9   2   61.49   12.30
  12  -9   2   89.79   11.40
  12  -9   2   76.69   11.30
 -13   9  -2   18.30    7.50
 -13   9  -2   19.70    9.40
 -13   9  -2   29.30   11.00
 -13   9  -2   11.10    7.30
  13  -9   2    9.40    7.40
  13  -9   2   14.60    8.40
  13  -9   2   18.70    7.20
  13  -9   2   26.20   14.80
 -14   9  -2   -6.10    8.70
 -14   9  -2   11.40    9.40
 -14   9  -2    7.20    6.90
 -14   9  -2   18.70   13.50
  14  -9   2   -4.10    6.70
  14  -9   2    8.60    8.10
  14  -9   2   -4.40    9.90
  14  -9   2   -1.80    6.50
 -15   9  -2   -5.90    7.60
 -15   9  -2   19.80   11.80
 -15   9  -2    3.60   10.20
 -15   9  -2  -10.70   12.30
  15  -9   2    1.50    6.60
  15  -9   2   -3.50   10.30
  15  -9   2  -12.30    7.60
  13   8  -2   43.80   12.30
  13   8  -2   17.70   10.70
 -13  -8   2   21.10   10.40
 -13  -8   2   -1.90   14.10
 -13  -8   2   16.80   12.70
  12   8  -2   71.49   19.00
  12   8  -2   62.49   13.60
  12   8  -2   82.89   13.30
 -12  -8   2   63.79   14.80
 -12  -8   2   64.69   15.00
 -12  -8   2   70.39   12.20
 -12  -8   2   52.69   19.00
  11   8  -2  156.58   20.80
  11   8  -2  188.68   17.30
  11   8  -2  195.48   18.40
 -11  -8   2  178.38   23.00
 -11  -8   2  183.28   24.20
 -11  -8   2  185.38   16.50
  10   8  -2   69.49   10.50
  10   8  -2   40.70   10.00
  10   8  -2   55.99   11.90
 -10  -8   2   32.80   12.40
 -10  -8   2   47.90   14.10
 -10  -8   2   51.29   12.40
 -10  -8   2   46.80   10.00
   9   8  -2    7.10    6.30
   9   8  -2    5.00    8.20
   9   8  -2   -1.30    7.60
  -9  -8   2  -10.90    9.80
  -9  -8   2   -7.90   12.00
  -9  -8   2   -4.00   15.60
  -9  -8   2  -13.00    8.40
   8   8  -2  362.96   19.40
   8   8  -2  394.26   19.40
   8   8  -2  365.86   20.10
  -8  -8   2  353.96   25.00
  -8  -8   2  346.67   18.40
  -8  -8   2  370.86   20.30
  -8  -8   2  299.97   18.70
  -8  -8   2  376.36   28.70
   7   8  -2   -0.40    5.60
   7   8  -2  -10.10    6.60
   7   8  -2    1.70    7.10
  -7  -8   2  -10.30    6.30
  -7  -8   2   -8.40    7.00
  -7  -8   2   -7.80    8.20
  -7  -8   2   -6.00    8.60
  -7  -8   2  -10.00   12.70
   6   8  -2 1017.10   32.90
   6   8  -2 1021.00   32.40
   6   8  -2 1041.60   32.40
  -6  -8   2 1033.60   37.70
  -6  -8   2 1017.90   33.00
  -6  -8   2 1021.00   31.70
  -6  -8   2 1074.69   38.50
   5   8  -2    7.80    5.50
   5   8  -2    9.30    4.40
   5   8  -2   21.10    8.80
   5   8  -2   12.80    6.10
  -5  -8   2    7.60    6.50
  -5  -8   2    8.20    6.50
  -5  -8   2    5.90    6.80
  -5  -8   2   10.90    5.60
  -5  -8   2    8.40    6.30
   4   8  -2  127.49   10.10
   4   8  -2  131.79    9.40
   4   8  -2  133.09    9.90
   4   8  -2  137.39   14.80
  -4  -8   2  163.18   18.30
  -4  -8   2  132.29   10.20
  -4  -8   2  133.29   12.70
  -4  -8   2  132.79   11.10
   3   8  -2  245.78   16.10
   3   8  -2  225.18   11.20
   3   8  -2  236.98   11.20
  -3  -8   2  241.78   13.90
  -3  -8   2  232.88   11.40
  -3  -8   2  243.78   13.60
  -3  -8   2  240.18   15.70
  -3  -8   2  235.98   10.40
   2   8  -2  631.34   23.80
   2   8  -2  611.74   19.30
   2   8  -2  626.44   23.70
   2   8  -2  616.94   26.20
   2   8  -2  640.04   19.20
   2   8  -2  633.14   24.50
  -2  -8   2  638.84   18.50
  -2  -8   2  650.73   22.70
  -2  -8   2  648.94   24.70
  -2  -8   2  638.34   19.30
  -2  -8   2  664.73   23.10
   1   8  -2  950.30   30.60
   1   8  -2  974.80   30.40
   1   8  -2  938.81   29.60
   1   8  -2  964.00   25.70
   1   8  -2  922.41   30.70
   1   8  -2  936.61   31.10
   1   8  -2  994.00   25.50
  -1  -8   2  968.80   30.80
  -1  -8   2  954.00   29.30
  -1  -8   2  949.11   31.20
  -1  -8   2  947.81   25.30
   0   8  -2  124.29   11.30
   0   8  -2  137.19    6.00
   0   8  -2  119.49   10.50
   0   8  -2  128.59   10.80
   0   8  -2  127.09   11.30
   0   8  -2  138.49    6.40
   0   8  -2  117.49   10.60
   0  -8   2  102.09   11.10
   0  -8   2  129.39   11.90
   0  -8   2  130.29   10.10
  -1   8  -2  169.58   11.20
  -1   8  -2  171.68   12.60
  -1   8  -2  156.48   11.30
  -1   8  -2  153.68   11.10
  -1   8  -2  162.28   11.90
   1  -8   2  156.78   12.00
   1  -8   2  161.78   12.30
  -2   8  -2  280.57   13.10
  -2   8  -2  305.67   15.20
  -2   8  -2  275.67   15.50
  -2   8  -2  271.47   14.50
  -2   8  -2  308.27   14.80
  -2   8  -2  283.27   14.10
  -2   8  -2  288.77   11.80
   2  -8   2  278.17   14.80
   2  -8   2  286.47   15.50
  -3   8  -2  614.64   19.40
  -3   8  -2  598.34   22.30
  -3   8  -2  615.74   21.80
  -3   8  -2  583.04   23.70
  -3   8  -2  596.14   19.90
  -3   8  -2  597.64   22.30
  -3   8  -2  625.54   22.30
   3  -8   2  629.84   23.50
   3  -8   2  604.14   22.30
  -4   8  -2  813.42   27.00
  -4   8  -2  796.62   29.20
  -4   8  -2  783.72   27.20
  -4   8  -2  834.92   23.70
  -4   8  -2  843.32   25.10
   4  -8   2  861.41   27.80
   4  -8   2  867.21   29.40
  -5   8  -2  553.24   16.10
  -5   8  -2  569.24   19.50
  -5   8  -2  561.34   15.40
  -5   8  -2  557.64   23.80
  -5   8  -2  551.24   17.00
  -5   8  -2  531.45   21.10
   5  -8   2  561.74   21.30
   5  -8   2  573.64   23.40
   5  -8   2  577.14   19.30
  -6   8  -2  241.48    9.50
  -6   8  -2  255.07   14.70
  -6   8  -2  266.47   10.70
  -6   8  -2  249.97    9.60
  -6   8  -2  250.67   12.80
  -6   8  -2  241.98   16.80
   6  -8   2  264.67    9.10
   6  -8   2  244.38   16.10
   6  -8   2  249.18   14.10
   6  -8   2  244.68    9.40
   6  -8   2  230.28   12.60
  -7   8  -2   61.29   10.10
  -7   8  -2   70.69   11.40
  -7   8  -2   53.29    7.50
  -7   8  -2   85.89    8.50
  -7   8  -2   79.39    7.00
   7  -8   2   68.89    9.30
   7  -8   2   71.79    7.10
   7  -8   2   65.89   10.20
   7  -8   2   79.59    7.00
   7  -8   2   55.59    7.50
  -8   8  -2  413.36   27.30
  -8   8  -2  427.86   17.00
  -8   8  -2  408.06   18.30
  -8   8  -2  426.76   15.30
  -8   8  -2  409.26   21.10
   8  -8   2  390.66   19.00
   8  -8   2  369.06   18.40
   8  -8   2  394.06   23.00
   8  -8   2  400.46   15.40
  -9   8  -2   43.50    7.90
  -9   8  -2   47.50   11.10
  -9   8  -2   42.60    8.10
  -9   8  -2   51.29    7.10
   9  -8   2   31.80    8.80
   9  -8   2   29.30    7.10
   9  -8   2   45.30    7.00
   9  -8   2   46.80    6.90
   9  -8   2   37.10    7.70
 -10   8  -2  171.48   18.10
 -10   8  -2  214.48   14.90
 -10   8  -2  210.88   15.10
  10  -8   2  195.88   13.10
  10  -8   2  216.58   25.50
  10  -8   2  186.78   15.50
  10  -8   2  181.98   14.40
  10  -8   2  197.58   12.80
 -11   8  -2   -9.90    5.60
 -11   8  -2   -1.20    6.10
 -11   8  -2    1.70    8.70
 -11   8  -2   -2.90    7.70
  11  -8   2   -3.40    6.60
  11  -8   2   -5.30    7.90
  11  -8   2   -7.90    6.20
  11  -8   2    0.10    6.40
  11  -8   2   -6.20    5.60
 -12   8  -2   -3.10    5.90
 -12   8  -2   10.40    8.40
 -12   8  -2   28.80   11.10
 -12   8  -2    3.10    6.60
  12  -8   2   12.50    7.00
  12  -8   2    1.10    8.40
  12  -8   2   -1.30    6.40
  12  -8   2    9.60    7.90
  12  -8   2   26.70    9.00
 -13   8  -2   52.69   12.50
 -13   8  -2   18.10    6.80
 -13   8  -2   47.20   12.10
 -13   8  -2   14.20    7.40
  13  -8   2   27.80   11.40
  13  -8   2   33.30   12.00
  13  -8   2   30.40    8.60
  13  -8   2   36.10    8.00
  13  -8   2   44.40   10.60
 -14   8  -2   50.49    9.80
 -14   8  -2   54.39   12.80
 -14   8  -2   44.20   13.00
 -14   8  -2   25.50    8.60
  14  -8   2   41.00   11.30
  14  -8   2   42.10    8.50
 -15   8  -2   24.00   13.90
 -15   8  -2  -10.10    7.60
 -15   8  -2    0.10   10.30
[truncated: 2,703,500 more chars]
