# Supplementary material for: Ligand Postsynthetic Functionalization with Fluorinated Boranes and Implications in Hydrogenation Catalysis
Source: ACS Catal. 2023 Nov 30;13(24):16055–66. doi: 10.1021/acscatal.3c02764 (PMC10852356; doi:10.1021/acscatal.3c02764)
Supplement: Supplementary file 4 — cs3c02764_si_004.cif [file cs3c02764_si_004.cif]

data_global
# 1. SUBMISSION DETAILS
_publ_contact_author
;
       Macarena Gonz\'alez Alf\'erez
        Instituto de Investigaciones Qu\'imicas (IIQ)
        Universidad de Sevilla and Consejo Superior de Investigaciones Cient\'ificas
        Avenida Am\'erico Vespucio 49
        41092 Sevilla (Spain)
;
_publ_contact_author_phone         '34 954489554'
_publ_contact_author_email         macarena.gonzalez@iiq.csic.es
_publ_requested_journal            '?'
_publ_requested_coeditor_name
;
?
;
#=========================================================================
# Data for compound 3 (local labelling jcm01721a_0m_sq)
#========================================================================= 
data_3
_audit_creation_date               2022-10-27
_audit_creation_method
;
Olex2 1.5
(compiled 2022.04.07 svn.rca3783a0 for OlexSys, GUI svn.r6498)
;
_shelx_SHELXL_version_number       '2018/3'
_audit_contact_author_address      ?
_audit_contact_author_email        ?
_audit_contact_author_name         ''
_audit_contact_author_phone        ?
_publ_contact_author_id_orcid      ?
_publ_requested_coeditor_name
;
?
;
_publ_requested_journal            '?'
_publ_section_references
;
Dolomanov, O.V., Bourhis, L.J., Gildea, R.J, Howard, J.A.K. & Puschmann, H.
 (2009), J. Appl. Cryst. 42, 339-341.

Sheldrick, G.M. (2015). Acta Cryst. A71, 3-8.

Sheldrick, G.M. (2015). Acta Cryst. C71, 3-8.
;
_chemical_name_common              ?
_chemical_name_systematic          ?
_chemical_formula_moiety           'C57 H38 B F10 P2 Rh'
_chemical_formula_sum              'C57 H38 B F10 P2 Rh'
_chemical_formula_weight           1088.53
_chemical_melting_point            ?
loop_
  _atom_type_symbol
  _atom_type_description
  _atom_type_scat_dispersion_real
  _atom_type_scat_dispersion_imag
  _atom_type_scat_source
 'C' 'C' 0.0033 0.0016 'International Tables Vol C Tables 4.2.6.8 and 6.1.1.4'
 'H' 'H' 0.0000 0.0000 'International Tables Vol C Tables 4.2.6.8 and 6.1.1.4'
 'B' 'B' 0.0013 0.0007 'International Tables Vol C Tables 4.2.6.8 and 6.1.1.4'
 'F' 'F' 0.0171 0.0103 'International Tables Vol C Tables 4.2.6.8 and 6.1.1.4'
 'P' 'P' 0.1023 0.0942 'International Tables Vol C Tables 4.2.6.8 and 6.1.1.4'
 'Rh' 'Rh' -1.1178 0.9187
 'International Tables Vol C Tables 4.2.6.8 and 6.1.1.4'

_shelx_space_group_comment
;
The symmetry employed for this shelxl refinement is uniquely defined
by the following loop, which should always be used as a source of
symmetry information in preference to the above space-group names.
They are only intended as comments.
;
_space_group_crystal_system        'triclinic'
_space_group_IT_number             2
_space_group_name_H-M_alt          'P -1'
_space_group_name_Hall             '-P 1'
loop_
  _space_group_symop_operation_xyz
 'x, y, z'
 '-x, -y, -z'

_cell_length_a                     11.9503(5)
_cell_length_b                     16.2587(7)
_cell_length_c                     17.3192(7)
_cell_angle_alpha                  113.5454(13)
_cell_angle_beta                   104.8225(13)
_cell_angle_gamma                  98.0361(14)
_cell_volume                       2868.9(2)
_cell_formula_units_Z              2
_cell_measurement_reflns_used      9447
_cell_measurement_temperature      193.00
_cell_measurement_theta_max        28.17
_cell_measurement_theta_min        2.28
_shelx_estimated_absorpt_T_max     ?
_shelx_estimated_absorpt_T_min     ?
_exptl_absorpt_coefficient_mu      0.419
_exptl_absorpt_correction_T_max    0.7457
_exptl_absorpt_correction_T_min    0.6694
_exptl_absorpt_correction_type     multi-scan
_exptl_absorpt_process_details     
;
SADABS-2016/2 (Bruker,2016/2) was used for absorption correction.
wR2(int) was 0.1004 before and 0.0665 after correction.
The Ratio of minimum to maximum transmission is 0.8977.
The \l/2 correction factor is Not present.
;
_exptl_absorpt_special_details     ?
_exptl_crystal_colour              yellow
_exptl_crystal_density_diffrn      1.260
_exptl_crystal_density_meas        ?
_exptl_crystal_density_method      ?
_exptl_crystal_description         prism
_exptl_crystal_F_000               1100
_exptl_crystal_size_max            0.18
_exptl_crystal_size_mid            0.15
_exptl_crystal_size_min            0.12
_exptl_transmission_factor_max     ?
_exptl_transmission_factor_min     ?
_diffrn_reflns_av_R_equivalents    0.0621
_diffrn_reflns_av_unetI/netI       0.0303
_diffrn_reflns_Laue_measured_fraction_full  0.999
_diffrn_reflns_Laue_measured_fraction_max  0.999
_diffrn_reflns_limit_h_max         15
_diffrn_reflns_limit_h_min         -15
_diffrn_reflns_limit_k_max         21
_diffrn_reflns_limit_k_min         -21
_diffrn_reflns_limit_l_max         23
_diffrn_reflns_limit_l_min         -23
_diffrn_reflns_number              134427
_diffrn_reflns_point_group_measured_fraction_full  0.999
_diffrn_reflns_point_group_measured_fraction_max  0.999
_diffrn_reflns_theta_full          25.242
_diffrn_reflns_theta_max           28.277
_diffrn_reflns_theta_min           1.988
_diffrn_ambient_temperature        193.00
_diffrn_detector_area_resol_mean   ?
_diffrn_measured_fraction_theta_full  0.999
_diffrn_measured_fraction_theta_max  0.999

_diffrn_measurement_device_type    'Bruker APEX-II CCD'
_diffrn_measurement_method         '\f and \w scans'
_diffrn_radiation_type             MoK\a

_diffrn_radiation_wavelength       0.71073
_diffrn_source                     ?
_reflns_Friedel_coverage           0.000
_reflns_Friedel_fraction_full      .
_reflns_Friedel_fraction_max       .
_reflns_number_gt                  11468
_reflns_number_total               14221
_reflns_special_details
;
 Reflections were merged by SHELXL according to the crystal
 class for the calculation of statistics and refinement.
 
 Structure factors included contributions from the .fab file.
 
 _reflns_Friedel_fraction is defined as the number of unique
 Friedel pairs measured divided by the number that would be
 possible theoretically, ignoring centric projections and
 systematic absences.
;
_reflns_threshold_expression       'I > 2\s(I)'
_computing_cell_refinement         ?
_computing_data_collection         ?
_computing_data_reduction          ?
_computing_molecular_graphics      'Olex2 1.5 (Dolomanov et al., 2009)'
_computing_publication_material    'Olex2 1.5 (Dolomanov et al., 2009)'
_computing_structure_refinement    'SHELXL 2018/3 (Sheldrick, 2015)'
_computing_structure_solution      'SHELXT  (Sheldrick, 2015)'
_refine_diff_density_max           1.115
_refine_diff_density_min           -0.772
_refine_diff_density_rms           0.074
_refine_ls_extinction_coef         .
_refine_ls_extinction_method       none
_refine_ls_goodness_of_fit_ref     1.098
_refine_ls_hydrogen_treatment      mixed
_refine_ls_matrix_type             full
_refine_ls_number_parameters       656
_refine_ls_number_reflns           14221
_refine_ls_number_restraints       0
_refine_ls_R_factor_all            0.0565
_refine_ls_R_factor_gt             0.0374
_refine_ls_restrained_S_all        1.098
_refine_ls_shift/su_max            0.006
_refine_ls_shift/su_mean           0.000
_refine_ls_structure_factor_coef   Fsqd
_refine_ls_weighting_details      
 'w=1/[\s^2^(Fo^2^)+(0.0308P)^2^+3.4166P] where P=(Fo^2^+2Fc^2^)/3'
_refine_ls_weighting_scheme        calc
_refine_ls_wR_factor_gt            0.0825
_refine_ls_wR_factor_ref           0.0976
_refine_special_details            ?
_olex2_refinement_description
;
1. Fixed Uiso
 At 1.2 times of:
  All C(H) groups
2.a Aromatic/amide H refined with riding coordinates:
 C6(H6), C7(H7), C8(H8), C9(H9), C11(H11), C12(H12), C13(H13), C14(H14),
 C15(H15), C17(H17), C18(H18), C19(H19), C20(H20), C21(H21), C23(H23), C24(H24),
  C25(H25), C26(H26), C27(H27), C29(H29), C30(H30), C31(H31), C32(H32),
 C33(H33), C35(H35), C36(H36), C37(H37), C38(H38), C39(H39), C41(H41), C42(H42),
  C43(H43), C44(H44), C45(H45)
;
_atom_sites_solution_hydrogens     mixed
_atom_sites_solution_primary       dual
_atom_sites_solution_secondary     ?
loop_
  _atom_site_label
  _atom_site_type_symbol
  _atom_site_fract_x
  _atom_site_fract_y
  _atom_site_fract_z
  _atom_site_U_iso_or_equiv
  _atom_site_adp_type
  _atom_site_occupancy
  _atom_site_site_symmetry_order
  _atom_site_calc_flag
  _atom_site_refinement_flags_posn
  _atom_site_refinement_flags_adp
  _atom_site_refinement_flags_occupancy
  _atom_site_disorder_assembly
  _atom_site_disorder_group
 Rh1 Rh 0.64923(2) 0.99070(2) 0.74430(2) 0.02217(5) Uani 1 1 d . . . . .
 P1 P 0.75300(5) 1.14385(4) 0.80753(4) 0.02254(11) Uani 1 1 d . . . . .
 P2 P 0.77908(5) 0.92837(4) 0.67856(4) 0.02399(12) Uani 1 1 d . . . . .
 F1 F 0.72494(13) 0.90882(10) 0.89618(10) 0.0374(3) Uani 1 1 d . . . . .
 F2 F 0.81988(16) 0.78777(13) 0.93623(12) 0.0556(5) Uani 1 1 d . . . . .
 F3 F 0.7182(2) 0.60142(14) 0.83354(15) 0.0704(6) Uani 1 1 d . . . . .
 F4 F 0.5186(2) 0.53988(12) 0.68642(15) 0.0726(6) Uani 1 1 d . . . . .
 F5 F 0.42098(15) 0.65799(11) 0.64327(12) 0.0523(5) Uani 1 1 d . . . . .
 F6 F 0.40432(16) 0.81477(14) 0.54119(11) 0.0556(5) Uani 1 1 d . . . . .
 F7 F 0.1711(2) 0.76018(17) 0.44687(13) 0.0818(7) Uani 1 1 d . . . . .
 F8 F 0.00365(16) 0.73404(16) 0.52221(17) 0.0806(7) Uani 1 1 d . . . . .
 F9 F 0.07773(16) 0.76397(16) 0.69572(16) 0.0723(6) Uani 1 1 d . . . . .
 F10 F 0.31137(15) 0.82296(14) 0.79228(12) 0.0528(5) Uani 1 1 d . . . . .
 C1 C 0.52104(19) 0.96859(15) 0.81067(14) 0.0235(4) Uani 1 1 d . . . . .
 C2 C 0.5478(2) 1.01434(17) 0.91122(16) 0.0297(5) Uani 1 1 d . . . . .
 C3 C 0.4838(2) 1.03020(16) 0.77932(17) 0.0254(4) Uani 1 1 d . . . . .
 C4 C 0.5172(2) 1.10564(16) 0.93152(16) 0.0278(5) Uani 1 1 d . . . . .
 C5 C 0.48017(19) 1.11442(16) 0.85247(16) 0.0265(5) Uani 1 1 d . . . . .
 C6 C 0.5195(2) 1.17471(18) 1.01170(18) 0.0371(6) Uani 1 1 d . . . . .
 H6 H 0.545890 1.169523 1.065754 0.045 Uiso 1 1 calc R U . . .
 C7 C 0.4825(3) 1.25177(19) 1.0112(2) 0.0423(6) Uani 1 1 d . . . . .
 H7 H 0.482977 1.299553 1.065648 0.051 Uiso 1 1 calc R U . . .
 C8 C 0.4448(2) 1.26018(18) 0.9330(2) 0.0396(6) Uani 1 1 d . . . . .
 H8 H 0.419734 1.313512 0.934377 0.047 Uiso 1 1 calc R U . . .
 C9 C 0.4433(2) 1.19174(17) 0.85262(18) 0.0330(5) Uani 1 1 d . . . . .
 H9 H 0.417641 1.197603 0.798873 0.040 Uiso 1 1 calc R U . . .
 C10 C 0.7819(2) 1.20217(16) 0.92842(15) 0.0269(5) Uani 1 1 d . . . . .
 C11 C 0.8317(2) 1.15850(18) 0.97833(17) 0.0356(5) Uani 1 1 d . . . . .
 H11 H 0.845500 1.099618 0.948546 0.043 Uiso 1 1 calc R U . . .
 C12 C 0.8613(3) 1.1998(2) 1.07063(19) 0.0447(7) Uani 1 1 d . . . . .
 H12 H 0.896927 1.169999 1.103867 0.054 Uiso 1 1 calc R U . . .
 C13 C 0.8391(3) 1.2840(2) 1.11416(19) 0.0455(7) Uani 1 1 d . . . . .
 H13 H 0.859695 1.312531 1.177497 0.055 Uiso 1 1 calc R U . . .
 C14 C 0.7872(3) 1.32661(19) 1.06585(19) 0.0424(6) Uani 1 1 d . . . . .
 H14 H 0.770785 1.384249 1.095983 0.051 Uiso 1 1 calc R U . . .
 C15 C 0.7585(2) 1.28640(17) 0.97337(17) 0.0325(5) Uani 1 1 d . . . . .
 H15 H 0.722609 1.316672 0.940741 0.039 Uiso 1 1 calc R U . . .
 C16 C 0.9028(2) 1.18026(15) 0.80227(15) 0.0255(4) Uani 1 1 d . . . . .
 C17 C 1.0089(2) 1.19820(17) 0.87011(17) 0.0306(5) Uani 1 1 d . . . . .
 H17 H 1.005360 1.192320 0.921906 0.037 Uiso 1 1 calc R U . . .
 C18 C 1.1198(2) 1.22457(19) 0.86296(19) 0.0384(6) Uani 1 1 d . . . . .
 H18 H 1.191585 1.235850 0.909482 0.046 Uiso 1 1 calc R U . . .
 C19 C 1.1266(2) 1.23453(19) 0.7886(2) 0.0395(6) Uani 1 1 d . . . . .
 H19 H 1.202640 1.253173 0.784148 0.047 Uiso 1 1 calc R U . . .
 C20 C 1.0220(2) 1.21722(19) 0.72092(19) 0.0376(6) Uani 1 1 d . . . . .
 H20 H 1.026285 1.224241 0.669774 0.045 Uiso 1 1 calc R U . . .
 C21 C 0.9109(2) 1.18968(17) 0.72702(17) 0.0311(5) Uani 1 1 d . . . . .
 H21 H 0.839564 1.177068 0.679578 0.037 Uiso 1 1 calc R U . . .
 C22 C 0.6764(2) 1.21219(16) 0.76097(16) 0.0265(5) Uani 1 1 d . . . . .
 C23 C 0.7289(2) 1.30668(18) 0.79164(18) 0.0361(6) Uani 1 1 d . . . . .
 H23 H 0.804682 1.336624 0.838615 0.043 Uiso 1 1 calc R U . . .
 C24 C 0.6719(3) 1.3573(2) 0.7545(2) 0.0469(7) Uani 1 1 d . . . . .
 H24 H 0.708271 1.421755 0.776336 0.056 Uiso 1 1 calc R U . . .
 C25 C 0.5623(3) 1.3143(2) 0.6857(2) 0.0519(8) Uani 1 1 d . . . . .
 H25 H 0.522590 1.349478 0.661064 0.062 Uiso 1 1 calc R U . . .
 C26 C 0.5106(3) 1.2207(2) 0.6529(2) 0.0445(7) Uani 1 1 d . . . . .
 H26 H 0.435819 1.190900 0.604808 0.053 Uiso 1 1 calc R U . . .
 C27 C 0.5675(2) 1.16963(18) 0.69010(17) 0.0323(5) Uani 1 1 d . . . . .
 H27 H 0.531571 1.104826 0.666815 0.039 Uiso 1 1 calc R U . . .
 C28 C 0.7458(2) 0.80118(17) 0.63548(17) 0.0319(5) Uani 1 1 d . . . . .
 C29 C 0.8134(2) 0.75828(19) 0.6770(2) 0.0405(6) Uani 1 1 d . . . . .
 H29 H 0.882035 0.795157 0.729375 0.049 Uiso 1 1 calc R U . . .
 C30 C 0.7818(3) 0.6621(2) 0.6429(3) 0.0552(8) Uani 1 1 d . . . . .
 H30 H 0.828595 0.633494 0.672307 0.066 Uiso 1 1 calc R U . . .
 C31 C 0.6825(3) 0.6074(2) 0.5664(3) 0.0615(9) Uani 1 1 d . . . . .
 H31 H 0.662018 0.541382 0.542408 0.074 Uiso 1 1 calc R U . . .
 C32 C 0.6137(3) 0.6491(2) 0.5252(2) 0.0598(9) Uani 1 1 d . . . . .
 H32 H 0.544791 0.611756 0.473070 0.072 Uiso 1 1 calc R U . . .
 C33 C 0.6441(3) 0.7453(2) 0.5591(2) 0.0462(7) Uani 1 1 d . . . . .
 H33 H 0.595628 0.773481 0.530403 0.055 Uiso 1 1 calc R U . . .
 C34 C 0.7758(2) 0.94035(18) 0.57754(15) 0.0298(5) Uani 1 1 d . . . . .
 C35 C 0.8355(3) 0.8952(3) 0.52147(19) 0.0492(8) Uani 1 1 d . . . . .
 H35 H 0.877706 0.853820 0.533469 0.059 Uiso 1 1 calc R U . . .
 C36 C 0.8335(3) 0.9104(3) 0.4477(2) 0.0690(11) Uani 1 1 d . . . . .
 H36 H 0.876992 0.881067 0.410720 0.083 Uiso 1 1 calc R U . . .
 C37 C 0.7697(3) 0.9669(3) 0.4278(2) 0.0642(10) Uani 1 1 d . . . . .
 H37 H 0.769176 0.977055 0.377338 0.077 Uiso 1 1 calc R U . . .
 C38 C 0.7065(3) 1.0090(2) 0.4803(2) 0.0510(8) Uani 1 1 d . . . . .
 H38 H 0.660547 1.047279 0.465638 0.061 Uiso 1 1 calc R U . . .
 C39 C 0.7095(2) 0.99589(18) 0.55497(16) 0.0353(5) Uani 1 1 d . . . . .
 H39 H 0.665428 1.025419 0.591281 0.042 Uiso 1 1 calc R U . . .
 C40 C 0.9373(2) 0.96604(16) 0.74948(16) 0.0276(5) Uani 1 1 d . . . . .
 C41 C 1.0343(2) 0.98422(19) 0.72287(18) 0.0348(5) Uani 1 1 d . . . . .
 H41 H 1.021195 0.979641 0.664658 0.042 Uiso 1 1 calc R U . . .
 C42 C 1.1508(2) 1.0092(2) 0.7823(2) 0.0429(6) Uani 1 1 d . . . . .
 H42 H 1.217048 1.021610 0.764012 0.052 Uiso 1 1 calc R U . . .
 C43 C 1.1718(2) 1.0163(2) 0.8665(2) 0.0447(7) Uani 1 1 d . . . . .
 H43 H 1.251946 1.032803 0.905891 0.054 Uiso 1 1 calc R U . . .
 C44 C 1.0760(2) 0.99945(19) 0.89390(18) 0.0395(6) Uani 1 1 d . . . . .
 H44 H 1.090107 1.004856 0.952479 0.047 Uiso 1 1 calc R U . . .
 C45 C 0.9594(2) 0.97460(17) 0.83588(17) 0.0317(5) Uani 1 1 d . . . . .
 H45 H 0.893703 0.963274 0.855062 0.038 Uiso 1 1 calc R U . . .
 C46 C 0.5637(2) 0.79161(16) 0.76904(15) 0.0253(4) Uani 1 1 d . . . . .
 C47 C 0.6671(2) 0.81765(16) 0.84219(15) 0.0273(5) Uani 1 1 d . . . . .
 C48 C 0.7194(2) 0.75624(19) 0.86500(17) 0.0356(6) Uani 1 1 d . . . . .
 C49 C 0.6686(3) 0.6626(2) 0.8131(2) 0.0437(7) Uani 1 1 d . . . . .
 C50 C 0.5674(3) 0.63190(18) 0.7395(2) 0.0449(7) Uani 1 1 d . . . . .
 C51 C 0.5181(2) 0.69550(17) 0.71901(18) 0.0348(5) Uani 1 1 d . . . . .
 C52 C 0.3691(2) 0.82220(16) 0.67179(16) 0.0277(5) Uani 1 1 d . . . . .
 C53 C 0.3271(2) 0.80387(19) 0.58297(18) 0.0373(6) Uani 1 1 d . . . . .
 C54 C 0.2057(3) 0.7746(2) 0.5325(2) 0.0514(8) Uani 1 1 d . . . . .
 C55 C 0.1218(2) 0.7617(2) 0.5702(2) 0.0523(8) Uani 1 1 d . . . . .
 C56 C 0.1587(2) 0.7773(2) 0.6579(2) 0.0463(7) Uani 1 1 d . . . . .
 C57 C 0.2801(2) 0.80738(18) 0.70580(18) 0.0356(6) Uani 1 1 d . . . . .
 B1 B 0.5092(2) 0.86532(17) 0.73980(16) 0.0231(5) Uani 1 1 d . . . . .
 H2A H 0.633(3) 1.023(2) 0.9484(19) 0.038(8) Uiso 1 1 d . . . . .
 H2B H 0.497(3) 0.974(2) 0.9302(19) 0.041(8) Uiso 1 1 d . . . . .
 H3 H 0.443(3) 1.016(2) 0.718(2) 0.038(8) Uiso 1 1 d . . . . .
 H1 H 0.566(2) 0.8743(19) 0.6896(18) 0.035(7) Uiso 1 1 d . . . . .

loop_
  _atom_site_aniso_label
  _atom_site_aniso_U_11
  _atom_site_aniso_U_22
  _atom_site_aniso_U_33
  _atom_site_aniso_U_23
  _atom_site_aniso_U_13
  _atom_site_aniso_U_12
 Rh1 0.02127(8) 0.02104(9) 0.02245(9) 0.00866(7) 0.00711(6) 0.00515(6)
 P1 0.0205(3) 0.0204(3) 0.0247(3) 0.0096(2) 0.0064(2) 0.0043(2)
 P2 0.0227(3) 0.0245(3) 0.0238(3) 0.0090(2) 0.0089(2) 0.0079(2)
 F1 0.0332(7) 0.0282(7) 0.0347(8) 0.0085(6) -0.0016(6) 0.0048(6)
 F2 0.0547(11) 0.0545(11) 0.0456(10) 0.0214(9) -0.0044(8) 0.0241(9)
 F3 0.0843(15) 0.0476(11) 0.0833(15) 0.0378(11) 0.0118(12) 0.0370(11)
 F4 0.0762(14) 0.0215(8) 0.0891(15) 0.0136(9) 0.0003(12) 0.0110(9)
 F5 0.0453(9) 0.0279(8) 0.0510(10) 0.0038(7) -0.0094(8) 0.0056(7)
 F6 0.0528(10) 0.0754(13) 0.0307(8) 0.0244(9) 0.0090(8) 0.0034(9)
 F7 0.0706(14) 0.0956(17) 0.0441(11) 0.0313(12) -0.0212(10) -0.0023(12)
 F8 0.0288(9) 0.0751(15) 0.0958(17) 0.0252(13) -0.0171(10) 0.0050(9)
 F9 0.0284(9) 0.0834(15) 0.0982(17) 0.0334(13) 0.0274(10) 0.0084(9)
 F10 0.0357(9) 0.0792(13) 0.0458(10) 0.0315(9) 0.0171(7) 0.0069(8)
 C1 0.0214(10) 0.0243(11) 0.0224(10) 0.0086(9) 0.0087(8) 0.0036(8)
 C2 0.0384(13) 0.0252(11) 0.0242(11) 0.0093(9) 0.0127(10) 0.0068(10)
 C3 0.0232(10) 0.0272(11) 0.0355(12) 0.0179(10) 0.0171(9) 0.0114(9)
 C4 0.0281(11) 0.0237(11) 0.0312(12) 0.0097(9) 0.0154(9) 0.0043(9)
 C5 0.0207(10) 0.0234(11) 0.0335(12) 0.0103(9) 0.0116(9) 0.0042(8)
 C6 0.0429(14) 0.0321(13) 0.0348(13) 0.0101(11) 0.0209(12) 0.0073(11)
 C7 0.0457(15) 0.0283(13) 0.0485(16) 0.0072(12) 0.0277(13) 0.0072(11)
 C8 0.0341(13) 0.0268(12) 0.0565(17) 0.0140(12) 0.0206(13) 0.0101(10)
 C9 0.0284(12) 0.0293(12) 0.0421(14) 0.0155(11) 0.0139(11) 0.0094(10)
 C10 0.0250(11) 0.0253(11) 0.0270(11) 0.0098(9) 0.0086(9) 0.0038(9)
 C11 0.0432(14) 0.0321(13) 0.0327(13) 0.0150(11) 0.0135(11) 0.0125(11)
 C12 0.0560(18) 0.0447(16) 0.0334(14) 0.0198(12) 0.0118(13) 0.0143(14)
 C13 0.0552(18) 0.0413(16) 0.0288(13) 0.0092(12) 0.0122(12) 0.0051(13)
 C14 0.0523(17) 0.0313(13) 0.0378(14) 0.0075(11) 0.0206(13) 0.0100(12)
 C15 0.0329(12) 0.0275(12) 0.0320(12) 0.0098(10) 0.0100(10) 0.0073(10)
 C16 0.0233(10) 0.0197(10) 0.0299(11) 0.0097(9) 0.0082(9) 0.0022(8)
 C17 0.0266(11) 0.0295(12) 0.0325(12) 0.0129(10) 0.0077(10) 0.0066(9)
 C18 0.0244(12) 0.0417(15) 0.0439(15) 0.0178(12) 0.0070(11) 0.0077(11)
 C19 0.0284(12) 0.0402(15) 0.0505(16) 0.0189(13) 0.0181(12) 0.0080(11)
 C20 0.0393(14) 0.0405(14) 0.0393(14) 0.0193(12) 0.0206(12) 0.0125(11)
 C21 0.0291(12) 0.0328(12) 0.0309(12) 0.0140(10) 0.0106(10) 0.0078(10)
 C22 0.0248(11) 0.0269(11) 0.0306(11) 0.0143(9) 0.0106(9) 0.0088(9)
 C23 0.0372(13) 0.0278(12) 0.0393(14) 0.0147(11) 0.0083(11) 0.0081(10)
 C24 0.0594(18) 0.0288(13) 0.0535(17) 0.0231(13) 0.0134(15) 0.0127(13)
 C25 0.063(2) 0.0442(17) 0.0537(18) 0.0301(15) 0.0100(16) 0.0260(15)
 C26 0.0405(15) 0.0475(16) 0.0449(16) 0.0259(14) 0.0044(12) 0.0140(13)
 C27 0.0295(12) 0.0331(13) 0.0338(12) 0.0173(11) 0.0074(10) 0.0073(10)
 C28 0.0321(12) 0.0285(12) 0.0355(13) 0.0108(10) 0.0171(10) 0.0106(10)
 C29 0.0336(13) 0.0334(14) 0.0570(17) 0.0198(13) 0.0180(13) 0.0138(11)
 C30 0.0532(18) 0.0370(16) 0.085(3) 0.0298(17) 0.0314(18) 0.0215(14)
 C31 0.073(2) 0.0286(15) 0.075(2) 0.0116(16) 0.034(2) 0.0128(15)
 C32 0.068(2) 0.0309(15) 0.0505(19) -0.0009(14) 0.0129(17) -0.0006(15)
 C33 0.0505(17) 0.0337(14) 0.0387(15) 0.0064(12) 0.0100(13) 0.0061(12)
 C34 0.0267(11) 0.0359(13) 0.0219(11) 0.0098(10) 0.0086(9) 0.0042(10)
 C35 0.0396(15) 0.074(2) 0.0344(14) 0.0197(15) 0.0177(12) 0.0247(15)
 C36 0.0510(19) 0.121(4) 0.0363(16) 0.029(2) 0.0259(15) 0.026(2)
 C37 0.0527(19) 0.103(3) 0.0386(17) 0.0404(19) 0.0143(15) 0.0052(19)
 C38 0.0560(19) 0.0533(18) 0.0380(15) 0.0264(14) 0.0050(14) 0.0015(15)
 C39 0.0391(14) 0.0342(13) 0.0265(12) 0.0120(10) 0.0075(10) 0.0050(11)
 C40 0.0237(10) 0.0282(11) 0.0284(11) 0.0102(9) 0.0079(9) 0.0101(9)
 C41 0.0273(12) 0.0398(14) 0.0366(13) 0.0167(11) 0.0113(10) 0.0082(10)
 C42 0.0271(12) 0.0459(16) 0.0504(17) 0.0177(13) 0.0120(12) 0.0091(11)
 C43 0.0269(13) 0.0460(16) 0.0510(17) 0.0195(14) 0.0009(12) 0.0110(11)
 C44 0.0388(14) 0.0393(14) 0.0350(13) 0.0175(12) 0.0028(11) 0.0113(12)
 C45 0.0292(12) 0.0322(12) 0.0328(12) 0.0143(10) 0.0091(10) 0.0099(10)
 C46 0.0250(10) 0.0243(11) 0.0270(11) 0.0114(9) 0.0097(9) 0.0072(9)
 C47 0.0290(11) 0.0254(11) 0.0262(11) 0.0104(9) 0.0094(9) 0.0074(9)
 C48 0.0377(13) 0.0395(14) 0.0310(12) 0.0183(11) 0.0076(11) 0.0156(11)
 C49 0.0509(16) 0.0351(14) 0.0531(17) 0.0250(13) 0.0161(14) 0.0231(13)
 C50 0.0486(16) 0.0235(12) 0.0522(17) 0.0118(12) 0.0100(14) 0.0097(11)
 C51 0.0322(12) 0.0268(12) 0.0361(13) 0.0104(10) 0.0046(10) 0.0062(10)
 C52 0.0243(11) 0.0226(11) 0.0297(11) 0.0090(9) 0.0057(9) 0.0035(9)
 C53 0.0374(14) 0.0358(14) 0.0321(13) 0.0155(11) 0.0047(11) 0.0040(11)
 C54 0.0470(17) 0.0445(17) 0.0407(16) 0.0174(13) -0.0110(13) 0.0026(13)
 C55 0.0258(13) 0.0402(16) 0.066(2) 0.0180(15) -0.0093(13) 0.0042(11)
 C56 0.0238(12) 0.0428(16) 0.0629(19) 0.0186(14) 0.0110(13) 0.0060(11)
 C57 0.0278(12) 0.0351(13) 0.0402(14) 0.0160(11) 0.0085(11) 0.0074(10)
 B1 0.0228(11) 0.0237(12) 0.0222(11) 0.0097(10) 0.0084(9) 0.0053(9)

_geom_special_details
;
 All esds (except the esd in the dihedral angle between two l.s. planes)
 are estimated using the full covariance matrix.  The cell esds are taken
 into account individually in the estimation of esds in distances, angles
 and torsion angles; correlations between esds in cell parameters are only
 used when they are defined by crystal symmetry.  An approximate (isotropic)
 treatment of cell esds is used for estimating esds involving l.s. planes.
;
loop_
  _geom_bond_atom_site_label_1
  _geom_bond_atom_site_label_2
  _geom_bond_distance
  _geom_bond_site_symmetry_2
  _geom_bond_publ_flag
 Rh1 P1 2.2804(6) . ?
 Rh1 P2 2.2701(6) . ?
 Rh1 C1 2.208(2) . ?
 Rh1 C3 2.312(2) . ?
 Rh1 B1 2.412(3) . ?
 Rh1 H1 1.74(3) . ?
 P1 C10 1.831(2) . ?
 P1 C16 1.843(2) . ?
 P1 C22 1.829(2) . ?
 P2 C28 1.838(3) . ?
 P2 C34 1.828(2) . ?
 P2 C40 1.829(2) . ?
 F1 C47 1.351(3) . ?
 F2 C48 1.338(3) . ?
 F3 C49 1.344(3) . ?
 F4 C50 1.344(3) . ?
 F5 C51 1.350(3) . ?
 F6 C53 1.344(3) . ?
 F7 C54 1.344(4) . ?
 F8 C55 1.345(3) . ?
 F9 C56 1.339(4) . ?
 F10 C57 1.353(3) . ?
 C1 C2 1.517(3) . ?
 C1 C3 1.390(3) . ?
 C1 B1 1.595(3) . ?
 C2 C4 1.504(3) . ?
 C2 H2A 1.01(3) . ?
 C2 H2B 1.04(3) . ?
 C3 C5 1.463(3) . ?
 C3 H3 0.97(3) . ?
 C4 C5 1.398(3) . ?
 C4 C6 1.384(3) . ?
 C5 C9 1.388(3) . ?
 C6 H6 0.9500 . ?
 C6 C7 1.388(4) . ?
 C7 H7 0.9500 . ?
 C7 C8 1.382(4) . ?
 C8 H8 0.9500 . ?
 C8 C9 1.386(4) . ?
 C9 H9 0.9500 . ?
 C10 C11 1.397(3) . ?
 C10 C15 1.388(3) . ?
 C11 H11 0.9500 . ?
 C11 C12 1.385(4) . ?
 C12 H12 0.9500 . ?
 C12 C13 1.375(4) . ?
 C13 H13 0.9500 . ?
 C13 C14 1.372(4) . ?
 C14 H14 0.9500 . ?
 C14 C15 1.389(4) . ?
 C15 H15 0.9500 . ?
 C16 C17 1.390(3) . ?
 C16 C21 1.397(3) . ?
 C17 H17 0.9500 . ?
 C17 C18 1.387(4) . ?
 C18 H18 0.9500 . ?
 C18 C19 1.380(4) . ?
 C19 H19 0.9500 . ?
 C19 C20 1.380(4) . ?
 C20 H20 0.9500 . ?
 C20 C21 1.385(4) . ?
 C21 H21 0.9500 . ?
 C22 C23 1.394(3) . ?
 C22 C27 1.390(3) . ?
 C23 H23 0.9500 . ?
 C23 C24 1.382(4) . ?
 C24 H24 0.9500 . ?
 C24 C25 1.379(4) . ?
 C25 H25 0.9500 . ?
 C25 C26 1.374(4) . ?
 C26 H26 0.9500 . ?
 C26 C27 1.388(4) . ?
 C27 H27 0.9500 . ?
 C28 C29 1.384(4) . ?
 C28 C33 1.400(4) . ?
 C29 H29 0.9500 . ?
 C29 C30 1.386(4) . ?
 C30 H30 0.9500 . ?
 C30 C31 1.384(5) . ?
 C31 H31 0.9500 . ?
 C31 C32 1.374(5) . ?
 C32 H32 0.9500 . ?
 C32 C33 1.386(4) . ?
 C33 H33 0.9500 . ?
 C34 C35 1.386(4) . ?
 C34 C39 1.385(4) . ?
 C35 H35 0.9500 . ?
 C35 C36 1.391(5) . ?
 C36 H36 0.9500 . ?
 C36 C37 1.364(6) . ?
 C37 H37 0.9500 . ?
 C37 C38 1.365(5) . ?
 C38 H38 0.9500 . ?
 C38 C39 1.385(4) . ?
 C39 H39 0.9500 . ?
 C40 C41 1.389(3) . ?
 C40 C45 1.396(3) . ?
 C41 H41 0.9500 . ?
 C41 C42 1.392(4) . ?
 C42 H42 0.9500 . ?
 C42 C43 1.369(4) . ?
 C43 H43 0.9500 . ?
 C43 C44 1.380(4) . ?
 C44 H44 0.9500 . ?
 C44 C45 1.385(3) . ?
 C45 H45 0.9500 . ?
 C46 C47 1.390(3) . ?
 C46 C51 1.389(3) . ?
 C46 B1 1.629(3) . ?
 C47 C48 1.381(3) . ?
 C48 C49 1.365(4) . ?
 C49 C50 1.367(4) . ?
 C50 C51 1.378(4) . ?
 C52 C53 1.380(3) . ?
 C52 C57 1.377(4) . ?
 C52 B1 1.638(3) . ?
 C53 C54 1.386(4) . ?
 C54 C55 1.365(5) . ?
 C55 C56 1.372(5) . ?
 C56 C57 1.376(4) . ?
 B1 H1 1.27(3) . ?

loop_
  _geom_angle_atom_site_label_1
  _geom_angle_atom_site_label_2
  _geom_angle_atom_site_label_3
  _geom_angle
  _geom_angle_site_symmetry_1
  _geom_angle_site_symmetry_3
  _geom_angle_publ_flag
 P1 Rh1 C3 91.46(6) . . ?
 P1 Rh1 B1 151.61(6) . . ?
 P1 Rh1 H1 176.3(9) . . ?
 P2 Rh1 P1 97.86(2) . . ?
 P2 Rh1 C3 166.69(6) . . ?
 P2 Rh1 B1 107.57(6) . . ?
 P2 Rh1 H1 81.7(9) . . ?
 C1 Rh1 P1 111.71(6) . . ?
 C1 Rh1 P2 144.12(6) . . ?
 C1 Rh1 C3 35.73(8) . . ?
 C1 Rh1 B1 40.09(8) . . ?
 C1 Rh1 H1 70.0(9) . . ?
 C3 Rh1 B1 65.94(8) . . ?
 C3 Rh1 H1 88.3(9) . . ?
 B1 Rh1 H1 30.5(9) . . ?
 C10 P1 Rh1 111.63(8) . . ?
 C10 P1 C16 101.76(11) . . ?
 C16 P1 Rh1 122.02(7) . . ?
 C22 P1 Rh1 114.10(8) . . ?
 C22 P1 C10 106.40(11) . . ?
 C22 P1 C16 99.06(11) . . ?
 C28 P2 Rh1 113.44(8) . . ?
 C34 P2 Rh1 114.94(8) . . ?
 C34 P2 C28 101.24(12) . . ?
 C34 P2 C40 106.71(11) . . ?
 C40 P2 Rh1 117.06(8) . . ?
 C40 P2 C28 101.50(11) . . ?
 C2 C1 Rh1 124.90(16) . . ?
 C2 C1 B1 132.8(2) . . ?
 C3 C1 Rh1 76.21(13) . . ?
 C3 C1 C2 107.5(2) . . ?
 C3 C1 B1 118.8(2) . . ?
 B1 C1 Rh1 76.85(12) . . ?
 C1 C2 H2A 114.8(17) . . ?
 C1 C2 H2B 111.7(17) . . ?
 C4 C2 C1 104.42(19) . . ?
 C4 C2 H2A 112.1(17) . . ?
 C4 C2 H2B 111.3(16) . . ?
 H2A C2 H2B 103(2) . . ?
 Rh1 C3 H3 90.2(17) . . ?
 C1 C3 Rh1 68.06(12) . . ?
 C1 C3 C5 110.8(2) . . ?
 C1 C3 H3 126.9(17) . . ?
 C5 C3 Rh1 128.53(16) . . ?
 C5 C3 H3 120.0(17) . . ?
 C5 C4 C2 109.3(2) . . ?
 C6 C4 C2 130.2(2) . . ?
 C6 C4 C5 120.5(2) . . ?
 C4 C5 C3 107.9(2) . . ?
 C9 C5 C3 131.3(2) . . ?
 C9 C5 C4 120.7(2) . . ?
 C4 C6 H6 120.8 . . ?
 C4 C6 C7 118.4(3) . . ?
 C7 C6 H6 120.8 . . ?
 C6 C7 H7 119.4 . . ?
 C8 C7 C6 121.2(3) . . ?
 C8 C7 H7 119.4 . . ?
 C7 C8 H8 119.6 . . ?
 C7 C8 C9 120.8(3) . . ?
 C9 C8 H8 119.6 . . ?
 C5 C9 H9 120.8 . . ?
 C8 C9 C5 118.4(3) . . ?
 C8 C9 H9 120.8 . . ?
 C11 C10 P1 117.20(18) . . ?
 C15 C10 P1 124.59(19) . . ?
 C15 C10 C11 118.2(2) . . ?
 C10 C11 H11 119.5 . . ?
 C12 C11 C10 120.9(2) . . ?
 C12 C11 H11 119.5 . . ?
 C11 C12 H12 120.0 . . ?
 C13 C12 C11 120.0(3) . . ?
 C13 C12 H12 120.0 . . ?
 C12 C13 H13 120.1 . . ?
 C14 C13 C12 119.8(3) . . ?
 C14 C13 H13 120.1 . . ?
 C13 C14 H14 119.6 . . ?
 C13 C14 C15 120.7(3) . . ?
 C15 C14 H14 119.6 . . ?
 C10 C15 C14 120.3(2) . . ?
 C10 C15 H15 119.9 . . ?
 C14 C15 H15 119.9 . . ?
 C17 C16 P1 122.63(18) . . ?
 C17 C16 C21 118.3(2) . . ?
 C21 C16 P1 119.04(17) . . ?
 C16 C17 H17 119.6 . . ?
 C18 C17 C16 120.7(2) . . ?
 C18 C17 H17 119.6 . . ?
 C17 C18 H18 119.8 . . ?
 C19 C18 C17 120.4(2) . . ?
 C19 C18 H18 119.8 . . ?
 C18 C19 H19 120.2 . . ?
 C20 C19 C18 119.5(2) . . ?
 C20 C19 H19 120.2 . . ?
 C19 C20 H20 119.8 . . ?
 C19 C20 C21 120.4(3) . . ?
 C21 C20 H20 119.8 . . ?
 C16 C21 H21 119.7 . . ?
 C20 C21 C16 120.6(2) . . ?
 C20 C21 H21 119.7 . . ?
 C23 C22 P1 121.09(18) . . ?
 C27 C22 P1 120.55(18) . . ?
 C27 C22 C23 118.2(2) . . ?
 C22 C23 H23 119.6 . . ?
 C24 C23 C22 120.8(3) . . ?
 C24 C23 H23 119.6 . . ?
 C23 C24 H24 120.0 . . ?
 C25 C24 C23 120.1(3) . . ?
 C25 C24 H24 120.0 . . ?
 C24 C25 H25 120.0 . . ?
 C26 C25 C24 120.1(3) . . ?
 C26 C25 H25 120.0 . . ?
 C25 C26 H26 120.0 . . ?
 C25 C26 C27 120.0(3) . . ?
 C27 C26 H26 120.0 . . ?
 C22 C27 H27 119.6 . . ?
 C26 C27 C22 120.8(2) . . ?
 C26 C27 H27 119.6 . . ?
 C29 C28 P2 123.2(2) . . ?
 C29 C28 C33 118.5(3) . . ?
 C33 C28 P2 118.2(2) . . ?
 C28 C29 H29 119.7 . . ?
 C28 C29 C30 120.7(3) . . ?
 C30 C29 H29 119.7 . . ?
 C29 C30 H30 119.8 . . ?
 C31 C30 C29 120.3(3) . . ?
 C31 C30 H30 119.8 . . ?
 C30 C31 H31 120.2 . . ?
 C32 C31 C30 119.6(3) . . ?
 C32 C31 H31 120.2 . . ?
 C31 C32 H32 119.8 . . ?
 C31 C32 C33 120.4(3) . . ?
 C33 C32 H32 119.8 . . ?
 C28 C33 H33 119.8 . . ?
 C32 C33 C28 120.5(3) . . ?
 C32 C33 H33 119.8 . . ?
 C35 C34 P2 122.9(2) . . ?
 C39 C34 P2 118.81(19) . . ?
 C39 C34 C35 118.3(2) . . ?
 C34 C35 H35 120.0 . . ?
 C34 C35 C36 120.0(3) . . ?
 C36 C35 H35 120.0 . . ?
 C35 C36 H36 119.7 . . ?
 C37 C36 C35 120.7(3) . . ?
 C37 C36 H36 119.7 . . ?
 C36 C37 H37 120.0 . . ?
 C36 C37 C38 120.1(3) . . ?
 C38 C37 H37 120.0 . . ?
 C37 C38 H38 120.1 . . ?
 C37 C38 C39 119.9(3) . . ?
 C39 C38 H38 120.1 . . ?
 C34 C39 H39 119.5 . . ?
 C38 C39 C34 121.0(3) . . ?
 C38 C39 H39 119.5 . . ?
 C41 C40 P2 124.94(19) . . ?
 C41 C40 C45 119.0(2) . . ?
 C45 C40 P2 116.05(18) . . ?
 C40 C41 H41 120.3 . . ?
 C40 C41 C42 119.4(3) . . ?
 C42 C41 H41 120.3 . . ?
 C41 C42 H42 119.3 . . ?
 C43 C42 C41 121.3(3) . . ?
 C43 C42 H42 119.3 . . ?
 C42 C43 H43 120.2 . . ?
 C42 C43 C44 119.7(2) . . ?
 C44 C43 H43 120.2 . . ?
 C43 C44 H44 120.1 . . ?
 C43 C44 C45 119.9(3) . . ?
 C45 C44 H44 120.1 . . ?
 C40 C45 H45 119.7 . . ?
 C44 C45 C40 120.7(2) . . ?
 C44 C45 H45 119.7 . . ?
 C47 C46 B1 123.7(2) . . ?
 C51 C46 C47 112.6(2) . . ?
 C51 C46 B1 123.4(2) . . ?
 F1 C47 C46 120.1(2) . . ?
 F1 C47 C48 115.1(2) . . ?
 C48 C47 C46 124.8(2) . . ?
 F2 C48 C47 120.6(2) . . ?
 F2 C48 C49 120.2(2) . . ?
 C49 C48 C47 119.2(2) . . ?
 F3 C49 C48 120.3(3) . . ?
 F3 C49 C50 120.5(3) . . ?
 C48 C49 C50 119.2(2) . . ?
 F4 C50 C49 119.7(3) . . ?
 F4 C50 C51 120.5(3) . . ?
 C49 C50 C51 119.8(2) . . ?
 F5 C51 C46 120.5(2) . . ?
 F5 C51 C50 115.1(2) . . ?
 C50 C51 C46 124.4(2) . . ?
 C53 C52 B1 127.0(2) . . ?
 C57 C52 C53 114.3(2) . . ?
 C57 C52 B1 118.5(2) . . ?
 F6 C53 C52 120.5(2) . . ?
 F6 C53 C54 116.5(3) . . ?
 C52 C53 C54 123.0(3) . . ?
 F7 C54 C53 119.9(3) . . ?
 F7 C54 C55 120.2(3) . . ?
 C55 C54 C53 119.9(3) . . ?
 F8 C55 C54 120.5(3) . . ?
 F8 C55 C56 120.0(3) . . ?
 C54 C55 C56 119.5(3) . . ?
 F9 C56 C55 120.3(3) . . ?
 F9 C56 C57 121.0(3) . . ?
 C55 C56 C57 118.7(3) . . ?
 F10 C57 C52 119.2(2) . . ?
 F10 C57 C56 116.1(3) . . ?
 C56 C57 C52 124.6(3) . . ?
 Rh1 B1 H1 44.0(12) . . ?
 C1 B1 Rh1 63.06(11) . . ?
 C1 B1 C46 122.68(19) . . ?
 C1 B1 C52 106.71(18) . . ?
 C1 B1 H1 106.0(13) . . ?
 C46 B1 Rh1 117.65(15) . . ?
 C46 B1 C52 113.72(19) . . ?
 C46 B1 H1 102.8(12) . . ?
 C52 B1 Rh1 123.19(15) . . ?
 C52 B1 H1 102.7(12) . . ?

loop_
  _geom_torsion_atom_site_label_1
  _geom_torsion_atom_site_label_2
  _geom_torsion_atom_site_label_3
  _geom_torsion_atom_site_label_4
  _geom_torsion
  _geom_torsion_site_symmetry_1
  _geom_torsion_site_symmetry_2
  _geom_torsion_site_symmetry_3
  _geom_torsion_site_symmetry_4
  _geom_torsion_publ_flag
 Rh1 P1 C10 C11 50.0(2) . . . . ?
 Rh1 P1 C10 C15 -130.41(19) . . . . ?
 Rh1 P1 C16 C17 -94.1(2) . . . . ?
 Rh1 P1 C16 C21 85.37(19) . . . . ?
 Rh1 P1 C22 C23 -179.11(18) . . . . ?
 Rh1 P1 C22 C27 -3.1(2) . . . . ?
 Rh1 P2 C28 C29 -105.5(2) . . . . ?
 Rh1 P2 C28 C33 71.6(2) . . . . ?
 Rh1 P2 C34 C35 -170.4(2) . . . . ?
 Rh1 P2 C34 C39 8.7(2) . . . . ?
 Rh1 P2 C40 C41 -140.3(2) . . . . ?
 Rh1 P2 C40 C45 41.1(2) . . . . ?
 Rh1 C1 C2 C4 87.2(2) . . . . ?
 Rh1 C1 C3 C5 -124.43(17) . . . . ?
 Rh1 C1 B1 C46 107.0(2) . . . . ?
 Rh1 C1 B1 C52 -119.25(16) . . . . ?
 Rh1 C3 C5 C4 -77.4(2) . . . . ?
 Rh1 C3 C5 C9 105.7(3) . . . . ?
 P1 C10 C11 C12 177.2(2) . . . . ?
 P1 C10 C15 C14 -177.9(2) . . . . ?
 P1 C16 C17 C18 179.4(2) . . . . ?
 P1 C16 C21 C20 179.8(2) . . . . ?
 P1 C22 C23 C24 178.3(2) . . . . ?
 P1 C22 C27 C26 -178.3(2) . . . . ?
 P2 C28 C29 C30 178.0(2) . . . . ?
 P2 C28 C33 C32 -178.6(3) . . . . ?
 P2 C34 C35 C36 -177.3(3) . . . . ?
 P2 C34 C39 C38 178.4(2) . . . . ?
 P2 C40 C41 C42 -177.7(2) . . . . ?
 P2 C40 C45 C44 177.7(2) . . . . ?
 F1 C47 C48 F2 0.3(4) . . . . ?
 F1 C47 C48 C49 -178.6(2) . . . . ?
 F2 C48 C49 F3 0.7(5) . . . . ?
 F2 C48 C49 C50 -178.6(3) . . . . ?
 F3 C49 C50 F4 -1.2(5) . . . . ?
 F3 C49 C50 C51 -179.5(3) . . . . ?
 F4 C50 C51 F5 -0.7(4) . . . . ?
 F4 C50 C51 C46 -178.8(3) . . . . ?
 F6 C53 C54 F7 -1.0(4) . . . . ?
 F6 C53 C54 C55 179.8(3) . . . . ?
 F7 C54 C55 F8 0.4(5) . . . . ?
 F7 C54 C55 C56 -179.6(3) . . . . ?
 F8 C55 C56 F9 0.9(5) . . . . ?
 F8 C55 C56 C57 -178.7(3) . . . . ?
 F9 C56 C57 F10 -0.5(4) . . . . ?
 F9 C56 C57 C52 179.6(3) . . . . ?
 C1 C2 C4 C5 -1.7(3) . . . . ?
 C1 C2 C4 C6 177.3(2) . . . . ?
 C1 C3 C5 C4 0.6(3) . . . . ?
 C1 C3 C5 C9 -176.3(2) . . . . ?
 C2 C1 C3 Rh1 122.70(17) . . . . ?
 C2 C1 C3 C5 -1.7(3) . . . . ?
 C2 C1 B1 Rh1 -125.8(3) . . . . ?
 C2 C1 B1 C46 -18.8(4) . . . . ?
 C2 C1 B1 C52 115.0(3) . . . . ?
 C2 C4 C5 C3 0.8(3) . . . . ?
 C2 C4 C5 C9 178.1(2) . . . . ?
 C2 C4 C6 C7 -177.9(3) . . . . ?
 C3 C1 C2 C4 2.1(2) . . . . ?
 C3 C1 B1 Rh1 65.92(18) . . . . ?
 C3 C1 B1 C46 172.9(2) . . . . ?
 C3 C1 B1 C52 -53.3(3) . . . . ?
 C3 C5 C9 C8 177.0(2) . . . . ?
 C4 C5 C9 C8 0.4(4) . . . . ?
 C4 C6 C7 C8 -0.5(4) . . . . ?
 C5 C4 C6 C7 1.1(4) . . . . ?
 C6 C4 C5 C3 -178.4(2) . . . . ?
 C6 C4 C5 C9 -1.1(4) . . . . ?
 C6 C7 C8 C9 -0.1(4) . . . . ?
 C7 C8 C9 C5 0.2(4) . . . . ?
 C10 P1 C16 C17 30.9(2) . . . . ?
 C10 P1 C16 C21 -149.58(19) . . . . ?
 C10 P1 C22 C23 57.3(2) . . . . ?
 C10 P1 C22 C27 -126.7(2) . . . . ?
 C10 C11 C12 C13 1.5(5) . . . . ?
 C11 C10 C15 C14 1.7(4) . . . . ?
 C11 C12 C13 C14 0.3(5) . . . . ?
 C12 C13 C14 C15 -1.0(5) . . . . ?
 C13 C14 C15 C10 0.0(4) . . . . ?
 C15 C10 C11 C12 -2.5(4) . . . . ?
 C16 P1 C10 C11 -81.7(2) . . . . ?
 C16 P1 C10 C15 97.9(2) . . . . ?
 C16 P1 C22 C23 -47.8(2) . . . . ?
 C16 P1 C22 C27 128.2(2) . . . . ?
 C16 C17 C18 C19 0.8(4) . . . . ?
 C17 C16 C21 C20 -0.7(4) . . . . ?
 C17 C18 C19 C20 -0.6(4) . . . . ?
 C18 C19 C20 C21 -0.3(4) . . . . ?
 C19 C20 C21 C16 0.9(4) . . . . ?
 C21 C16 C17 C18 -0.1(4) . . . . ?
 C22 P1 C10 C11 175.03(19) . . . . ?
 C22 P1 C10 C15 -5.3(2) . . . . ?
 C22 P1 C16 C17 139.9(2) . . . . ?
 C22 P1 C16 C21 -40.6(2) . . . . ?
 C22 C23 C24 C25 -0.5(5) . . . . ?
 C23 C22 C27 C26 -2.2(4) . . . . ?
 C23 C24 C25 C26 -1.2(5) . . . . ?
 C24 C25 C26 C27 1.2(5) . . . . ?
 C25 C26 C27 C22 0.5(5) . . . . ?
 C27 C22 C23 C24 2.2(4) . . . . ?
 C28 P2 C34 C35 -47.7(3) . . . . ?
 C28 P2 C34 C39 131.4(2) . . . . ?
 C28 P2 C40 C41 95.7(2) . . . . ?
 C28 P2 C40 C45 -82.9(2) . . . . ?
 C28 C29 C30 C31 0.4(5) . . . . ?
 C29 C28 C33 C32 -1.3(4) . . . . ?
 C29 C30 C31 C32 -1.3(5) . . . . ?
 C30 C31 C32 C33 0.9(6) . . . . ?
 C31 C32 C33 C28 0.4(5) . . . . ?
 C33 C28 C29 C30 0.9(4) . . . . ?
 C34 P2 C28 C29 130.8(2) . . . . ?
 C34 P2 C28 C33 -52.1(2) . . . . ?
 C34 P2 C40 C41 -9.9(3) . . . . ?
 C34 P2 C40 C45 171.51(19) . . . . ?
 C34 C35 C36 C37 -2.4(6) . . . . ?
 C35 C34 C39 C38 -2.5(4) . . . . ?
 C35 C36 C37 C38 -0.3(6) . . . . ?
 C36 C37 C38 C39 1.5(5) . . . . ?
 C37 C38 C39 C34 -0.1(4) . . . . ?
 C39 C34 C35 C36 3.7(4) . . . . ?
 C40 P2 C28 C29 20.9(2) . . . . ?
 C40 P2 C28 C33 -161.9(2) . . . . ?
 C40 P2 C34 C35 58.1(3) . . . . ?
 C40 P2 C34 C39 -122.9(2) . . . . ?
 C40 C41 C42 C43 0.0(4) . . . . ?
 C41 C40 C45 C44 -1.0(4) . . . . ?
 C41 C42 C43 C44 -0.7(5) . . . . ?
 C42 C43 C44 C45 0.6(4) . . . . ?
 C43 C44 C45 C40 0.2(4) . . . . ?
 C45 C40 C41 C42 0.9(4) . . . . ?
 C46 C47 C48 F2 179.3(2) . . . . ?
 C46 C47 C48 C49 0.3(4) . . . . ?
 C47 C46 C51 F5 -177.0(2) . . . . ?
 C47 C46 C51 C50 1.0(4) . . . . ?
 C47 C46 B1 Rh1 42.2(3) . . . . ?
 C47 C46 B1 C1 -32.0(3) . . . . ?
 C47 C46 B1 C52 -162.9(2) . . . . ?
 C47 C48 C49 F3 179.6(3) . . . . ?
 C47 C48 C49 C50 0.4(5) . . . . ?
 C48 C49 C50 F4 178.1(3) . . . . ?
 C48 C49 C50 C51 -0.3(5) . . . . ?
 C49 C50 C51 F5 177.7(3) . . . . ?
 C49 C50 C51 C46 -0.5(5) . . . . ?
 C51 C46 C47 F1 177.9(2) . . . . ?
 C51 C46 C47 C48 -1.0(4) . . . . ?
 C51 C46 B1 Rh1 -131.9(2) . . . . ?
 C51 C46 B1 C1 153.9(2) . . . . ?
 C51 C46 B1 C52 23.0(3) . . . . ?
 C52 C53 C54 F7 178.4(3) . . . . ?
 C52 C53 C54 C55 -0.7(5) . . . . ?
 C53 C52 C57 F10 179.8(2) . . . . ?
 C53 C52 C57 C56 -0.3(4) . . . . ?
 C53 C52 B1 Rh1 41.2(3) . . . . ?
 C53 C52 B1 C1 109.6(3) . . . . ?
 C53 C52 B1 C46 -112.0(3) . . . . ?
 C53 C54 C55 F8 179.5(3) . . . . ?
 C53 C54 C55 C56 -0.5(5) . . . . ?
 C54 C55 C56 F9 -179.2(3) . . . . ?
 C54 C55 C56 C57 1.2(5) . . . . ?
 C55 C56 C57 F10 179.1(3) . . . . ?
 C55 C56 C57 C52 -0.8(5) . . . . ?
 C57 C52 C53 F6 -179.5(2) . . . . ?
 C57 C52 C53 C54 1.1(4) . . . . ?
 C57 C52 B1 Rh1 -134.1(2) . . . . ?
 C57 C52 B1 C1 -65.8(3) . . . . ?
 C57 C52 B1 C46 72.6(3) . . . . ?
 B1 C1 C2 C4 -167.2(2) . . . . ?
 B1 C1 C3 Rh1 -66.26(17) . . . . ?
 B1 C1 C3 C5 169.31(19) . . . . ?
 B1 C46 C47 F1 3.2(3) . . . . ?
 B1 C46 C47 C48 -175.6(2) . . . . ?
 B1 C46 C51 F5 -2.3(4) . . . . ?
 B1 C46 C51 C50 175.7(3) . . . . ?
 B1 C52 C53 F6 5.0(4) . . . . ?
 B1 C52 C53 C54 -174.4(3) . . . . ?
 B1 C52 C57 F10 -4.3(4) . . . . ?
 B1 C52 C57 C56 175.6(3) . . . . ?

_smtbx_masks_special_details       ?
loop_
  _smtbx_masks_void_nr
  _smtbx_masks_void_average_x
  _smtbx_masks_void_average_y
  _smtbx_masks_void_average_z
  _smtbx_masks_void_volume
  _smtbx_masks_void_count_electrons
  _smtbx_masks_void_content
 1 -0.512 0.500 -0.689 750.3 162.8 ?

_smtbx_masks_void_probe_radius     1.2
_smtbx_masks_void_truncation_radius  1.2
_shelx_res_file
;
TITL jcm01721a_0m in P-1 #2
    jcm01721a.res
    created by SHELXL-2018/3 at 13:37:31 on 27-Oct-2022
REM reset to P-1 #2
CELL 0.71073 11.9503 16.2587 17.3192 113.5454 104.8225 98.0361
ZERR 2 0.0005 0.0007 0.0007 0.0013 0.0013 0.0014
LATT 1
SFAC C H B F P Rh
UNIT 114 76 2 20 4 2

L.S. 5 0 113
PLAN  16
TEMP -80.15
CONF
MORE -1
BOND $H
ABIN
fmap 2 53
acta
OMIT 1 2 0
OMIT 0 2 0
OMIT -3 2 4
OMIT -1 2 0
OMIT 0 -3 1
REM <olex2.extras>
REM <HklSrc "%.\\jcm01721a.hkl">
REM </olex2.extras>

WGHT    0.030800    3.416600
FVAR       0.10824
RH1   6    0.649225    0.990704    0.744299    11.00000    0.02127    0.02104 =
         0.02245    0.00866    0.00711    0.00515
P1    5    0.752996    1.143847    0.807529    11.00000    0.02045    0.02040 =
         0.02471    0.00958    0.00636    0.00428
P2    5    0.779076    0.928369    0.678557    11.00000    0.02271    0.02450 =
         0.02376    0.00896    0.00894    0.00792
F1    4    0.724943    0.908819    0.896181    11.00000    0.03324    0.02823 =
         0.03475    0.00848   -0.00163    0.00477
F2    4    0.819876    0.787766    0.936234    11.00000    0.05470    0.05451 =
         0.04556    0.02143   -0.00438    0.02406
F3    4    0.718212    0.601424    0.833543    11.00000    0.08425    0.04763 =
         0.08333    0.03778    0.01178    0.03703
F4    4    0.518603    0.539881    0.686417    11.00000    0.07621    0.02151 =
         0.08906    0.01356    0.00032    0.01095
F5    4    0.420978    0.657993    0.643266    11.00000    0.04526    0.02788 =
         0.05098    0.00378   -0.00938    0.00560
F6    4    0.404317    0.814773    0.541190    11.00000    0.05283    0.07540 =
         0.03067    0.02444    0.00904    0.00344
F7    4    0.171088    0.760178    0.446866    11.00000    0.07064    0.09557 =
         0.04413    0.03133   -0.02119   -0.00234
F8    4    0.003652    0.734038    0.522212    11.00000    0.02875    0.07513 =
         0.09575    0.02519   -0.01709    0.00502
F9    4    0.077727    0.763971    0.695721    11.00000    0.02841    0.08336 =
         0.09820    0.03335    0.02744    0.00836
F10   4    0.311366    0.822963    0.792277    11.00000    0.03566    0.07924 =
         0.04582    0.03146    0.01712    0.00687
C1    1    0.521039    0.968587    0.810672    11.00000    0.02142    0.02433 =
         0.02238    0.00862    0.00868    0.00360
C2    1    0.547819    1.014338    0.911223    11.00000    0.03837    0.02516 =
         0.02423    0.00930    0.01275    0.00680
C3    1    0.483837    1.030199    0.779316    11.00000    0.02324    0.02722 =
         0.03550    0.01793    0.01711    0.01136
C4    1    0.517150    1.105643    0.931522    11.00000    0.02811    0.02365 =
         0.03119    0.00967    0.01539    0.00429
C5    1    0.480174    1.114423    0.852466    11.00000    0.02067    0.02338 =
         0.03352    0.01029    0.01157    0.00420
C6    1    0.519529    1.174714    1.011698    11.00000    0.04287    0.03207 =
         0.03476    0.01010    0.02088    0.00726
AFIX  43
H6    2    0.545890    1.169523    1.065754    11.00000   -1.20000
AFIX   0
C7    1    0.482467    1.251767    1.011236    11.00000    0.04571    0.02832 =
         0.04848    0.00716    0.02770    0.00721
AFIX  43
H7    2    0.482977    1.299553    1.065648    11.00000   -1.20000
AFIX   0
C8    1    0.444845    1.260183    0.933021    11.00000    0.03406    0.02681 =
         0.05649    0.01404    0.02055    0.01007
AFIX  43
H8    2    0.419734    1.313512    0.934377    11.00000   -1.20000
AFIX   0
C9    1    0.443312    1.191741    0.852616    11.00000    0.02843    0.02933 =
         0.04208    0.01546    0.01387    0.00939
AFIX  43
H9    2    0.417641    1.197603    0.798873    11.00000   -1.20000
AFIX   0
C10   1    0.781936    1.202168    0.928424    11.00000    0.02502    0.02531 =
         0.02695    0.00978    0.00861    0.00378
C11   1    0.831730    1.158495    0.978333    11.00000    0.04323    0.03212 =
         0.03267    0.01499    0.01352    0.01248
AFIX  43
H11   2    0.845500    1.099618    0.948546    11.00000   -1.20000
AFIX   0
C12   1    0.861316    1.199809    1.070634    11.00000    0.05597    0.04472 =
         0.03343    0.01983    0.01178    0.01431
AFIX  43
H12   2    0.896927    1.169999    1.103867    11.00000   -1.20000
AFIX   0
C13   1    0.839142    1.283973    1.114161    11.00000    0.05520    0.04126 =
         0.02884    0.00921    0.01217    0.00506
AFIX  43
H13   2    0.859695    1.312531    1.177497    11.00000   -1.20000
AFIX   0
C14   1    0.787234    1.326608    1.065851    11.00000    0.05228    0.03134 =
         0.03776    0.00748    0.02061    0.01003
AFIX  43
H14   2    0.770785    1.384249    1.095983    11.00000   -1.20000
AFIX   0
C15   1    0.758477    1.286400    0.973366    11.00000    0.03293    0.02748 =
         0.03196    0.00981    0.00995    0.00726
AFIX  43
H15   2    0.722609    1.316672    0.940741    11.00000   -1.20000
AFIX   0
C16   1    0.902836    1.180262    0.802268    11.00000    0.02329    0.01973 =
         0.02994    0.00966    0.00824    0.00221
C17   1    1.008901    1.198195    0.870107    11.00000    0.02658    0.02947 =
         0.03246    0.01288    0.00768    0.00660
AFIX  43
H17   2    1.005360    1.192320    0.921906    11.00000   -1.20000
AFIX   0
C18   1    1.119835    1.224573    0.862963    11.00000    0.02442    0.04166 =
         0.04391    0.01776    0.00704    0.00771
AFIX  43
H18   2    1.191585    1.235850    0.909482    11.00000   -1.20000
AFIX   0
C19   1    1.126561    1.234530    0.788640    11.00000    0.02842    0.04022 =
         0.05053    0.01888    0.01811    0.00797
AFIX  43
H19   2    1.202640    1.253173    0.784148    11.00000   -1.20000
AFIX   0
C20   1    1.022019    1.217219    0.720917    11.00000    0.03928    0.04050 =
         0.03931    0.01926    0.02062    0.01250
AFIX  43
H20   2    1.026285    1.224241    0.669774    11.00000   -1.20000
AFIX   0
C21   1    0.910937    1.189678    0.727016    11.00000    0.02906    0.03283 =
         0.03093    0.01397    0.01055    0.00784
AFIX  43
H21   2    0.839564    1.177068    0.679578    11.00000   -1.20000
AFIX   0
C22   1    0.676418    1.212187    0.760974    11.00000    0.02477    0.02688 =
         0.03062    0.01434    0.01060    0.00883
C23   1    0.728889    1.306679    0.791642    11.00000    0.03715    0.02782 =
         0.03933    0.01468    0.00829    0.00806
AFIX  43
H23   2    0.804682    1.336624    0.838615    11.00000   -1.20000
AFIX   0
C24   1    0.671910    1.357281    0.754493    11.00000    0.05943    0.02885 =
         0.05352    0.02306    0.01344    0.01267
AFIX  43
H24   2    0.708271    1.421755    0.776336    11.00000   -1.20000
AFIX   0
C25   1    0.562324    1.314312    0.685749    11.00000    0.06347    0.04421 =
         0.05366    0.03012    0.00997    0.02603
AFIX  43
H25   2    0.522590    1.349478    0.661064    11.00000   -1.20000
AFIX   0
C26   1    0.510555    1.220681    0.652927    11.00000    0.04047    0.04748 =
         0.04486    0.02589    0.00445    0.01403
AFIX  43
H26   2    0.435819    1.190900    0.604808    11.00000   -1.20000
AFIX   0
C27   1    0.567489    1.169629    0.690098    11.00000    0.02951    0.03306 =
         0.03380    0.01728    0.00739    0.00732
AFIX  43
H27   2    0.531571    1.104826    0.666815    11.00000   -1.20000
AFIX   0
C28   1    0.745840    0.801178    0.635478    11.00000    0.03207    0.02850 =
         0.03546    0.01085    0.01709    0.01058
C29   1    0.813376    0.758283    0.677008    11.00000    0.03357    0.03338 =
         0.05702    0.01982    0.01803    0.01384
AFIX  43
H29   2    0.882035    0.795157    0.729375    11.00000   -1.20000
AFIX   0
C30   1    0.781820    0.662055    0.642943    11.00000    0.05322    0.03697 =
         0.08540    0.02978    0.03136    0.02153
AFIX  43
H30   2    0.828595    0.633494    0.672307    11.00000   -1.20000
AFIX   0
C31   1    0.682488    0.607384    0.566354    11.00000    0.07342    0.02860 =
         0.07522    0.01164    0.03422    0.01284
AFIX  43
H31   2    0.662018    0.541382    0.542408    11.00000   -1.20000
AFIX   0
C32   1    0.613664    0.649081    0.525153    11.00000    0.06811    0.03091 =
         0.05053   -0.00089    0.01292   -0.00059
AFIX  43
H32   2    0.544791    0.611756    0.473070    11.00000   -1.20000
AFIX   0
C33   1    0.644110    0.745272    0.559120    11.00000    0.05049    0.03374 =
         0.03868    0.00643    0.01000    0.00608
AFIX  43
H33   2    0.595628    0.773481    0.530403    11.00000   -1.20000
AFIX   0
C34   1    0.775795    0.940345    0.577536    11.00000    0.02672    0.03589 =
         0.02192    0.00981    0.00865    0.00423
C35   1    0.835467    0.895160    0.521475    11.00000    0.03965    0.07447 =
         0.03445    0.01974    0.01769    0.02469
AFIX  43
H35   2    0.877706    0.853820    0.533469    11.00000   -1.20000
AFIX   0
C36   1    0.833479    0.910366    0.447655    11.00000    0.05103    0.12064 =
         0.03632    0.02903    0.02594    0.02608
AFIX  43
H36   2    0.876992    0.881067    0.410720    11.00000   -1.20000
AFIX   0
C37   1    0.769660    0.966942    0.427773    11.00000    0.05274    0.10336 =
         0.03858    0.04040    0.01432    0.00522
AFIX  43
H37   2    0.769176    0.977055    0.377338    11.00000   -1.20000
AFIX   0
C38   1    0.706489    1.009039    0.480283    11.00000    0.05601    0.05328 =
         0.03799    0.02644    0.00497    0.00153
AFIX  43
H38   2    0.660547    1.047279    0.465638    11.00000   -1.20000
AFIX   0
C39   1    0.709508    0.995886    0.554970    11.00000    0.03909    0.03419 =
         0.02652    0.01201    0.00754    0.00501
AFIX  43
H39   2    0.665428    1.025419    0.591281    11.00000   -1.20000
AFIX   0
C40   1    0.937311    0.966037    0.749482    11.00000    0.02373    0.02820 =
         0.02835    0.01022    0.00794    0.01013
C41   1    1.034272    0.984223    0.722869    11.00000    0.02728    0.03975 =
         0.03663    0.01673    0.01134    0.00816
AFIX  43
H41   2    1.021195    0.979641    0.664658    11.00000   -1.20000
AFIX   0
C42   1    1.150770    1.009223    0.782279    11.00000    0.02706    0.04592 =
         0.05037    0.01771    0.01202    0.00908
AFIX  43
H42   2    1.217048    1.021610    0.764012    11.00000   -1.20000
AFIX   0
C43   1    1.171802    1.016328    0.866493    11.00000    0.02693    0.04598 =
         0.05097    0.01947    0.00091    0.01100
AFIX  43
H43   2    1.251946    1.032803    0.905891    11.00000   -1.20000
AFIX   0
C44   1    1.076033    0.999445    0.893902    11.00000    0.03878    0.03930 =
         0.03498    0.01753    0.00276    0.01127
AFIX  43
H44   2    1.090107    1.004856    0.952479    11.00000   -1.20000
AFIX   0
C45   1    0.959392    0.974605    0.835877    11.00000    0.02917    0.03221 =
         0.03282    0.01431    0.00909    0.00990
AFIX  43
H45   2    0.893703    0.963274    0.855062    11.00000   -1.20000
AFIX   0
C46   1    0.563740    0.791615    0.769043    11.00000    0.02501    0.02433 =
         0.02700    0.01142    0.00967    0.00723
C47   1    0.667055    0.817653    0.842185    11.00000    0.02896    0.02543 =
         0.02618    0.01040    0.00943    0.00736
C48   1    0.719436    0.756240    0.864998    11.00000    0.03772    0.03953 =
         0.03105    0.01834    0.00764    0.01558
C49   1    0.668583    0.662593    0.813066    11.00000    0.05089    0.03509 =
         0.05313    0.02497    0.01613    0.02305
C50   1    0.567416    0.631897    0.739469    11.00000    0.04864    0.02346 =
         0.05216    0.01182    0.01001    0.00970
C51   1    0.518087    0.695503    0.719013    11.00000    0.03217    0.02684 =
         0.03606    0.01043    0.00457    0.00619
C52   1    0.369078    0.822200    0.671788    11.00000    0.02427    0.02262 =
         0.02973    0.00897    0.00568    0.00351
C53   1    0.327067    0.803865    0.582967    11.00000    0.03743    0.03579 =
         0.03205    0.01547    0.00465    0.00397
C54   1    0.205730    0.774597    0.532461    11.00000    0.04697    0.04447 =
         0.04072    0.01741   -0.01098    0.00262
C55   1    0.121767    0.761720    0.570217    11.00000    0.02580    0.04025 =
         0.06647    0.01800   -0.00932    0.00425
C56   1    0.158735    0.777330    0.657867    11.00000    0.02384    0.04277 =
         0.06287    0.01855    0.01097    0.00603
C57   1    0.280136    0.807379    0.705801    11.00000    0.02783    0.03509 =
         0.04016    0.01601    0.00846    0.00740
B1    3    0.509166    0.865316    0.739798    11.00000    0.02276    0.02367 =
         0.02225    0.00970    0.00837    0.00529
H2A   2    0.633055    1.023069    0.948364    11.00000    0.03759
H2B   2    0.496805    0.973545    0.930165    11.00000    0.04067
H3    2    0.443171    1.016061    0.717584    11.00000    0.03777
H1    2    0.566137    0.874329    0.689632    11.00000    0.03451
HKLF 4


REM  jcm01721a_0m in P-1 #2
REM wR2 = 0.0976, GooF = S = 1.098, Restrained GooF = 1.098 for all data
REM R1 = 0.0374 for 11468 Fo > 4sig(Fo) and 0.0565 for all 14221 data
REM 656 parameters refined using 0 restraints

END

WGHT      0.0293      3.2589

REM Highest difference peak  1.115,  deepest hole -0.772,  1-sigma level  0.074
Q1    1   0.5446  0.8388  0.6801  11.00000  0.05    1.11
Q2    1   1.0466  1.0217  0.7606  11.00000  0.05    0.99
Q3    1   0.9498  0.8738  0.7014  11.00000  0.05    0.61
Q4    1   0.9237  1.0965  0.8360  11.00000  0.05    0.54
Q5    1   0.5302  1.0613  0.8192  11.00000  0.05    0.53
Q6    1   0.7519  1.0588  0.7792  11.00000  0.05    0.47
Q7    1   0.5980  1.0608  0.7789  11.00000  0.05    0.42
Q8    1   0.6828  0.7780  0.6161  11.00000  0.05    0.42
Q9    1   0.6420  0.9232  0.6632  11.00000  0.05    0.40
Q10   1   0.6922  1.0596  0.7254  11.00000  0.05    0.39
Q11   1   0.8795  0.9613  0.7198  11.00000  0.05    0.38
Q12   1   0.7178  1.1818  0.7745  11.00000  0.05    0.37
Q13   1   0.7370  1.0720  0.8156  11.00000  0.05    0.37
Q14   1   0.7387  0.9637  0.5608  11.00000  0.05    0.37
Q15   1   0.6902  1.0850  0.7734  11.00000  0.05    0.36
Q16   1   0.7603  1.0225  0.8043  11.00000  0.05    0.36
;
_shelx_res_checksum                96095
_shelx_hkl_file
;
  -2   0   0    9.08    0.41
  -2   0   0    9.16    0.54
  -2   0   0   10.12    0.40
  -2   0   0    9.67    0.43
  -2   0   0    9.32    0.41
   2   0   0    8.96    0.41
   2   0   0    9.58    0.39
   2   0   0    9.57    0.42
   2   0   0    9.01    0.39
  -3   0   0   12.82    0.75
  -3   0   0   13.08    0.53
  -3   0   0   13.54    0.65
  -3   0   0   12.46    0.55
  -3   0   0   12.67    0.57
  -3   0   0   12.59    0.57
   3   0   0   11.60    0.57
   3   0   0   12.76    0.57
   3   0   0   13.61    0.77
  -4   0   0   29.72    0.99
  -4   0   0   34.75    1.04
  -4   0   0   35.16    1.42
  -4   0   0   32.76    1.11
  -4   0   0   38.23    1.29
  -4   0   0   34.24    1.10
  -4   0   0   36.14    1.13
   4   0   0   33.03    1.12
   4   0   0   36.13    1.44
   4   0   0   35.14    1.08
   4   0   0   34.08    1.11
   4   0   0   33.72    1.10
  -5   0   0    0.21    0.21
  -5   0   0    0.53    0.26
  -5   0   0    0.27    0.23
  -5   0   0    0.29    0.19
  -5   0   0   -0.11    0.28
  -5   0   0    0.37    0.25
  -5   0   0    0.53    0.22
   5   0   0    0.02    0.21
   5   0   0    0.21    0.22
   5   0   0    0.45    0.26
   5   0   0    0.26    0.21
   5   0   0    0.33    0.21
   5   0   0    0.16    0.35
  -6   0   0   55.10    1.62
  -6   0   0   57.06    2.27
  -6   0   0   53.14    1.72
  -6   0   0   56.73    1.72
  -6   0   0   50.83    1.71
  -6   0   0   54.47    1.61
  -6   0   0   57.09    2.07
   6   0   0   62.88    2.77
   6   0   0   55.34    1.84
   6   0   0   53.39    1.68
   6   0   0   53.88    1.75
   6   0   0   54.83    1.77
   6   0   0   59.36    2.10
  -7   0   0   17.95    1.03
  -7   0   0   18.12    0.91
  -7   0   0   20.57    1.45
  -7   0   0   18.26    0.93
  -7   0   0   18.84    1.04
  -7   0   0   19.38    1.00
   7   0   0   18.47    1.03
   7   0   0   18.60    0.99
   7   0   0   20.41    1.10
   7   0   0   19.06    1.05
   7   0   0   20.64    1.44
   7   0   0   18.59    1.10
   7   0   0   19.43    1.03
  -8   0   0    2.54    0.50
  -8   0   0    2.36    0.48
  -8   0   0    1.60    0.37
  -8   0   0    1.51    0.47
  -8   0   0    2.41    0.45
   8   0   0    2.59    0.58
   8   0   0    1.88    0.45
   8   0   0    2.37    0.51
   8   0   0    1.63    0.43
   8   0   0    1.45    0.40
   8   0   0    2.25    0.48
   8   0   0    2.41    0.66
  -9   0   0    6.68    0.69
  -9   0   0    6.89    0.68
  -9   0   0    5.12    0.82
  -9   0   0    6.82    0.68
   9   0   0    7.37    0.74
   9   0   0    7.96    0.78
   9   0   0    7.02    0.88
   9   0   0    5.24    0.96
   9   0   0    6.60    0.92
   9   0   0    7.16    0.77
   9   0   0    6.42    0.85
 -10   0   0   16.15    1.07
 -10   0   0   14.72    0.96
 -10   0   0   15.18    1.03
 -10   0   0   13.75    1.24
  10   0   0   14.88    1.54
  10   0   0   15.64    1.16
  10   0   0   15.99    1.25
  10   0   0   16.64    1.17
  10   0   0   13.72    1.08
  10   0   0   14.95    1.10
  10   0   0   15.11    1.15
 -11   0   0    0.46    0.31
 -11   0   0    0.50    0.40
 -11   0   0    0.53    0.37
 -11   0   0    0.65    0.33
 -11   0   0   -0.29    0.28
 -11   0   0    0.31    0.33
  11   0   0    0.58    0.40
  11   0   0    0.62    0.38
  11   0   0    0.45    0.51
  11   0   0    0.98    0.43
  11   0   0    1.11    0.47
  11   0   0    0.54    0.41
  11   0   0    0.17    0.34
 -12   0   0    4.88    0.74
 -12   0   0    4.12    0.72
 -12   0   0    4.35    0.96
 -12   0   0    5.39    0.86
 -12   0   0    5.59    0.76
 -12   0   0    5.06    0.69
  12   0   0    4.84    0.78
  12   0   0    4.04    0.77
  12   0   0    4.79    0.83
  12   0   0    3.32    0.94
  12   0   0    5.37    0.82
  12   0   0    5.99    0.88
  12   0   0    5.17    0.92
 -13   0   0    2.46    0.58
 -13   0   0    3.09    0.56
 -13   0   0    3.62    0.82
 -13   0   0    2.16    0.59
  13   0   0    0.96    0.57
  13   0   0    2.83    0.69
  13   0   0    1.95    0.55
  13   0   0    1.94    0.69
  13   0   0    1.80    0.61
  13   0   0    2.29    0.60
  13   0   0    1.34    0.75
  13   0   0    3.54    0.85
 -14   0   0    3.20    0.98
 -14   0   0    2.65    0.69
 -14   0   0    5.28    0.74
 -14   0   0    5.59    0.73
  14   0   0    4.82    0.82
  14   0   0    4.95    1.02
  14   0   0    5.42    0.92
  14   0   0    4.64    0.80
  14   0   0    5.30    0.92
  14   0   0    6.34    1.02
  14   0   0    4.77    1.22
  15  -1   0   -0.96    0.41
  15  -1   0    0.06    0.45
  15  -1   0    0.21    0.74
  15  -1   0   -0.64    0.51
 -15   1   0   -0.32    0.42
 -15   1   0   -0.24    1.04
 -15   1   0    0.46    0.50
  14  -1   0    0.74    0.45
  14  -1   0    0.26    0.47
  14  -1   0    1.11    0.65
  14  -1   0    1.31    0.69
  14  -1   0    1.35    0.48
  14  -1   0    1.28    0.59
  14  -1   0    0.57    0.54
 -14   1   0    1.43    0.47
 -14   1   0    1.47    0.45
 -14   1   0    1.51    0.45
 -14   1   0    0.40    0.56
 -14   1   0    2.00    0.75
  13  -1   0    5.75    1.23
  13  -1   0    6.18    1.09
  13  -1   0    5.74    0.85
  13  -1   0    5.26    0.88
  13  -1   0    4.14    0.79
  13  -1   0    5.31    0.93
  13  -1   0    6.07    0.98
  13  -1   0    5.85    0.93
 -13   1   0    5.40    1.03
 -13   1   0    6.09    0.91
 -13   1   0    5.25    0.72
 -13   1   0    4.86    1.00
 -13   1   0    7.55    0.78
  12  -1   0    5.47    0.94
  12  -1   0    4.45    0.80
  12  -1   0    4.29    0.74
  12  -1   0    4.74    0.81
  12  -1   0    4.86    0.81
 -12   1   0    3.85    0.70
 -12   1   0    5.16    0.77
 -12   1   0    4.62    0.65
 -12   1   0    4.04    0.63
 -12   1   0    6.23    0.83
  11  -1   0    8.91    1.39
  11  -1   0    8.81    1.04
  11  -1   0    7.45    0.86
  11  -1   0    7.27    0.99
  11  -1   0    8.41    0.93
  11  -1   0    8.81    0.97
  11  -1   0    9.29    0.96
 -11   1   0    8.63    0.76
 -11   1   0    7.60    0.82
 -11   1   0    9.14    1.24
 -11   1   0    9.75    0.84
 -11   1   0    8.97    0.93
 -11   1   0    9.25    0.91
  10  -1   0   20.33    1.38
  10  -1   0   22.13    1.76
  10  -1   0   22.75    1.35
  10  -1   0   20.79    1.27
  10  -1   0   20.56    1.29
  10  -1   0   20.11    1.24
  10  -1   0   20.82    1.32
 -10   1   0   22.06    1.23
 -10   1   0   19.47    1.08
 -10   1   0   19.80    1.23
 -10   1   0   23.25    1.24
 -10   1   0   22.87    1.64
   9  -1   0   15.25    1.04
   9  -1   0   15.13    1.02
   9  -1   0   15.36    1.07
   9  -1   0   16.95    1.12
   9  -1   0   13.98    1.01
   9  -1   0   15.77    1.15
   9  -1   0   16.35    1.48
  -9   1   0   16.50    1.33
  -9   1   0   15.56    0.91
  -9   1   0   15.52    1.02
  -9   1   0   16.48    1.09
  -9   1   0   17.31    1.03
  -9   1   0   14.86    0.99
   8  -1   0    3.67    0.57
   8  -1   0    2.71    0.49
   8  -1   0    3.08    0.73
   8  -1   0    3.02    0.55
   8  -1   0    2.53    0.54
   8  -1   0    3.34    0.57
   8  -1   0    2.74    0.49
  -8   1   0    2.62    0.42
  -8   1   0    3.09    0.53
  -8   1   0    3.45    0.66
  -8   1   0    3.35    0.52
  -8   1   0    3.06    0.51
   7  -1   0   16.25    0.96
   7  -1   0   16.37    0.96
   7  -1   0   16.88    1.26
   7  -1   0   16.55    0.97
   7  -1   0   16.04    0.89
   7  -1   0   14.76    0.91
   7  -1   0   16.97    1.04
  -7   1   0   16.43    1.09
  -7   1   0   16.79    0.91
  -7   1   0   16.09    0.90
  -7   1   0   14.88    1.01
   6  -1   0   23.24    1.00
   6  -1   0   23.41    1.44
   6  -1   0   23.87    1.09
   6  -1   0   22.40    1.07
   6  -1   0   23.54    1.14
   6  -1   0   25.66    1.11
   6  -1   0   24.65    1.11
  -6   1   0   25.27    1.05
  -6   1   0   23.91    1.05
  -6   1   0   24.82    1.27
  -6   1   0   24.14    0.99
   5  -1   0    0.79    0.27
   5  -1   0    0.81    0.29
   5  -1   0    0.65    0.27
   5  -1   0    0.84    0.36
   5  -1   0    0.70    0.25
   5  -1   0    0.87    0.26
  -5   1   0    0.77    0.27
  -5   1   0    0.67    0.24
  -5   1   0    0.82    0.24
  -5   1   0    0.59    0.27
   4  -1   0    9.82    0.59
   4  -1   0   10.92    0.60
   4  -1   0   10.61    0.57
  -4   1   0   11.18    0.59
  -4   1   0   11.09    0.58
  -4   1   0   11.89    0.70
  -4   1   0   10.30    0.55
   3  -1   0    0.24    0.18
   3  -1   0    0.13    0.14
   3  -1   0    0.22    0.14
   3  -1   0    0.21    0.13
   3  -1   0    0.17    0.14
   3  -1   0    0.33    0.15
  -3   1   0    0.15    0.12
  -3   1   0    0.11    0.10
  -3   1   0    0.37    0.15
  -3   1   0    0.19    0.12
   2  -1   0  174.23    4.14
  -2   1   0  175.83    4.17
  -1   1   0   58.76    1.24
  -1  -1   0    3.91    0.27
  -1  -1   0    4.09    0.18
  -1  -1   0    4.43    0.28
  -1  -1   0    4.14    0.24
  -1  -1   0    3.88    0.23
  -1  -1   0    3.69    0.21
   1   1   0    4.01    0.23
   1   1   0    3.58    0.23
  -2  -1   0   46.29    1.33
  -2  -1   0   45.58    1.17
  -2  -1   0   46.22    1.16
  -2  -1   0   45.77    0.99
  -2  -1   0   44.83    1.11
  -2  -1   0   45.17    1.14
   2   1   0   44.66    0.99
   2   1   0   46.17    1.10
   2   1   0   45.64    1.14
   2   1   0   46.13    1.31
   2   1   0   46.64    1.16
   2   1   0   45.63    1.15
  -3  -1   0    0.07    0.12
  -3  -1   0    0.28    0.12
  -3  -1   0    0.29    0.17
  -3  -1   0    0.34    0.21
  -3  -1   0    0.27    0.17
  -3  -1   0    0.27    0.17
   3   1   0    0.20    0.13
   3   1   0    0.14    0.15
   3   1   0    0.27    0.15
   3   1   0    0.06    0.15
   3   1   0    0.45    0.13
   3   1   0    0.04    0.12
   3   1   0    0.01    0.13
  -4  -1   0    0.33    0.18
  -4  -1   0    0.40    0.16
  -4  -1   0    0.33    0.20
  -4  -1   0    0.17    0.25
  -4  -1   0    0.29    0.19
  -4  -1   0   -0.06    0.17
   4   1   0    0.22    0.20
   4   1   0    0.25    0.19
   4   1   0    0.25    0.16
   4   1   0    0.28    0.15
   4   1   0    0.57    0.23
   4   1   0    0.33    0.19
  -5  -1   0   11.45    0.62
  -5  -1   0    9.91    0.95
  -5  -1   0   11.57    0.82
  -5  -1   0   11.61    0.72
  -5  -1   0   10.23    0.73
  -5  -1   0   11.05    0.75
   5   1   0   10.52    0.75
   5   1   0   11.68    0.74
   5   1   0   10.63    0.73
   5   1   0   11.13    0.72
   5   1   0   10.66    0.63
  -6  -1   0   14.72    1.14
  -6  -1   0   13.79    0.76
  -6  -1   0   11.96    0.78
  -6  -1   0   12.44    0.83
  -6  -1   0   13.65    0.73
  -6  -1   0   13.30    0.87
   6   1   0   13.89    0.78
   6   1   0   13.70    0.90
   6   1   0   13.82    0.84
   6   1   0   12.86    0.84
   6   1   0   13.09    0.89
   6   1   0   13.69    1.11
  -7  -1   0   80.66    2.16
  -7  -1   0   85.89    2.73
  -7  -1   0   84.17    2.49
  -7  -1   0   81.35    2.22
  -7  -1   0   85.08    2.36
  -7  -1   0   80.20    3.02
   7   1   0   87.30    2.32
   7   1   0   85.50    2.60
   7   1   0   85.59    2.51
   7   1   0   84.76    2.43
   7   1   0   83.41    2.46
   7   1   0   86.43    3.03
  -8  -1   0    8.73    0.69
  -8  -1   0    9.87    0.81
  -8  -1   0   10.96    0.97
  -8  -1   0    8.51    0.68
  -8  -1   0   10.19    0.80
  -8  -1   0   10.82    0.90
  -8  -1   0    9.64    1.08
   8   1   0   10.35    1.17
   8   1   0    8.54    0.82
   8   1   0    8.73    0.76
   8   1   0    8.00    0.76
   8   1   0    9.92    0.90
   8   1   0    9.60    0.85
   8   1   0    8.81    0.88
  -9  -1   0    0.18    0.34
  -9  -1   0   -0.27    0.42
  -9  -1   0    0.09    0.35
  -9  -1   0    0.16    0.26
  -9  -1   0    0.27    0.26
  -9  -1   0    0.22    0.33
  -9  -1   0    0.23    0.27
   9   1   0    0.07    0.34
   9   1   0    0.24    0.30
   9   1   0    0.31    0.29
   9   1   0    0.60    0.29
   9   1   0    0.62    0.46
   9   1   0    0.53    0.35
   9   1   0    0.81    0.39
 -10  -1   0   18.71    1.26
 -10  -1   0   19.02    1.10
 -10  -1   0   20.19    1.54
 -10  -1   0   18.26    1.07
 -10  -1   0   19.14    1.17
  10   1   0   19.60    1.33
  10   1   0   17.81    1.25
  10   1   0   18.90    1.20
  10   1   0   18.71    1.32
  10   1   0   23.52    1.83
  10   1   0   19.32    1.26
  10   1   0   19.42    1.42
 -11  -1   0    0.34    0.38
 -11  -1   0    0.07    0.29
 -11  -1   0    0.16    0.31
  11   1   0    0.02    0.30
  11   1   0   -0.38    0.33
  11   1   0    0.27    0.32
  11   1   0   -0.23    0.28
  11   1   0    0.61    0.36
  11   1   0   -0.65    0.28
  11   1   0   -0.81    0.27
 -12  -1   0   -0.31    0.26
 -12  -1   0   -0.27    0.35
 -12  -1   0   -0.02    0.37
 -12  -1   0   -0.16    0.27
 -12  -1   0    0.01    0.29
  12   1   0   -0.04    0.39
  12   1   0   -0.48    0.28
  12   1   0   -0.02    0.44
  12   1   0    0.03    0.34
  12   1   0   -0.25    0.37
  12   1   0    0.06    0.38
  12   1   0    0.13    0.34
  12   1   0    0.17    0.46
 -13  -1   0   -1.13    0.40
 -13  -1   0   -0.96    0.30
 -13  -1   0   -0.39    0.29
 -13  -1   0    0.09    0.39
 -13  -1   0   -0.36    0.40
  13   1   0   -0.87    0.35
  13   1   0    0.23    0.63
  13   1   0   -0.77    0.42
  13   1   0    0.29    0.40
  13   1   0   -0.28    0.36
  13   1   0   -0.11    0.39
  13   1   0   -0.09    0.43
 -14  -1   0    5.02    0.82
 -14  -1   0    5.90    1.20
 -14  -1   0    8.86    0.94
 -14  -1   0    7.65    0.94
  14   1   0    7.37    1.02
  14   1   0    6.87    1.43
  14   1   0    7.39    1.04
  14   1   0    5.65    0.95
  14   1   0    7.42    1.06
  14   1   0    8.23    1.33
  15  -2   0   -1.07    0.40
  15  -2   0   -0.26    0.53
  15  -2   0    0.14    0.41
  15  -2   0    0.83    0.56
  15  -2   0    0.83    0.51
  15  -2   0    0.13    0.42
  15  -2   0   -0.74    0.57
 -15   2   0    1.49    0.69
 -15   2   0   -0.09    0.40
 -15   2   0    0.37    0.56
  14  -2   0    2.11    0.87
  14  -2   0    1.58    0.64
  14  -2   0    1.37    0.51
  14  -2   0    1.58    0.66
  14  -2   0    1.93    0.69
  14  -2   0    1.85    0.64
  14  -2   0    2.86    0.66
 -14   2   0    1.38    0.54
 -14   2   0    1.18    0.61
 -14   2   0    2.22    0.46
 -14   2   0    1.46    0.44
 -14   2   0    1.47    0.56
  13  -2   0    6.73    1.02
  13  -2   0    8.06    1.08
  13  -2   0    7.35    0.99
  13  -2   0    8.52    0.92
  13  -2   0    8.04    1.14
  13  -2   0    8.67    1.54
 -13   2   0    8.92    1.35
 -13   2   0    7.62    0.94
 -13   2   0    7.12    0.77
 -13   2   0    9.25    0.85
 -13   2   0    6.93    0.96
  12  -2   0   -0.48    0.50
  12  -2   0    0.37    0.40
  12  -2   0    0.35    0.35
  12  -2   0    1.14    0.44
  12  -2   0    0.54    0.39
  12  -2   0   -0.10    0.34
 -12   2   0    1.23    0.49
 -12   2   0   -0.25    0.32
 -12   2   0    2.09    0.56
 -12   2   0    0.62    0.31
 -12   2   0    0.25    0.32
  11  -2   0    0.05    0.34
  11  -2   0   -0.02    0.31
  11  -2   0    0.12    0.29
  11  -2   0   -0.10    0.33
  11  -2   0   -0.51    0.26
  11  -2   0   -0.06    0.27
  11  -2   0   -0.11    0.34
 -11   2   0    0.45    0.32
 -11   2   0   -0.05    0.22
 -11   2   0   -0.27    0.23
 -11   2   0    0.03    0.30
 -11   2   0   -0.04    0.34
 -11   2   0   -0.12    0.27
  10  -2   0   16.31    1.60
  10  -2   0   17.04    1.24
  10  -2   0   15.55    1.20
  10  -2   0   16.36    1.07
  10  -2   0   15.36    1.15
  10  -2   0   14.72    1.11
  10  -2   0   17.34    1.15
 -10   2   0   16.04    1.06
 -10   2   0   16.72    1.11
 -10   2   0   15.67    1.36
 -10   2   0   17.09    1.13
 -10   2   0   14.71    0.94
 -10   2   0   17.88    1.09
   9  -2   0    0.51    0.33
   9  -2   0    0.03    0.24
   9  -2   0    0.04    0.25
   9  -2   0    0.39    0.28
   9  -2   0    0.17    0.22
   9  -2   0   -0.09    0.29
   9  -2   0    0.00    0.27
  -9   2   0    0.42    0.30
  -9   2   0   -0.08    0.28
  -9   2   0    0.15    0.22
  -9   2   0    0.29    0.27
  -9   2   0   -0.06    0.25
  -9   2   0   -0.13    0.20
   8  -2   0    1.39    0.38
   8  -2   0    1.05    0.37
   8  -2   0    1.46    0.43
   8  -2   0    1.36    0.36
   8  -2   0    1.08    0.54
   8  -2   0    1.20    0.34
   8  -2   0    1.40    0.40
  -8   2   0    0.86    0.32
  -8   2   0    1.06    0.37
  -8   2   0    1.78    0.51
  -8   2   0    1.41    0.35
  -8   2   0    1.33    0.35
  -8   2   0    0.83    0.33
   7  -2   0   58.17    1.91
   7  -2   0   61.69    2.04
   7  -2   0   60.19    2.48
   7  -2   0   62.26    2.00
   7  -2   0   60.55    2.03
   7  -2   0   62.39    1.77
   7  -2   0   62.53    1.97
  -7   2   0   58.09    1.85
  -7   2   0   63.15    2.23
  -7   2   0   60.97    1.89
  -7   2   0   59.36    1.80
  -7   2   0   59.59    1.89
   6  -2   0   27.50    1.55
   6  -2   0   27.18    1.17
   6  -2   0   26.87    1.21
   6  -2   0   26.75    1.02
   6  -2   0   27.25    1.15
   6  -2   0   27.86    1.17
   6  -2   0   27.36    1.20
  -6   2   0   29.45    1.37
  -6   2   0   26.68    1.13
  -6   2   0   27.10    1.13
  -6   2   0   26.85    1.08
  -6   2   0   26.93    1.13
  -6   2   0   28.12    1.10
   5  -2   0    3.20    0.46
   5  -2   0    3.04    0.42
   5  -2   0    3.04    0.45
   5  -2   0    3.18    0.34
   5  -2   0    2.98    0.51
   5  -2   0    2.53    0.44
   5  -2   0    2.98    0.40
  -5   2   0    3.85    0.43
  -5   2   0    3.49    0.44
  -5   2   0    2.82    0.39
  -5   2   0    3.23    0.43
  -5   2   0    2.68    0.46
  -5   2   0    2.83    0.39
   4  -2   0   24.68    0.89
   4  -2   0   25.66    0.76
   4  -2   0   24.97    0.92
   4  -2   0   25.19    0.96
   4  -2   0   24.66    0.96
  -4   2   0   24.54    0.88
  -4   2   0   25.63    0.94
  -4   2   0   24.76    0.94
  -4   2   0   25.39    0.89
  -4   2   0   24.27    0.85
   3  -2   0   58.74    1.48
   3  -2   0   58.58    1.44
   3  -2   0   59.84    1.21
   3  -2   0   59.58    1.43
   3  -2   0   57.49    1.46
   3  -2   0   59.27    1.40
  -3   2   0   58.14    1.36
  -3   2   0   57.22    1.38
  -3   2   0   59.64    1.49
  -3   2   0   58.98    1.46
   2  -2   0   63.48    1.38
   2  -2   0   65.50    1.46
   2  -2   0   65.82    1.47
   2  -2   0   65.29    1.39
   2  -2   0   64.45    1.11
   2  -2   0   63.23    1.40
  -2   2   0   64.91    1.36
  -2   2   0   65.12    1.45
  -2   2   0   64.50    1.37
  -2   2   0   64.45    1.46
   1  -2   0   12.96    0.50
   1  -2   0   13.30    0.45
  -1   2   0   13.08    0.45
  -1   2   0   13.51    0.45
   0  -2   0    0.34    0.11
   0  -2   0    0.30    0.12
   0  -2   0    0.65    0.12
   0  -2   0    0.72    0.15
   0  -2   0    0.31    0.11
   0   2   0    0.30    0.10
   0   2   0    0.37    0.13
   0   2   0    0.45    0.12
   0   2   0    0.63    0.11
   0   2   0    0.50    0.15
  -1  -2   0    4.51    0.35
  -1  -2   0    4.94    0.42
  -1  -2   0    5.08    0.34
  -1  -2   0    5.06    0.33
  -1  -2   0    4.81    0.32
   1   2   0    4.42    0.28
   1   2   0    4.71    0.36
   1   2   0    5.01    0.40
   1   2   0    4.87    0.32
   1   2   0    4.57    0.33
   1   2   0    4.43    0.29
  -2  -2   0    0.06    0.12
  -2  -2   0    0.27    0.21
  -2  -2   0    0.07    0.09
  -2  -2   0    0.06    0.11
  -2  -2   0    0.21    0.16
  -2  -2   0    0.05    0.12
  -2  -2   0    0.17    0.18
   2   2   0    0.04    0.11
   2   2   0    0.20    0.16
   2   2   0    0.00    0.12
   2   2   0    0.15    0.15
   2   2   0    0.18    0.19
   2   2   0    0.05    0.10
  -3  -2   0  163.51    3.15
  -3  -2   0  165.49    3.63
  -3  -2   0  168.27    3.31
  -3  -2   0  159.31    2.93
  -3  -2   0  160.88    3.21
  -3  -2   0  159.15    3.25
  -3  -2   0  159.88    3.29
   3   2   0  158.05    3.20
   3   2   0  164.00    3.30
   3   2   0  156.65    3.26
   3   2   0  158.37    3.22
   3   2   0  164.56    3.61
   3   2   0  164.54    3.28
  -4  -2   0   15.63    0.78
  -4  -2   0   16.78    1.02
  -4  -2   0   15.37    0.83
  -4  -2   0   17.90    0.68
  -4  -2   0   16.62    0.87
   4   2   0   17.90    0.88
   4   2   0   18.59    0.88
   4   2   0   17.43    1.06
   4   2   0   17.91    0.83
   4   2   0   17.35    0.87
   4   2   0   16.66    0.68
   4   2   0   16.40    0.86
  -5  -2   0    0.24    0.28
  -5  -2   0    0.28    0.25
  -5  -2   0    0.21    0.27
  -5  -2   0    0.12    0.23
  -5  -2   0    0.24    0.28
  -5  -2   0    0.36    0.19
   5   2   0    0.33    0.26
   5   2   0    0.45    0.26
   5   2   0    0.10    0.35
   5   2   0    0.35    0.20
   5   2   0   -0.12    0.21
   5   2   0    0.41    0.29
  -6  -2   0    3.34    0.58
  -6  -2   0    3.80    0.67
  -6  -2   0    3.65    0.50
  -6  -2   0    3.90    0.42
  -6  -2   0    3.74    0.55
   6   2   0    2.69    0.56
   6   2   0    3.32    0.48
   6   2   0    3.58    0.55
   6   2   0    3.01    0.50
   6   2   0    4.14    0.62
   6   2   0    4.30    0.46
  -7  -2   0   75.98    2.24
  -7  -2   0   74.61    2.00
  -7  -2   0   76.57    2.40
  -7  -2   0   76.25    2.57
  -7  -2   0   73.65    2.37
  -7  -2   0   82.97    3.02
  -7  -2   0   73.26    2.12
   7   2   0   73.74    2.45
   7   2   0   71.03    2.34
   7   2   0   77.04    2.40
   7   2   0   73.61    2.08
   7   2   0   77.85    2.92
   7   2   0   72.40    2.29
  -8  -2   0    2.10    0.46
  -8  -2   0    1.66    0.39
  -8  -2   0    1.48    0.44
  -8  -2   0    1.85    0.50
  -8  -2   0    1.37    0.36
  -8  -2   0    0.57    0.47
  -8  -2   0    1.44    0.34
   8   2   0    1.53    0.39
   8   2   0    2.44    0.55
   8   2   0    1.41    0.45
   8   2   0    1.84    0.48
   8   2   0    1.13    0.37
   8   2   0    1.82    0.60
  -9  -2   0    0.01    0.32
  -9  -2   0    0.93    0.31
  -9  -2   0    0.33    0.27
  -9  -2   0    0.41    0.36
  -9  -2   0    0.33    0.34
  -9  -2   0    0.94    0.56
   9   2   0    0.28    0.39
   9   2   0    0.29    0.35
   9   2   0    0.30    0.41
   9   2   0    0.36    0.39
   9   2   0    0.60    0.36
   9   2   0    0.05    0.30
   9   2   0    0.22    0.29
 -10  -2   0   24.33    1.46
 -10  -2   0   24.83    1.22
 -10  -2   0   27.23    2.09
 -10  -2   0   27.10    1.76
 -10  -2   0   26.11    1.37
 -10  -2   0   25.78    1.30
 -10  -2   0   25.86    1.51
  10   2   0   22.84    1.59
  10   2   0   22.83    1.51
  10   2   0   23.59    1.49
  10   2   0   21.93    1.48
  10   2   0   26.85    2.04
  10   2   0   23.97    1.44
  10   2   0   25.41    1.35
 -11  -2   0   -0.66    0.23
 -11  -2   0   -0.38    0.35
 -11  -2   0   -0.22    0.24
 -11  -2   0    0.05    0.26
 -11  -2   0    0.20    0.40
  11   2   0   -0.33    0.23
  11   2   0   -0.58    0.30
  11   2   0    0.12    0.48
  11   2   0    0.30    0.37
  11   2   0   -0.40    0.30
  11   2   0    0.13    0.35
  11   2   0    0.15    0.42
 -12  -2   0    1.56    0.62
 -12  -2   0    2.20    0.55
 -12  -2   0    2.61    0.58
 -12  -2   0    1.09    0.44
  12   2   0    2.05    0.52
  12   2   0    1.49    0.63
  12   2   0    1.63    0.63
  12   2   0    2.16    0.63
  12   2   0    1.92    0.62
  12   2   0    1.63    0.67
 -13  -2   0    0.41    0.45
 -13  -2   0    0.36    0.41
 -13  -2   0   -0.36    0.55
 -13  -2   0    0.30    0.37
 -13  -2   0   -0.15    0.32
  13   2   0    0.02    0.58
  13   2   0    1.28    0.49
  13   2   0    0.61    0.54
  13   2   0    0.51    0.53
  13   2   0    1.05    0.55
  13   2   0   -0.30    0.48
  13   2   0    0.57    0.41
 -14  -2   0    4.18    0.73
 -14  -2   0    3.31    0.67
 -14  -2   0    4.36    0.99
 -14  -2   0    3.89    0.73
  14   2   0    4.53    0.82
  14   2   0    6.19    1.05
  14   2   0    4.12    0.93
  14   2   0    3.28    1.08
  14   2   0    4.35    1.04
  14   2   0    4.17    0.88
  15  -3   0    3.01    0.76
  15  -3   0    4.59    0.85
  15  -3   0    3.57    0.76
  15  -3   0    3.01    0.77
  15  -3   0    2.48    0.96
  15  -3   0    4.31    0.80
  15  -3   0    4.72    1.06
 -15   3   0    2.46    0.88
 -15   3   0    3.49    0.73
 -15   3   0    2.90    0.57
  14  -3   0   10.25    1.30
  14  -3   0   13.00    1.17
  14  -3   0   10.44    1.12
  14  -3   0   10.56    1.10
  14  -3   0   11.65    1.16
  14  -3   0    8.70    1.23
  14  -3   0    9.36    1.58
 -14   3   0    9.85    1.44
 -14   3   0   14.12    1.57
 -14   3   0    7.03    0.90
 -14   3   0    9.29    0.84
  13  -3   0   11.21    1.08
  13  -3   0    7.07    1.07
  13  -3   0    9.11    1.17
  13  -3   0    6.88    0.96
  13  -3   0    6.50    0.88
  13  -3   0    8.73    0.94
  13  -3   0    6.08    1.21
 -13   3   0    8.43    0.88
 -13   3   0    8.74    0.82
 -13   3   0    8.86    1.00
 -13   3   0    8.82    0.84
 -13   3   0    6.43    0.94
 -13   3   0    6.03    1.07
  12  -3   0    9.30    0.97
  12  -3   0    8.66    1.14
  12  -3   0    7.88    1.02
  12  -3   0    9.57    1.03
  12  -3   0    8.77    0.91
  12  -3   0    8.92    1.01
  12  -3   0    8.20    1.42
 -12   3   0    9.18    0.84
 -12   3   0    9.31    0.90
 -12   3   0    7.95    0.85
 -12   3   0    9.24    1.61
 -12   3   0    8.12    0.76
 -12   3   0    9.03    0.97
  11  -3   0    1.79    0.55
  11  -3   0    1.98    0.49
  11  -3   0    3.01    0.85
  11  -3   0    2.75    0.64
  11  -3   0    1.95    0.53
  11  -3   0    1.74    0.49
  11  -3   0    1.86    0.56
 -11   3   0    2.30    0.58
 -11   3   0    1.86    0.61
 -11   3   0    2.22    0.52
 -11   3   0    2.10    0.52
 -11   3   0    2.33    0.50
 -11   3   0    2.15    0.50
  10  -3   0   21.95    1.35
  10  -3   0   21.57    1.33
  10  -3   0   21.40    1.41
  10  -3   0   19.92    1.33
  10  -3   0   21.79    1.17
  10  -3   0   24.21    1.84
  10  -3   0   21.79    1.31
 -10   3   0   20.04    1.49
 -10   3   0   22.13    1.16
 -10   3   0   20.84    1.28
 -10   3   0   21.94    1.24
 -10   3   0   20.94    1.19
 -10   3   0   21.81    1.13
   9  -3   0    3.42    0.57
   9  -3   0    4.26    0.70
   9  -3   0    3.35    0.60
   9  -3   0    4.19    0.70
   9  -3   0    4.47    0.58
   9  -3   0    4.11    0.70
   9  -3   0    4.26    0.91
  -9   3   0    4.70    0.66
  -9   3   0    3.23    0.53
  -9   3   0    3.44    0.53
  -9   3   0    4.23    0.76
  -9   3   0    3.42    0.50
   8  -3   0    3.49    0.54
   8  -3   0    3.19    0.55
   8  -3   0    4.59    0.85
   8  -3   0    4.37    0.47
   8  -3   0    3.70    0.60
   8  -3   0    3.74    0.61
   8  -3   0    4.40    0.66
  -8   3   0    2.72    0.57
  -8   3   0    3.98    0.53
  -8   3   0    3.87    0.59
  -8   3   0    4.53    0.57
  -8   3   0    3.43    0.54
  -8   3   0    3.84    0.55
   7  -3   0   24.01    1.18
   7  -3   0   23.21    0.95
   7  -3   0   26.37    1.29
   7  -3   0   27.45    1.29
   7  -3   0   26.15    1.22
   7  -3   0   24.60    1.16
   7  -3   0   27.22    1.61
  -7   3   0   25.53    1.38
  -7   3   0   25.75    1.19
  -7   3   0   24.05    1.10
  -7   3   0   24.26    1.16
  -7   3   0   24.86    1.06
   6  -3   0   24.54    1.12
   6  -3   0   23.10    0.86
   6  -3   0   23.10    1.05
   6  -3   0   24.57    1.19
   6  -3   0   24.58    1.17
   6  -3   0   23.80    1.48
   6  -3   0   23.68    1.11
  -6   3   0   23.99    1.04
  -6   3   0   24.89    1.13
  -6   3   0   25.26    1.27
  -6   3   0   24.44    1.12
  -6   3   0   23.32    0.98
  -6   3   0   23.38    1.02
   5  -3   0    8.66    0.60
   5  -3   0    9.67    0.67
   5  -3   0    8.77    0.67
   5  -3   0    8.75    0.46
  -5   3   0   10.07    0.62
  -5   3   0    8.77    0.67
  -5   3   0    8.60    0.64
  -5   3   0    9.90    0.63
  -5   3   0    9.41    0.58
   4  -3   0    3.33    0.36
   4  -3   0    3.16    0.35
   4  -3   0    2.45    0.35
   4  -3   0    2.95    0.23
   4  -3   0    2.68    0.36
   4  -3   0    2.84    0.39
  -4   3   0    2.43    0.35
  -4   3   0    2.64    0.34
  -4   3   0    2.95    0.31
  -4   3   0    2.49    0.36
   3  -3   0   42.02    1.29
   3  -3   0   40.57    0.79
   3  -3   0   40.84    1.18
   3  -3   0   42.50    1.16
   3  -3   0   42.27    1.17
   3  -3   0   42.50    1.24
  -3   3   0   39.18    1.08
  -3   3   0   39.96    1.23
  -3   3   0   41.13    1.21
  -3   3   0   41.15    1.13
   2  -3   0    3.13    0.30
   2  -3   0    2.83    0.30
   2  -3   0    2.82    0.33
   2  -3   0    3.21    0.30
  -2   3   0    2.75    0.27
  -2   3   0    2.91    0.14
  -2   3   0    3.22    0.35
  -2   3   0    2.89    0.25
  -2   3   0    2.94    0.28
  -2   3   0    2.81    0.28
   1  -3   0   73.88    1.64
   1  -3   0   75.39    1.74
   1  -3   0   76.09    1.62
   1  -3   0   78.62    1.68
   1  -3   0   76.91    1.64
  -1   3   0   76.40    1.66
  -1   3   0   75.44    1.62
  -1   3   0   78.62    1.63
  -1   3   0   75.41    1.65
  -1   3   0   80.40    1.78
   0  -3   0   32.10    0.95
   0  -3   0   32.27    0.91
   0  -3   0   33.17    1.01
   0  -3   0   31.70    0.94
   0   3   0   30.53    0.90
   0   3   0   31.56    0.94
   0   3   0   32.56    0.93
   0   3   0   31.13    1.00
  -1  -3   0  457.76    9.73
   1   3   0  462.72    9.79
  -2  -3   0  115.28    2.42
  -2  -3   0  113.37    2.50
  -2  -3   0  116.55    2.73
  -2  -3   0  113.83    2.36
  -2  -3   0  111.44    2.54
  -2  -3   0  112.95    2.46
   2   3   0  124.24    2.79
   2   3   0  115.57    2.71
   2   3   0  115.84    2.48
   2   3   0  114.37    2.55
   2   3   0  113.39    2.51
   2   3   0  116.31    2.38
  -3  -3   0   77.79    2.30
  -3  -3   0   79.84    2.06
  -3  -3   0   79.84    1.69
  -3  -3   0   81.79    2.00
  -3  -3   0   78.64    2.09
  -3  -3   0   81.14    2.02
  -3  -3   0   80.17    1.94
   3   3   0   83.38    2.04
   3   3   0   81.63    2.00
   3   3   0   81.52    2.09
   3   3   0   80.59    2.02
   3   3   0   81.91    2.11
   3   3   0   83.82    2.34
  -4  -3   0   30.70    1.22
  -4  -3   0   29.81    0.92
  -4  -3   0   27.81    1.19
  -4  -3   0   28.70    1.10
  -4  -3   0   27.26    1.20
  -4  -3   0   30.02    1.17
  -4  -3   0   30.34    1.47
   4   3   0   27.90    1.21
   4   3   0   29.23    1.45
   4   3   0   28.68    1.14
   4   3   0   29.51    1.18
   4   3   0   28.05    1.16
   4   3   0   28.74    1.22
  -5  -3   0    0.04    0.15
  -5  -3   0   -0.14    0.18
  -5  -3   0    0.08    0.27
  -5  -3   0   -0.27    0.18
  -5  -3   0    0.15    0.26
  -5  -3   0   -0.01    0.20
  -5  -3   0    0.11    0.26
   5   3   0    0.04    0.20
   5   3   0    0.07    0.25
   5   3   0    0.61    0.44
   5   3   0   -0.07    0.29
   5   3   0    0.13    0.23
   5   3   0    0.01    0.16
  -6  -3   0    0.70    0.44
  -6  -3   0    0.52    0.26
  -6  -3   0    1.32    0.38
  -6  -3   0    1.06    0.36
  -6  -3   0    0.86    0.23
  -6  -3   0    0.99    0.39
   6   3   0    0.65    0.30
   6   3   0    0.69    0.44
   6   3   0    1.09    0.35
   6   3   0    1.20    0.32
   6   3   0    0.83    0.32
  -7  -3   0   35.42    2.00
  -7  -3   0   31.91    1.62
  -7  -3   0   33.57    1.58
  -7  -3   0   34.87    1.21
  -7  -3   0   34.05    1.46
  -7  -3   0   33.40    1.56
   7   3   0   33.98    1.65
   7   3   0   32.11    1.53
   7   3   0   34.82    1.54
   7   3   0   33.97    1.93
   7   3   0   29.40    1.47
  -8  -3   0    1.49    0.33
  -8  -3   0    0.87    0.52
  -8  -3   0    0.84    0.38
  -8  -3   0    1.77    0.50
  -8  -3   0    0.79    0.44
  -8  -3   0    1.21    0.48
  -8  -3   0    0.95    0.35
   8   3   0    0.71    0.53
   8   3   0    0.33    0.32
   8   3   0    1.48    0.50
   8   3   0    1.69    0.45
   8   3   0    1.23    0.42
  -9  -3   0    4.25    0.80
  -9  -3   0    3.99    0.95
  -9  -3   0    3.98    0.62
  -9  -3   0    3.70    0.64
  -9  -3   0    3.58    0.50
  -9  -3   0    3.38    0.67
  -9  -3   0    4.65    0.74
   9   3   0    5.87    0.92
   9   3   0    4.04    0.91
   9   3   0    4.51    0.81
   9   3   0    4.84    0.76
   9   3   0    5.00    0.78
   9   3   0    5.40    0.83
 -10  -3   0   10.41    1.16
 -10  -3   0   10.08    1.04
 -10  -3   0   10.93    0.93
 -10  -3   0    8.92    1.11
 -10  -3   0    9.41    0.74
 -10  -3   0    7.48    1.26
 -10  -3   0    8.82    0.81
  10   3   0    8.47    1.24
  10   3   0    9.37    1.16
  10   3   0   10.27    1.10
  10   3   0   10.83    1.02
  10   3   0    7.60    1.12
  10   3   0   10.56    1.08
  10   3   0    8.47    0.90
 -11  -3   0    1.62    0.42
 -11  -3   0    1.69    0.61
 -11  -3   0    3.14    0.58
 -11  -3   0    2.30    0.92
 -11  -3   0    2.15    0.63
 -11  -3   0    2.53    0.59
 -11  -3   0    2.81    0.62
  11   3   0    2.06    0.73
  11   3   0    2.84    1.08
  11   3   0    2.20    0.56
  11   3   0    1.63    0.53
  11   3   0    2.29    0.67
  11   3   0    1.52    0.64
  11   3   0    1.54    0.51
 -12  -3   0    0.86    0.41
 -12  -3   0    0.16    0.33
 -12  -3   0    0.67    0.44
 -12  -3   0    0.61    0.52
  12   3   0    0.30    0.46
  12   3   0    0.81    0.52
  12   3   0    0.58    0.49
  12   3   0    0.75    0.58
  12   3   0    0.97    0.42
  12   3   0    1.38    0.49
  12   3   0    0.29    0.44
 -13  -3   0    2.27    0.55
 -13  -3   0    1.03    0.43
 -13  -3   0    1.84    0.82
 -13  -3   0    2.44    0.59
  13   3   0    1.74    0.59
  13   3   0    1.04    0.53
  13   3   0    1.76    0.60
  13   3   0    2.36    0.98
  13   3   0    1.99    0.82
  13   3   0    2.37    0.64
 -14  -3   0    5.72    0.74
 -14  -3   0    3.27    0.99
 -14  -3   0    3.68    0.63
  14   3   0    1.97    0.77
  14   3   0    3.04    1.00
  14   3   0    4.57    1.20
  14   3   0    6.58    1.11
  15  -4   0    4.39    1.00
  15  -4   0    4.55    0.82
  15  -4   0    4.66    0.81
  15  -4   0    2.94    1.01
  15  -4   0    3.27    0.76
  15  -4   0    1.55    0.69
  15  -4   0    4.31    0.83
 -15   4   0    3.10    0.57
 -15   4   0    0.56    0.79
 -15   4   0    3.04    0.98
  14  -4   0    7.03    1.09
  14  -4   0    7.17    1.43
  14  -4   0   10.57    1.12
  14  -4   0    8.36    1.08
  14  -4   0    8.31    1.07
  14  -4   0    6.68    1.05
  14  -4   0    9.67    1.04
 -14   4   0    7.29    1.11
 -14   4   0    6.52    0.80
 -14   4   0    8.18    0.93
 -14   4   0    4.96    1.04
  13  -4   0    5.16    0.93
  13  -4   0    5.11    0.86
  13  -4   0    5.59    0.87
  13  -4   0    6.19    0.83
  13  -4   0    5.08    0.84
  13  -4   0    4.97    1.09
  13  -4   0    4.98    0.88
 -13   4   0    5.11    0.72
 -13   4   0    4.67    0.69
 -13   4   0    3.33    0.85
 -13   4   0    5.76    0.73
 -13   4   0    4.83    0.84
 -13   4   0    3.19    0.62
  12  -4   0    9.09    0.98
  12  -4   0    6.00    0.90
  12  -4   0    6.32    0.88
  12  -4   0    7.49    1.04
  12  -4   0    5.95    1.20
  12  -4   0    5.88    0.97
 -12   4   0    7.32    1.16
 -12   4   0    9.13    0.86
 -12   4   0    7.94    1.02
 -12   4   0    7.34    0.86
 -12   4   0    6.85    0.76
 -12   4   0    7.86    0.75
  11  -4   0   11.70    0.89
  11  -4   0    9.04    0.98
  11  -4   0    9.32    0.94
  11  -4   0    9.53    0.97
  11  -4   0   10.59    1.11
  11  -4   0    8.95    1.41
  11  -4   0   11.37    1.04
 -11   4   0   10.98    0.91
 -11   4   0    9.94    0.86
 -11   4   0   10.15    1.14
 -11   4   0    9.96    0.84
 -11   4   0    9.33    0.99
 -11   4   0   10.42    0.83
  10  -4   0   10.02    0.78
  10  -4   0   11.46    1.11
  10  -4   0    9.92    0.97
  10  -4   0    9.90    1.36
  10  -4   0   11.76    0.98
  10  -4   0   10.69    1.00
  10  -4   0   11.42    1.03
 -10   4   0   11.46    0.95
 -10   4   0   10.13    0.83
 -10   4   0   11.77    0.89
 -10   4   0   10.40    0.95
 -10   4   0   11.29    0.84
 -10   4   0   10.96    1.17
   9  -4   0    3.83    0.95
   9  -4   0    5.20    0.73
   9  -4   0    3.26    0.65
   9  -4   0    4.04    0.66
   9  -4   0    3.63    0.65
   9  -4   0    3.42    0.47
   9  -4   0    2.86    0.56
  -9   4   0    3.02    0.55
  -9   4   0    4.25    0.59
  -9   4   0    4.47    0.68
  -9   4   0    4.44    0.62
  -9   4   0    3.34    0.52
  -9   4   0    3.72    0.68
   8  -4   0   14.50    1.00
   8  -4   0   12.50    0.91
   8  -4   0   13.36    0.89
   8  -4   0   14.25    0.74
   8  -4   0   12.93    0.92
   8  -4   0   13.21    0.99
   8  -4   0   12.11    1.24
  -8   4   0   12.85    0.87
  -8   4   0   13.43    0.83
  -8   4   0   13.51    0.86
  -8   4   0   13.72    0.96
  -8   4   0   13.66    0.95
  -8   4   0   14.39    1.11
   7  -4   0   31.07    1.77
   7  -4   0   34.38    1.44
   7  -4   0   33.61    1.46
   7  -4   0   35.66    1.40
   7  -4   0   33.70    1.08
   7  -4   0   33.94    1.52
   7  -4   0   34.11    1.45
  -7   4   0   34.18    1.30
  -7   4   0   34.69    1.36
  -7   4   0   35.99    1.28
  -7   4   0   35.94    1.47
  -7   4   0   35.79    1.62
  -7   4   0   35.32    1.46
   6  -4   0  122.82    2.42
   6  -4   0  121.21    2.87
   6  -4   0  122.82    3.10
   6  -4   0  121.45    3.02
  -6   4   0  119.22    2.78
  -6   4   0  126.74    3.05
  -6   4   0  123.24    2.90
  -6   4   0  123.62    2.75
  -6   4   0  119.31    2.99
   5  -4   0    5.78    0.60
   5  -4   0    5.67    0.33
   5  -4   0    5.50    0.55
   5  -4   0    6.43    0.63
   5  -4   0    5.93    0.58
   5  -4   0    5.94    0.53
  -5   4   0    4.97    0.46
  -5   4   0    5.96    0.50
  -5   4   0    4.72    0.53
  -5   4   0    5.55    0.59
   4  -4   0   32.15    1.20
   4  -4   0   32.00    1.19
   4  -4   0   31.10    1.08
   4  -4   0   32.36    1.15
   4  -4   0   32.35    0.68
   4  -4   0   32.13    1.12
  -4   4   0   33.18    1.24
  -4   4   0   32.52    1.05
  -4   4   0   32.76    1.09
  -4   4   0   32.11    1.19
   3  -4   0    3.59    0.33
   3  -4   0    3.11    0.36
   3  -4   0    2.44    0.34
   3  -4   0    3.75    0.36
   3  -4   0    3.44    0.39
  -3   4   0    2.86    0.32
  -3   4   0    3.05    0.13
  -3   4   0    3.74    0.36
  -3   4   0    3.36    0.33
  -3   4   0    3.45    0.33
  -3   4   0    3.66    0.41
   2  -4   0   60.54    1.56
   2  -4   0   63.41    1.58
   2  -4   0   60.89    1.53
   2  -4   0   60.02    1.64
   2  -4   0   63.09    1.55
  -2   4   0   63.86    1.70
  -2   4   0   60.59    1.55
  -2   4   0   60.47    1.49
  -2   4   0   61.50    1.54
  -2   4   0   63.32    1.57
   1  -4   0  267.17    4.93
   0  -4   0 1000.00   18.41
   0   4   0  808.86   16.95
  -1  -4   0   14.30    0.76
  -1  -4   0   14.39    0.71
  -1  -4   0   15.28    0.72
  -1  -4   0   14.75    0.82
   1   4   0   15.96    0.73
   1   4   0   13.90    0.71
   1   4   0   15.57    0.80
   1   4   0   14.01    0.69
   1   4   0   16.35    0.81
  -2  -4   0   30.79    1.29
  -2  -4   0   28.16    1.10
  -2  -4   0   30.83    1.18
  -2  -4   0   29.79    1.10
  -2  -4   0   30.06    1.06
   2   4   0   28.45    1.07
   2   4   0   30.34    1.14
   2   4   0   31.74    1.20
   2   4   0   29.16    1.07
   2   4   0   30.74    1.25
   2   4   0   30.11    0.99
  -3  -4   0   43.96    1.37
  -3  -4   0   42.38    1.38
  -3  -4   0   40.06    1.40
  -3  -4   0   43.48    1.69
  -3  -4   0   43.13    1.49
  -3  -4   0   42.37    1.12
  -3  -4   0   41.02    1.50
   3   4   0   44.38    1.48
   3   4   0   43.03    1.51
   3   4   0   43.62    1.37
   3   4   0   41.12    1.41
   3   4   0   40.80    1.46
   3   4   0   44.68    1.70
  -4  -4   0   28.64    1.16
  -4  -4   0   27.25    1.24
  -4  -4   0   29.39    1.48
  -4  -4   0   27.66    0.91
  -4  -4   0   29.15    1.20
  -4  -4   0   28.02    1.29
  -4  -4   0   29.73    1.23
   4   4   0   26.08    1.24
   4   4   0   27.96    1.28
   4   4   0   26.40    1.15
   4   4   0   27.16    1.21
   4   4   0   28.20    1.49
   4   4   0   29.03    1.24
  -5  -4   0    8.55    0.96
  -5  -4   0    7.69    0.67
  -5  -4   0    7.71    0.74
  -5  -4   0    8.12    0.72
  -5  -4   0    8.29    0.51
  -5  -4   0    8.08    0.75
  -5  -4   0    6.82    0.62
   5   4   0    8.61    0.76
   5   4   0    7.60    0.68
   5   4   0    8.05    0.74
   5   4   0    8.36    0.73
   5   4   0    8.25    0.75
   5   4   0    8.87    0.97
  -6  -4   0   35.65    1.48
  -6  -4   0   34.14    1.13
  -6  -4   0   34.38    1.38
  -6  -4   0   33.02    1.52
  -6  -4   0   33.07    1.53
  -6  -4   0   31.65    2.29
   6   4   0   33.05    1.56
   6   4   0   36.01    1.59
   6   4   0   29.24    1.71
   6   4   0   32.61    1.45
  -7  -4   0    6.45    0.52
  -7  -4   0    5.68    0.82
  -7  -4   0    5.55    0.72
  -7  -4   0    6.83    0.87
  -7  -4   0    6.00    0.68
  -7  -4   0    5.98    0.95
  -7  -4   0    6.79    0.79
   7   4   0    6.44    0.91
   7   4   0    4.88    0.72
   7   4   0    4.87    0.83
   7   4   0    6.02    0.85
   7   4   0    6.15    0.79
  -8  -4   0   15.67    1.21
  -8  -4   0   13.45    0.99
  -8  -4   0   15.31    0.82
  -8  -4   0   13.61    1.14
  -8  -4   0   14.70    1.43
  -8  -4   0   15.89    1.19
   8   4   0   14.76    1.16
   8   4   0   15.99    1.14
   8   4   0   15.23    0.93
   8   4   0   15.83    1.15
   8   4   0   16.65    1.31
   8   4   0   15.92    1.39
  -9  -4   0    0.34    0.42
  -9  -4   0    0.96    0.39
  -9  -4   0    1.67    0.55
  -9  -4   0    0.52    0.45
  -9  -4   0    0.67    0.37
  -9  -4   0    0.61    0.28
  -9  -4   0    1.03    0.50
   9   4   0    0.63    0.48
   9   4   0    0.97    0.45
   9   4   0    0.71    0.33
   9   4   0    0.27    0.45
   9   4   0   -0.10    0.33
   9   4   0    1.00    0.44
   9   4   0    0.42    0.46
 -10  -4   0    4.85    0.90
 -10  -4   0    5.83    0.92
 -10  -4   0    5.81    0.81
 -10  -4   0    5.36    0.77
 -10  -4   0    6.11    0.94
 -10  -4   0    5.32    0.59
  10   4   0    5.49    0.92
  10   4   0    5.48    1.14
  10   4   0    4.12    0.82
  10   4   0    5.66    0.88
  10   4   0    5.83    0.85
  10   4   0    5.80    1.02
  10   4   0    5.75    1.20
 -11  -4   0    3.76    0.85
 -11  -4   0    4.48    0.74
 -11  -4   0    6.02    0.76
 -11  -4   0    4.60    1.17
 -11  -4   0    4.98    0.94
 -11  -4   0    4.84    0.57
  11   4   0    3.30    0.87
  11   4   0    3.45    0.91
  11   4   0    6.29    1.01
  11   4   0    4.56    0.74
  11   4   0    5.13    0.99
  11   4   0    4.81    1.30
  11   4   0    5.17    0.83
 -12  -4   0    0.75    0.41
 -12  -4   0    0.89    0.44
 -12  -4   0    1.33    0.68
 -12  -4   0    1.15    0.39
  12   4   0    1.20    0.58
  12   4   0    0.81    0.56
  12   4   0    1.09    0.55
  12   4   0    0.71    0.50
  12   4   0    0.88    0.70
  12   4   0    0.99    0.49
 -13  -4   0    2.80    0.56
 -13  -4   0    4.39    0.69
 -13  -4   0    3.10    0.68
 -13  -4   0    2.68    0.80
  13   4   0    2.31    1.00
  13   4   0    3.12    0.81
  13   4   0    3.13    0.81
  13   4   0    2.46    0.68
  13   4   0    1.91    0.61
  13   4   0    2.33    0.65
  15  -5   0    0.17    0.38
  15  -5   0    0.40    0.73
  15  -5   0   -1.18    0.41
  15  -5   0   -0.48    0.48
  15  -5   0   -1.11    0.37
  15  -5   0   -0.67    0.42
  15  -5   0    0.76    0.50
 -15   5   0   -1.33    0.44
 -15   5   0   -0.02    0.58
 -15   5   0   -0.31    0.40
  14  -5   0    0.73    0.43
  14  -5   0    0.91    0.55
  14  -5   0    2.30    0.62
  14  -5   0    1.07    0.59
  14  -5   0    1.80    0.61
  14  -5   0    0.34    0.65
 -14   5   0    0.73    0.46
 -14   5   0    0.93    0.69
 -14   5   0    1.91    0.68
 -14   5   0    1.59    0.47
  13  -5   0    7.76    1.06
  13  -5   0    8.02    1.12
  13  -5   0    7.25    1.34
  13  -5   0    8.20    0.94
  13  -5   0    8.90    1.21
  13  -5   0    9.65    1.00
 -13   5   0   10.26    0.89
 -13   5   0    5.91    0.77
 -13   5   0    7.36    0.82
 -13   5   0    8.22    1.26
 -13   5   0    8.97    0.88
 -13   5   0    7.53    1.10
  12  -5   0    1.27    0.41
  12  -5   0    1.34    0.52
  12  -5   0    1.18    0.46
  12  -5   0    0.59    0.45
  12  -5   0    0.93    0.48
  12  -5   0    1.82    0.82
  12  -5   0    0.46    0.42
 -12   5   0    1.12    0.50
 -12   5   0    1.71    0.46
 -12   5   0    0.49    0.37
 -12   5   0    1.31    0.42
 -12   5   0    0.77    0.39
 -12   5   0    0.97    0.49
  11  -5   0    4.84    0.84
  11  -5   0    5.63    0.85
  11  -5   0    3.75    0.73
  11  -5   0    3.15    0.89
  11  -5   0    3.84    0.66
  11  -5   0    3.47    0.55
  11  -5   0    4.49    0.77
 -11   5   0    4.20    0.61
 -11   5   0    4.64    0.68
 -11   5   0    4.13    0.61
 -11   5   0    4.31    0.68
 -11   5   0    2.90    0.73
  10  -5   0   10.11    0.87
  10  -5   0   10.32    0.96
  10  -5   0   11.28    1.01
  10  -5   0    8.92    1.30
  10  -5   0   10.60    0.73
  10  -5   0   12.00    1.13
  10  -5   0   10.00    0.98
 -10   5   0   11.33    1.18
 -10   5   0   10.16    0.84
 -10   5   0    9.60    0.90
 -10   5   0   10.04    0.80
 -10   5   0   10.06    0.85
 -10   5   0    9.55    0.90
   9  -5   0   26.28    1.40
   9  -5   0   26.13    1.41
   9  -5   0   24.64    1.01
   9  -5   0   24.07    1.46
   9  -5   0   25.88    1.43
   9  -5   0   23.08    1.24
   9  -5   0   23.39    1.76
  -9   5   0   26.18    1.43
  -9   5   0   26.24    1.58
  -9   5   0   24.93    1.22
  -9   5   0   24.56    1.24
  -9   5   0   25.11    1.35
  -9   5   0   24.24    1.13
   8  -5   0   21.15    0.84
   8  -5   0   19.62    1.19
   8  -5   0   22.10    1.65
   8  -5   0   20.30    1.27
   8  -5   0   20.57    1.12
   8  -5   0   20.72    1.19
   8  -5   0   22.29    1.26
  -8   5   0   24.11    1.74
  -8   5   0   21.29    1.43
  -8   5   0   22.69    1.24
  -8   5   0   20.50    1.34
  -8   5   0   21.48    1.03
  -8   5   0   21.10    1.06
   7  -5   0    4.71    0.36
   7  -5   0    6.06    0.67
   7  -5   0    4.57    0.66
   7  -5   0    6.04    0.60
  -7   5   0    5.77    0.59
  -7   5   0    4.81    0.51
  -7   5   0    4.87    0.53
  -7   5   0    4.08    0.58
  -7   5   0    5.09    0.66
   6  -5   0   42.05    1.55
   6  -5   0   41.29    0.97
   6  -5   0   40.23    1.55
   6  -5   0   40.66    1.45
   6  -5   0   42.42    1.60
  -6   5   0   40.78    1.36
  -6   5   0   40.50    1.40
  -6   5   0   41.63    1.61
  -6   5   0   40.51    1.56
  -6   5   0   38.94    1.47
   5  -5   0    2.49    0.45
   5  -5   0    2.01    0.15
   5  -5   0    1.70    0.32
   5  -5   0    1.75    0.43
   5  -5   0    2.42    0.42
   5  -5   0    1.99    0.41
  -5   5   0    2.37    0.38
  -5   5   0    1.37    0.36
  -5   5   0    1.73    0.32
  -5   5   0    2.41    0.46
   4  -5   0  134.54    3.10
   4  -5   0  135.49    3.02
   4  -5   0  133.74    2.91
   4  -5   0  131.88    2.96
   4  -5   0  131.41    3.08
  -4   5   0  130.57    2.82
  -4   5   0  134.37    2.99
  -4   5   0  132.94    3.04
  -4   5   0  135.29    3.16
  -4   5   0  134.99    2.91
   3  -5   0  113.75    2.72
   3  -5   0  116.80    2.65
   3  -5   0  117.68    2.59
   3  -5   0  118.90    2.61
   3  -5   0  116.14    2.66
  -3   5   0  113.81    2.00
  -3   5   0  112.84    2.50
  -3   5   0  117.79    2.80
  -3   5   0  115.77    2.60
  -3   5   0  110.63    2.54
  -3   5   0  113.70    2.63
   2  -5   0   47.78    1.52
   2  -5   0   47.74    1.41
   2  -5   0   48.34    1.44
   2  -5   0   47.87    1.40
  -2   5   0   48.40    1.56
  -2   5   0   45.96    1.38
  -2   5   0   44.61    1.34
  -2   5   0   48.22    1.40
  -2   5   0   48.79    1.42
   1  -5   0  132.10    2.69
   1  -5   0  127.49    2.92
   1  -5   0  133.06    2.81
   1  -5   0  130.02    2.83
   1  -5   0  134.02    2.79
  -1   5   0  129.63    2.80
  -1   5   0  127.38    2.80
  -1   5   0  129.53    2.98
  -1   5   0  125.77    2.73
   0  -5   0  388.34    7.13
   0   5   0  401.03    7.19
  -1  -5   0  144.96    3.30
  -1  -5   0  148.24    3.43
  -1  -5   0  145.82    3.21
  -1  -5   0  147.74    3.14
  -1  -5   0  147.30    3.21
   1   5   0  147.14    3.36
   1   5   0  145.02    3.15
   1   5   0  147.61    3.19
   1   5   0  156.10    3.41
   1   5   0  145.18    3.23
  -2  -5   0   -0.04    0.21
  -2  -5   0    0.07    0.25
  -2  -5   0    0.21    0.23
  -2  -5   0   -0.03    0.13
  -2  -5   0    0.00    0.18
   2   5   0    0.27    0.28
   2   5   0    0.41    0.29
   2   5   0    0.05    0.18
   2   5   0    0.16    0.15
   2   5   0    0.05    0.19
   2   5   0    0.43    0.27
  -3  -5   0   70.55    2.09
  -3  -5   0   68.38    2.32
  -3  -5   0   73.19    2.07
  -3  -5   0   65.08    2.10
  -3  -5   0   68.83    1.96
   3   5   0   69.02    2.03
   3   5   0   66.22    1.99
   3   5   0   71.87    2.33
   3   5   0   66.43    1.21
   3   5   0   70.44    1.89
   3   5   0   68.49    2.16
   3   5   0   69.15    2.12
  -4  -5   0   58.69    2.05
  -4  -5   0   55.85    1.96
  -4  -5   0   62.86    1.89
  -4  -5   0   62.58    1.98
  -4  -5   0   63.99    1.56
  -4  -5   0   57.95    2.26
   4   5   0   61.09    2.07
   4   5   0   61.43    1.99
   4   5   0   62.34    2.00
   4   5   0   62.29    2.08
   4   5   0   60.86    1.33
   4   5   0   63.00    1.91
   4   5   0   62.95    2.43
  -5  -5   0   39.59    1.53
  -5  -5   0   44.44    1.67
  -5  -5   0   41.26    1.21
  -5  -5   0   39.95    1.71
  -5  -5   0   38.04    1.66
  -5  -5   0   41.85    2.00
  -5  -5   0   40.71    1.59
   5   5   0   42.55    1.70
   5   5   0   37.28    1.54
   5   5   0   40.75    1.62
   5   5   0   40.51    1.14
   5   5   0   41.87    1.73
   5   5   0   37.36    1.67
   5   5   0   42.20    1.96
  -6  -5   0    7.77    0.81
  -6  -5   0    6.89    0.71
  -6  -5   0    8.92    0.81
  -6  -5   0    7.42    0.52
  -6  -5   0    6.44    0.99
  -6  -5   0    6.27    0.70
  -6  -5   0    8.15    0.74
   6   5   0    8.26    0.77
   6   5   0    7.43    0.78
   6   5   0    7.52    0.52
   6   5   0    8.70    0.80
   6   5   0   10.27    1.10
   6   5   0    7.97    0.85
   6   5   0    8.15    0.84
  -7  -5   0    3.90    0.70
  -7  -5   0    3.01    0.76
  -7  -5   0    2.55    0.55
  -7  -5   0    3.09    0.56
  -7  -5   0    4.43    0.75
  -7  -5   0    3.36    0.41
  -7  -5   0    3.59    0.62
   7   5   0    4.03    0.83
   7   5   0    4.09    0.46
   7   5   0    4.39    0.78
   7   5   0    4.64    0.74
   7   5   0    4.47    0.66
   7   5   0    3.54    0.67
  -8  -5   0    0.14    0.38
  -8  -5   0    0.22    0.33
  -8  -5   0    0.47    0.33
  -8  -5   0   -0.71    0.34
  -8  -5   0    0.50    0.22
  -8  -5   0    0.60    0.29
  -8  -5   0   -0.02    0.32
   8   5   0    0.21    0.33
   8   5   0    0.02    0.39
   8   5   0    0.51    0.56
   8   5   0    0.10    0.23
   8   5   0   -0.14    0.32
   8   5   0    0.24    0.25
  -9  -5   0   -0.12    0.27
  -9  -5   0   -0.01    0.36
  -9  -5   0    0.72    0.41
  -9  -5   0   -0.16    0.17
  -9  -5   0   -0.10    0.51
  -9  -5   0   -0.55    0.34
   9   5   0   -0.01    0.40
   9   5   0    0.49    0.37
   9   5   0    0.49    0.40
   9   5   0   -0.31    0.19
   9   5   0   -0.52    0.30
   9   5   0   -0.28    0.43
 -10  -5   0   11.14    1.19
 -10  -5   0   10.25    1.12
 -10  -5   0   12.89    1.08
 -10  -5   0    8.85    1.47
 -10  -5   0   12.33    1.00
 -10  -5   0   10.81    0.72
  10   5   0    9.37    0.88
  10   5   0    9.45    1.25
  10   5   0    9.58    1.43
  10   5   0   13.36    1.23
  10   5   0   11.72    1.30
 -11  -5   0    7.39    0.64
 -11  -5   0    5.86    0.88
 -11  -5   0    6.47    1.30
 -11  -5   0    5.61    0.95
 -11  -5   0    8.37    0.88
  11   5   0    8.05    1.28
  11   5   0    6.95    1.03
  11   5   0    6.46    1.01
  11   5   0    7.70    1.14
  11   5   0    5.61    1.16
  11   5   0    7.47    0.88
  11   5   0    7.39    1.27
 -12  -5   0    0.50    0.44
 -12  -5   0   -0.09    0.25
 -12  -5   0    0.22    0.44
 -12  -5   0    0.04    0.33
  12   5   0   -0.23    0.60
  12   5   0    0.02    0.40
  12   5   0    0.48    0.42
  12   5   0   -0.71    0.35
  12   5   0    0.77    0.57
 -13  -5   0    2.59    0.81
 -13  -5   0    2.23    0.70
 -13  -5   0    2.06    0.58
  13   5   0    1.64    0.69
  13   5   0    2.95    0.74
  13   5   0    0.89    0.53
  13   5   0    2.68    0.99
  13   5   0    3.69    0.89
  13   5   0    1.79    0.74
  15  -6   0    0.40    0.45
  15  -6   0    0.11    0.56
  15  -6   0    0.69    0.49
  15  -6   0    0.38    0.72
  15  -6   0    0.33    0.42
  15  -6   0    0.31    0.40
  15  -6   0   -0.81    0.42
 -15   6   0    1.00    0.54
 -15   6   0   -0.97    0.46
 -15   6   0    0.06    0.43
  14  -6   0    0.29    0.53
  14  -6   0    0.92    0.65
  14  -6   0    0.38    0.34
  14  -6   0    0.39    0.39
  14  -6   0   -0.09    0.34
  14  -6   0    0.56    0.45
 -14   6   0    1.12    0.47
 -14   6   0   -0.56    0.46
 -14   6   0    0.28    0.36
 -14   6   0   -0.21    0.47
  13  -6   0    6.53    1.00
  13  -6   0    6.95    0.72
  13  -6   0    5.77    1.28
  13  -6   0    5.70    0.86
  13  -6   0    6.39    0.94
  13  -6   0    5.67    1.02
  13  -6   0    5.83    0.96
 -13   6   0    9.58    0.92
 -13   6   0    6.71    1.03
 -13   6   0    5.77    0.88
 -13   6   0    6.29    1.11
 -13   6   0    7.20    0.81
 -13   6   0    5.56    0.76
  12  -6   0   13.01    1.20
  12  -6   0   14.97    1.36
  12  -6   0   13.92    1.27
  12  -6   0   13.67    1.15
  12  -6   0   15.78    1.28
  12  -6   0   15.04    0.92
  12  -6   0   13.72    2.15
 -12   6   0   14.38    0.99
 -12   6   0   12.92    1.78
 -12   6   0   16.84    1.18
 -12   6   0   15.62    1.07
 -12   6   0   13.83    1.29
 -12   6   0   14.79    1.05
  11  -6   0    1.08    0.44
  11  -6   0    1.36    0.53
  11  -6   0    0.61    0.29
  11  -6   0    1.69    0.77
  11  -6   0   -0.09    0.34
  11  -6   0    0.72    0.39
  11  -6   0    0.62    0.46
 -11   6   0    0.50    0.38
 -11   6   0    1.42    0.45
 -11   6   0    0.64    0.43
 -11   6   0    0.52    0.31
 -11   6   0    0.42    0.34
 -11   6   0    0.81    0.39
  10  -6   0    9.76    1.40
  10  -6   0   10.00    1.06
  10  -6   0   10.32    0.97
  10  -6   0    9.26    0.93
  10  -6   0    9.51    0.62
  10  -6   0    9.37    0.96
  10  -6   0    8.78    0.81
 -10   6   0    8.19    0.87
 -10   6   0   10.02    1.16
 -10   6   0    8.80    0.87
 -10   6   0    8.82    0.78
 -10   6   0    9.35    0.91
 -10   6   0    9.49    0.78
   9  -6   0   28.41    1.49
   9  -6   0   26.70    0.95
   9  -6   0   29.44    1.63
   9  -6   0   28.17    1.50
   9  -6   0   25.15    1.31
   9  -6   0   26.48    1.87
   9  -6   0   27.15    1.49
  -9   6   0   28.02    1.29
  -9   6   0   28.41    1.39
  -9   6   0   28.26    1.49
  -9   6   0   29.10    1.68
  -9   6   0   30.12    1.57
  -9   6   0   27.67    1.23
   8  -6   0    0.09    0.29
   8  -6   0   -0.09    0.12
   8  -6   0    0.07    0.19
   8  -6   0   -0.27    0.22
  -8   6   0    0.15    0.28
  -8   6   0    0.14    0.24
  -8   6   0    0.41    0.29
  -8   6   0   -0.27    0.18
  -8   6   0    0.40    0.30
  -8   6   0    0.15    0.20
   7  -6   0   29.60    1.28
   7  -6   0   30.12    1.43
   7  -6   0   31.17    1.52
   7  -6   0   29.85    1.39
   7  -6   0   27.86    1.38
  -7   6   0   28.55    1.23
  -7   6   0   30.02    1.46
  -7   6   0   31.66    1.38
  -7   6   0   28.92    1.40
   6  -6   0   18.84    1.08
   6  -6   0   19.79    1.09
   6  -6   0   20.43    1.07
   6  -6   0   19.27    1.14
   6  -6   0   18.86    0.98
  -6   6   0   18.23    1.11
  -6   6   0   18.97    0.93
  -6   6   0   20.20    1.10
  -6   6   0   18.80    0.95
   5  -6   0    6.13    0.62
   5  -6   0    6.59    0.69
   5  -6   0    7.60    0.67
   5  -6   0    5.86    0.57
   5  -6   0    6.44    0.62
  -5   6   0    6.04    0.73
  -5   6   0    6.37    0.57
  -5   6   0    6.65    0.65
  -5   6   0    6.23    0.54
  -5   6   0    6.18    0.63
   4  -6   0   78.94    2.27
   4  -6   0   81.62    2.27
   4  -6   0   74.82    2.14
   4  -6   0   82.78    2.23
   4  -6   0   78.55    2.14
  -4   6   0   80.98    2.36
  -4   6   0   78.46    2.20
  -4   6   0   79.75    2.18
  -4   6   0   75.88    1.35
  -4   6   0   76.86    2.01
  -4   6   0   76.90    2.08
   3  -6   0   32.46    1.24
   3  -6   0   32.13    1.34
   3  -6   0   32.79    1.23
  -3   6   0   32.55    1.37
  -3   6   0   31.16    1.21
  -3   6   0   32.78    1.23
  -3   6   0   30.98    1.18
  -3   6   0   31.02    1.13
   2  -6   0    6.87    0.64
   2  -6   0    6.77    0.59
   2  -6   0    7.54    0.56
   2  -6   0    7.25    0.54
   2  -6   0    7.88    0.57
  -2   6   0    8.50    0.64
  -2   6   0    7.93    0.57
  -2   6   0    7.98    0.72
  -2   6   0    7.17    0.57
   1  -6   0   27.91    1.13
   1  -6   0   27.35    1.23
   1  -6   0   29.44    1.05
   1  -6   0   28.38    1.13
   1  -6   0   27.83    1.11
   1  -6   0   27.74    1.25
  -1   6   0   26.94    1.12
  -1   6   0   28.55    1.13
  -1   6   0   28.48    1.27
  -1   6   0   29.58    1.12
   0  -6   0  226.45    4.69
   0  -6   0  218.50    4.49
   0  -6   0  225.77    4.72
   0  -6   0  225.54    4.47
   0  -6   0  227.97    4.19
   0  -6   0  225.82    4.54
   0   6   0  215.91    4.40
   0   6   0  220.91    4.69
   0   6   0  221.63    4.52
   0   6   0  224.30    4.50
  -1  -6   0  233.24    4.85
  -1  -6   0  245.01    4.82
  -1  -6   0  242.04    5.02
  -1  -6   0  246.64    4.91
  -1  -6   0  240.65    5.15
   1   6   0  241.54    4.82
   1   6   0  233.77    4.88
   1   6   0  246.02    4.87
   1   6   0  241.45    5.08
   1   6   0  247.20    5.10
  -2  -6   0    2.64    0.43
  -2  -6   0    2.71    0.47
  -2  -6   0    2.01    0.50
  -2  -6   0    2.13    0.43
  -2  -6   0    3.14    0.53
   2   6   0    2.81    0.54
   2   6   0    2.94    0.52
   2   6   0    2.69    0.52
   2   6   0    2.84    0.45
   2   6   0    3.24    0.52
   2   6   0    2.47    0.36
  -3  -6   0  143.66    3.85
  -3  -6   0  142.77    3.44
  -3  -6   0  140.09    3.32
  -3  -6   0  137.63    3.55
  -3  -6   0  146.27    3.54
   3   6   0  144.13    3.61
   3   6   0  141.72    3.42
   3   6   0  144.65    3.18
   3   6   0  139.74    3.50
   3   6   0  146.16    3.47
  -4  -6   0   11.92    0.95
  -4  -6   0   13.95    0.94
  -4  -6   0   13.60    1.14
  -4  -6   0   13.22    0.65
  -4  -6   0   13.44    0.87
  -4  -6   0   12.25    0.94
   4   6   0   12.97    0.36
   4   6   0   12.67    0.93
   4   6   0   13.48    1.12
   4   6   0   13.57    0.99
   4   6   0   13.91    1.03
   4   6   0   14.19    0.87
   4   6   0   12.55    0.89
  -5  -6   0    0.65    0.28
  -5  -6   0    0.52    0.36
  -5  -6   0    0.37    0.19
  -5  -6   0    0.17    0.27
  -5  -6   0    0.20    0.27
  -5  -6   0    0.14    0.24
   5   6   0    0.21    0.23
   5   6   0    0.32    0.41
   5   6   0    0.40    0.13
   5   6   0    0.25    0.29
   5   6   0    0.44    0.33
   5   6   0    0.08    0.31
   5   6   0    0.52    0.27
  -6  -6   0   -0.12    0.32
  -6  -6   0    0.00    0.26
  -6  -6   0   -0.05    0.14
  -6  -6   0   -0.06    0.22
  -6  -6   0   -0.07    0.29
  -6  -6   0   -0.11    0.28
   6   6   0   -0.49    0.26
   6   6   0   -0.10    0.26
   6   6   0   -0.09    0.11
   6   6   0    0.20    0.25
   6   6   0   -0.29    0.19
   6   6   0    0.27    0.37
   6   6   0   -0.31    0.23
  -7  -6   0    1.54    0.56
  -7  -6   0    2.21    0.55
  -7  -6   0    1.71    0.49
  -7  -6   0    2.19    0.56
  -7  -6   0    1.57    0.56
  -7  -6   0    2.00    0.32
  -7  -6   0    1.07    0.59
   7   6   0    2.05    0.60
   7   6   0    2.38    0.58
   7   6   0    3.54    0.86
   7   6   0    2.56    0.38
   7   6   0    1.57    0.56
   7   6   0    1.73    0.58
  -8  -6   0    1.86    0.76
  -8  -6   0    1.20    0.47
  -8  -6   0    2.28    0.57
  -8  -6   0    0.94    0.42
  -8  -6   0    1.47    0.51
  -8  -6   0    0.82    0.25
  -8  -6   0    1.78    0.53
   8   6   0    1.27    0.32
   8   6   0    0.75    0.40
   8   6   0    0.92    0.52
   8   6   0    1.27    0.55
   8   6   0    1.00    0.48
   8   6   0    1.02    0.46
  -9  -6   0    1.18    0.54
  -9  -6   0    1.01    0.72
  -9  -6   0   -0.20    0.45
  -9  -6   0    1.00    0.26
  -9  -6   0    0.68    0.55
  -9  -6   0    0.70    0.41
  -9  -6   0    1.38    0.58
   9   6   0    0.88    0.34
   9   6   0    0.82    0.60
   9   6   0    0.67    0.50
   9   6   0    1.12    0.50
   9   6   0    1.89    0.61
   9   6   0    1.08    0.90
   9   6   0    1.73    0.61
 -10  -6   0   18.46    1.34
 -10  -6   0   18.83    1.51
 -10  -6   0   15.56    1.85
 -10  -6   0   16.87    1.47
 -10  -6   0   16.13    0.81
  10   6   0   16.13    1.47
  10   6   0   19.79    1.91
  10   6   0   18.85    1.59
  10   6   0   17.33    1.34
  10   6   0   16.57    1.55
  10   6   0   19.61    1.52
  10   6   0   16.24    1.03
 -11  -6   0    9.64    1.02
 -11  -6   0    9.65    0.64
  11   6   0    8.93    1.36
  11   6   0    7.84    1.15
  11   6   0    8.25    1.41
  11   6   0    7.51    1.14
  11   6   0   10.52    1.08
  11   6   0    7.92    1.62
 -12  -6   0   -0.15    0.38
 -12  -6   0   -0.56    0.39
 -12  -6   0   -0.05    0.20
  12   6   0    1.07    0.55
  12   6   0    0.72    0.39
  12   6   0    0.03    0.59
  12   6   0   -1.50    0.56
  12   6   0   -0.31    0.37
  15  -7   0   -0.38    0.28
  15  -7   0   -0.06    0.47
  15  -7   0   -0.81    0.66
  15  -7   0   -0.57    0.55
  15  -7   0   -0.14    0.39
  15  -7   0   -0.06    0.38
 -15   7   0   -0.10    0.45
  14  -7   0    0.29    0.40
  14  -7   0    0.67    0.62
  14  -7   0    0.18    0.29
  14  -7   0    0.20    0.40
  14  -7   0   -0.10    0.39
  14  -7   0   -0.90    0.35
  14  -7   0   -0.94    0.57
 -14   7   0    0.93    0.42
 -14   7   0   -0.20    0.44
 -14   7   0   -0.72    0.34
 -14   7   0   -0.98    0.33
  13  -7   0    2.33    0.89
  13  -7   0    2.18    0.41
  13  -7   0    3.30    0.69
  13  -7   0    3.20    0.71
  13  -7   0    3.28    0.73
 -13   7   0    3.02    0.66
 -13   7   0    2.42    0.68
 -13   7   0    2.15    0.55
 -13   7   0    2.50    0.58
 -13   7   0    3.51    0.92
  12  -7   0    0.93    0.51
  12  -7   0    0.31    0.41
  12  -7   0    2.03    0.54
  12  -7   0    1.03    0.29
  12  -7   0    0.50    0.50
 -12   7   0    1.73    0.45
 -12   7   0    1.39    0.46
 -12   7   0    1.49    0.50
 -12   7   0    1.50    0.50
 -12   7   0    0.99    0.50
  11  -7   0    2.33    0.35
  11  -7   0    3.57    0.71
  11  -7   0    2.96    0.58
  11  -7   0    2.58    0.66
  11  -7   0    2.87    0.62
  11  -7   0    3.06    0.87
  11  -7   0    2.55    0.65
 -11   7   0    2.08    0.71
 -11   7   0    3.56    0.75
 -11   7   0    3.31    0.66
 -11   7   0    2.63    0.54
 -11   7   0    2.64    0.52
 -11   7   0    2.27    0.54
  10  -7   0   35.47    2.33
  10  -7   0   34.83    1.77
  10  -7   0   32.86    1.73
  10  -7   0   34.32    1.75
  10  -7   0   31.10    1.83
  10  -7   0   35.53    1.63
  10  -7   0   32.99    0.99
 -10   7   0   34.99    1.67
 -10   7   0   34.03    1.74
 -10   7   0   32.01    1.72
 -10   7   0   34.59    1.46
 -10   7   0   34.90    1.51
 -10   7   0   33.45    1.97
   9  -7   0    3.15    0.58
   9  -7   0    3.68    0.69
   9  -7   0    3.01    0.63
   9  -7   0    2.80    0.25
  -9   7   0    3.45    0.64
  -9   7   0    3.77    0.68
  -9   7   0    2.96    0.61
  -9   7   0    2.71    0.50
  -9   7   0    3.68    0.56
  -9   7   0    2.46    0.60
   8  -7   0    1.08    0.46
   8  -7   0    1.65    0.42
   8  -7   0    0.90    0.42
   8  -7   0    1.60    0.46
   8  -7   0    1.34    0.45
  -8   7   0    1.46    0.43
  -8   7   0    1.11    0.35
  -8   7   0    2.13    0.53
  -8   7   0    0.87    0.31
  -8   7   0    1.33    0.40
   7  -7   0    2.30    0.53
   7  -7   0    2.12    0.48
   7  -7   0    2.87    0.50
   7  -7   0    2.05    0.44
   7  -7   0    1.71    0.45
  -7   7   0    2.19    0.41
  -7   7   0    2.05    0.39
  -7   7   0    2.30    0.51
  -7   7   0    1.96    0.50
   6  -7   0   76.92    2.32
   6  -7   0   76.11    2.44
   6  -7   0   75.60    2.20
   6  -7   0   70.31    2.30
   6  -7   0   73.90    2.33
  -6   7   0   71.24    2.12
  -6   7   0   73.25    2.43
  -6   7   0   75.64    2.32
  -6   7   0   74.01    2.35
  -6   7   0   69.35    2.03
   5  -7   0   32.26    1.43
   5  -7   0   29.93    1.40
   5  -7   0   29.74    1.34
   5  -7   0   32.02    1.40
  -5   7   0   28.62    1.32
  -5   7   0   31.71    1.51
  -5   7   0   29.18    1.20
  -5   7   0   31.49    1.29
  -5   7   0   31.12    1.37
   4  -7   0    0.02    0.24
   4  -7   0   -0.13    0.14
   4  -7   0   -0.39    0.28
   4  -7   0   -0.14    0.22
   4  -7   0   -0.27    0.22
  -4   7   0    0.01    0.19
  -4   7   0    0.12    0.26
  -4   7   0    0.09    0.09
  -4   7   0    0.02    0.14
  -4   7   0    0.03    0.31
  -4   7   0    0.35    0.23
   3  -7   0   56.40    1.79
   3  -7   0   57.52    1.95
   3  -7   0   60.37    1.84
   3  -7   0   60.41    1.86
   3  -7   0   55.05    1.83
  -3   7   0   56.71    1.80
  -3   7   0   58.17    1.86
  -3   7   0   59.40    2.05
  -3   7   0   58.07    1.77
   2  -7   0    5.26    0.51
   2  -7   0    5.62    0.61
   2  -7   0    5.87    0.65
   2  -7   0    5.47    0.62
   2  -7   0    6.05    0.57
  -2   7   0    4.61    0.58
  -2   7   0    5.72    0.64
  -2   7   0    4.71    0.54
  -2   7   0    5.52    0.75
   1  -7   0   45.28    1.45
   1  -7   0   47.28    1.66
   1  -7   0   45.35    1.76
   1  -7   0   43.81    1.57
   1  -7   0   47.27    1.74
   1  -7   0   44.52    1.55
  -1   7   0   45.49    1.58
  -1   7   0   44.48    1.77
  -1   7   0   44.74    1.55
  -1   7   0   45.11    1.59
   0  -7   0    2.70    0.57
   0  -7   0    3.80    0.29
   0  -7   0    3.57    0.57
   0  -7   0    3.88    0.52
   0  -7   0    4.19    0.62
   0  -7   0    3.00    0.53
   0  -7   0    3.03    0.39
   0   7   0    3.55    0.54
   0   7   0    3.15    0.49
   0   7   0    3.42    0.60
   0   7   0    3.20    0.48
  -1  -7   0    2.52    0.51
  -1  -7   0    1.35    0.40
  -1  -7   0    1.28    0.39
  -1  -7   0    1.25    0.34
  -1  -7   0    2.29    0.42
   1   7   0    1.58    0.45
   1   7   0    1.22    0.40
   1   7   0    0.95    0.42
   1   7   0    1.22    0.38
   1   7   0    1.04    0.33
  -2  -7   0    0.00    0.31
  -2  -7   0    0.37    0.22
  -2  -7   0    0.54    0.25
  -2  -7   0    0.22    0.31
  -2  -7   0    0.41    0.29
   2   7   0    0.22    0.21
   2   7   0    0.04    0.24
   2   7   0    0.46    0.40
   2   7   0    0.57    0.21
   2   7   0    0.20    0.27
   2   7   0    0.86    0.38
  -3  -7   0   15.23    1.02
  -3  -7   0   14.91    1.08
  -3  -7   0   15.37    1.02
  -3  -7   0   15.98    0.98
  -3  -7   0   14.53    1.17
   3   7   0   15.70    1.08
   3   7   0   14.95    0.96
   3   7   0   14.69    1.14
   3   7   0   15.59    1.07
   3   7   0   14.46    1.00
   3   7   0   16.11    0.87
  -4  -7   0    5.00    0.70
  -4  -7   0    5.24    0.69
  -4  -7   0    6.64    0.86
  -4  -7   0    5.90    1.12
  -4  -7   0    5.82    0.78
   4   7   0    4.39    0.69
   4   7   0    5.66    0.83
   4   7   0    5.32    0.56
   4   7   0    7.42    0.78
   4   7   0    6.70    0.70
   4   7   0    7.55    0.85
  -5  -7   0    3.08    0.60
  -5  -7   0    2.72    0.36
  -5  -7   0    3.46    0.59
  -5  -7   0    3.70    0.70
  -5  -7   0    3.13    0.59
  -5  -7   0    3.59    0.75
   5   7   0    3.75    0.58
   5   7   0    3.51    0.63
   5   7   0    2.82    0.69
   5   7   0    3.10    0.61
   5   7   0    4.03    0.72
   5   7   0    2.90    0.64
  -6  -7   0    0.16    0.18
  -6  -7   0    0.06    0.34
  -6  -7   0   -0.02    0.29
  -6  -7   0   -0.01    0.33
  -6  -7   0    0.21    0.34
  -6  -7   0    0.38    0.29
   6   7   0   -0.02    0.25
   6   7   0    0.17    0.10
   6   7   0    0.19    0.43
   6   7   0   -0.24    0.26
   6   7   0   -0.11    0.33
   6   7   0   -0.25    0.15
   6   7   0   -0.05    0.32
  -7  -7   0   21.68    1.40
  -7  -7   0   21.09    1.49
  -7  -7   0   21.55    0.89
  -7  -7   0   20.80    1.51
  -7  -7   0   20.33    1.74
  -7  -7   0   18.74    1.22
   7   7   0   21.84    1.44
   7   7   0   20.80    0.79
   7   7   0   19.02    1.47
   7   7   0   24.70    1.81
   7   7   0   20.52    1.55
   7   7   0   22.02    1.49
  -8  -7   0   20.87    1.44
  -8  -7   0   19.61    1.31
  -8  -7   0   19.98    0.84
  -8  -7   0   21.22    1.82
  -8  -7   0   21.13    1.48
  -8  -7   0   19.43    1.51
   8   7   0   19.76    1.49
   8   7   0   19.92    0.87
   8   7   0   21.41    1.50
   8   7   0   18.73    1.55
   8   7   0   22.35    1.50
   8   7   0   20.77    1.79
  -9  -7   0    8.79    1.50
  -9  -7   0    8.45    0.54
  -9  -7   0    8.32    1.17
  -9  -7   0    7.68    1.18
  -9  -7   0    7.06    0.93
   9   7   0    7.45    1.18
   9   7   0    9.29    1.27
   9   7   0    9.17    1.24
   9   7   0    7.35    1.06
   9   7   0    6.88    1.16
   9   7   0    8.76    0.64
 -10  -7   0   16.93    1.66
 -10  -7   0   14.62    1.87
 -10  -7   0   15.88    0.71
  10   7   0   13.12    1.31
  10   7   0   18.66    1.55
  10   7   0   18.30    1.71
  10   7   0   18.99    1.44
  10   7   0   17.27    1.87
  10   7   0   16.09    0.93
 -11  -7   0   12.36    1.26
 -11  -7   0    9.23    0.52
 -11  -7   0   10.75    1.05
  11   7   0    9.96    0.82
  11   7   0    7.39    1.38
  11   7   0   10.36    1.56
  11   7   0    7.92    1.19
  11   7   0   10.50    1.13
  11   7   0   10.19    1.38
 -12  -7   0    3.14    0.62
 -12  -7   0    2.10    0.62
  12   7   0    1.72    0.64
  12   7   0    1.80    0.88
  12   7   0    3.08    0.80
  12   7   0    1.86    0.87
  12   7   0    2.61    0.82
  15  -8   0    1.87    0.78
  15  -8   0    3.96    1.14
  15  -8   0    3.69    0.92
  15  -8   0    2.06    0.66
  15  -8   0    2.23    0.31
  15  -8   0    2.99    0.75
  15  -8   0    3.87    0.75
 -15   8   0    2.39    0.59
 -15   8   0    1.49    0.87
  14  -8   0    0.45    0.56
  14  -8   0    0.46    0.19
  14  -8   0    1.30    0.48
  14  -8   0   -0.05    0.44
  14  -8   0    0.00    0.53
  14  -8   0    2.04    0.68
 -14   8   0   -0.10    0.40
 -14   8   0    0.25    0.46
 -14   8   0    0.08    0.42
 -14   8   0    0.67    0.41
  13  -8   0   10.00    1.57
  13  -8   0   13.16    1.43
  13  -8   0   13.00    1.30
  13  -8   0   11.28    1.19
  13  -8   0    9.96    0.51
  13  -8   0   10.08    1.01
  13  -8   0   13.18    1.30
 -13   8   0    9.56    1.39
 -13   8   0   10.05    1.01
 -13   8   0    9.45    1.24
 -13   8   0   11.64    1.09
 -13   8   0   11.53    1.03
  12  -8   0    1.31    0.51
  12  -8   0    0.88    0.44
  12  -8   0    1.04    0.48
  12  -8   0    0.55    0.16
  12  -8   0   -0.25    0.42
  12  -8   0    0.75    0.50
  12  -8   0    0.72    0.52
 -12   8   0   -0.06    0.30
 -12   8   0    0.62    0.39
 -12   8   0    0.53    0.45
 -12   8   0    0.65    0.44
 -12   8   0    0.83    0.46
  11  -8   0    5.29    1.11
  11  -8   0    4.62    0.88
  11  -8   0    4.94    0.86
  11  -8   0    4.21    0.81
  11  -8   0    4.20    0.66
  11  -8   0    4.34    0.24
  11  -8   0    5.64    0.90
 -11   8   0    3.47    0.76
 -11   8   0    5.09    0.81
 -11   8   0    3.82    0.84
 -11   8   0    3.64    0.64
 -11   8   0    4.83    0.64
 -11   8   0    4.44    0.80
  10  -8   0   20.39    1.49
  10  -8   0   18.47    1.22
  10  -8   0   19.70    1.34
  10  -8   0   19.04    1.35
 -10   8   0   19.71    1.28
 -10   8   0   19.19    1.16
 -10   8   0   18.51    1.35
 -10   8   0   20.29    1.11
 -10   8   0   19.34    1.39
 -10   8   0   17.80    1.41
   9  -8   0    0.16    0.32
   9  -8   0    1.15    0.44
   9  -8   0    1.06    0.50
   9  -8   0    0.94    0.49
  -9   8   0    1.56    0.40
  -9   8   0    0.36    0.41
  -9   8   0    1.38    0.50
  -9   8   0    0.74    0.46
  -9   8   0    1.10    0.37
  -9   8   0    0.46    0.48
   8  -8   0    0.52    0.30
   8  -8   0   -0.05    0.23
   8  -8   0   -0.33    0.17
   8  -8   0    0.07    0.30
   8  -8   0    0.37    0.26
  -8   8   0   -0.02    0.24
  -8   8   0    0.10    0.23
  -8   8   0    0.05    0.21
  -8   8   0   -0.06    0.23
  -8   8   0    0.32    0.32
   7  -8   0   -0.16    0.16
   7  -8   0    0.09    0.24
   7  -8   0    0.30    0.31
   7  -8   0    0.02    0.24
   7  -8   0    0.16    0.30
  -7   8   0    0.28    0.25
  -7   8   0   -0.18    0.23
  -7   8   0   -0.01    0.22
  -7   8   0    0.09    0.22
   6  -8   0   37.95    1.71
   6  -8   0   37.36    1.60
   6  -8   0   37.88    1.65
   6  -8   0   36.78    1.63
   6  -8   0   36.31    1.66
  -6   8   0   37.42    1.45
  -6   8   0   34.76    1.59
  -6   8   0   37.39    1.74
  -6   8   0   37.17    1.62
  -6   8   0   36.80    1.55
   5  -8   0   30.34    1.42
   5  -8   0   32.03    1.35
   5  -8   0   32.62    1.51
   5  -8   0   30.94    1.39
   5  -8   0   29.82    1.46
  -5   8   0   29.94    1.30
  -5   8   0   29.01    1.52
  -5   8   0   31.02    1.42
  -5   8   0   28.83    1.39
  -5   8   0   28.81    1.24
   4  -8   0    0.73    0.33
   4  -8   0    0.48    0.23
   4  -8   0    0.27    0.22
   4  -8   0    0.43    0.28
   4  -8   0    0.72    0.33
  -4   8   0    0.28    0.28
  -4   8   0    0.59    0.31
  -4   8   0    0.82    0.16
  -4   8   0    0.67    0.26
  -4   8   0    0.67    0.26
   3  -8   0   54.32    1.87
   3  -8   0   57.51    1.88
   3  -8   0   54.75    1.86
   3  -8   0   54.73    1.90
   3  -8   0   54.44    2.02
  -3   8   0   52.73    1.78
  -3   8   0   56.02    1.91
  -3   8   0   56.26    2.11
  -3   8   0   55.09    1.86
   2  -8   0    1.65    0.37
   2  -8   0    1.12    0.33
   2  -8   0    1.48    0.44
   2  -8   0    0.81    0.44
   2  -8   0    1.76    0.42
  -2   8   0    1.13    0.31
  -2   8   0    1.61    0.40
  -2   8   0    1.19    0.38
   1  -8   0   12.13    0.97
   1  -8   0   13.53    0.88
   1  -8   0   13.63    1.00
   1  -8   0   13.31    0.94
   1  -8   0   12.53    0.80
   1  -8   0   15.57    1.01
  -1   8   0   12.56    0.87
  -1   8   0   13.91    1.08
  -1   8   0   13.21    0.87
  -1   8   0   12.66    0.87
   0  -8   0   23.29    0.75
   0  -8   0   26.43    1.44
   0  -8   0   27.23    1.25
   0  -8   0   24.51    1.25
   0  -8   0   25.31    1.37
   0  -8   0   24.29    1.23
   0  -8   0   25.75    1.05
   0   8   0   22.53    1.15
   0   8   0   26.82    1.27
   0   8   0   22.70    1.19
   0   8   0   24.37    1.38
  -1  -8   0    2.07    0.51
  -1  -8   0    2.44    0.60
  -1  -8   0    3.10    0.52
  -1  -8   0    2.20    0.36
  -1  -8   0    2.54    0.51
  -1  -8   0    1.60    0.42
   1   8   0    2.20    0.45
   1   8   0    2.01    0.53
   1   8   0    2.82    0.54
   1   8   0    1.90    0.42
   1   8   0    2.39    0.47
  -2  -8   0    5.93    0.78
  -2  -8   0    5.84    0.74
  -2  -8   0    7.83    0.86
  -2  -8   0    6.33    0.72
  -2  -8   0    6.58    0.67
   2   8   0    7.50    0.77
   2   8   0    7.17    0.85
   2   8   0    7.09    0.70
   2   8   0    5.94    0.51
   2   8   0    6.99    0.69
   2   8   0    6.80    0.88
  -3  -8   0    1.42    0.45
  -3  -8   0    0.92    0.32
  -3  -8   0    0.79    0.41
  -3  -8   0    1.00    0.37
  -3  -8   0    0.66    0.40
   3   8   0    0.78    0.27
   3   8   0    0.74    0.33
   3   8   0    1.14    0.40
   3   8   0    1.27    0.45
   3   8   0    0.89    0.45
   3   8   0    0.74    0.35
  -4  -8   0   32.93    1.66
  -4  -8   0   35.11    1.59
  -4  -8   0   30.97    1.85
  -4  -8   0   29.97    1.67
  -4  -8   0   32.77    1.93
   4   8   0   32.66    1.70
   4   8   0   35.68    1.69
   4   8   0   33.14    1.76
   4   8   0   35.42    1.89
   4   8   0   31.31    1.37
   4   8   0   30.17    1.57
  -5  -8   0    6.41    0.94
  -5  -8   0    8.37    0.82
  -5  -8   0    5.88    1.03
  -5  -8   0    8.76    1.06
  -5  -8   0    7.96    0.56
  -5  -8   0    6.04    0.88
   5   8   0    5.98    1.00
   5   8   0    6.70    0.88
   5   8   0    7.83    0.90
   5   8   0    8.85    1.01
   5   8   0    6.82    0.72
   5   8   0    6.28    0.85
  -6  -8   0   12.47    0.70
  -6  -8   0   14.09    1.28
  -6  -8   0   11.96    1.14
  -6  -8   0   12.26    1.10
  -6  -8   0   13.95    1.40
  -6  -8   0   12.06    1.05
   6   8   0   13.43    1.30
   6   8   0   12.29    1.07
   6   8   0   13.27    1.19
   6   8   0   14.62    1.31
   6   8   0   14.65    1.99
   6   8   0   12.21    1.23
  -7  -8   0   16.76    1.23
  -7  -8   0   15.30    1.24
  -7  -8   0   12.90    1.52
  -7  -8   0   13.82    0.70
  -7  -8   0   15.02    1.28
  -7  -8   0   16.41    1.41
   7   8   0   17.62    1.49
   7   8   0   14.39    1.26
   7   8   0   13.64    1.24
   7   8   0   16.34    1.38
   7   8   0   16.41    1.52
  -8  -8   0   14.09    1.22
  -8  -8   0   14.79    1.41
  -8  -8   0   13.25    0.64
  -8  -8   0   13.65    1.15
  -8  -8   0   14.01    1.32
   8   8   0   17.17    1.54
   8   8   0   12.96    1.29
   8   8   0   13.57    1.33
   8   8   0   13.72    1.51
   8   8   0   13.91    1.26
  -9  -8   0   -1.06    0.50
  -9  -8   0    0.41    0.46
  -9  -8   0    0.22    0.34
  -9  -8   0   -0.72    0.28
  -9  -8   0   -0.11    0.13
   9   8   0    0.28    0.52
   9   8   0    0.04    0.38
   9   8   0    0.68    0.51
   9   8   0   -0.24    0.15
   9   8   0    0.28    0.42
   9   8   0   -0.57    0.26
 -10  -8   0    4.34    0.82
 -10  -8   0    4.79    0.43
 -10  -8   0    4.62    0.88
  10   8   0    3.15    0.92
  10   8   0    3.57    1.01
  10   8   0    2.68    0.73
  10   8   0    4.64    1.03
  10   8   0    3.44    0.81
  10   8   0    2.72    0.38
 -11  -8   0    4.66    0.90
  11   8   0    2.68    0.39
  11   8   0    5.66    1.11
  11   8   0    4.09    0.76
  11   8   0    3.47    1.06
  11   8   0    4.46    1.03
  11   8   0    5.09    1.04
  15  -9   0    3.50    1.17
  15  -9   0    3.03    0.77
  15  -9   0    3.41    0.98
  15  -9   0    1.35    0.65
  15  -9   0    3.18    0.85
  15  -9   0    2.67    0.85
 -15   9   0    5.45    1.19
  14  -9   0    0.29    0.43
  14  -9   0    0.28    0.43
  14  -9   0   -0.16    0.38
  14  -9   0   -0.46    0.40
  14  -9   0   -0.12    0.68
 -14   9   0    0.32    0.36
 -14   9   0   -0.47    0.48
 -14   9   0   -0.22    0.45
 -14   9   0   -0.47    0.33
  13  -9   0   14.23    1.18
  13  -9   0   14.66    1.51
  13  -9   0   14.46    1.33
  13  -9   0   13.62    1.36
  13  -9   0   15.20    1.81
  13  -9   0   14.88    1.34
 -13   9   0   13.34    1.15
 -13   9   0   16.50    1.33
 -13   9   0   14.53    1.51
 -13   9   0   11.67    1.02
  12  -9   0    2.00    0.67
  12  -9   0    1.35    0.54
  12  -9   0    2.19    0.63
  12  -9   0    2.21    0.57
  12  -9   0    0.98    0.74
 -12   9   0    1.29    0.50
 -12   9   0    1.75    0.66
 -12   9   0    2.09    0.49
 -12   9   0    1.18    0.47
 -12   9   0    1.06    0.57
 -12   9   0    2.22    0.66
  11  -9   0    5.73    0.91
  11  -9   0    4.18    1.02
  11  -9   0    5.23    0.94
  11  -9   0    5.35    0.84
  11  -9   0    4.77    0.83
 -11   9   0    5.17    0.83
 -11   9   0    4.56    0.85
 -11   9   0    5.29    0.76
 -11   9   0    4.59    0.86
 -11   9   0    3.51    0.63
 -11   9   0    4.25    1.27
  10  -9   0   25.39    1.64
  10  -9   0   26.45    1.79
  10  -9   0   26.51    1.48
  10  -9   0   28.61    1.66
 -10   9   0   25.00    1.30
 -10   9   0   28.02    1.43
 -10   9   0   29.19    1.86
 -10   9   0   27.32    1.67
 -10   9   0   24.51    1.57
 -10   9   0   25.67    1.51
   9  -9   0    1.00    0.41
   9  -9   0    1.50    0.50
   9  -9   0    1.44    0.46
   9  -9   0    1.31    0.51
   9  -9   0    1.14    0.52
  -9   9   0    1.68    0.61
  -9   9   0    1.26    0.45
  -9   9   0    1.76    0.50
  -9   9   0    0.88    0.46
  -9   9   0    1.25    0.38
   8  -9   0    6.42    0.91
   8  -9   0    9.85    0.87
   8  -9   0    9.30    0.88
   8  -9   0    8.58    0.93
   8  -9   0   11.05    1.01
  -8   9   0    9.14    0.76
  -8   9   0    7.69    0.78
  -8   9   0    8.56    0.86
  -8   9   0   10.68    1.03
   7  -9   0    0.78    0.37
   7  -9   0    1.11    0.48
   7  -9   0    0.53    0.37
   7  -9   0    0.81    0.36
   7  -9   0    1.64    0.49
  -7   9   0    0.91    0.45
  -7   9   0    1.23    0.35
  -7   9   0    1.32    0.46
  -7   9   0    1.33    0.42
  -7   9   0    1.03    0.38
   6  -9   0   34.22    1.66
   6  -9   0   33.86    1.60
   6  -9   0   31.30    1.62
   6  -9   0   33.41    1.62
   6  -9   0   35.17    1.53
  -6   9   0   32.00    1.70
  -6   9   0   36.28    1.67
  -6   9   0   33.50    1.42
  -6   9   0   33.24    1.60
  -6   9   0   33.07    1.47
   5  -9   0   23.98    1.39
   5  -9   0   26.39    1.40
   5  -9   0   26.53    1.42
   5  -9   0   27.77    1.34
   5  -9   0   28.54    1.41
  -5   9   0   26.27    1.29
  -5   9   0   25.06    1.28
  -5   9   0   25.40    0.68
  -5   9   0   28.24    1.57
  -5   9   0   25.70    1.35
   4  -9   0   10.11    0.86
   4  -9   0   11.76    0.89
   4  -9   0   11.12    0.90
   4  -9   0   10.67    0.87
   4  -9   0   11.19    0.98
  -4   9   0   10.72    0.85
  -4   9   0   10.29    0.83
  -4   9   0   10.40    0.99
  -4   9   0   11.03    0.80
   3  -9   0   31.00    1.43
   3  -9   0   29.86    1.56
   3  -9   0   34.48    1.47
   3  -9   0   29.69    1.40
   3  -9   0   32.98    1.53
  -3   9   0   33.58    1.49
  -3   9   0   29.14    1.32
  -3   9   0   32.25    1.50
  -3   9   0   31.64    1.64
   2  -9   0   16.64    1.10
   2  -9   0   17.28    1.00
   2  -9   0   18.29    1.20
   2  -9   0   17.97    1.10
   2  -9   0   17.15    1.17
   2  -9   0   17.93    1.06
  -2   9   0   17.43    1.23
  -2   9   0   17.28    1.01
  -2   9   0   17.41    1.08
  -2   9   0   17.02    1.05
   1  -9   0    1.36    0.48
   1  -9   0    0.73    0.45
   1  -9   0    1.10    0.40
   1  -9   0    0.95    0.37
   1  -9   0    1.14    0.37
   1  -9   0    1.09    0.31
  -1   9   0    0.53    0.31
  -1   9   0    1.12    0.51
  -1   9   0    1.72    0.47
  -1   9   0    1.25    0.37
   0  -9   0   72.20    2.34
   0  -9   0   75.13    2.63
   0  -9   0   73.63    1.60
   0  -9   0   74.90    2.41
   0  -9   0   70.08    2.35
   0  -9   0   75.47    2.07
   0  -9   0   69.53    2.51
   0   9   0   69.37    2.32
   0   9   0   67.92    2.34
   0   9   0   72.06    2.31
   0   9   0   71.66    2.56
  -1  -9   0   12.52    0.91
  -1  -9   0    9.32    0.98
  -1  -9   0   11.58    1.06
  -1  -9   0   11.26    0.71
  -1  -9   0    9.33    0.83
  -1  -9   0    9.45    0.85
   1   9   0    8.62    0.81
   1   9   0   10.51    1.03
   1   9   0    9.77    0.90
  -2  -9   0   19.15    0.88
  -2  -9   0   18.46    1.23
  -2  -9   0   18.50    1.22
  -2  -9   0   19.58    1.20
  -2  -9   0   18.23    1.39
  -2  -9   0   17.62    1.23
   2   9   0   18.64    1.17
   2   9   0   17.48    1.14
   2   9   0   16.85    1.16
   2   9   0   19.80    1.37
   2   9   0   18.62    1.29
   2   9   0   18.36    0.92
  -3  -9   0    7.54    0.98
  -3  -9   0    7.39    1.08
  -3  -9   0    8.51    0.87
  -3  -9   0    7.33    0.84
  -3  -9   0    9.36    0.92
   3   9   0    8.02    0.91
   3   9   0    6.26    0.92
   3   9   0    7.24    0.83
   3   9   0    6.78    0.62
   3   9   0    6.95    0.95
   3   9   0    7.85    0.85
  -4  -9   0   28.87    1.53
  -4  -9   0   27.86    1.64
  -4  -9   0   25.35    1.78
  -4  -9   0   29.38    1.66
  -4  -9   0   30.22    1.63
   4   9   0   30.02    1.83
   4   9   0   29.54    1.34
   4   9   0   29.11    1.60
   4   9   0   28.89    1.67
   4   9   0   28.95    1.72
   4   9   0   27.36    1.52
  -5  -9   0    2.94    0.75
  -5  -9   0    3.27    0.87
  -5  -9   0    4.09    0.82
  -5  -9   0    4.04    0.77
  -5  -9   0    2.37    0.62
  -5  -9   0    2.38    0.40
   5   9   0    3.83    0.59
   5   9   0    2.40    0.71
   5   9   0    3.61    0.78
   5   9   0    2.78    0.64
   5   9   0    2.75    0.68
  -6  -9   0   11.81    1.03
  -6  -9   0   12.56    1.13
  -6  -9   0   12.39    0.70
  -6  -9   0   11.96    1.22
  -6  -9   0   14.09    1.32
  -6  -9   0   13.11    1.49
   6   9   0   14.10    1.22
   6   9   0   13.25    1.08
   6   9   0   12.45    1.33
   6   9   0   11.54    1.12
   6   9   0   15.09    1.38
   6   9   0   10.60    1.19
  -7  -9   0   15.29    1.72
  -7  -9   0   11.14    1.55
  -7  -9   0   12.74    1.08
  -7  -9   0   14.64    0.69
  -7  -9   0   13.65    1.21
   7   9   0   13.47    1.27
   7   9   0   15.52    1.45
   7   9   0   15.64    1.40
   7   9   0   16.52    1.58
   7   9   0   12.40    1.23
  -8  -9   0    2.29    0.68
  -8  -9   0    2.97    0.86
  -8  -9   0    3.01    0.75
  -8  -9   0    2.46    0.69
  -8  -9   0    3.54    0.86
  -8  -9   0    2.88    0.31
   8   9   0    2.62    0.77
   8   9   0    2.25    0.74
   8   9   0    3.17    0.79
   8   9   0    3.29    0.81
   8   9   0    2.24    0.62
  -9  -9   0    0.18    0.42
  -9  -9   0    0.10    0.11
  -9  -9   0    0.01    0.45
   9   9   0    0.37    0.55
   9   9   0   -0.13    0.49
   9   9   0   -0.52    0.30
   9   9   0   -0.19    0.35
   9   9   0    0.16    0.34
 -10  -9   0   -0.44    0.39
 -10  -9   0    0.24    0.47
  10   9   0    0.48    0.50
  10   9   0    0.29    0.61
  10   9   0    1.17    0.76
  10   9   0   -0.51    0.62
  10   9   0   -0.03    0.44
 -11  -9   0    1.19    0.53
  11   9   0   -0.53    0.69
  11   9   0    0.42    0.56
  11   9   0    1.44    0.76
  11   9   0    1.00    0.48
  11   9   0    0.65    0.62
  14 -10   0    0.45    0.41
  14 -10   0   -0.81    0.50
  14 -10   0   -0.10    0.48
  14 -10   0   -0.65    0.57
  14 -10   0    0.16    0.37
  14 -10   0    0.69    0.66
 -14  10   0   -0.37    0.50
 -14  10   0   -0.46    0.30
 -14  10   0    0.61    0.55
  13 -10   0    0.10    0.46
  13 -10   0    0.13    0.57
  13 -10   0    0.47    0.49
  13 -10   0    0.79    0.62
  13 -10   0    0.33    0.50
  13 -10   0    0.13    0.46
 -13  10   0    0.71    0.51
 -13  10   0    0.64    0.58
 -13  10   0    0.67    0.57
 -13  10   0    0.25    0.36
  12 -10   0    3.86    1.00
  12 -10   0    2.82    0.65
  12 -10   0    3.48    0.78
  12 -10   0    3.83    0.80
  12 -10   0    4.40    0.91
 -12  10   0    4.83    0.81
 -12  10   0    3.47    0.83
 -12  10   0    3.48    0.69
 -12  10   0    3.17    0.78
  11 -10   0    4.09    0.84
  11 -10   0    4.32    0.74
  11 -10   0    4.33    0.90
 -11  10   0    7.33    1.14
 -11  10   0    5.18    0.86
 -11  10   0    5.11    0.74
 -11  10   0    5.64    1.03
 -11  10   0    4.69    0.70
 -11  10   0    3.26    0.77
  10 -10   0   17.06    1.36
  10 -10   0   17.17    1.38
  10 -10   0   14.95    1.38
  10 -10   0   13.17    1.08
  10 -10   0   13.73    1.27
 -10  10   0   15.28    1.08
 -10  10   0   13.60    1.24
 -10  10   0   16.43    1.32
 -10  10   0   13.76    1.32
 -10  10   0   16.53    1.15
   9 -10   0    6.66    0.97
   9 -10   0    4.98    0.83
   9 -10   0    5.93    0.96
   9 -10   0    5.97    0.94
   9 -10   0    5.96    0.79
  -9  10   0    4.53    0.78
  -9  10   0    3.66    1.09
  -9  10   0    6.48    0.83
  -9  10   0    5.15    0.71
  -9  10   0    6.12    0.98
   8 -10   0   -0.44    0.26
   8 -10   0    0.21    0.35
   8 -10   0    0.01    0.20
   8 -10   0    0.00    0.29
   8 -10   0    0.10    0.40
  -8  10   0    0.15    0.32
  -8  10   0   -0.07    0.34
  -8  10   0   -0.25    0.23
  -8  10   0   -0.35    0.30
  -8  10   0   -0.42    0.24
   7 -10   0    2.10    0.56
   7 -10   0    1.86    0.54
   7 -10   0    2.16    0.53
   7 -10   0    2.27    0.61
   7 -10   0    2.32    0.56
  -7  10   0    2.22    0.62
  -7  10   0    2.68    0.54
  -7  10   0    1.94    0.53
  -7  10   0    1.94    0.47
  -7  10   0    2.36    0.47
   6 -10   0   21.45    1.34
   6 -10   0   22.09    1.40
   6 -10   0   21.19    1.34
   6 -10   0   22.03    1.32
   6 -10   0   21.14    1.24
  -6  10   0   23.12    1.23
  -6  10   0   20.32    1.28
  -6  10   0   21.01    1.23
  -6  10   0   23.48    1.54
   5 -10   0   41.26    1.79
   5 -10   0   42.99    1.89
   5 -10   0   42.37    1.93
   5 -10   0   41.41    1.73
   5 -10   0   41.71    1.86
  -5  10   0   39.63    1.70
  -5  10   0   42.97    1.84
  -5  10   0   43.54    1.10
  -5  10   0   44.25    2.06
  -5  10   0   42.03    1.68
   4 -10   0    0.15    0.27
   4 -10   0    0.20    0.24
   4 -10   0    0.35    0.26
   4 -10   0    0.00    0.26
   4 -10   0    0.24    0.39
  -4  10   0   -0.05    0.24
  -4  10   0    0.15    0.23
  -4  10   0    0.15    0.25
  -4  10   0    0.20    0.21
   3 -10   0   99.24    2.99
   3 -10   0   94.36    2.85
   3 -10   0   91.67    3.02
   3 -10   0   98.61    2.88
   3 -10   0   96.16    2.79
  -3  10   0   95.82    2.86
  -3  10   0   94.25    2.88
  -3  10   0   98.87    2.83
  -3  10   0   97.55    3.31
   2 -10   0    7.29    0.69
   2 -10   0    7.25    0.96
   2 -10   0    7.81    0.79
   2 -10   0    8.12    0.77
   2 -10   0    7.05    0.76
  -2  10   0    6.47    0.71
  -2  10   0    6.59    0.73
  -2  10   0    7.96    0.78
  -2  10   0    7.76    1.04
   1 -10   0    1.54    0.45
   1 -10   0    1.46    0.49
   1 -10   0    1.44    0.30
   1 -10   0    0.93    0.34
   1 -10   0    1.60    0.52
  -1  10   0    0.88    0.37
  -1  10   0    1.66    0.55
  -1  10   0    1.54    0.46
  -1  10   0    2.09    0.49
   0 -10   0   39.17    1.06
   0 -10   0   38.40    1.79
   0 -10   0   40.48    1.95
   0 -10   0   41.75    1.78
   0 -10   0   40.63    1.50
   0 -10   0   40.98    2.00
   0 -10   0   36.20    1.70
   0  10   0   38.34    1.77
   0  10   0   40.73    1.96
   0  10   0   38.06    1.70
   0  10   0   38.08    2.13
  -1 -10   0   14.90    1.25
  -1 -10   0   17.95    0.92
  -1 -10   0   14.09    1.08
  -1 -10   0   17.33    1.26
  -1 -10   0   14.21    1.03
  -1 -10   0   14.15    1.09
   1  10   0   18.28    1.36
   1  10   0   14.86    1.16
   1  10   0   15.11    1.10
   1  10   0   14.58    0.79
   1  10   0   15.85    1.10
  -2 -10   0    0.43    0.39
  -2 -10   0    0.59    0.24
  -2 -10   0    0.73    0.44
  -2 -10   0    0.76    0.40
  -2 -10   0    0.66    0.43
  -2 -10   0    0.12    0.31
   2  10   0    0.50    0.39
   2  10   0    0.56    0.23
   2  10   0    0.46    0.35
   2  10   0    0.32    0.41
   2  10   0   -0.07    0.31
   2  10   0    0.10    0.33
  -3 -10   0    1.87    0.53
  -3 -10   0    1.81    0.32
  -3 -10   0    1.88    0.60
  -3 -10   0    1.67    0.51
  -3 -10   0    1.96    0.56
  -3 -10   0    1.32    0.58
   3  10   0    1.86    0.50
   3  10   0    0.49    0.40
   3  10   0    1.10    0.51
   3  10   0    0.67    0.38
   3  10   0    1.16    0.59
   3  10   0    2.29    0.44
  -4 -10   0   22.57    1.59
  -4 -10   0   24.51    1.45
  -4 -10   0   23.47    1.60
  -4 -10   0   24.04    1.49
  -4 -10   0   26.90    1.93
   4  10   0   25.13    1.63
   4  10   0   25.22    1.26
   4  10   0   22.66    1.64
   4  10   0   27.60    1.62
   4  10   0   22.73    1.64
   4  10   0   27.27    1.61
  -5 -10   0    4.01    0.50
  -5 -10   0    4.65    0.90
  -5 -10   0    4.75    0.95
  -5 -10   0    3.43    0.70
  -5 -10   0    4.79    0.79
  -5 -10   0    3.83    0.81
   5  10   0    5.46    1.00
   5  10   0    4.92    0.90
   5  10   0    4.22    0.68
   5  10   0    4.76    0.93
   5  10   0    4.18    0.75
   5  10   0    5.60    0.94
  -6 -10   0    8.10    0.59
  -6 -10   0    8.06    1.06
  -6 -10   0    8.62    0.96
  -6 -10   0    6.15    1.18
  -6 -10   0    9.58    1.07
   6  10   0    5.99    0.80
   6  10   0    5.97    1.06
   6  10   0    7.31    1.09
   6  10   0    7.02    1.04
   6  10   0    8.99    1.22
   6  10   0    6.46    1.05
  -7 -10   0    2.17    0.29
  -7 -10   0    3.35    0.76
  -7 -10   0    4.92    0.94
  -7 -10   0    2.67    0.93
  -7 -10   0    1.69    0.66
  -7 -10   0    3.51    0.75
   7  10   0    2.50    1.13
   7  10   0    2.78    0.67
   7  10   0    4.55    0.97
   7  10   0    2.86    0.67
   7  10   0    3.26    0.85
  -8 -10   0    0.46    0.48
  -8 -10   0   -0.82    0.31
  -8 -10   0    0.30    0.10
   8  10   0    0.16    0.47
   8  10   0   -0.14    0.36
   8  10   0    0.57    0.48
   8  10   0    0.86    0.68
   8  10   0   -1.11    0.53
  -9 -10   0   -0.03    0.45
  -9 -10   0    1.19    0.49
   9  10   0   -0.97    0.51
   9  10   0    0.56    0.69
   9  10   0    0.10    0.60
   9  10   0   -0.22    0.46
   9  10   0    0.00    0.49
 -10 -10   0   -0.05    0.51
 -10 -10   0   -0.33    0.45
  10  10   0   -1.11    0.57
  10  10   0    0.51    0.63
  10  10   0   -0.56    0.35
  14 -11   0    0.56    0.54
  14 -11   0    1.48    0.80
  14 -11   0    0.00    0.57
  14 -11   0    0.87    0.49
  14 -11   0    0.71    0.45
  14 -11   0   -0.74    0.54
 -14  11   0    0.35    0.55
 -14  11   0    0.08    0.63
 -14  11   0    1.54    0.71
  13 -11   0   -0.91    0.39
  13 -11   0   -0.48    0.28
  13 -11   0   -0.37    0.27
  13 -11   0   -0.74    0.48
  13 -11   0   -0.89    0.33
 -13  11   0    0.07    0.48
 -13  11   0   -0.39    0.42
 -13  11   0    0.34    0.45
  12 -11   0    6.24    1.04
  12 -11   0    7.03    0.94
  12 -11   0    5.21    0.94
  12 -11   0    5.69    1.10
 -12  11   0    7.66    1.05
 -12  11   0    6.51    0.89
 -12  11   0    8.36    1.16
 -12  11   0    4.93    0.99
  11 -11   0   -0.01    0.33
  11 -11   0    0.52    0.47
  11 -11   0   -0.33    0.33
  11 -11   0    0.07    0.47
 -11  11   0   -0.20    0.38
 -11  11   0   -0.45    0.27
 -11  11   0   -0.23    0.45
 -11  11   0   -0.46    0.38
 -11  11   0   -0.14    0.42
  10 -11   0   20.88    1.58
  10 -11   0   20.06    1.35
  10 -11   0   16.68    1.42
  10 -11   0   20.28    1.53
  10 -11   0   20.93    1.65
 -10  11   0   16.44    1.16
 -10  11   0   21.31    1.49
 -10  11   0   17.77    1.24
 -10  11   0   20.76    1.63
 -10  11   0   19.56    1.57
   9 -11   0   16.68    1.42
   9 -11   0   16.31    1.36
   9 -11   0   15.80    1.31
   9 -11   0   17.00    1.18
   9 -11   0   15.36    1.39
  -9  11   0   16.96    1.44
  -9  11   0   18.17    1.24
  -9  11   0   18.34    1.18
   8 -11   0    0.37    0.36
   8 -11   0    0.00    0.28
   8 -11   0    0.28    0.41
   8 -11   0    0.83    0.48
   8 -11   0    0.01    0.26
  -8  11   0    0.10    0.26
  -8  11   0   -0.10    0.47
  -8  11   0   -0.10    0.36
  -8  11   0    0.35    0.34
   7 -11   0    0.29    0.36
   7 -11   0   -0.22    0.32
   7 -11   0    0.13    0.37
   7 -11   0   -0.37    0.30
   7 -11   0   -0.39    0.14
  -7  11   0   -0.02    0.41
  -7  11   0   -0.32    0.18
  -7  11   0   -0.03    0.37
  -7  11   0    0.20    0.26
   6 -11   0    9.26    0.89
   6 -11   0    8.69    0.90
   6 -11   0    9.09    0.94
   6 -11   0    7.07    0.97
   6 -11   0    5.73    0.85
  -6  11   0    8.61    0.87
  -6  11   0    8.72    0.79
  -6  11   0    8.67    0.92
  -6  11   0    8.75    1.15
   5 -11   0    4.52    0.74
   5 -11   0    4.44    0.76
   5 -11   0    4.90    0.76
   5 -11   0    5.81    0.82
   5 -11   0    5.50    0.77
  -5  11   0    5.05    0.74
  -5  11   0    5.05    0.39
  -5  11   0    4.52    0.89
  -5  11   0    4.84    0.76
  -5  11   0    4.45    0.66
   4 -11   0   14.08    1.12
   4 -11   0   14.93    1.09
   4 -11   0   15.52    1.17
   4 -11   0   15.70    1.21
   4 -11   0   14.99    1.11
  -4  11   0   16.44    1.35
  -4  11   0   15.24    1.17
  -4  11   0   15.02    1.04
  -4  11   0   15.94    1.15
   3 -11   0   78.08    2.51
   3 -11   0   73.89    2.77
   3 -11   0   77.49    2.70
   3 -11   0   71.83    2.53
   3 -11   0   75.19    2.59
  -3  11   0   75.63    2.59
  -3  11   0   73.94    2.49
  -3  11   0   75.79    2.90
  -3  11   0   70.43    2.53
   2 -11   0    9.27    0.87
   2 -11   0    7.97    1.57
   2 -11   0    8.11    0.94
   2 -11   0    8.98    0.93
   2 -11   0    7.34    0.79
   2 -11   0    9.10    0.67
   2 -11   0    7.84    0.76
  -2  11   0    9.12    0.84
  -2  11   0    9.36    0.89
  -2  11   0    8.18    1.10
   1 -11   0    2.98    0.52
   1 -11   0    3.43    0.63
   1 -11   0    3.12    0.58
   1 -11   0    3.39    0.70
   1 -11   0    3.07    0.72
   1 -11   0    3.22    0.41
   1 -11   0    3.06    0.61
  -1  11   0    2.70    0.64
  -1  11   0    3.55    0.64
  -1  11   0    3.17    0.63
  -1  11   0    3.37    0.66
   0 -11   0   24.62    1.56
   0 -11   0   29.20    1.62
   0 -11   0   28.56    1.60
   0 -11   0   26.83    1.48
   0 -11   0   28.98    0.86
   0 -11   0   26.43    1.26
   0 -11   0   29.35    1.81
   0  11   0   26.09    1.48
   0  11   0   27.19    1.52
   0  11   0   28.86    1.78
   0  11   0   26.75    1.56
  -1 -11   0   20.70    1.93
  -1 -11   0   25.47    1.18
  -1 -11   0   25.76    1.76
  -1 -11   0   22.40    1.44
  -1 -11   0   24.86    1.63
  -1 -11   0   24.47    1.47
   1  11   0   23.78    1.44
   1  11   0   22.03    1.38
   1  11   0   24.15    1.67
   1  11   0   22.96    1.50
   1  11   0   24.48    1.06
  -2 -11   0    8.23    0.90
  -2 -11   0    9.52    1.03
  -2 -11   0   10.13    1.01
  -2 -11   0   10.55    0.74
  -2 -11   0   10.94    1.20
  -2 -11   0    8.18    1.10
   2  11   0    9.08    0.69
   2  11   0    9.43    1.03
   2  11   0    9.30    1.07
   2  11   0    7.93    0.86
   2  11   0    9.93    1.03
  -3 -11   0    4.55    0.75
  -3 -11   0    4.01    0.83
  -3 -11   0    6.34    1.01
  -3 -11   0    4.21    0.95
  -3 -11   0    4.91    0.52
  -3 -11   0    3.32    0.70
   3  11   0    3.55    0.79
   3  11   0    3.83    0.74
   3  11   0    4.91    0.62
   3  11   0    4.67    0.82
   3  11   0    4.26    0.82
   3  11   0    4.40    0.90
  -4 -11   0   15.80    1.43
  -4 -11   0   18.42    1.42
  -4 -11   0   16.42    1.43
  -4 -11   0   16.38    1.26
  -4 -11   0   16.24    0.84
  -4 -11   0   15.43    1.60
   4  11   0   17.78    1.41
   4  11   0   15.36    1.41
   4  11   0   16.28    1.48
   4  11   0   16.38    1.06
   4  11   0   14.52    1.22
   4  11   0   16.26    1.54
  -5 -11   0    0.33    0.26
  -5 -11   0    0.66    0.20
  -5 -11   0    0.33    0.59
  -5 -11   0    0.81    0.49
  -5 -11   0    1.24    0.51
  -5 -11   0    0.32    1.14
  -5 -11   0    0.93    0.43
   5  11   0    0.70    0.55
   5  11   0    0.92    0.53
   5  11   0    0.63    0.49
   5  11   0    0.68    0.44
   5  11   0    1.25    0.63
   5  11   0    0.53    0.40
  -6 -11   0    6.38    1.03
  -6 -11   0    5.04    0.87
  -6 -11   0    5.24    0.44
  -6 -11   0    5.89    1.07
  -6 -11   0    4.60    0.96
  -6 -11   0    4.82    0.49
  -6 -11   0    5.89    1.21
   6  11   0    4.39    0.88
   6  11   0    5.52    1.05
   6  11   0    5.09    0.99
   6  11   0    3.84    1.09
   6  11   0    4.16    0.87
  -7 -11   0    4.42    1.05
  -7 -11   0    4.92    0.39
  -7 -11   0    4.70    0.87
  -7 -11   0    5.66    0.98
  -7 -11   0    4.39    0.33
   7  11   0    3.91    0.92
   7  11   0    5.46    1.03
   7  11   0    4.12    0.87
   7  11   0    3.38    0.79
   7  11   0    3.84    0.87
  -8 -11   0    0.03    0.43
  -8 -11   0   -0.58    0.28
   8  11   0   -0.60    0.37
   8  11   0    0.86    0.76
   8  11   0   -0.72    0.30
   8  11   0   -0.43    0.45
   8  11   0    0.18    0.64
  -9 -11   0   -0.06    0.60
  -9 -11   0   -0.21    0.32
   9  11   0   -0.70    0.60
   9  11   0   -0.21    0.36
   9  11   0    0.43    0.73
   9  11   0   -0.23    0.41
  10  11   0   -0.79    0.59
  14 -12   0    0.42    0.73
  14 -12   0    1.48    0.58
  14 -12   0   -0.94    0.54
  14 -12   0    1.60    0.66
  14 -12   0    1.04    0.68
  14 -12   0   -0.07    0.52
 -14  12   0    0.90    0.66
 -14  12   0    0.69    0.65
 -14  12   0    0.82    0.68
  13 -12   0   -0.35    0.49
  13 -12   0   -0.57    0.52
  13 -12   0    0.35    0.43
  13 -12   0    0.45    0.48
  13 -12   0   -0.23    0.64
  13 -12   0    1.81    0.59
 -13  12   0    0.80    0.53
 -13  12   0    0.82    0.59
 -13  12   0    0.77    0.60
  12 -12   0    0.46    0.53
  12 -12   0    0.94    0.54
  12 -12   0    0.64    0.50
 -12  12   0    1.71    0.62
 -12  12   0    1.21    0.52
 -12  12   0    1.50    0.68
 -12  12   0    1.71    0.67
  11 -12   0    3.94    0.89
  11 -12   0    5.30    1.01
  11 -12   0    3.93    0.77
  11 -12   0    4.81    0.99
  11 -12   0    4.66    0.98
 -11  12   0    5.13    1.04
 -11  12   0    5.40    0.85
 -11  12   0    4.23    0.86
  10 -12   0    7.92    1.14
  10 -12   0    7.59    1.12
  10 -12   0    6.21    0.92
 -10  12   0    6.17    0.83
 -10  12   0    7.11    1.08
 -10  12   0    6.71    1.08
 -10  12   0    7.77    1.17
   9 -12   0   27.74    1.84
   9 -12   0   25.94    1.75
   9 -12   0   24.86    1.71
   9 -12   0   26.27    1.56
   9 -12   0   25.52    1.72
  -9  12   0   23.07    1.68
  -9  12   0   26.02    1.70
  -9  12   0   28.06    1.94
  -9  12   0   27.30    1.56
   8 -12   0    1.98    0.66
   8 -12   0    1.87    0.63
   8 -12   0    0.77    0.44
   8 -12   0    1.33    0.55
   8 -12   0    1.75    0.58
  -8  12   0    1.33    0.60
  -8  12   0    1.48    0.45
  -8  12   0    1.00    0.47
  -8  12   0    1.60    0.52
   7 -12   0    2.68    0.72
   7 -12   0    1.89    0.61
   7 -12   0    1.46    0.59
   7 -12   0    2.33    0.67
   7 -12   0    1.76    0.50
  -7  12   0    1.84    0.61
  -7  12   0    2.44    0.54
  -7  12   0    1.69    0.51
   6 -12   0    7.77    1.02
   6 -12   0    6.70    0.93
   6 -12   0    4.85    0.89
   6 -12   0    6.05    0.92
   6 -12   0    6.87    1.01
  -6  12   0    7.20    1.13
  -6  12   0    7.29    0.81
  -6  12   0    6.19    0.94
  -6  12   0    7.49    0.85
  -6  12   0    7.03    0.35
   5 -12   0   -0.40    0.38
   5 -12   0    0.24    0.38
   5 -12   0   -0.46    0.33
   5 -12   0    0.19    0.25
   5 -12   0    0.11    0.30
  -5  12   0    0.03    0.14
  -5  12   0   -0.01    0.33
  -5  12   0   -0.22    0.19
  -5  12   0   -0.13    0.28
  -5  12   0   -0.67    0.40
   4 -12   0   10.11    0.93
   4 -12   0   10.68    1.06
   4 -12   0   10.98    1.04
   4 -12   0   10.97    2.03
   4 -12   0   10.52    0.97
  -4  12   0   11.47    1.05
  -4  12   0    9.86    1.14
  -4  12   0   10.74    0.99
  -4  12   0   11.85    1.07
   3 -12   0   25.23    1.49
   3 -12   0   25.06    1.63
   3 -12   0   24.80    1.42
   3 -12   0   25.47    1.67
   3 -12   0   24.47    1.57
   3 -12   0   25.06    1.47
  -3  12   0   24.44    1.49
  -3  12   0   26.40    1.55
  -3  12   0   25.63    1.44
  -3  12   0   26.23    1.77
   2 -12   0   21.83    1.52
   2 -12   0   18.94    1.52
   2 -12   0   19.98    1.42
   2 -12   0   23.36    1.43
   2 -12   0   20.64    1.42
   2 -12   0   20.70    1.25
   2 -12   0   20.34    1.04
  -2  12   0   23.05    1.67
  -2  12   0   20.76    1.41
  -2  12   0   21.39    1.40
  -2  12   0   20.55    1.34
   1 -12   0    0.26    0.39
   1 -12   0   -0.07    0.29
   1 -12   0   -0.03    0.26
   1 -12   0    0.10    0.27
   1 -12   0    0.21    0.37
   1 -12   0    0.34    0.49
   1 -12   0   -0.03    0.16
  -1  12   0   -0.07    0.37
  -1  12   0    0.28    0.34
  -1  12   0   -0.25    0.23
  -1  12   0   -0.01    0.35
   0 -12   0   20.76    0.68
   0 -12   0   18.78    1.30
   0 -12   0   20.49    1.47
   0 -12   0   19.33    1.41
   0 -12   0   21.14    1.67
   0 -12   0   19.16    1.12
   0 -12   0   19.29    1.45
   0  12   0   18.61    1.52
   0  12   0   20.39    1.68
   0  12   0   19.03    1.37
   0  12   0   22.26    1.43
  -1 -12   0   13.76    0.93
  -1 -12   0   13.15    1.34
  -1 -12   0   12.39    1.16
  -1 -12   0   14.56    1.37
  -1 -12   0   14.33    1.21
  -1 -12   0   14.46    1.23
   1  12   0   13.17    1.18
   1  12   0   14.50    1.41
   1  12   0   15.14    0.86
   1  12   0   13.32    1.19
   1  12   0   13.77    1.17
  -2 -12   0    1.01    0.53
  -2 -12   0    0.85    0.43
  -2 -12   0    1.20    0.52
  -2 -12   0    0.88    0.57
  -2 -12   0    0.07    0.36
   2  12   0    1.07    0.52
   2  12   0    1.33    0.54
   2  12   0    1.39    0.50
   2  12   0    0.19    0.38
   2  12   0    0.46    0.25
  -3 -12   0   11.18    0.78
  -3 -12   0    8.10    1.30
  -3 -12   0    8.32    1.13
  -3 -12   0    9.03    1.25
  -3 -12   0   10.20    1.12
   3  12   0    8.76    0.78
   3  12   0    8.32    1.22
   3  12   0    8.98    1.16
   3  12   0   10.30    1.19
   3  12   0    8.60    1.17
   3  12   0    9.41    1.28
  -4 -12   0   23.31    1.66
  -4 -12   0   17.37    0.91
  -4 -12   0   18.78    1.64
  -4 -12   0   20.25    1.49
  -4 -12   0   19.09    1.57
  -4 -12   0   19.60    1.87
   4  12   0   17.03    1.50
   4  12   0   17.27    1.54
   4  12   0   19.78    1.63
   4  12   0   19.06    1.67
   4  12   0   18.14    1.47
   4  12   0   18.05    1.12
  -5 -12   0    4.90    0.95
  -5 -12   0    3.68    0.79
  -5 -12   0    3.78    0.43
  -5 -12   0    3.69    0.50
  -5 -12   0    2.95    1.00
  -5 -12   0    3.08    0.89
  -5 -12   0    3.55    0.70
   5  12   0    3.21    0.84
   5  12   0    2.51    1.00
   5  12   0    4.48    0.91
   5  12   0    3.66    0.89
   5  12   0    3.91    0.76
   5  12   0    3.67    0.87
  -6 -12   0   -0.51    0.24
  -6 -12   0   -0.16    0.21
  -6 -12   0   -0.52    0.59
  -6 -12   0    0.05    0.28
  -6 -12   0   -0.78    0.56
  -6 -12   0   -0.08    0.12
   6  12   0   -0.30    0.48
   6  12   0    0.31    0.42
   6  12   0   -1.04    0.41
   6  12   0    0.50    0.53
   6  12   0    0.10    0.39
  -7 -12   0    4.78    0.89
  -7 -12   0    3.75    0.27
  -7 -12   0    4.60    0.47
  -7 -12   0    4.21    0.87
   7  12   0    3.00    0.99
   7  12   0    3.63    0.98
   7  12   0    3.27    0.79
   7  12   0    2.66    0.78
   7  12   0    4.18    0.94
  -8 -12   0    0.25    0.58
  -8 -12   0   -0.15    0.44
   8  12   0    0.51    0.61
   8  12   0   -0.14    0.62
   8  12   0    0.45    0.51
   8  12   0   -1.15    0.35
   8  12   0   -0.29    0.46
  -9 -12   0   -0.24    0.57
  -9 -12   0    0.17    0.54
   9  12   0   -0.63    0.76
   9  12   0    0.49    0.57
   9  12   0    1.28    0.72
   9  12   0   -0.15    0.74
   9  12   0   -0.74    0.69
  13 -13   0    1.08    0.63
  13 -13   0    0.69    0.66
  13 -13   0    0.37    0.65
  13 -13   0    0.88    0.48
 -13  13   0    1.19    0.69
 -13  13   0    0.60    0.55
 -13  13   0    1.70    0.57
  12 -13   0   -0.72    0.48
  12 -13   0    1.21    0.59
  12 -13   0   -0.49    0.42
  12 -13   0   -0.35    0.44
 -12  13   0    0.16    0.46
 -12  13   0   -0.08    0.47
 -12  13   0    0.49    0.58
  11 -13   0    3.05    0.86
  11 -13   0    1.60    0.56
  11 -13   0    2.59    0.71
  11 -13   0    1.83    0.67
  11 -13   0    1.95    0.59
 -11  13   0    1.33    0.60
 -11  13   0    2.35    0.74
 -11  13   0    1.03    0.67
 -11  13   0    1.61    0.68
  10 -13   0   13.00    1.16
  10 -13   0   10.64    1.36
  10 -13   0   11.60    1.29
  10 -13   0   13.79    1.46
  10 -13   0    8.70    1.22
 -10  13   0   10.57    1.05
 -10  13   0   14.71    1.54
 -10  13   0   12.71    1.31
   9 -13   0   13.96    1.38
   9 -13   0   12.67    1.34
   9 -13   0   11.02    1.61
   9 -13   0   13.34    1.33
   9 -13   0   13.55    1.19
  -9  13   0   11.80    1.24
  -9  13   0   13.04    1.18
  -9  13   0   12.82    1.91
  -9  13   0   13.05    1.09
   8 -13   0    0.23    0.41
   8 -13   0   -0.27    0.35
   8 -13   0    0.16    0.62
   8 -13   0    0.04    0.42
   8 -13   0    0.20    0.42
  -8  13   0    0.07    0.37
  -8  13   0   -0.44    0.53
  -8  13   0    0.78    0.47
  -8  13   0    0.64    0.54
   7 -13   0    2.22    0.70
   7 -13   0    2.65    0.69
   7 -13   0    3.01    1.00
   7 -13   0    1.42    0.51
   7 -13   0    2.42    0.58
  -7  13   0    1.45    0.51
  -7  13   0    1.87    0.69
  -7  13   0    2.01    0.58
  -7  13   0    2.60    0.69
   6 -13   0    2.81    0.67
   6 -13   0    2.99    0.79
   6 -13   0    3.07    0.77
   6 -13   0    3.49    0.73
   6 -13   0    3.74    0.82
  -6  13   0    2.57    0.75
  -6  13   0    3.83    0.34
  -6  13   0    2.99    0.62
  -6  13   0    3.41    0.32
  -6  13   0    3.01    0.69
  -6  13   0    3.43    0.71
   5 -13   0   16.44    1.37
   5 -13   0   16.62    1.44
   5 -13   0   19.63    1.44
   5 -13   0   17.41    1.34
   5 -13   0   18.88    1.38
  -5  13   0   15.18    1.26
  -5  13   0   18.08    1.54
  -5  13   0   18.86    1.30
  -5  13   0   18.23    1.36
  -5  13   0   19.25    0.88
   4 -13   0    6.31    0.96
   4 -13   0    5.29    0.83
   4 -13   0    5.27    0.87
   4 -13   0    6.86    0.94
   4 -13   0    5.30    0.90
  -4  13   0    6.44    0.93
  -4  13   0    6.81    0.93
  -4  13   0    6.63    0.95
  -4  13   0    6.63    1.09
   3 -13   0    4.21    0.81
   3 -13   0    4.88    0.87
   3 -13   0    3.92    0.84
   3 -13   0    3.99    0.84
   3 -13   0    5.05    0.80
   3 -13   0    3.10    0.70
   3 -13   0    3.76    0.61
  -3  13   0    3.97    0.71
  -3  13   0    4.23    0.83
  -3  13   0    4.68    0.93
  -3  13   0    5.26    0.86
   2 -13   0   55.64    2.45
   2 -13   0   49.05    2.51
   2 -13   0   47.95    2.43
   2 -13   0   53.69    2.11
   2 -13   0   52.63    1.77
   2 -13   0   57.69    2.44
   2 -13   0   53.35    2.39
  -2  13   0   49.78    2.55
  -2  13   0   53.50    2.34
  -2  13   0   51.56    2.22
  -2  13   0   53.23    2.35
   1 -13   0   12.91    1.12
   1 -13   0   13.39    1.38
   1 -13   0   14.41    1.31
   1 -13   0   12.49    0.72
   1 -13   0   12.18    1.28
   1 -13   0   12.49    0.99
   1 -13   0   12.89    1.16
  -1  13   0   13.23    1.19
  -1  13   0   11.26    1.08
  -1  13   0   13.92    1.22
  -1  13   0   14.62    1.38
   0 -13   0    9.33    1.26
   0 -13   0    9.27    1.33
   0 -13   0   10.21    1.09
   0 -13   0   10.87    0.90
   0 -13   0    9.18    1.04
   0 -13   0    9.90    1.11
   0  13   0    9.46    1.09
   0  13   0    9.56    1.04
   0  13   0   11.48    1.30
   0  13   0    9.90    1.01
  -1 -13   0   12.57    1.27
  -1 -13   0    8.50    1.31
  -1 -13   0   11.47    0.90
  -1 -13   0    9.47    1.21
  -1 -13   0   13.53    1.29
  -1 -13   0   11.86    1.23
   1  13   0   10.58    1.17
   1  13   0   11.85    1.12
   1  13   0    9.10    1.34
   1  13   0   13.48    1.20
   1  13   0   10.71    0.76
  -2 -13   0    0.14    0.49
  -2 -13   0    1.24    0.37
  -2 -13   0    1.75    0.61
  -2 -13   0    0.72    0.45
  -2 -13   0    1.50    0.58
  -2 -13   0    2.08    0.75
   2  13   0    1.79    0.59
   2  13   0    0.62    0.53
   2  13   0    1.32    0.59
   2  13   0    0.55    0.31
   2  13   0    1.57    0.54
  -3 -13   0    4.67    0.92
  -3 -13   0    5.50    0.85
  -3 -13   0    5.07    1.07
  -3 -13   0    5.21    1.08
  -3 -13   0    5.42    0.96
  -3 -13   0    5.68    1.33
   3  13   0    4.09    0.85
   3  13   0    4.57    0.63
   3  13   0    3.92    0.91
   3  13   0    4.60    1.00
   3  13   0    4.50    0.99
  -4 -13   0    8.99    0.68
  -4 -13   0    8.75    1.25
  -4 -13   0    8.68    1.22
  -4 -13   0   10.58    1.48
  -4 -13   0    8.96    1.17
  -4 -13   0    8.88    1.43
   4  13   0    7.13    1.11
   4  13   0    8.79    1.26
   4  13   0    8.90    0.83
   4  13   0    5.83    1.15
   4  13   0    9.12    1.35
   4  13   0    7.83    1.15
  -5 -13   0    6.59    1.15
  -5 -13   0    5.51    1.03
  -5 -13   0    3.81    1.08
  -5 -13   0    4.17    0.57
  -5 -13   0    4.51    0.96
  -5 -13   0    5.67    0.51
   5  13   0    3.38    0.87
   5  13   0    5.06    1.11
   5  13   0    6.31    1.11
   5  13   0    4.06    0.66
   5  13   0    4.66    1.41
   5  13   0    7.64    1.29
  -6 -13   0    0.21    0.46
  -6 -13   0   -0.09    0.22
  -6 -13   0    0.23    0.17
  -6 -13   0    0.11    0.43
   6  13   0   -0.50    0.49
   6  13   0   -0.61    0.33
   6  13   0    0.08    0.50
   6  13   0   -0.56    0.56
   6  13   0   -0.84    0.31
  -7 -13   0    4.97    1.02
  -7 -13   0    4.00    0.94
   7  13   0    3.23    1.01
   7  13   0    3.01    0.95
   7  13   0    3.78    0.99
   7  13   0    6.62    1.20
   7  13   0    4.45    0.99
  -8 -13   0    2.75    0.79
  -8 -13   0    3.73    0.92
   8  13   0    5.71    1.15
   8  13   0    4.47    1.04
   8  13   0    3.28    1.02
   8  13   0    3.75    1.13
   8  13   0    2.56    0.70
  13 -14   0   -0.89    0.67
  13 -14   0    0.14    0.47
  13 -14   0    0.17    0.47
 -13  14   0   -0.74    0.53
 -13  14   0   -0.29    0.49
 -13  14   0   -0.78    0.62
  12 -14   0    5.62    1.13
  12 -14   0    3.99    0.93
  12 -14   0    5.58    0.86
  12 -14   0    4.61    1.07
  12 -14   0    5.71    1.15
 -12  14   0    5.47    1.12
 -12  14   0    4.47    0.97
 -12  14   0    4.37    1.19
  11 -14   0    1.29    0.65
  11 -14   0    1.39    0.69
  11 -14   0    1.30    0.57
  11 -14   0    1.34    0.68
  11 -14   0    1.62    0.64
 -11  14   0    1.42    0.82
 -11  14   0    0.34    0.51
  10 -14   0    7.69    1.27
  10 -14   0    6.36    1.12
  10 -14   0    7.23    1.24
  10 -14   0    9.94    1.03
  10 -14   0    8.61    1.26
 -10  14   0    6.91    1.13
 -10  14   0    7.11    1.10
 -10  14   0   10.95    1.48
   9 -14   0   13.83    1.19
   9 -14   0   13.97    1.40
   9 -14   0   12.94    1.37
   9 -14   0   14.89    1.44
   9 -14   0   13.62    1.35
  -9  14   0   13.77    1.24
  -9  14   0   14.87    1.28
  -9  14   0   14.00    1.36
  -9  14   0   13.74    1.57
   8 -14   0    0.89    0.50
   8 -14   0   -0.38    0.32
   8 -14   0   -0.03    0.30
   8 -14   0   -1.11    0.36
   8 -14   0    0.07    0.33
  -8  14   0   -0.25    0.39
  -8  14   0    0.49    0.37
  -8  14   0    0.36    0.50
  -8  14   0   -0.55    0.33
   7 -14   0    2.36    0.69
   7 -14   0    3.50    0.87
   7 -14   0    2.65    0.73
   7 -14   0    4.47    0.85
   7 -14   0    3.13    0.74
  -7  14   0    2.00    0.61
  -7  14   0    2.73    0.88
  -7  14   0    3.68    0.87
  -7  14   0    2.56    0.74
   6 -14   0    2.51    0.75
   6 -14   0    1.46    0.52
   6 -14   0    1.86    0.65
   6 -14   0    2.01    0.61
  -6  14   0    1.03    0.49
  -6  14   0    1.85    0.69
  -6  14   0    2.65    0.62
  -6  14   0    1.40    0.54
  -6  14   0    1.72    0.28
  -6  14   0    1.36    0.26
   5 -14   0   -0.66    0.23
   5 -14   0    0.03    0.31
   5 -14   0    0.21    0.38
   5 -14   0   -0.19    0.31
   5 -14   0    0.08    0.30
   5 -14   0    0.08    0.51
  -5  14   0    0.10    0.44
  -5  14   0   -0.32    0.34
  -5  14   0    0.39    0.21
  -5  14   0    0.34    0.26
  -5  14   0   -0.33    0.36
   4 -14   0    0.86    0.49
   4 -14   0    1.05    0.51
   4 -14   0    1.80    0.63
   4 -14   0    1.09    0.45
   4 -14   0    1.07    0.55
   4 -14   0   -0.22    0.53
   4 -14   0    0.33    0.44
  -4  14   0    0.47    0.30
  -4  14   0    0.52    0.40
  -4  14   0    1.20    0.62
  -4  14   0    1.07    0.48
   3 -14   0   14.36    1.45
   3 -14   0   12.61    1.28
   3 -14   0   10.54    0.91
   3 -14   0   11.29    1.26
   3 -14   0   11.63    1.16
   3 -14   0   12.92    1.13
   3 -14   0   12.10    1.30
  -3  14   0   11.54    1.08
  -3  14   0   13.87    1.35
  -3  14   0   12.66    1.41
  -3  14   0   12.98    1.24
   2 -14   0   29.66    1.28
   2 -14   0   29.55    1.86
   2 -14   0   31.27    1.94
   2 -14   0   31.51    2.03
   2 -14   0   27.08    1.93
   2 -14   0   29.64    1.60
   2 -14   0   31.79    1.84
  -2  14   0   31.73    1.89
  -2  14   0   31.75    1.91
  -2  14   0   31.22    2.13
  -2  14   0   28.27    1.70
   1 -14   0    5.68    0.94
   1 -14   0    5.25    0.97
   1 -14   0    5.22    0.50
   1 -14   0    5.97    0.82
   1 -14   0    5.13    0.90
   1 -14   0    3.36    0.88
   1 -14   0    5.55    1.03
  -1  14   0    4.85    0.91
  -1  14   0    5.76    1.00
  -1  14   0    5.35    0.89
  -1  14   0    5.66    1.11
   0 -14   0    7.37    1.10
   0 -14   0    8.35    1.17
   0 -14   0    6.23    1.14
   0 -14   0    8.97    0.86
   0 -14   0    5.96    1.15
   0 -14   0    8.36    1.13
   0  14   0    7.41    1.06
   0  14   0    7.56    1.10
   0  14   0    7.83    1.26
   0  14   0    7.04    0.64
   0  14   0    7.36    1.13
  -1 -14   0    1.75    0.59
  -1 -14   0    2.31    0.72
  -1 -14   0    1.79    0.77
  -1 -14   0    1.79    0.63
  -1 -14   0    2.20    0.50
  -1 -14   0    1.67    0.75
   1  14   0    2.94    0.71
   1  14   0    2.20    0.77
   1  14   0    2.53    0.64
   1  14   0    1.45    0.37
   1  14   0    1.56    0.68
  -2 -14   0    4.30    0.97
  -2 -14   0    3.63    0.85
  -2 -14   0    4.88    0.95
  -2 -14   0    4.58    1.08
  -2 -14   0    4.94    1.02
  -2 -14   0    3.39    0.56
   2  14   0    3.72    0.55
   2  14   0    3.98    0.99
   2  14   0    5.03    0.95
   2  14   0    2.98    0.80
   2  14   0    4.09    0.85
  -3 -14   0    0.94    0.34
  -3 -14   0    0.52    0.46
  -3 -14   0    1.82    0.66
  -3 -14   0    1.14    0.64
  -3 -14   0    0.68    0.54
  -3 -14   0    1.30    0.71
   3  14   0    0.03    0.51
   3  14   0    0.59    0.33
   3  14   0    0.48    0.50
   3  14   0    0.98    0.62
   3  14   0    0.70    0.47
  -4 -14   0    5.30    0.97
  -4 -14   0    4.66    0.98
  -4 -14   0    6.94    1.15
   4  14   0    3.98    0.64
   4  14   0    5.15    1.06
   4  14   0    5.71    1.16
   4  14   0    6.04    1.02
  -5 -14   0   17.59    1.04
  -5 -14   0   20.44    1.63
  -5 -14   0   18.03    0.90
  -5 -14   0   21.38    1.73
   5  14   0   19.17    1.66
   5  14   0   16.72    1.82
   5  14   0   20.00    1.83
   5  14   0   21.02    1.82
   5  14   0   17.82    1.76
  -6 -14   0   -0.38    0.48
  -6 -14   0    0.51    0.18
  -6 -14   0    0.09    0.51
  -6 -14   0    0.30    0.25
   6  14   0    0.38    0.64
   6  14   0   -0.23    0.33
   6  14   0    0.69    0.68
   6  14   0    0.62    0.70
   6  14   0    0.69    0.76
  -7 -14   0    1.78    0.77
  -7 -14   0    2.25    0.71
   7  14   0    3.90    1.11
   7  14   0    1.45    0.73
   7  14   0    0.37    0.79
   7  14   0    2.94    0.95
   7  14   0    0.59    0.63
  12 -15   0    5.80    1.24
  12 -15   0    5.29    1.11
  12 -15   0    5.08    0.94
  12 -15   0    6.72    1.26
  12 -15   0    3.92    0.91
 -12  15   0    5.40    1.85
 -12  15   0    6.98    1.29
 -12  15   0    6.54    1.23
  11 -15   0   -0.02    0.30
  11 -15   0   -0.52    0.39
  11 -15   0   -0.61    0.42
  11 -15   0   -0.13    0.38
 -11  15   0    0.11    0.43
 -11  15   0   -0.64    0.60
  10 -15   0    4.67    1.05
  10 -15   0    1.97    0.74
  10 -15   0    4.42    0.97
  10 -15   0    3.94    0.87
  10 -15   0    4.19    0.81
 -10  15   0    2.55    0.84
 -10  15   0    2.76    0.71
 -10  15   0    3.48    0.93
   9 -15   0   15.68    1.36
   9 -15   0   15.14    1.54
   9 -15   0   15.20    1.57
   9 -15   0   18.23    1.65
   9 -15   0   16.77    1.53
  -9  15   0   15.90    1.51
  -9  15   0   18.72    1.81
   8 -15   0    0.75    0.43
   8 -15   0    0.24    0.55
   8 -15   0    0.68    0.41
   8 -15   0    1.13    0.56
   8 -15   0   -0.16    0.39
  -8  15   0    0.38    0.62
  -8  15   0    1.09    0.50
  -8  15   0    0.31    0.55
   7 -15   0    3.22    0.90
   7 -15   0    3.10    0.75
   7 -15   0    4.43    0.83
   7 -15   0    3.79    0.87
   7 -15   0    3.24    0.80
   7 -15   0    5.05    0.98
  -7  15   0    4.80    0.88
  -7  15   0    5.74    1.14
  -7  15   0    4.61    0.83
  -7  15   0    3.09    0.82
   6 -15   0    5.19    1.04
   6 -15   0    6.34    1.06
   6 -15   0    5.68    0.91
   6 -15   0    7.36    1.17
   6 -15   0    5.20    0.94
   6 -15   0    6.55    1.05
  -6  15   0    6.11    1.25
  -6  15   0    4.83    0.83
  -6  15   0    6.54    0.53
  -6  15   0    5.59    0.89
  -6  15   0    6.14    1.00
  -6  15   0    6.68    0.51
   5 -15   0    2.73    0.82
   5 -15   0    2.99    0.62
   5 -15   0    4.08    0.84
   5 -15   0    3.73    0.89
   5 -15   0    3.77    0.81
   5 -15   0    4.80    0.88
   5 -15   0    3.10    0.75
  -5  15   0    3.85    0.77
  -5  15   0    3.31    0.84
  -5  15   0    3.57    0.78
  -5  15   0    4.19    0.53
  -5  15   0    4.11    1.00
   4 -15   0    0.80    0.64
   4 -15   0    2.57    0.67
   4 -15   0    2.14    0.67
   4 -15   0    2.84    0.60
   4 -15   0    1.18    0.83
   4 -15   0    1.14    0.60
   4 -15   0    1.53    0.61
  -4  15   0    3.04    0.77
  -4  15   0    1.13    0.43
  -4  15   0    2.16    0.76
  -4  15   0    2.37    0.50
  -4  15   0    2.85    0.75
   3 -15   0   17.19    1.12
   3 -15   0   14.66    1.45
   3 -15   0   18.32    1.52
   3 -15   0   17.39    1.34
   3 -15   0   16.83    1.63
   3 -15   0   18.68    1.60
  -3  15   0   19.66    1.54
  -3  15   0   17.42    1.43
  -3  15   0   16.80    1.65
  -3  15   0   13.45    1.49
   2 -15   0   20.50    1.06
   2 -15   0   24.21    1.78
   2 -15   0   21.28    1.82
   2 -15   0   23.19    1.71
   2 -15   0   24.03    1.50
   2 -15   0   24.28    1.70
  -2  15   0   23.00    1.93
  -2  15   0   17.42    1.81
  -2  15   0   21.56    1.63
  -2  15   0   22.86    1.64
   1 -15   0   -0.53    0.45
   1 -15   0    0.17    0.40
   1 -15   0   -0.21    0.29
   1 -15   0    0.10    0.45
   1 -15   0    0.02    0.16
   1 -15   0    0.46    0.55
   1 -15   0   -0.08    0.40
  -1  15   0   -0.26    0.28
  -1  15   0    0.44    0.62
  -1  15   0    0.54    0.42
   0 -15   0    9.36    1.29
   0 -15   0   11.02    1.51
   0 -15   0    9.93    1.30
   0 -15   0   14.38    1.43
   0 -15   0    9.53    1.40
   0 -15   0   11.43    1.00
   0  15   0    8.57    0.72
   0  15   0    6.93    1.25
   0  15   0   12.01    1.32
   0  15   0   11.16    1.14
   0  15   0   11.52    1.54
  -1 -15   0    6.58    1.24
  -1 -15   0    6.36    1.10
  -1 -15   0    9.01    1.41
  -1 -15   0    6.93    1.14
  -1 -15   0    9.06    0.87
  -1 -15   0    8.07    1.16
   1  15   0    8.30    1.40
   1  15   0    7.39    1.20
   1  15   0    8.46    1.25
   1  15   0    6.22    0.62
   1  15   0    6.66    1.06
  -2 -15   0    1.30    0.59
  -2 -15   0    0.86    0.83
  -2 -15   0    1.13    0.62
  -2 -15   0    0.33    0.58
  -2 -15   0    1.02    0.35
   2  15   0    0.78    0.33
   2  15   0    0.80    0.47
   2  15   0    0.68    0.52
   2  15   0    0.60    0.60
   2  15   0    1.51    0.55
  -3 -15   0   -0.13    0.31
  -3 -15   0    0.71    0.59
  -3 -15   0    0.08    0.28
   3  15   0    0.39    0.31
   3  15   0    0.65    0.42
   3  15   0    0.34    0.64
   3  15   0    0.36    0.62
   3  15   0    1.77    0.59
  -4 -15   0    1.11    0.35
  -4 -15   0    2.02    0.77
  -4 -15   0    0.83    0.64
   4  15   0    0.61    0.55
   4  15   0    2.25    0.92
   4  15   0    1.23    0.78
   4  15   0    2.01    0.73
   4  15   0    1.51    0.64
  -5 -15   0   11.01    0.73
  -5 -15   0   10.22    1.41
  -5 -15   0   11.55    1.55
   5  15   0   11.24    1.49
   5  15   0    9.21    1.79
   5  15   0    9.71    1.54
   5  15   0   10.87    1.53
  -6 -15   0   -0.05    0.17
  -6 -15   0   -0.19    0.48
  -6 -15   0   -0.42    0.19
   6  15   0    1.14    0.74
   6  15   0    0.25    0.72
   6  15   0    1.11    0.65
  12 -16   0    1.61    0.82
  12 -16   0    1.18    0.81
  12 -16   0    0.87    0.58
  12 -16   0    1.06    0.56
  12 -16   0    0.78    0.76
 -12  16   0    0.92    0.77
 -12  16   0    2.01    0.65
 -12  16   0    1.38    0.85
  11 -16   0   -0.25    0.39
  11 -16   0   -0.14    0.44
  11 -16   0   -0.27    0.48
  11 -16   0   -1.68    0.54
  11 -16   0    0.21    0.50
 -11  16   0   -0.08    0.62
 -11  16   0   -0.21    0.43
 -11  16   0    0.04    0.58
  10 -16   0   -0.21    0.35
  10 -16   0    0.61    0.58
  10 -16   0    1.03    0.70
  10 -16   0   -1.28    0.62
  10 -16   0   -0.07    0.53
 -10  16   0    0.58    0.70
 -10  16   0    0.78    0.55
 -10  16   0    2.52    0.77
   9 -16   0    6.87    1.19
   9 -16   0    7.07    1.38
   9 -16   0    7.44    1.22
   9 -16   0    7.64    1.22
   9 -16   0    8.51    1.25
   9 -16   0    8.74    1.31
  -9  16   0    8.24    1.31
  -9  16   0    7.26    1.31
   8 -16   0    3.14    0.80
   8 -16   0    4.04    0.89
   8 -16   0    3.72    0.92
   8 -16   0    4.23    0.94
   8 -16   0    5.15    1.04
   8 -16   0    2.65    0.96
  -8  16   0    4.98    1.02
  -8  16   0    5.03    1.08
   7 -16   0    0.00    0.34
   7 -16   0    0.33    0.37
   7 -16   0    0.40    0.47
   7 -16   0   -0.73    0.49
   7 -16   0    0.20    0.52
   7 -16   0   -0.08    0.38
  -7  16   0   -0.22    0.48
  -7  16   0   -0.04    0.30
   6 -16   0    1.94    0.71
   6 -16   0    2.02    0.67
   6 -16   0    1.21    0.53
   6 -16   0    2.00    0.75
   6 -16   0    1.26    0.60
  -6  16   0    2.67    0.84
  -6  16   0    2.31    0.55
  -6  16   0    3.00    0.83
  -6  16   0    2.01    0.35
  -6  16   0    1.65    0.32
   5 -16   0    3.06    0.87
   5 -16   0    3.50    0.95
   5 -16   0    5.52    1.26
   5 -16   0    5.15    0.93
   5 -16   0    4.17    0.89
   5 -16   0    4.60    0.81
   5 -16   0    4.19    1.02
  -5  16   0    5.52    1.18
  -5  16   0    4.05    0.81
  -5  16   0    4.65    0.59
  -5  16   0    4.37    1.00
  -5  16   0    4.80    0.95
   4 -16   0    0.49    0.46
   4 -16   0   -0.03    0.33
   4 -16   0   -0.58    0.46
   4 -16   0    0.50    0.41
   4 -16   0    0.41    0.46
   4 -16   0    0.31    0.52
   4 -16   0   -0.08    0.40
  -4  16   0    1.10    0.69
  -4  16   0   -0.03    0.45
  -4  16   0    0.95    0.41
  -4  16   0    0.40    0.54
  -4  16   0    0.81    0.43
   3 -16   0   12.52    1.19
   3 -16   0    6.97    1.44
   3 -16   0    7.46    1.16
   3 -16   0    8.43    1.35
   3 -16   0    9.51    1.50
   3 -16   0    9.77    0.86
   3 -16   0   11.68    1.23
  -3  16   0    9.21    0.94
  -3  16   0    9.61    1.35
  -3  16   0   10.65    1.22
  -3  16   0   10.29    1.51
  -3  16   0   10.10    1.56
   2 -16   0    8.27    1.06
   2 -16   0    8.41    1.28
   2 -16   0    9.08    1.39
   2 -16   0    8.25    1.30
   2 -16   0    7.77    1.37
   2 -16   0    6.65    0.62
  -2  16   0    7.34    1.22
  -2  16   0    6.40    1.08
  -2  16   0    5.01    1.17
  -2  16   0    6.80    1.16
   1 -16   0    2.28    0.83
   1 -16   0    0.60    0.62
   1 -16   0   -0.20    0.56
   1 -16   0    1.29    0.48
   1 -16   0    1.33    0.58
  -1  16   0    0.93    0.52
  -1  16   0    1.04    0.51
  -1  16   0    1.19    0.58
  -1  16   0    1.37    0.62
   0 -16   0    3.74    0.84
   0 -16   0    4.35    1.25
   0 -16   0    3.94    0.98
   0 -16   0    4.62    1.10
   0 -16   0    5.13    0.76
   0  16   0    2.54    1.14
   0  16   0    5.18    1.08
   0  16   0    3.72    0.50
   0  16   0    4.84    1.00
   0  16   0    3.17    0.88
  -1 -16   0   12.52    1.05
  -1 -16   0    9.77    1.41
  -1 -16   0    9.18    1.29
   1  16   0    9.05    1.28
   1  16   0   11.03    0.80
   1  16   0   11.38    1.55
   1  16   0   10.26    1.40
   1  16   0    8.54    1.50
  -2 -16   0    1.42    0.71
  -2 -16   0    1.73    0.84
  -2 -16   0    2.42    0.53
  -2 -16   0    0.08    0.58
   2  16   0    2.00    0.82
   2  16   0    1.12    0.58
   2  16   0    3.64    1.00
   2  16   0    3.01    0.77
   2  16   0    1.66    0.39
  -3 -16   0    0.11    0.45
  -3 -16   0    0.00    0.26
  -3 -16   0    0.03    0.48
   3  16   0   -0.62    0.58
   3  16   0   -1.08    0.48
   3  16   0    0.83    0.49
   3  16   0   -0.48    0.24
  -4 -16   0    2.95    0.81
  -4 -16   0    3.05    0.75
  -4 -16   0    3.51    0.50
   4  16   0    4.85    1.09
   4  16   0    2.90    1.04
   4  16   0    3.94    0.99
  -5 -16   0    3.10    0.82
  -5 -16   0    1.89    0.37
  -5 -16   0    1.56    0.45
  -5 -16   0    2.82    0.96
   5  16   0    2.89    0.84
   5  16   0    3.37    0.94
   5  16   0    2.64    0.96
  11 -17   0    0.17    0.42
  11 -17   0   -0.24    0.43
  11 -17   0   -0.28    0.52
 -11  17   0    0.66    0.63
 -11  17   0    0.08    0.47
 -11  17   0    2.24    0.72
  10 -17   0   -0.70    0.64
  10 -17   0   -0.53    0.44
  10 -17   0   -0.68    0.41
  10 -17   0   -0.60    0.32
 -10  17   0   -0.30    0.65
 -10  17   0   -0.58    0.70
   9 -17   0    4.26    1.13
   9 -17   0    5.38    1.09
   9 -17   0    4.70    1.05
   9 -17   0    5.67    1.10
   9 -17   0    3.44    0.85
  -9  17   0    5.57    1.16
  -9  17   0    4.74    1.16
   8 -17   0    2.69    0.84
   8 -17   0    3.37    0.89
   8 -17   0    3.21    0.89
   8 -17   0    2.22    0.78
   8 -17   0    3.25    0.78
   8 -17   0    3.34    0.94
  -8  17   0    4.62    1.15
  -8  17   0    2.86    0.93
   7 -17   0    0.00    0.53
   7 -17   0   -0.11    0.41
   7 -17   0    0.84    0.59
   7 -17   0    0.24    0.38
   7 -17   0   -0.34    0.45
   7 -17   0    0.57    0.60
  -7  17   0   -0.24    0.61
  -7  17   0    1.03    0.66
   6 -17   0   14.97    1.69
   6 -17   0   15.43    1.50
   6 -17   0   14.37    1.34
   6 -17   0   14.62    1.44
   6 -17   0   15.34    1.52
   6 -17   0   15.32    1.59
  -6  17   0   15.86    0.88
  -6  17   0   12.49    0.80
  -6  17   0   15.34    1.64
  -6  17   0   13.93    1.86
   5 -17   0    6.27    1.19
   5 -17   0    5.98    1.04
   5 -17   0    7.79    1.19
   5 -17   0    4.88    0.82
   5 -17   0    6.87    1.19
  -5  17   0    7.31    0.76
  -5  17   0    8.33    1.19
  -5  17   0    5.61    1.17
   4 -17   0   12.64    1.34
   4 -17   0   13.46    1.72
   4 -17   0   15.31    1.60
   4 -17   0   14.76    1.12
   4 -17   0   12.82    1.38
   4 -17   0   13.94    1.53
  -4  17   0   11.87    1.68
  -4  17   0   14.78    1.46
  -4  17   0   12.64    1.01
  -4  17   0   10.59    1.49
   3 -17   0    3.78    0.60
   3 -17   0    3.27    0.91
   3 -17   0    5.20    0.96
   3 -17   0    3.11    1.10
   3 -17   0    3.48    0.77
   3 -17   0    5.07    1.10
  -3  17   0    5.37    1.03
  -3  17   0    2.59    0.85
  -3  17   0    4.21    0.75
  -3  17   0    4.17    0.94
   2 -17   0    4.21    0.99
   2 -17   0    4.87    1.10
   2 -17   0    6.01    1.26
   2 -17   0    6.02    0.95
   2 -17   0    3.61    0.52
   2 -17   0    4.28    0.89
  -2  17   0    4.86    0.97
  -2  17   0    4.62    1.92
  -2  17   0    5.00    0.79
  -2  17   0    4.83    1.02
   1 -17   0    1.46    0.52
   1 -17   0    0.60    0.69
   1 -17   0    0.43    0.57
   1 -17   0    1.66    0.62
  -1  17   0    0.99    0.55
  -1  17   0   -0.36    0.46
  -1  17   0    0.31    0.29
  -1  17   0   -0.40    0.53
  -1  17   0    1.02    0.65
   0 -17   0    0.64    0.54
   0 -17   0   -0.15    0.45
   0 -17   0    0.06    0.64
   0 -17   0    0.99    0.43
   0  17   0    1.35    0.63
   0  17   0    2.24    0.91
   0  17   0   -0.69    0.36
   0  17   0    0.69    0.49
   0  17   0    0.24    0.27
  -1 -17   0    9.20    0.97
  -1 -17   0    7.90    1.47
  -1 -17   0    8.02    1.27
  -1 -17   0    8.17    1.23
   1  17   0    9.18    1.58
   1  17   0   10.09    1.39
   1  17   0    8.92    1.35
   1  17   0    7.54    0.71
  -2 -17   0    2.97    0.89
  -2 -17   0    1.84    0.52
  -2 -17   0    1.65    0.72
   2  17   0    1.74    0.58
   2  17   0    1.83    0.90
   2  17   0    1.41    0.41
  -3 -17   0   -0.20    0.62
  -3 -17   0   -0.02    0.29
  -3 -17   0   -0.39    0.41
   3  17   0    0.36    0.54
   3  17   0    0.52    0.59
   3  17   0    0.10    0.70
  -4 -17   0    1.85    0.45
  -4 -17   0    2.25    0.83
  -4 -17   0    3.28    0.95
   4  17   0    3.78    1.43
   4  17   0    2.99    1.02
   4  17   0    2.73    0.98
  10 -18   0   -1.08    0.47
  10 -18   0   -0.67    0.49
  10 -18   0    0.87    0.53
  10 -18   0   -0.20    0.69
 -10  18   0   -0.75    0.32
 -10  18   0   -2.04    0.64
 -10  18   0   -0.65    0.50
   9 -18   0    4.28    0.99
   9 -18   0    6.87    1.37
   9 -18   0    4.11    1.04
   9 -18   0    4.30    1.10
   9 -18   0    4.59    1.33
  -9  18   0    3.77    1.16
  -9  18   0    3.94    1.16
   8 -18   0    6.89    1.38
   8 -18   0    9.69    1.38
   8 -18   0    9.35    1.50
   8 -18   0    8.32    1.39
   8 -18   0    9.32    1.30
  -8  18   0   10.11    1.46
  -8  18   0    9.32    1.59
   7 -18   0    0.46    0.43
   7 -18   0    0.51    0.49
   7 -18   0   -0.08    0.58
   7 -18   0   -0.11    0.46
   7 -18   0    0.26    0.43
  -7  18   0   -0.03    0.70
  -7  18   0    0.39    1.17
   6 -18   0   17.65    1.71
   6 -18   0   11.52    1.23
   6 -18   0   13.90    1.45
   6 -18   0   10.72    1.67
   6 -18   0    8.16    1.35
   6 -18   0    8.88    1.38
  -6  18   0   12.47    0.84
  -6  18   0    9.37    1.47
  -6  18   0   10.34    1.67
  -6  18   0   12.28    0.82
   5 -18   0    2.10    0.77
   5 -18   0    2.09    0.64
   5 -18   0    2.61    1.02
   5 -18   0    2.65    0.88
   5 -18   0    3.76    0.96
   5 -18   0    3.36    0.80
  -5  18   0    4.04    0.92
  -5  18   0    2.95    1.04
   4 -18   0    1.37    0.81
   4 -18   0    1.29    0.72
   4 -18   0    3.60    1.66
   4 -18   0    2.62    0.80
   4 -18   0    2.17    0.69
   4 -18   0    1.37    0.48
  -4  18   0    1.97    0.59
  -4  18   0    2.13    0.67
  -4  18   0   -0.19    1.20
   3 -18   0    0.38    0.30
   3 -18   0    0.46    0.50
   3 -18   0   -0.80    0.55
   3 -18   0    0.24    0.55
   3 -18   0   -1.00    0.37
  -3  18   0    0.66    0.44
  -3  18   0   -0.26    0.58
  -3  18   0   -0.23    0.61
   2 -18   0    1.66    0.94
   2 -18   0    3.69    0.94
   2 -18   0    4.33    0.84
   2 -18   0    2.16    0.79
  -2  18   0    1.53    0.75
  -2  18   0    2.87    0.85
  -2  18   0    1.86    0.60
   1 -18   0    3.67    0.95
   1 -18   0    4.81    1.06
   1 -18   0    4.69    0.84
   1 -18   0    6.06    1.26
  -1  18   0    6.51    1.00
  -1  18   0    6.99    1.24
  -1  18   0    3.70    0.48
  -1  18   0    5.18    1.11
  -1  18   0    4.85    1.22
   0 -18   0   -0.09    0.34
   0 -18   0    0.03    0.40
   0 -18   0   -0.13    0.44
   0  18   0   -0.41    0.22
   0  18   0   -0.24    0.55
   0  18   0    0.18    0.34
   0  18   0   -1.46    0.47
   0  18   0    0.59    0.69
  -1 -18   0    3.76    0.91
  -1 -18   0    4.67    1.16
  -1 -18   0    4.77    0.80
   1  18   0    5.69    1.29
   1  18   0    5.42    1.09
   1  18   0    3.47    0.46
  -2 -18   0    2.27    0.86
  -2 -18   0    2.54    0.90
  -2 -18   0    0.93    0.44
   2  18   0    0.88    0.83
   2  18   0    1.00    0.70
   2  18   0    1.31    0.73
   8 -19   0    4.88    1.10
   8 -19   0    2.37    1.00
   8 -19   0    4.94    1.13
   8 -19   0    3.12    1.02
  -8  19   0    4.72    1.25
  -8  19   0    3.21    1.05
   7 -19   0    0.62    0.56
   7 -19   0    0.77    0.67
   7 -19   0   -0.05    0.41
   7 -19   0    0.27    0.51
   7 -19   0   -0.76    0.70
  -7  19   0    0.74    0.77
  -7  19   0   -0.22    0.43
   6 -19   0   10.59    1.24
   6 -19   0    8.39    1.50
   6 -19   0   10.05    1.54
   6 -19   0   12.56    1.43
   6 -19   0    8.51    1.32
  -6  19   0   13.95    1.93
  -6  19   0   10.93    1.50
  -6  19   0   10.98    0.85
   5 -19   0    1.59    1.00
   5 -19   0    4.09    0.75
   5 -19   0    3.99    0.99
   5 -19   0    4.99    0.98
   5 -19   0    2.94    1.00
  -5  19   0    3.84    1.17
  -5  19   0    2.93    0.57
  -5  19   0    4.54    1.18
  -5  19   0    3.62    0.67
   4 -19   0   -0.57    0.48
   4 -19   0   -0.34    0.39
   4 -19   0   -0.61    0.43
   4 -19   0    0.99    0.66
   4 -19   0    0.01    0.67
  -4  19   0   -0.43    0.59
  -4  19   0    0.24    0.43
  -4  19   0    0.52    0.75
   3 -19   0    0.52    0.52
   3 -19   0   -0.88    0.28
   3 -19   0    0.09    0.50
   3 -19   0   -0.74    0.62
  -3  19   0   -0.59    0.55
  -3  19   0   -1.03    0.39
  -3  19   0    0.73    0.41
   2 -19   0    0.72    0.65
   2 -19   0   -0.59    0.54
   2 -19   0    0.08    0.44
   2 -19   0   -1.37    0.77
  -2  19   0    0.05    0.50
  -2  19   0   -0.10    0.27
  -2  19   0   -1.06    0.62
  -2  19   0    1.80    0.84
   1 -19   0    0.52    0.66
   1 -19   0    0.56    0.52
   1 -19   0    0.96    0.74
  -1  19   0    0.94    0.97
  -1  19   0    1.60    0.74
  -1  19   0    1.88    0.78
  -1  19   0    1.45    0.35
   0 -19   0    0.30    0.58
   0 -19   0   -0.90    0.43
   0 -19   0    0.35    0.58
   0  19   0   -0.39    0.72
   0  19   0    0.74    0.57
   0  19   0    0.00    0.26
  -2  20  -1    0.29    0.57
  -2  20  -1   -0.78    0.75
  -2  20  -1   -0.26    0.52
   2 -20   1   -1.24    0.63
   2 -20   1    1.09    0.71
   2 -20   1    0.26    0.49
   2 -20   1    0.14    0.54
  -3  20  -1    0.91    0.68
  -3  20  -1    0.50    0.24
  -3  20  -1    0.87    0.65
  -3  20  -1    0.15    0.60
   3 -20   1    0.57    0.57
   3 -20   1    0.25    0.76
   3 -20   1    1.52    1.01
   3 -20   1    1.01    0.57
  -4  20  -1    3.69    1.06
  -4  20  -1    3.31    1.18
  -4  20  -1    1.33    0.61
   4 -20   1    0.68    0.56
   4 -20   1    2.41    0.74
   4 -20   1    2.74    0.82
   4 -20   1    2.39    0.89
   4 -20   1    0.82    0.73
  -5  20  -1    3.26    0.96
  -5  20  -1    2.79    0.56
  -5  20  -1    1.83    1.04
   5 -20   1    1.86    0.66
   5 -20   1    1.98    0.91
   5 -20   1    3.21    0.94
   5 -20   1    1.26    0.80
   5 -20   1    0.91    0.75
  -6  20  -1   -0.98    0.30
  -6  20  -1    0.18    0.76
  -6  20  -1   -0.65    0.24
  -6  20  -1   -0.55    0.31
  -6  20  -1   -0.63    0.72
   6 -20   1   -0.04    0.60
   6 -20   1    0.62    0.71
   6 -20   1   -0.62    0.36
   6 -20   1    0.14    0.73
   6 -20   1   -0.80    0.76
   1  19  -1   -0.66    0.43
   1  19  -1   -0.86    0.60
  -1 -19   1    0.74    0.70
  -1 -19   1   -0.22    0.44
   0  19  -1    4.97    1.08
   0  19  -1    4.44    1.11
   0 -19   1    3.02    1.00
   0 -19   1    3.65    1.08
   0 -19   1    5.24    0.88
  -1  19  -1    2.32    0.77
  -1  19  -1    0.54    0.26
  -1  19  -1    0.76    0.68
  -1  19  -1   -0.49    0.84
   1 -19   1   -0.48    0.83
   1 -19   1    1.33    0.60
   1 -19   1    0.30    0.70
  -2  19  -1   -1.02    0.60
  -2  19  -1   -0.22    0.19
  -2  19  -1   -0.18    0.45
  -2  19  -1   -0.43    0.61
   2 -19   1   -0.14    0.36
   2 -19   1   -0.92    0.57
   2 -19   1   -0.23    0.44
   2 -19   1   -0.55    0.54
  -3  19  -1   -0.21    0.41
  -3  19  -1    0.38    0.80
  -3  19  -1    0.47    0.54
   3 -19   1   -0.27    0.74
   3 -19   1   -0.01    0.34
   3 -19   1   -0.06    0.48
   3 -19   1    1.38    0.72
   3 -19   1    1.82    0.70
  -4  19  -1    0.66    0.51
  -4  19  -1    1.22    0.60
  -4  19  -1    3.02    1.02
   4 -19   1    1.40    0.57
   4 -19   1    1.89    0.75
   4 -19   1    1.58    0.84
   4 -19   1    1.02    0.63
   4 -19   1    0.78    0.51
  -5  19  -1    4.75    1.17
  -5  19  -1    6.47    1.18
  -5  19  -1    3.30    0.85
   5 -19   1    4.70    0.98
   5 -19   1    4.23    0.79
   5 -19   1    4.96    1.10
   5 -19   1    5.39    1.17
   5 -19   1    4.79    1.01
  -6  19  -1    0.81    0.29
  -6  19  -1    1.42    0.39
  -6  19  -1    2.26    0.93
  -6  19  -1    1.46    0.63
   6 -19   1    1.65    0.65
   6 -19   1    2.00    0.67
   6 -19   1   -0.32    0.68
   6 -19   1    1.30    0.69
   6 -19   1    1.54    0.78
   6 -19   1    0.95    0.77
  -7  19  -1   11.06    1.78
  -7  19  -1   11.25    1.09
  -7  19  -1   13.93    1.47
   7 -19   1   14.61    1.63
   7 -19   1   10.18    1.58
   7 -19   1    8.78    1.42
   7 -19   1    7.35    1.22
   7 -19   1    9.58    1.36
   7 -19   1    9.76    1.45
  -8  19  -1    0.39    0.88
  -8  19  -1    0.45    0.48
  -8  19  -1   -0.48    0.70
   8 -19   1    0.76    0.65
   8 -19   1    0.22    0.58
   8 -19   1   -0.58    0.87
   8 -19   1    0.53    0.56
   3  18  -1    6.57    1.21
   3  18  -1    5.02    1.28
   3  18  -1    6.88    1.39
  -3 -18   1    4.83    1.12
  -3 -18   1    4.46    1.04
  -3 -18   1    4.79    0.75
   2  18  -1    7.39    1.24
   2  18  -1    7.32    1.44
   2  18  -1    6.54    1.20
  -2 -18   1    3.97    0.97
  -2 -18   1    5.72    0.84
  -2 -18   1    6.69    1.15
   1  18  -1    2.40    0.79
   1  18  -1    3.45    1.00
  -1 -18   1    2.06    0.81
  -1 -18   1    2.29    0.57
  -1 -18   1    2.84    0.85
   0  18  -1   12.15    1.76
   0  18  -1   10.63    1.49
   0  18  -1   10.53    0.56
   0  18  -1   10.54    1.31
   0  18  -1   13.59    1.47
   0 -18   1   11.79    1.59
   0 -18   1   12.10    1.64
   0 -18   1   12.57    1.62
   0 -18   1   13.74    1.22
  -1  18  -1    1.73    0.65
  -1  18  -1    1.97    0.89
  -1  18  -1    1.63    0.80
  -1  18  -1    0.94    0.26
  -1  18  -1    2.12    0.80
   1 -18   1    1.70    0.79
   1 -18   1    0.95    0.60
   1 -18   1    1.31    0.52
   1 -18   1    0.75    0.45
  -2  18  -1    1.51    0.38
  -2  18  -1    0.01    0.52
  -2  18  -1    0.24    0.45
   2 -18   1    0.00    0.59
   2 -18   1   -0.85    0.39
   2 -18   1    0.23    0.46
   2 -18   1    0.40    0.52
  -3  18  -1    2.38    0.62
  -3  18  -1    0.99    0.66
  -3  18  -1    0.65    0.76
   3 -18   1    1.76    0.49
   3 -18   1    1.97    0.83
   3 -18   1    1.70    0.80
   3 -18   1    0.28    0.48
   3 -18   1    2.70    0.90
   3 -18   1    2.38    1.12
  -4  18  -1    1.55    0.50
  -4  18  -1    1.82    0.71
  -4  18  -1    2.24    0.89
   4 -18   1    1.03    0.51
   4 -18   1    1.51    0.66
   4 -18   1    1.29    0.47
   4 -18   1    1.45    0.60
   4 -18   1    0.52    0.85
   4 -18   1    1.47    0.69
  -5  18  -1    3.35    1.06
  -5  18  -1    4.62    0.64
  -5  18  -1    3.10    0.87
   5 -18   1    5.20    1.01
   5 -18   1    2.97    0.71
   5 -18   1    3.83    0.87
   5 -18   1    3.91    1.05
   5 -18   1    2.63    0.81
   5 -18   1    5.85    1.28
  -6  18  -1    1.76    0.77
  -6  18  -1    1.75    0.37
  -6  18  -1    1.70    0.35
  -6  18  -1    2.04    0.83
   6 -18   1   -0.21    0.47
   6 -18   1    1.97    0.66
   6 -18   1    1.05    0.63
   6 -18   1    1.74    0.68
   6 -18   1    2.71    0.84
  -7  18  -1   24.75    2.20
  -7  18  -1   24.48    1.95
   7 -18   1   19.43    1.90
   7 -18   1   26.82    2.05
   7 -18   1   26.84    2.00
   7 -18   1   20.77    1.65
   7 -18   1   22.92    1.92
   7 -18   1   18.55    1.64
  -8  18  -1    6.61    0.97
  -8  18  -1    5.54    1.03
  -8  18  -1    7.63    1.42
   8 -18   1    5.94    1.12
   8 -18   1    5.61    1.08
   8 -18   1    5.79    1.04
   8 -18   1    6.66    1.27
   8 -18   1    4.87    1.02
   8 -18   1    7.96    1.29
  -9  18  -1    0.06    0.81
  -9  18  -1   -0.19    0.46
  -9  18  -1   -0.05    0.67
   9 -18   1   -0.57    0.63
   9 -18   1    1.27    0.73
   9 -18   1    0.80    0.65
   9 -18   1    2.04    0.77
   9 -18   1    0.95    0.55
 -10  18  -1    3.39    0.90
 -10  18  -1    2.99    1.27
 -10  18  -1    4.05    0.97
  10 -18   1    1.20    0.93
  10 -18   1    2.56    0.90
  10 -18   1    2.57    0.90
  10 -18   1    1.62    0.82
  10 -18   1    2.93    0.98
   4  17  -1    0.23    0.59
   4  17  -1    1.10    0.67
  -4 -17   1   -0.31    0.65
  -4 -17   1    0.22    0.32
  -4 -17   1    0.54    0.61
   3  17  -1    3.38    1.06
   3  17  -1    3.99    0.94
   3  17  -1    3.76    1.13
  -3 -17   1    4.07    0.98
  -3 -17   1    3.82    0.68
  -3 -17   1    4.12    1.00
   2  17  -1    1.62    0.73
   2  17  -1    1.16    0.63
   2  17  -1    0.20    0.63
  -2 -17   1    1.50    0.48
  -2 -17   1    1.84    1.08
  -2 -17   1    1.43    0.70
  -2 -17   1    1.43    0.53
   1  17  -1    0.13    0.21
   1  17  -1    0.93    0.78
   1  17  -1    0.95    0.68
   1  17  -1    0.30    0.46
   1  17  -1    0.83    0.57
  -1 -17   1   -0.08    0.49
  -1 -17   1   -0.72    0.71
  -1 -17   1    0.40    0.31
  -1 -17   1    0.89    0.55
   0  17  -1    0.22    0.55
   0  17  -1    0.23    0.40
   0  17  -1    0.51    0.46
   0  17  -1   -0.07    0.21
   0  17  -1    1.46    0.92
   0 -17   1   -0.65    0.37
   0 -17   1    0.06    0.45
   0 -17   1   -0.22    0.38
   0 -17   1    0.16    0.36
  -1  17  -1    2.33    0.70
  -1  17  -1    4.33    1.14
  -1  17  -1    4.16    0.45
  -1  17  -1    2.94    0.72
  -1  17  -1    5.27    1.11
   1 -17   1    5.12    1.04
   1 -17   1    1.59    0.84
   1 -17   1    3.36    0.83
   1 -17   1    4.42    0.92
   1 -17   1    3.98    0.76
  -2  17  -1   -0.13    0.37
  -2  17  -1    1.09    0.67
  -2  17  -1    1.57    0.86
  -2  17  -1    1.14    0.54
   2 -17   1    0.56    0.33
   2 -17   1    0.27    0.40
   2 -17   1    1.14    0.58
   2 -17   1    1.07    0.55
   2 -17   1    1.83    0.69
   2 -17   1    0.91    0.64
  -3  17  -1    5.22    0.78
  -3  17  -1    5.33    1.04
  -3  17  -1    5.05    0.93
  -3  17  -1    4.27    1.08
   3 -17   1    4.77    1.07
   3 -17   1    5.22    1.05
   3 -17   1    3.95    0.64
   3 -17   1    5.17    0.98
   3 -17   1    5.03    0.90
   3 -17   1    4.86    1.38
  -4  17  -1    3.96    0.82
  -4  17  -1    3.55    0.95
  -4  17  -1    3.56    0.83
  -4  17  -1    3.99    0.98
   4 -17   1    5.35    1.17
   4 -17   1    5.11    1.01
   4 -17   1    4.19    0.71
   4 -17   1    3.27    0.77
   4 -17   1    4.80    0.92
   4 -17   1    4.09    0.95
  -5  17  -1    0.90    0.66
  -5  17  -1    1.55    0.41
   5 -17   1    1.08    0.81
   5 -17   1    1.61    0.64
   5 -17   1    1.77    0.77
   5 -17   1    0.73    0.77
   5 -17   1    2.22    0.62
   5 -17   1    2.01    0.68
  -6  17  -1    1.63    0.32
  -6  17  -1    1.98    0.68
  -6  17  -1    1.98    0.33
  -6  17  -1    3.30    1.00
   6 -17   1    1.63    0.61
   6 -17   1    1.54    0.64
   6 -17   1    1.81    0.63
   6 -17   1    0.84    0.66
   6 -17   1    2.38    0.73
   6 -17   1    1.06    0.63
  -7  17  -1   15.43    1.49
  -7  17  -1   10.96    1.63
   7 -17   1    8.70    1.21
   7 -17   1   14.02    1.47
   7 -17   1   11.83    1.35
   7 -17   1   11.67    1.54
   7 -17   1   11.33    1.43
   7 -17   1   12.96    1.32
  -8  17  -1    8.23    1.42
  -8  17  -1    9.53    1.47
   8 -17   1   10.09    1.40
   8 -17   1   10.92    1.41
   8 -17   1   10.23    1.43
   8 -17   1    9.20    1.44
   8 -17   1   10.12    1.35
   8 -17   1    9.86    1.39
  -9  17  -1    0.65    0.53
  -9  17  -1    1.11    0.66
  -9  17  -1   -1.09    0.65
   9 -17   1    2.15    0.76
   9 -17   1    0.77    0.42
   9 -17   1    1.09    0.56
   9 -17   1    0.82    0.55
   9 -17   1    0.70    0.69
 -10  17  -1    2.27    0.92
 -10  17  -1    1.60    0.76
 -10  17  -1    1.40    0.60
  10 -17   1    1.24    0.70
  10 -17   1    1.56    0.71
  10 -17   1    0.79    0.88
  10 -17   1    1.13    0.72
  10 -17   1    1.78    0.75
 -11  17  -1   -0.25    0.44
 -11  17  -1   -0.79    0.56
  11 -17   1   -1.98    0.67
  11 -17   1   -0.49    0.32
  11 -17   1   -0.64    0.44
  11 -17   1   -0.15    0.28
  11 -17   1    0.65    0.66
   5  16  -1    2.75    0.87
   5  16  -1    1.93    0.95
   5  16  -1    2.56    0.92
  -5 -16   1    1.70    0.40
  -5 -16   1    1.78    0.70
  -5 -16   1    1.34    0.55
  -5 -16   1    1.90    0.71
   4  16  -1    1.25    0.63
   4  16  -1    1.04    0.59
   4  16  -1    0.89    0.71
  -4 -16   1    1.60    0.44
  -4 -16   1    2.45    0.73
  -4 -16   1    2.12    0.82
   3  16  -1    2.68    0.81
   3  16  -1    0.86    0.56
   3  16  -1    1.29    0.77
  -3 -16   1    1.43    0.70
  -3 -16   1    2.62    0.82
  -3 -16   1    1.15    0.75
  -3 -16   1    1.56    0.45
   2  16  -1    0.21    0.60
   2  16  -1    0.97    0.62
   2  16  -1   -0.30    0.43
   2  16  -1    0.90    0.59
   2  16  -1   -0.22    0.43
  -2 -16   1   -0.30    0.26
  -2 -16   1   -0.50    0.37
  -2 -16   1   -0.38    0.25
   1  16  -1    0.39    0.45
   1  16  -1    0.29    0.51
   1  16  -1   -0.15    0.47
   1  16  -1    0.75    0.60
   1  16  -1    0.13    0.19
   1  16  -1   -0.63    0.28
  -1 -16   1    0.10    0.62
  -1 -16   1    0.90    0.54
  -1 -16   1    0.09    0.31
  -1 -16   1   -0.50    0.24
  -1 -16   1   -0.46    0.33
   0  16  -1    5.97    1.02
   0  16  -1    7.23    1.30
   0  16  -1    7.26    1.10
   0  16  -1    6.34    0.54
   0  16  -1    5.49    0.93
   0  16  -1    5.97    1.04
   0 -16   1    7.20    1.10
   0 -16   1    5.01    1.05
   0 -16   1    5.71    1.02
   0 -16   1    4.81    1.08
   0 -16   1    5.85    0.83
   0 -16   1    7.08    1.17
  -1  16  -1   18.93    0.88
  -1  16  -1   20.50    1.59
  -1  16  -1   18.42    1.64
  -1  16  -1   20.48    1.40
  -1  16  -1   20.70    1.82
  -1  16  -1   20.70    1.68
   1 -16   1   25.63    1.75
   1 -16   1   19.24    1.61
   1 -16   1   17.14    1.82
   1 -16   1   20.30    1.43
   1 -16   1   20.76    1.67
  -2  16  -1    7.75    0.93
  -2  16  -1    5.44    1.01
  -2  16  -1    8.79    1.27
  -2  16  -1    4.92    1.06
  -2  16  -1    7.27    1.16
   2 -16   1    6.62    1.10
   2 -16   1    7.59    1.22
   2 -16   1    7.50    1.30
   2 -16   1    5.71    1.00
   2 -16   1    6.48    0.93
   2 -16   1    7.80    0.70
   2 -16   1    6.35    1.14
  -3  16  -1    1.31    0.74
  -3  16  -1    3.69    0.85
  -3  16  -1    3.08    0.74
  -3  16  -1    3.81    0.84
  -3  16  -1    3.02    0.60
   3 -16   1    2.62    0.79
   3 -16   1    2.52    0.82
   3 -16   1    2.40    0.65
   3 -16   1    2.38    0.79
   3 -16   1    2.90    0.81
   3 -16   1    2.70    0.55
   3 -16   1    2.57    0.73
  -4  16  -1    3.83    0.97
  -4  16  -1    2.79    0.74
  -4  16  -1    3.05    0.74
  -4  16  -1    1.66    0.90
  -4  16  -1    2.35    0.51
   4 -16   1    2.53    0.63
   4 -16   1    2.18    0.88
   4 -16   1    2.09    0.66
   4 -16   1    2.34    0.65
   4 -16   1    1.95    0.75
   4 -16   1    2.25    0.78
  -5  16  -1    1.11    0.36
  -5  16  -1    0.13    0.46
  -5  16  -1    1.19    0.48
  -5  16  -1    0.98    0.45
  -5  16  -1    1.59    0.64
   5 -16   1    0.57    0.52
   5 -16   1    1.36    0.66
   5 -16   1    0.94    0.47
   5 -16   1    1.83    0.61
   5 -16   1   -0.30    0.40
   5 -16   1    1.90    0.60
   5 -16   1    1.01    0.54
  -6  16  -1   -0.08    0.14
  -6  16  -1    0.72    0.69
  -6  16  -1    0.12    0.18
  -6  16  -1   -0.13    0.45
  -6  16  -1   -1.02    0.41
  -6  16  -1   -0.36    0.35
   6 -16   1   -0.41    0.48
   6 -16   1   -0.83    0.29
   6 -16   1   -0.40    0.35
   6 -16   1    0.05    0.32
   6 -16   1   -0.35    0.35
   6 -16   1   -0.27    0.30
  -7  16  -1    2.16    0.78
  -7  16  -1    1.16    0.58
   7 -16   1    2.34    0.77
   7 -16   1    2.69    0.82
   7 -16   1    2.21    0.61
   7 -16   1    0.67    0.54
   7 -16   1    0.73    0.50
   7 -16   1    1.46    0.62
  -8  16  -1    9.00    1.35
  -8  16  -1    9.82    1.46
   8 -16   1    8.74    1.24
   8 -16   1    8.30    1.30
   8 -16   1    7.90    1.17
   8 -16   1    9.20    1.03
   8 -16   1   10.88    1.26
   8 -16   1    8.51    1.22
  -9  16  -1   -0.12    0.61
  -9  16  -1   -0.41    0.47
  -9  16  -1   -0.05    0.37
   9 -16   1   -0.39    0.28
   9 -16   1    0.69    0.50
   9 -16   1    0.02    0.55
   9 -16   1    0.37    0.51
   9 -16   1    0.34    0.64
   9 -16   1   -0.36    0.37
 -10  16  -1    4.60    1.12
 -10  16  -1    4.46    1.07
 -10  16  -1    2.91    0.72
  10 -16   1    2.61    0.90
  10 -16   1    2.27    0.65
  10 -16   1    3.95    0.89
  10 -16   1    3.86    0.95
  10 -16   1    3.74    0.90
 -11  16  -1    0.23    0.70
 -11  16  -1    0.21    0.56
 -11  16  -1   -0.14    0.40
  11 -16   1   -0.03    0.39
  11 -16   1    0.27    0.36
  11 -16   1    0.21    0.44
  11 -16   1    0.23    0.61
  11 -16   1   -1.88    0.62
 -12  16  -1    1.57    0.75
 -12  16  -1    2.37    0.72
  12 -16   1    0.38    0.45
  12 -16   1    2.19    0.76
  12 -16   1    2.42    0.73
  12 -16   1    1.18    0.85
  12 -16   1    0.81    0.66
   7  15  -1    1.09    0.78
   7  15  -1    1.23    0.73
   7  15  -1    0.42    0.63
   7  15  -1    1.72    1.01
  -7 -15   1    1.66    0.34
  -7 -15   1    3.06    0.81
  -7 -15   1    4.45    0.84
   6  15  -1    3.62    1.16
   6  15  -1    4.08    1.11
   6  15  -1    3.36    0.92
   6  15  -1    4.01    1.00
  -6 -15   1    4.79    1.77
  -6 -15   1    3.20    0.46
  -6 -15   1    2.19    0.50
  -6 -15   1    3.20    0.88
   5  15  -1    0.20    0.58
   5  15  -1   -0.17    0.57
   5  15  -1   -0.08    0.32
   5  15  -1   -0.26    0.56
  -5 -15   1    0.15    0.38
  -5 -15   1   -0.49    0.22
  -5 -15   1   -0.73    0.32
  -5 -15   1    0.87    0.53
   4  15  -1    4.83    1.12
   4  15  -1    2.64    0.91
   4  15  -1    4.16    0.93
  -4 -15   1    4.62    0.94
  -4 -15   1    5.09    0.65
  -4 -15   1    3.15    0.76
  -4 -15   1    5.11    1.00
   3  15  -1    0.22    0.58
   3  15  -1   -0.58    0.25
   3  15  -1   -0.64    0.38
   3  15  -1    0.53    0.58
   3  15  -1   -0.23    0.30
   3  15  -1   -0.12    0.23
  -3 -15   1   -0.25    0.22
  -3 -15   1   -0.33    0.42
  -3 -15   1   -0.28    0.62
  -3 -15   1   -0.53    0.35
   2  15  -1    0.06    0.57
   2  15  -1    0.93    0.28
   2  15  -1    1.54    0.65
   2  15  -1    1.84    0.68
   2  15  -1    1.78    0.81
  -2 -15   1    0.85    0.70
  -2 -15   1    1.44    0.71
  -2 -15   1    1.00    0.64
  -2 -15   1    0.94    0.47
  -2 -15   1    0.80    0.37
  -2 -15   1    0.17    0.46
   1  15  -1    8.05    2.00
   1  15  -1    9.07    1.13
   1  15  -1    9.74    1.45
   1  15  -1   10.88    1.21
   1  15  -1    9.70    0.66
   1  15  -1   11.79    1.20
  -1 -15   1    7.73    1.34
  -1 -15   1   10.89    1.21
  -1 -15   1    9.03    1.32
  -1 -15   1   12.09    0.97
  -1 -15   1    8.75    1.31
  -1 -15   1    9.63    1.09
   0  15  -1    0.29    0.45
   0  15  -1   -0.10    0.43
   0  15  -1    0.44    0.22
   0  15  -1    0.18    0.36
   0  15  -1    0.30    0.38
   0  15  -1    0.18    0.55
   0 -15   1    0.18    0.31
   0 -15   1   -0.11    0.55
   0 -15   1    0.65    0.35
   0 -15   1   -0.20    0.37
   0 -15   1    0.53    0.42
   0 -15   1    0.42    0.48
  -1  15  -1   13.29    1.33
  -1  15  -1   12.08    1.08
  -1  15  -1   13.59    1.27
  -1  15  -1   14.09    1.56
  -1  15  -1   13.57    1.26
   1 -15   1   12.56    1.34
   1 -15   1   13.74    1.29
   1 -15   1   11.83    1.19
   1 -15   1   12.08    0.70
   1 -15   1   12.60    1.36
   1 -15   1   12.52    1.07
  -2  15  -1    6.49    0.84
  -2  15  -1    5.05    1.05
  -2  15  -1    6.55    1.04
  -2  15  -1    5.69    1.01
  -2  15  -1    5.16    0.93
   2 -15   1    8.38    0.95
   2 -15   1    4.21    0.91
   2 -15   1    6.34    0.65
   2 -15   1    5.88    0.98
   2 -15   1    4.88    0.91
   2 -15   1    3.78    0.95
   2 -15   1    5.37    1.00
  -3  15  -1    4.67    0.84
  -3  15  -1    4.57    0.67
  -3  15  -1    4.46    0.86
  -3  15  -1    5.67    1.10
  -3  15  -1    4.94    0.89
   3 -15   1    4.37    0.95
   3 -15   1    4.13    0.84
   3 -15   1    4.59    0.80
   3 -15   1    4.87    0.95
   3 -15   1    3.73    0.89
   3 -15   1    3.91    0.81
   3 -15   1    3.54    0.62
  -4  15  -1   16.22    0.96
  -4  15  -1   16.54    1.28
  -4  15  -1   15.22    1.54
  -4  15  -1   17.06    1.50
   4 -15   1   16.25    1.46
   4 -15   1   16.84    1.21
   4 -15   1   16.88    1.47
   4 -15   1   16.59    1.38
   4 -15   1   16.20    1.36
   4 -15   1   16.29    1.58
   4 -15   1   17.93    1.87
  -5  15  -1    8.64    1.16
  -5  15  -1    7.26    1.22
  -5  15  -1    8.28    0.93
  -5  15  -1    7.67    0.61
  -5  15  -1    7.09    1.00
   5 -15   1    5.79    0.95
   5 -15   1    8.58    1.15
   5 -15   1    7.80    0.90
   5 -15   1    7.71    1.19
   5 -15   1    8.00    1.16
   5 -15   1    7.74    1.08
  -6  15  -1    1.33    0.44
  -6  15  -1    0.65    0.19
  -6  15  -1    0.79    0.46
  -6  15  -1    0.82    0.18
  -6  15  -1    1.53    0.53
  -6  15  -1    1.68    0.69
   6 -15   1    0.72    0.43
   6 -15   1    1.34    0.59
   6 -15   1    1.27    0.52
   6 -15   1    0.97    0.43
   6 -15   1    1.80    0.65
   6 -15   1    0.42    0.40
  -7  15  -1    0.35    0.53
  -7  15  -1    0.34    0.37
  -7  15  -1   -0.10    0.35
   7 -15   1   -0.09    0.34
   7 -15   1   -1.16    0.40
   7 -15   1    0.76    0.46
   7 -15   1   -0.16    0.35
   7 -15   1   -0.53    0.38
  -8  15  -1    5.30    0.90
  -8  15  -1    6.23    1.08
  -8  15  -1    8.37    1.38
  -8  15  -1    6.75    0.95
   8 -15   1    7.09    1.13
   8 -15   1    7.04    1.02
   8 -15   1    5.97    1.21
   8 -15   1    6.28    1.07
   8 -15   1    7.22    1.22
   8 -15   1    5.78    1.03
  -9  15  -1    0.66    0.45
  -9  15  -1    1.51    0.62
  -9  15  -1   -0.55    0.48
   9 -15   1    1.36    0.55
   9 -15   1   -0.05    0.28
   9 -15   1    0.41    0.46
   9 -15   1   -0.51    0.37
   9 -15   1    1.05    0.50
   9 -15   1   -0.04    0.59
 -10  15  -1   13.76    1.49
 -10  15  -1    8.15    1.19
  10 -15   1    7.79    1.16
  10 -15   1    7.06    1.20
  10 -15   1    7.72    1.18
  10 -15   1    7.44    1.05
  10 -15   1    9.71    1.36
 -11  15  -1   11.90    1.61
 -11  15  -1   11.87    1.34
  11 -15   1    8.22    1.29
  11 -15   1    8.36    1.21
  11 -15   1    9.67    1.39
  11 -15   1   10.17    1.15
  11 -15   1    7.75    1.26
 -12  15  -1    0.28    0.53
 -12  15  -1   -0.38    0.62
 -12  15  -1    0.53    0.48
  12 -15   1    0.15    0.41
  12 -15   1   -0.10    0.56
  12 -15   1    1.07    0.64
  12 -15   1   -0.52    0.33
  12 -15   1   -1.75    0.54
   8  14  -1    3.59    1.12
   8  14  -1    1.93    0.61
   8  14  -1    2.06    0.98
   8  14  -1    1.84    1.00
  -8 -14   1    2.54    0.70
  -8 -14   1    2.66    0.70
   7  14  -1    0.90    0.73
   7  14  -1    0.77    0.72
   7  14  -1    0.63    0.50
   7  14  -1    2.59    0.89
   7  14  -1    1.51    0.99
  -7 -14   1    1.31    0.34
  -7 -14   1    1.91    0.70
  -7 -14   1    1.03    0.67
  -7 -14   1    0.84    0.21
   6  14  -1    3.82    1.04
   6  14  -1    5.96    1.23
   6  14  -1    3.92    1.02
   6  14  -1    5.08    1.02
   6  14  -1    4.34    0.96
  -6 -14   1    3.24    0.89
  -6 -14   1    6.65    1.07
  -6 -14   1    3.84    0.48
  -6 -14   1    3.01    0.53
   5  14  -1    0.11    0.37
   5  14  -1    0.19    0.61
   5  14  -1    0.09    0.39
   5  14  -1   -0.35    0.47
   5  14  -1   -0.41    0.38
  -5 -14   1    0.97    0.52
  -5 -14   1   -0.01    0.31
  -5 -14   1   -0.08    0.34
  -5 -14   1   -0.92    0.34
   4  14  -1    5.16    1.05
   4  14  -1    6.22    1.11
   4  14  -1    4.39    0.98
   4  14  -1    7.39    1.18
   4  14  -1    5.77    1.03
  -4 -14   1    6.08    0.99
  -4 -14   1    4.43    1.16
  -4 -14   1    7.85    1.28
  -4 -14   1    5.63    0.64
  -4 -14   1    5.71    1.03
   3  14  -1    3.50    0.50
   3  14  -1    4.11    0.92
   3  14  -1    4.59    0.91
   3  14  -1    4.21    0.93
   3  14  -1    4.88    1.00
  -3 -14   1    4.63    0.64
  -3 -14   1    5.72    1.03
  -3 -14   1    2.91    0.82
  -3 -14   1    6.13    1.14
  -3 -14   1    4.00    1.03
  -3 -14   1    4.49    0.92
   2  14  -1   22.22    1.63
   2  14  -1   18.01    1.51
   2  14  -1   18.40    1.69
   2  14  -1   19.78    0.97
   2  14  -1   16.86    1.55
  -2 -14   1   20.11    1.19
  -2 -14   1   20.13    1.57
  -2 -14   1   20.89    1.64
  -2 -14   1   19.10    1.46
  -2 -14   1   15.29    2.88
  -2 -14   1   18.26    2.86
   1  14  -1    7.62    0.59
   1  14  -1    9.03    1.33
   1  14  -1    7.01    1.08
   1  14  -1    7.79    1.14
   1  14  -1    6.52    0.99
  -1 -14   1    7.97    1.27
  -1 -14   1    7.52    1.06
  -1 -14   1    7.08    1.06
  -1 -14   1    6.58    1.06
  -1 -14   1    7.56    1.26
  -1 -14   1    8.05    0.80
   0  14  -1    3.06    0.78
   0  14  -1    2.96    0.72
   0  14  -1    4.58    1.01
   0  14  -1    3.23    0.72
   0  14  -1    3.00    0.40
   0 -14   1    3.49    0.85
   0 -14   1    4.13    0.88
   0 -14   1    3.80    0.78
   0 -14   1    3.93    0.66
   0 -14   1    3.40    0.79
   0 -14   1    3.12    0.90
  -1  14  -1    6.68    1.00
  -1  14  -1    6.76    1.19
  -1  14  -1    8.77    1.15
  -1  14  -1    6.20    0.95
   1 -14   1    7.52    0.59
   1 -14   1    7.81    0.84
   1 -14   1    7.36    1.14
   1 -14   1    6.01    0.94
   1 -14   1    8.83    1.21
   1 -14   1    8.14    1.24
   1 -14   1    7.32    1.00
  -2  14  -1   38.49    2.26
  -2  14  -1   32.53    1.89
  -2  14  -1   32.77    1.90
  -2  14  -1   31.46    1.52
  -2  14  -1   30.41    1.72
   2 -14   1   34.04    1.91
   2 -14   1   33.32    1.40
   2 -14   1   32.13    2.10
   2 -14   1   33.53    1.92
   2 -14   1   32.62    1.99
   2 -14   1   32.14    1.93
   2 -14   1   32.87    1.71
  -3  14  -1   11.15    1.10
  -3  14  -1   10.56    1.08
  -3  14  -1   11.84    0.89
  -3  14  -1   12.42    1.35
  -3  14  -1   11.91    1.21
   3 -14   1   12.16    1.39
   3 -14   1   12.94    1.27
   3 -14   1   12.52    0.98
   3 -14   1   11.17    1.10
   3 -14   1    9.74    1.05
   3 -14   1   10.04    1.16
   3 -14   1   10.78    1.13
  -4  14  -1    9.31    1.30
  -4  14  -1    9.52    0.71
  -4  14  -1    9.30    1.04
  -4  14  -1    8.97    1.17
  -4  14  -1   10.46    1.02
   4 -14   1   10.93    1.12
   4 -14   1    7.49    1.18
   4 -14   1    8.36    1.22
   4 -14   1   10.53    1.02
   4 -14   1    8.10    1.49
   4 -14   1   10.23    1.10
   4 -14   1    7.94    1.12
  -5  14  -1    6.12    1.02
  -5  14  -1    5.09    1.02
  -5  14  -1    5.73    0.82
  -5  14  -1    6.05    0.51
  -5  14  -1    6.33    0.94
   5 -14   1    6.71    1.04
   5 -14   1    6.32    1.01
   5 -14   1    7.24    1.13
   5 -14   1    6.20    0.88
   5 -14   1    5.83    1.01
   5 -14   1    5.16    0.89
  -6  14  -1    0.22    0.41
  -6  14  -1    0.12    0.34
  -6  14  -1   -0.08    0.27
  -6  14  -1    0.04    0.09
  -6  14  -1   -0.68    0.41
   6 -14   1   -0.11    0.25
   6 -14   1   -0.34    0.39
   6 -14   1    0.11    0.43
   6 -14   1   -0.21    0.26
   6 -14   1   -0.06    0.31
   6 -14   1   -0.60    0.31
  -7  14  -1    8.94    1.27
  -7  14  -1   11.56    1.50
  -7  14  -1    9.07    1.18
  -7  14  -1    8.39    1.54
   7 -14   1    7.28    1.04
   7 -14   1    7.91    1.07
   7 -14   1    9.51    1.21
   7 -14   1    8.28    1.11
   7 -14   1    8.69    1.23
   7 -14   1    8.94    1.22
  -8  14  -1   16.09    1.56
  -8  14  -1   16.27    1.28
  -8  14  -1   16.20    1.40
  -8  14  -1   16.64    1.23
   8 -14   1   16.28    1.45
   8 -14   1   16.17    1.39
   8 -14   1   14.87    1.37
   8 -14   1   13.83    1.15
   8 -14   1   15.20    1.39
  -9  14  -1    2.52    0.71
  -9  14  -1    2.91    0.61
  -9  14  -1    2.08    0.65
  -9  14  -1    3.31    0.71
  -9  14  -1    1.92    0.80
   9 -14   1    2.59    0.72
   9 -14   1    1.98    0.74
   9 -14   1    2.45    0.75
   9 -14   1    2.26    0.62
   9 -14   1    2.84    0.68
   9 -14   1    2.93    0.74
 -10  14  -1   12.16    1.29
 -10  14  -1   12.28    1.12
 -10  14  -1   14.78    1.47
 -10  14  -1   11.02    1.20
  10 -14   1   12.42    1.15
  10 -14   1   10.09    1.37
  10 -14   1   16.90    2.93
  10 -14   1   11.01    1.38
  10 -14   1   15.06    1.44
  10 -14   1    9.34    1.27
 -11  14  -1   15.54    1.39
 -11  14  -1   13.26    1.51
 -11  14  -1   18.45    2.89
  11 -14   1   15.00    1.52
  11 -14   1   15.90    1.48
  11 -14   1   17.71    1.64
  11 -14   1   14.98    1.29
  11 -14   1   12.07    1.47
 -12  14  -1   -1.34    0.48
 -12  14  -1    0.23    0.55
  12 -14   1   -0.65    0.45
  12 -14   1    0.08    0.41
  12 -14   1   -0.25    0.38
 -13  14  -1    2.25    0.74
 -13  14  -1    0.77    0.65
 -13  14  -1    1.15    0.63
  13 -14   1    0.12    0.50
  13 -14   1    0.67    0.65
   8  13  -1   -0.21    0.53
   8  13  -1   -0.62    0.65
   8  13  -1   -0.59    0.45
   8  13  -1    0.38    0.82
   8  13  -1    1.18    0.67
  -8 -13   1    0.40    0.44
  -8 -13   1   -0.57    0.50
  -8 -13   1    0.35    0.15
  -8 -13   1    0.51    0.20
   7  13  -1   -0.08    0.47
   7  13  -1   -0.18    0.47
   7  13  -1   -0.42    0.62
  -7 -13   1   -1.18    0.41
  -7 -13   1   -0.21    0.16
  -7 -13   1   -0.40    0.24
  -7 -13   1   -0.15    0.44
   6  13  -1    1.51    0.81
   6  13  -1    2.77    0.71
   6  13  -1    2.00    0.78
   6  13  -1    2.82    0.84
   6  13  -1    1.13    0.69
  -6 -13   1    1.86    0.43
  -6 -13   1    3.34    0.85
  -6 -13   1    1.60    0.32
  -6 -13   1    2.39    0.69
   5  13  -1    1.86    0.66
   5  13  -1    1.62    0.67
   5  13  -1    0.10    0.46
   5  13  -1    1.01    0.60
   5  13  -1    1.18    0.49
   5  13  -1    0.82    0.66
  -5 -13   1    1.76    0.43
  -5 -13   1    1.20    0.74
  -5 -13   1    0.50    0.34
  -5 -13   1    2.54    0.76
  -5 -13   1    0.79    0.72
  -5 -13   1    2.40    0.78
  -5 -13   1    1.17    0.66
   4  13  -1    4.61    1.00
   4  13  -1    3.59    0.52
   4  13  -1    4.86    1.02
   4  13  -1    4.07    0.92
   4  13  -1    2.88    0.71
   4  13  -1    3.65    0.79
   4  13  -1    2.84    0.75
  -4 -13   1    4.05    0.99
  -4 -13   1    4.25    0.95
  -4 -13   1    4.69    0.87
  -4 -13   1    4.48    0.92
  -4 -13   1    4.32    0.57
  -4 -13   1    3.57    0.93
   3  13  -1   30.15    1.99
   3  13  -1   31.14    1.31
   3  13  -1   31.82    2.16
   3  13  -1   29.83    1.82
   3  13  -1   31.74    1.93
  -3 -13   1   29.20    1.90
  -3 -13   1   36.36    2.22
  -3 -13   1   32.20    1.40
  -3 -13   1   31.94    1.95
  -3 -13   1   35.24    1.91
  -3 -13   1   31.33    2.24
   2  13  -1   51.02    2.61
   2  13  -1   53.12    2.41
   2  13  -1   47.19    2.30
   2  13  -1   46.64    1.55
   2  13  -1   47.97    2.41
  -2 -13   1   49.45    2.45
  -2 -13   1   48.22    1.81
  -2 -13   1   51.28    2.40
  -2 -13   1   50.84    2.30
  -2 -13   1   47.76    2.63
  -2 -13   1   49.62    2.52
   1  13  -1    5.29    0.86
   1  13  -1    6.04    0.95
   1  13  -1    6.22    0.54
   1  13  -1    5.00    0.94
   1  13  -1    4.87    0.93
  -1 -13   1    5.28    0.69
  -1 -13   1    5.91    1.04
  -1 -13   1    6.02    0.94
  -1 -13   1    5.26    0.90
  -1 -13   1    4.90    0.82
  -1 -13   1    4.60    0.91
   0  13  -1    5.28    0.87
   0  13  -1    6.06    0.89
   0  13  -1    5.78    1.02
   0  13  -1    4.98    0.87
   0 -13   1    5.88    0.74
   0 -13   1    6.76    1.10
   0 -13   1    4.04    0.77
   0 -13   1    6.38    1.01
   0 -13   1    4.95    1.00
   0 -13   1    5.70    0.93
  -1  13  -1    4.94    0.94
  -1  13  -1    5.54    0.86
  -1  13  -1    6.32    0.94
  -1  13  -1    5.69    0.90
   1 -13   1    7.01    1.10
   1 -13   1    5.56    0.75
   1 -13   1    6.11    0.93
   1 -13   1    5.58    0.90
   1 -13   1    5.64    0.53
   1 -13   1    6.15    0.95
   1 -13   1    5.82    1.01
  -2  13  -1    0.51    0.41
  -2  13  -1    0.98    0.50
  -2  13  -1    0.63    0.34
  -2  13  -1    0.63    0.35
   2 -13   1    0.59    0.37
   2 -13   1    0.64    0.48
   2 -13   1    0.80    0.46
   2 -13   1    0.26    0.26
   2 -13   1   -0.11    0.34
   2 -13   1    0.41    0.31
   2 -13   1    0.61    0.34
  -3  13  -1   73.92    3.05
  -3  13  -1   74.11    2.67
  -3  13  -1   75.44    2.18
  -3  13  -1   76.11    2.81
  -3  13  -1   75.78    2.78
   3 -13   1   75.37    2.98
   3 -13   1   75.18    2.77
   3 -13   1   76.60    2.87
   3 -13   1   68.13    2.92
   3 -13   1   74.75    2.63
   3 -13   1   74.16    2.74
   3 -13   1   75.74    2.39
  -4  13  -1   -0.13    0.24
  -4  13  -1    0.26    0.31
  -4  13  -1    0.27    0.51
  -4  13  -1    0.24    0.22
  -4  13  -1    0.52    0.25
   4 -13   1    0.29    0.33
   4 -13   1   -0.01    0.37
   4 -13   1    0.30    0.30
   4 -13   1   -0.13    0.27
   4 -13   1   -0.45    0.33
   4 -13   1    0.18    0.36
  -5  13  -1    2.09    0.54
  -5  13  -1    1.46    0.29
  -5  13  -1    1.92    0.63
  -5  13  -1    0.69    0.56
  -5  13  -1    2.18    0.57
   5 -13   1    2.42    0.59
   5 -13   1    1.14    0.50
   5 -13   1    1.16    0.50
   5 -13   1    1.61    0.56
   5 -13   1    2.41    0.57
   5 -13   1    2.06    0.65
  -6  13  -1   -0.01    0.39
  -6  13  -1   -0.19    0.30
  -6  13  -1    0.91    0.43
  -6  13  -1   -0.08    0.38
   6 -13   1    0.09    0.23
   6 -13   1    0.03    0.34
   6 -13   1    0.26    0.40
   6 -13   1   -0.47    0.40
  -7  13  -1   12.47    1.09
  -7  13  -1   11.47    1.01
  -7  13  -1   13.59    1.84
  -7  13  -1   12.22    1.16
   7 -13   1   11.22    1.06
   7 -13   1   12.31    1.22
   7 -13   1   13.26    1.22
   7 -13   1   13.04    1.28
   7 -13   1   10.50    1.11
  -8  13  -1   20.39    1.59
  -8  13  -1   22.38    1.74
  -8  13  -1   21.80    1.52
  -8  13  -1   20.62    1.39
   8 -13   1   21.63    1.59
   8 -13   1   23.58    1.47
   8 -13   1   22.35    1.65
   8 -13   1   20.63    1.50
   8 -13   1   22.38    1.57
  -9  13  -1    2.85    0.67
  -9  13  -1    2.58    0.80
  -9  13  -1    2.50    0.78
  -9  13  -1    3.59    0.68
   9 -13   1    1.17    0.49
   9 -13   1    2.58    0.69
   9 -13   1    2.58    0.71
   9 -13   1    3.28    0.78
   9 -13   1    3.04    0.73
 -10  13  -1    3.08    0.86
 -10  13  -1    4.31    0.75
 -10  13  -1    4.29    1.00
 -10  13  -1    4.13    0.83
 -10  13  -1    4.30    0.77
  10 -13   1    4.66    0.88
  10 -13   1    4.02    0.83
  10 -13   1    2.67    0.67
  10 -13   1    3.69    0.79
 -11  13  -1    6.62    1.06
 -11  13  -1    6.35    1.07
 -11  13  -1    8.51    1.24
 -11  13  -1    6.09    0.90
  11 -13   1    6.92    1.12
  11 -13   1    5.60    1.02
  11 -13   1    3.41    0.75
  11 -13   1    6.28    1.11
  11 -13   1    5.30    1.04
 -12  13  -1    0.09    0.42
 -12  13  -1    0.36    0.41
 -12  13  -1    0.54    0.48
  12 -13   1    0.40    0.47
  12 -13   1    0.53    0.56
  12 -13   1    0.27    0.44
  12 -13   1    0.26    0.56
 -13  13  -1    1.19    0.67
 -13  13  -1    1.58    0.63
 -13  13  -1    1.10    0.68
  13 -13   1    1.10    0.57
  13 -13   1    2.03    0.69
  13 -13   1   -0.19    0.44
  13 -13   1    0.24    0.43
  13 -13   1    0.36    0.58
   9  12  -1    1.38    0.70
   9  12  -1    0.56    0.77
   9  12  -1    2.47    1.38
   9  12  -1    0.50    0.62
   9  12  -1    2.01    0.64
  -9 -12   1    1.46    0.64
  -9 -12   1    2.77    0.79
   8  12  -1    1.09    0.68
   8  12  -1    0.79    0.77
   8  12  -1   -1.08    0.47
   8  12  -1    0.13    0.63
   8  12  -1   -0.19    0.31
  -8 -12   1   -0.07    0.46
  -8 -12   1   -0.09    0.14
  -8 -12   1   -0.28    0.21
  -8 -12   1    0.72    0.54
   7  12  -1   -0.54    0.45
   7  12  -1   -0.41    0.49
   7  12  -1    0.22    0.44
   7  12  -1   -0.73    0.56
   7  12  -1   -0.44    0.27
  -7 -12   1   -0.22    0.15
  -7 -12   1   -0.14    0.32
  -7 -12   1   -0.49    0.21
  -7 -12   1   -0.30    0.27
   6  12  -1    3.88    0.90
   6  12  -1    3.89    0.85
   6  12  -1    3.60    0.92
   6  12  -1    3.45    0.81
   6  12  -1    2.76    0.72
   6  12  -1    2.47    0.78
  -6 -12   1    4.53    0.89
  -6 -12   1    3.31    0.93
  -6 -12   1    2.87    0.46
  -6 -12   1    4.32    1.12
  -6 -12   1    5.41    0.93
  -6 -12   1    3.91    0.85
   5  12  -1   25.48    1.91
   5  12  -1   25.44    1.98
   5  12  -1   25.64    1.81
   5  12  -1   22.03    1.58
   5  12  -1   23.66    1.65
   5  12  -1   27.16    1.95
  -5 -12   1   25.12    1.71
  -5 -12   1   25.89    1.88
  -5 -12   1   24.83    1.61
  -5 -12   1   25.35    2.14
  -5 -12   1   22.58    1.78
  -5 -12   1   25.75    1.28
   4  12  -1   -0.46    0.40
   4  12  -1   -0.03    0.35
   4  12  -1   -0.77    0.38
   4  12  -1    0.33    0.47
   4  12  -1   -0.07    0.23
   4  12  -1   -0.38    0.44
  -4 -12   1   -0.04    0.36
  -4 -12   1   -0.56    0.29
  -4 -12   1   -0.23    0.20
  -4 -12   1    0.05    0.41
  -4 -12   1    0.58    0.41
   3  12  -1   20.07    1.57
   3  12  -1   20.95    1.04
   3  12  -1   20.43    1.55
   3  12  -1   21.44    1.73
   3  12  -1   19.39    1.42
   3  12  -1   19.35    1.65
  -3 -12   1   21.10    1.62
  -3 -12   1   18.41    1.36
  -3 -12   1   23.13    1.81
  -3 -12   1   19.79    1.44
  -3 -12   1   21.99    1.60
   2  12  -1    4.22    0.91
   2  12  -1    4.33    0.82
   2  12  -1    4.54    0.83
   2  12  -1    4.15    0.48
   2  12  -1    4.98    0.89
  -2 -12   1    3.29    0.91
  -2 -12   1    3.71    0.88
  -2 -12   1    3.56    0.75
  -2 -12   1    3.86    0.56
  -2 -12   1    3.88    0.79
  -2 -12   1    3.87    0.74
   1  12  -1    0.92    0.42
   1  12  -1    0.00    0.36
   1  12  -1    0.92    0.54
   1  12  -1    0.72    0.38
   1  12  -1    1.05    0.27
  -1 -12   1    0.13    0.35
  -1 -12   1   -0.26    0.45
  -1 -12   1    1.14    0.36
  -1 -12   1    0.56    0.42
  -1 -12   1    1.20    0.45
  -1 -12   1    0.46    0.37
   0  12  -1    8.82    0.98
   0  12  -1    6.70    0.97
   0  12  -1    7.89    1.02
   0  12  -1    8.46    0.94
   0 -12   1    7.38    0.46
   0 -12   1    7.19    0.99
   0 -12   1    8.17    0.77
   0 -12   1    7.50    1.07
   0 -12   1    7.23    0.98
   0 -12   1    8.20    0.86
   0 -12   1    7.46    1.06
  -1  12  -1   34.74    1.94
  -1  12  -1   33.81    1.67
  -1  12  -1   34.48    1.74
  -1  12  -1   33.69    1.78
   1 -12   1   32.98    1.74
   1 -12   1   31.37    1.85
   1 -12   1   34.43    1.74
   1 -12   1   32.82    1.53
   1 -12   1   30.00    1.67
   1 -12   1   31.43    1.17
   1 -12   1   32.22    1.92
  -2  12  -1    0.86    0.47
  -2  12  -1    0.54    0.51
  -2  12  -1    1.23    0.46
  -2  12  -1    0.71    0.30
   2 -12   1    1.30    0.44
   2 -12   1    0.49    0.34
   2 -12   1    0.73    0.38
   2 -12   1    0.76    0.51
   2 -12   1    1.26    0.53
   2 -12   1    0.63    0.40
   2 -12   1    0.61    0.26
  -3  12  -1   28.80    1.82
  -3  12  -1   32.16    1.67
  -3  12  -1   29.34    1.52
  -3  12  -1   28.45    1.58
   3 -12   1   29.37    1.53
   3 -12   1   28.38    1.63
   3 -12   1   30.13    1.82
   3 -12   1   27.30    1.33
   3 -12   1   30.40    1.76
   3 -12   1   30.83    1.64
   3 -12   1   28.46    1.55
  -4  12  -1   11.26    0.65
  -4  12  -1   11.23    0.97
  -4  12  -1   12.01    1.09
  -4  12  -1    9.86    1.10
  -4  12  -1   10.37    0.94
   4 -12   1   10.96    0.96
   4 -12   1   11.25    1.04
   4 -12   1   10.45    1.11
   4 -12   1   11.58    1.03
   4 -12   1   10.78    0.91
   4 -12   1   10.96    0.98
  -5  12  -1   13.02    0.99
  -5  12  -1   11.79    0.99
  -5  12  -1   13.86    1.51
  -5  12  -1   10.83    0.98
  -5  12  -1   12.20    0.56
   5 -12   1   11.60    1.03
   5 -12   1   12.11    1.03
   5 -12   1   13.26    1.12
   5 -12   1   12.08    1.20
   5 -12   1   12.88    1.14
  -6  12  -1    0.36    0.38
  -6  12  -1    0.58    0.36
  -6  12  -1    0.67    0.37
  -6  12  -1    1.17    0.50
   6 -12   1    1.04    0.45
   6 -12   1    1.05    0.43
   6 -12   1    0.60    0.39
   6 -12   1    0.97    0.53
   6 -12   1    0.80    0.38
  -7  12  -1    0.56    0.41
  -7  12  -1    1.61    0.57
  -7  12  -1    1.30    0.45
  -7  12  -1    0.35    0.31
   7 -12   1    1.09    0.47
   7 -12   1    0.94    0.41
   7 -12   1    0.97    0.46
   7 -12   1    0.61    0.35
   7 -12   1    0.79    0.44
  -8  12  -1   16.30    1.18
  -8  12  -1   14.72    1.35
  -8  12  -1   17.19    1.38
  -8  12  -1   15.94    1.09
   8 -12   1   16.46    1.22
   8 -12   1   17.29    1.38
   8 -12   1   18.84    1.47
   8 -12   1   17.63    1.35
   8 -12   1   17.67    1.38
  -9  12  -1    6.61    0.96
  -9  12  -1    7.14    0.91
  -9  12  -1    7.19    1.07
  -9  12  -1    5.88    0.89
   9 -12   1    5.92    0.85
   9 -12   1    5.78    0.91
   9 -12   1    6.91    0.99
   9 -12   1    5.96    0.92
   9 -12   1    6.06    0.98
 -10  12  -1   10.95    1.15
 -10  12  -1   10.79    1.17
 -10  12  -1   11.06    1.01
 -10  12  -1   10.35    0.91
 -10  12  -1   11.26    1.21
  10 -12   1   10.16    1.38
  10 -12   1   12.65    1.27
  10 -12   1   11.28    1.18
  10 -12   1   13.47    1.10
 -11  12  -1    0.89    0.48
 -11  12  -1    0.55    0.43
 -11  12  -1    1.57    0.61
 -11  12  -1    1.32    0.58
  11 -12   1    1.59    0.65
  11 -12   1    1.88    0.71
  11 -12   1    1.77    1.20
  11 -12   1    1.56    0.56
  11 -12   1    1.11    0.58
 -12  12  -1    1.48    0.49
 -12  12  -1    2.54    0.68
 -12  12  -1    2.03    0.75
 -12  12  -1    2.43    0.73
  12 -12   1    1.81    0.54
  12 -12   1    1.84    0.71
  12 -12   1    2.66    0.78
 -13  12  -1    0.94    0.65
 -13  12  -1    0.24    0.60
 -13  12  -1    1.14    0.61
  13 -12   1    1.78    0.69
  13 -12   1    1.21    0.58
  13 -12   1   -0.11    0.43
  13 -12   1    1.97    0.69
  13 -12   1    0.92    0.54
  13 -12   1    0.28    0.49
 -14  12  -1    0.82    0.79
 -14  12  -1   -0.43    0.48
 -14  12  -1   -0.47    0.43
  14 -12   1   -0.74    0.61
  14 -12   1   -0.46    0.53
  14 -12   1   -0.38    0.48
  14 -12   1    0.90    0.51
  14 -12   1    1.04    0.45
  14 -12   1   -1.18    0.47
  10  11  -1    3.36    1.08
  10  11  -1    0.92    0.82
  10  11  -1    4.39    0.85
  10  11  -1    3.32    0.99
  10  11  -1    5.09    1.13
 -10 -11   1    2.00    0.73
 -10 -11   1    4.27    0.92
   9  11  -1    0.76    0.53
   9  11  -1   -0.11    0.50
   9  11  -1    1.10    0.62
   9  11  -1    0.00    0.46
   9  11  -1    0.90    0.70
  -9 -11   1    1.09    0.56
  -9 -11   1    0.41    0.50
   8  11  -1    9.24    1.36
   8  11  -1    7.63    1.15
   8  11  -1    6.54    1.13
   8  11  -1    7.30    1.29
   8  11  -1    9.19    1.31
  -8 -11   1    8.58    0.95
  -8 -11   1    7.64    1.16
  -8 -11   1    7.74    0.58
   7  11  -1    0.07    0.44
   7  11  -1   -0.17    0.25
   7  11  -1    0.51    0.56
   7  11  -1    0.72    0.62
   7  11  -1    0.48    0.54
   7  11  -1   -0.76    0.33
  -7 -11   1    0.05    0.24
  -7 -11   1    0.75    0.42
  -7 -11   1   -0.64    0.49
  -7 -11   1    0.73    0.50
  -7 -11   1   -0.72    0.62
  -7 -11   1    0.23    0.51
   6  11  -1    0.83    0.66
   6  11  -1    2.29    0.62
   6  11  -1    1.76    0.66
   6  11  -1    1.90    0.83
   6  11  -1    1.44    0.66
   6  11  -1    2.33    0.74
  -6 -11   1    0.72    0.61
  -6 -11   1    1.49    0.40
  -6 -11   1    2.33    0.63
  -6 -11   1    1.59    0.58
  -6 -11   1    1.17    0.62
   5  11  -1   24.20    1.73
   5  11  -1   25.04    1.92
   5  11  -1   24.47    1.75
   5  11  -1   26.97    1.72
   5  11  -1   28.42    1.82
  -5 -11   1   24.05    1.92
  -5 -11   1   25.83    1.70
  -5 -11   1   25.77    1.74
  -5 -11   1   27.01    1.65
  -5 -11   1   24.14    1.20
  -5 -11   1   24.69    1.80
   4  11  -1   -0.24    0.18
   4  11  -1    0.60    0.44
   4  11  -1   -0.40    0.34
   4  11  -1   -0.37    0.33
   4  11  -1    0.45    0.46
   4  11  -1   -0.30    0.33
  -4 -11   1   -0.05    0.35
  -4 -11   1    0.99    0.46
  -4 -11   1    0.33    0.50
  -4 -11   1   -0.26    0.30
  -4 -11   1   -0.34    0.20
   3  11  -1   22.87    1.48
   3  11  -1   22.20    1.04
   3  11  -1   22.23    1.65
   3  11  -1   19.78    1.44
   3  11  -1   21.96    1.48
   3  11  -1   22.68    1.59
  -3 -11   1   20.30    1.49
  -3 -11   1   20.47    1.42
  -3 -11   1   19.84    1.60
  -3 -11   1   19.62    1.47
  -3 -11   1   21.64    1.40
   2  11  -1    5.24    0.81
   2  11  -1    4.18    0.46
   2  11  -1    4.66    0.81
   2  11  -1    4.20    0.73
   2  11  -1    4.75    0.86
  -2 -11   1    4.97    0.83
  -2 -11   1    3.73    0.52
  -2 -11   1    5.19    0.94
  -2 -11   1    4.81    0.79
  -2 -11   1    3.79    0.85
  -2 -11   1    4.10    0.77
   1  11  -1    0.25    0.37
   1  11  -1    0.78    0.44
   1  11  -1    0.34    0.31
   1  11  -1    0.43    0.19
   1  11  -1    0.36    0.31
  -1 -11   1    0.69    0.33
  -1 -11   1    0.36    0.47
  -1 -11   1    0.81    0.48
  -1 -11   1    0.50    0.35
  -1 -11   1    0.60    0.39
  -1 -11   1    0.78    0.50
   0  11  -1    0.36    0.37
   0  11  -1    1.15    0.38
   0  11  -1    0.82    0.39
   0  11  -1    0.86    0.39
   0 -11   1    0.03    0.33
   0 -11   1    0.40    0.27
   0 -11   1    0.45    0.28
   0 -11   1    0.72    0.19
   0 -11   1    0.39    0.36
   0 -11   1    0.92    0.44
   0 -11   1    0.88    0.41
  -1  11  -1    0.66    0.33
  -1  11  -1    0.63    0.35
  -1  11  -1    0.63    0.34
  -1  11  -1    0.43    0.46
   1 -11   1    0.95    0.47
   1 -11   1    0.60    0.32
   1 -11   1    0.94    0.42
   1 -11   1    0.80    0.36
   1 -11   1    0.60    0.34
   1 -11   1    0.60    0.30
   1 -11   1    0.68    0.23
  -2  11  -1   16.37    1.11
  -2  11  -1   17.29    1.34
  -2  11  -1   15.31    1.09
   2 -11   1   15.56    1.23
   2 -11   1   14.91    1.24
   2 -11   1   16.39    1.06
   2 -11   1   16.00    0.91
   2 -11   1   13.53    1.10
   2 -11   1   14.26    1.06
   2 -11   1   15.26    1.07
  -3  11  -1    5.05    0.73
  -3  11  -1    4.53    0.65
  -3  11  -1    4.17    0.68
   3 -11   1    3.12    0.55
   3 -11   1    3.58    0.63
   3 -11   1    4.37    0.78
   3 -11   1    3.47    0.63
   3 -11   1    4.23    0.60
   3 -11   1    4.88    0.73
  -4  11  -1   16.26    1.05
  -4  11  -1   18.47    1.16
  -4  11  -1   17.82    1.31
  -4  11  -1   17.94    0.76
  -4  11  -1   17.87    1.21
   4 -11   1   17.29    1.12
   4 -11   1   17.38    1.24
   4 -11   1   15.34    1.13
   4 -11   1   15.30    1.13
   4 -11   1   16.66    1.13
  -5  11  -1    3.38    0.27
  -5  11  -1    3.26    0.26
  -5  11  -1    2.85    0.68
  -5  11  -1    3.96    0.61
  -5  11  -1    3.20    0.60
  -5  11  -1    3.49    0.60
   5 -11   1    3.55    0.66
   5 -11   1    4.02    0.68
   5 -11   1    3.04    0.60
   5 -11   1    3.34    0.67
   5 -11   1    3.08    0.62
  -6  11  -1    3.56    0.75
  -6  11  -1    3.19    0.59
  -6  11  -1    3.02    0.63
  -6  11  -1    2.95    0.53
   6 -11   1    3.14    0.64
   6 -11   1    3.62    0.67
   6 -11   1    3.75    0.64
   6 -11   1    2.84    0.61
   6 -11   1    2.79    0.62
  -7  11  -1    1.19    0.41
  -7  11  -1    0.89    0.47
  -7  11  -1    0.27    0.42
  -7  11  -1    0.62    0.36
   7 -11   1    0.88    0.43
   7 -11   1    0.56    0.36
   7 -11   1    0.79    0.47
   7 -11   1    0.78    0.34
   7 -11   1    0.87    0.46
  -8  11  -1   13.42    0.98
  -8  11  -1   13.81    1.02
  -8  11  -1   13.90    1.30
   8 -11   1   13.83    1.02
   8 -11   1   13.44    1.17
   8 -11   1   13.29    1.13
   8 -11   1   12.36    1.23
   8 -11   1   15.70    1.25
  -9  11  -1    2.82    0.53
  -9  11  -1    2.51    0.62
  -9  11  -1    3.40    0.70
  -9  11  -1    2.63    0.67
  -9  11  -1    3.49    0.61
   9 -11   1    2.91    0.68
   9 -11   1    4.19    0.81
   9 -11   1    3.14    0.73
   9 -11   1    2.97    0.63
   9 -11   1    2.88    0.61
 -10  11  -1   21.58    1.47
 -10  11  -1   25.69    1.69
 -10  11  -1   24.05    1.71
 -10  11  -1   22.96    1.32
 -10  11  -1   22.81    1.29
  10 -11   1   22.52    1.39
  10 -11   1   24.77    1.68
  10 -11   1   23.29    1.57
  10 -11   1   22.70    1.56
  10 -11   1   25.32    1.75
 -11  11  -1   11.08    0.92
 -11  11  -1   10.83    0.95
 -11  11  -1    8.87    1.21
 -11  11  -1   11.86    1.11
 -11  11  -1   10.10    1.13
  11 -11   1   11.12    2.13
  11 -11   1   10.56    0.99
  11 -11   1   11.24    1.18
  11 -11   1    8.41    1.14
 -12  11  -1    1.51    0.65
 -12  11  -1    2.42    0.72
 -12  11  -1    3.33    0.64
 -12  11  -1    2.94    0.69
  12 -11   1    2.87    0.67
  12 -11   1    3.56    0.96
  12 -11   1    3.80    0.82
  12 -11   1    2.35    0.66
  12 -11   1    2.65    0.81
 -13  11  -1    0.03    0.40
 -13  11  -1    0.62    0.48
 -13  11  -1   -0.01    0.45
 -13  11  -1    0.16    0.44
  13 -11   1   -0.34    0.49
  13 -11   1    0.73    0.43
  13 -11   1    0.68    0.59
  13 -11   1    0.65    0.46
  13 -11   1    0.04    0.56
  13 -11   1    0.41    0.46
 -14  11  -1    1.62    1.06
 -14  11  -1    1.42    0.82
  14 -11   1    2.29    0.68
  14 -11   1    0.84    0.55
  14 -11   1    1.55    0.61
  14 -11   1    3.16    0.94
  14 -11   1    0.46    0.72
  14 -11   1    0.55    0.59
  11  10  -1   -0.61    0.59
  11  10  -1   -0.80    0.64
  11  10  -1   -0.86    0.53
  11  10  -1   -0.63    0.64
  11  10  -1   -0.71    0.41
 -11 -10   1    0.10    0.54
 -11 -10   1   -1.37    0.44
  10  10  -1   -0.20    0.49
  10  10  -1   -0.63    0.60
  10  10  -1   -0.82    0.63
  10  10  -1    1.12    0.47
  10  10  -1   -0.36    0.51
 -10 -10   1   -0.38    0.47
 -10 -10   1    0.09    0.49
 -10 -10   1    0.05    0.16
   9  10  -1    1.72    0.67
   9  10  -1    1.27    0.67
   9  10  -1    1.28    0.69
   9  10  -1    1.65    0.67
   9  10  -1    2.09    0.95
  -9 -10   1    1.56    0.30
  -9 -10   1    2.60    0.71
  -9 -10   1    2.91    0.78
   8  10  -1    3.95    0.81
   8  10  -1    3.37    0.90
   8  10  -1    4.77    1.09
   8  10  -1    4.19    0.96
   8  10  -1    4.21    1.01
  -8 -10   1    2.49    1.00
  -8 -10   1    3.77    0.83
  -8 -10   1    2.44    0.37
  -8 -10   1    3.29    0.70
  -8 -10   1    4.87    1.12
   7  10  -1    2.40    0.82
   7  10  -1    2.27    0.62
   7  10  -1    3.00    0.74
   7  10  -1    2.66    0.71
   7  10  -1    2.37    0.70
   7  10  -1    2.20    0.76
  -7 -10   1    1.71    0.68
  -7 -10   1    2.60    0.63
  -7 -10   1    1.97    0.39
  -7 -10   1    2.47    0.66
  -7 -10   1    2.69    0.64
  -7 -10   1    1.65    0.67
   6  10  -1    2.53    0.70
   6  10  -1    2.60    0.69
   6  10  -1    1.91    0.75
   6  10  -1    3.53    0.83
   6  10  -1    1.95    0.68
  -6 -10   1    2.38    0.69
  -6 -10   1    1.42    0.74
  -6 -10   1    2.36    0.43
  -6 -10   1    2.85    0.61
  -6 -10   1    1.79    0.59
  -6 -10   1    2.51    0.72
   5  10  -1    2.24    0.63
   5  10  -1    1.81    0.62
   5  10  -1    2.56    0.65
   5  10  -1    1.42    0.62
   5  10  -1    1.54    0.42
   5  10  -1    1.34    0.64
  -5 -10   1    0.76    0.59
  -5 -10   1    1.63    0.57
  -5 -10   1    1.73    0.58
  -5 -10   1    1.03    0.60
  -5 -10   1    1.97    0.57
  -5 -10   1    1.53    0.39
   4  10  -1   -0.16    0.34
   4  10  -1   -0.17    0.20
   4  10  -1   -0.32    0.32
   4  10  -1    0.30    0.47
   4  10  -1    0.22    0.50
   4  10  -1   -0.30    0.22
  -4 -10   1    0.13    0.46
  -4 -10   1   -0.02    0.30
  -4 -10   1    0.01    0.34
  -4 -10   1   -0.26    0.30
  -4 -10   1   -0.33    0.39
   3  10  -1   16.87    0.89
   3  10  -1   14.98    1.19
   3  10  -1   16.55    1.19
   3  10  -1   14.11    1.30
   3  10  -1   15.69    1.35
   3  10  -1   15.36    1.15
  -3 -10   1   14.40    1.12
  -3 -10   1   16.88    1.30
  -3 -10   1   15.57    1.21
  -3 -10   1   17.25    1.30
  -3 -10   1   15.42    1.35
   2  10  -1   15.78    1.17
   2  10  -1   16.72    1.27
   2  10  -1   16.67    1.48
   2  10  -1   16.79    0.82
   2  10  -1   15.30    1.11
   2  10  -1   15.93    1.26
  -2 -10   1   17.09    1.16
  -2 -10   1   14.92    1.35
  -2 -10   1   15.91    1.19
  -2 -10   1   16.79    1.24
  -2 -10   1   16.93    1.27
   1  10  -1    0.78    0.22
   1  10  -1    0.41    0.36
   1  10  -1    0.84    0.61
   1  10  -1    0.26    0.32
  -1 -10   1    0.20    0.25
  -1 -10   1    0.46    0.26
  -1 -10   1    0.61    0.37
  -1 -10   1    0.43    0.36
  -1 -10   1    0.90    0.50
  -1 -10   1    0.77    0.38
   0  10  -1   14.38    1.02
   0  10  -1   16.45    1.08
   0  10  -1   15.26    1.19
   0  10  -1   14.07    1.11
   0 -10   1   13.17    1.03
   0 -10   1   13.51    1.14
   0 -10   1   14.82    0.90
   0 -10   1   16.18    0.66
   0 -10   1   15.87    1.21
   0 -10   1   15.17    1.03
   0 -10   1   15.32    1.07
  -1  10  -1    0.29    0.29
  -1  10  -1    0.58    0.39
  -1  10  -1    0.61    0.31
  -1  10  -1   -0.10    0.28
   1 -10   1   -0.61    0.27
   1 -10   1    0.43    0.29
   1 -10   1    0.26    0.25
   1 -10   1    0.12    0.20
   1 -10   1    0.53    0.22
   1 -10   1    0.04    0.23
  -2  10  -1  102.33    2.85
  -2  10  -1  103.61    2.96
  -2  10  -1  105.81    3.24
   2 -10   1  105.31    2.60
   2 -10   1  103.59    3.17
   2 -10   1  102.68    2.96
   2 -10   1  102.43    2.93
   2 -10   1  100.89    2.98
   2 -10   1  101.83    2.83
   2 -10   1  105.86    4.12
  -3  10  -1    3.18    0.56
  -3  10  -1    3.50    0.69
  -3  10  -1    2.90    0.51
  -3  10  -1    3.82    0.64
   3 -10   1    3.64    0.62
   3 -10   1    2.97    0.53
   3 -10   1    3.05    0.54
   3 -10   1    2.51    0.48
   3 -10   1    3.89    0.68
  -4  10  -1   81.89    2.57
  -4  10  -1   82.65    2.80
  -4  10  -1   83.10    1.81
  -4  10  -1   81.43    2.46
  -4  10  -1   80.61    2.50
   4 -10   1   82.98    2.61
   4 -10   1   78.55    2.69
   4 -10   1   85.18    2.59
   4 -10   1   82.07    2.62
   4 -10   1   84.44    2.55
  -5  10  -1   23.41    1.25
  -5  10  -1   25.35    1.50
  -5  10  -1   24.10    1.34
  -5  10  -1   22.60    0.52
  -5  10  -1   22.60    1.17
  -5  10  -1   23.80    0.53
   5 -10   1   23.18    1.38
   5 -10   1   25.89    1.40
   5 -10   1   25.26    1.41
   5 -10   1   23.31    1.30
   5 -10   1   22.90    1.24
  -6  10  -1   -0.08    0.21
  -6  10  -1    0.45    0.34
  -6  10  -1    0.42    0.27
  -6  10  -1    0.01    0.31
   6 -10   1    0.16    0.32
   6 -10   1    0.22    0.29
   6 -10   1    0.18    0.25
   6 -10   1   -0.52    0.18
   6 -10   1    0.26    0.21
  -7  10  -1    3.04    0.66
  -7  10  -1    3.40    0.55
  -7  10  -1    3.70    0.59
   7 -10   1    3.81    0.70
   7 -10   1    3.01    0.59
   7 -10   1    3.70    0.68
   7 -10   1    3.52    0.63
   7 -10   1    3.54    0.64
  -8  10  -1    2.04    0.58
  -8  10  -1    1.90    0.46
  -8  10  -1    2.19    0.58
  -8  10  -1    1.56    0.44
   8 -10   1    2.13    0.56
   8 -10   1    2.94    0.65
   8 -10   1    1.94    0.47
   8 -10   1    1.94    0.49
   8 -10   1    1.43    0.48
  -9  10  -1    0.78    0.35
  -9  10  -1   -0.22    0.22
  -9  10  -1   -0.14    0.37
  -9  10  -1    0.84    0.47
  -9  10  -1    0.13    0.26
   9 -10   1    0.65    0.41
   9 -10   1    0.05    0.33
   9 -10   1    0.30    0.33
   9 -10   1    0.51    0.39
   9 -10   1    0.01    0.33
 -10  10  -1    0.05    0.34
 -10  10  -1    0.31    0.32
 -10  10  -1    0.24    0.38
 -10  10  -1   -0.26    0.31
 -10  10  -1   -0.16    0.29
  10 -10   1    0.29    0.41
  10 -10   1    1.01    0.52
  10 -10   1    0.74    0.37
  10 -10   1    0.59    0.34
  10 -10   1    0.13    0.28
 -11  10  -1   15.04    1.00
 -11  10  -1   14.74    1.25
 -11  10  -1   13.11    0.99
 -11  10  -1   14.47    1.44
 -11  10  -1   14.56    1.13
  11 -10   1   12.98    1.35
  11 -10   1   14.63    1.27
  11 -10   1   13.08    1.05
 -12  10  -1   12.52    0.97
 -12  10  -1   11.76    1.13
 -12  10  -1   11.00    1.02
 -12  10  -1    9.13    1.08
 -12  10  -1    8.33    1.23
  12 -10   1    8.89    1.53
  12 -10   1    8.92    1.28
  12 -10   1   12.03    1.23
  12 -10   1   10.74    1.13
  12 -10   1    9.83    0.96
  12 -10   1    8.63    1.14
 -13  10  -1   -0.79    0.28
 -13  10  -1    0.20    0.40
 -13  10  -1   -0.10    0.36
 -13  10  -1    0.10    0.52
  13 -10   1   -0.07    0.37
  13 -10   1    0.11    0.40
  13 -10   1   -0.60    0.47
  13 -10   1    0.28    0.33
  13 -10   1   -0.32    0.38
 -14  10  -1    6.29    1.23
 -14  10  -1    5.00    1.11
 -14  10  -1    7.76    0.84
  14 -10   1    4.80    0.97
  14 -10   1    5.93    0.88
  14 -10   1    6.72    1.41
  14 -10   1    7.24    1.07
  14 -10   1    5.76    1.04
  14 -10   1    6.05    1.19
  11   9  -1    0.42    0.82
  11   9  -1   -1.04    0.51
  11   9  -1   -0.05    0.44
  11   9  -1   -0.77    0.45
  11   9  -1    0.15    0.54
 -11  -9   1    1.13    0.54
 -11  -9   1    0.23    0.18
 -11  -9   1    0.54    0.51
  10   9  -1    0.97    0.62
  10   9  -1    0.98    0.61
  10   9  -1    2.01    0.64
  10   9  -1    1.35    0.74
  10   9  -1    1.54    0.70
 -10  -9   1    1.18    0.47
 -10  -9   1    1.63    0.61
 -10  -9   1    1.52    0.30
   9   9  -1    3.36    0.93
   9   9  -1    4.93    0.85
   9   9  -1    3.49    1.00
   9   9  -1    5.32    1.01
   9   9  -1    4.30    0.96
  -9  -9   1    3.65    0.78
  -9  -9   1    3.76    0.77
  -9  -9   1    3.53    0.44
   8   9  -1    8.05    1.19
   8   9  -1    9.60    1.30
   8   9  -1    8.13    1.35
   8   9  -1    9.42    1.03
   8   9  -1    9.17    1.46
   8   9  -1    7.12    1.23
  -8  -9   1    8.26    1.34
  -8  -9   1    8.82    1.27
  -8  -9   1    9.11    0.66
  -8  -9   1   10.68    1.14
  -8  -9   1    8.69    0.94
  -8  -9   1    9.91    1.31
   7   9  -1    1.81    0.61
   7   9  -1    0.87    0.66
   7   9  -1    1.35    0.63
   7   9  -1    2.08    0.60
   7   9  -1    1.80    0.64
   7   9  -1    1.61    0.62
  -7  -9   1    1.68    0.66
  -7  -9   1    1.68    0.55
  -7  -9   1    1.66    0.58
  -7  -9   1    1.78    0.52
  -7  -9   1    1.23    0.34
  -7  -9   1    1.46    0.72
   6   9  -1   10.16    1.14
   6   9  -1   10.88    1.13
   6   9  -1    9.68    1.26
   6   9  -1    8.64    1.18
   6   9  -1   12.04    1.15
  -6  -9   1    7.96    1.25
  -6  -9   1    8.34    1.15
  -6  -9   1   11.25    1.10
  -6  -9   1    9.02    1.20
  -6  -9   1    8.83    0.70
  -6  -9   1    8.91    0.97
   5   9  -1   29.19    1.60
   5   9  -1   27.29    1.84
   5   9  -1   28.19    1.34
   5   9  -1   26.51    1.99
   5   9  -1   27.24    1.59
   5   9  -1   30.98    1.82
  -5  -9   1   26.10    1.85
  -5  -9   1   24.66    1.63
  -5  -9   1   28.32    1.22
  -5  -9   1   26.77    1.63
  -5  -9   1   29.77    1.63
  -5  -9   1   28.74    1.54
   4   9  -1    0.01    0.36
   4   9  -1    0.66    0.41
   4   9  -1    0.43    0.35
   4   9  -1   -0.04    0.18
   4   9  -1    0.26    0.38
   4   9  -1    0.21    0.22
  -4  -9   1    0.19    0.34
  -4  -9   1    0.36    0.42
  -4  -9   1    0.05    0.28
  -4  -9   1   -0.08    0.18
  -4  -9   1    0.79    0.45
   3   9  -1    9.39    0.92
   3   9  -1    9.77    0.93
   3   9  -1   10.98    1.06
   3   9  -1   10.97    1.01
   3   9  -1   10.46    0.69
   3   9  -1    9.87    0.88
  -3  -9   1    9.97    0.95
  -3  -9   1    9.40    0.87
  -3  -9   1   10.09    1.04
  -3  -9   1   12.02    0.91
   2   9  -1   25.80    1.56
   2   9  -1   27.15    1.57
   2   9  -1   27.27    1.47
   2   9  -1   26.76    1.39
   2   9  -1   27.44    1.39
   2   9  -1   26.46    1.01
  -2  -9   1   26.82    1.45
  -2  -9   1   29.52    1.41
  -2  -9   1   26.80    1.41
  -2  -9   1   25.86    1.67
  -2  -9   1   25.94    1.77
   1   9  -1   11.56    0.59
   1   9  -1    9.76    0.97
   1   9  -1   11.57    0.92
   1   9  -1   11.47    0.88
   1   9  -1   10.77    0.92
  -1  -9   1   11.63    0.93
  -1  -9   1    9.94    0.89
  -1  -9   1   11.48    1.02
  -1  -9   1   10.03    0.87
  -1  -9   1   11.13    0.94
   0   9  -1   -0.01    0.26
   0   9  -1   -0.11    0.16
   0   9  -1    0.14    0.19
   0   9  -1    0.18    0.40
   0  -9   1   -0.18    0.14
   0  -9   1   -0.18    0.16
   0  -9   1    0.11    0.12
   0  -9   1    0.06    0.24
   0  -9   1   -0.10    0.19
   0  -9   1    0.00    0.33
   0  -9   1    0.48    0.28
  -1   9  -1    0.16    0.26
  -1   9  -1    0.42    0.26
  -1   9  -1    0.34    0.36
  -1   9  -1    0.33    0.24
   1  -9   1    0.05    0.20
   1  -9   1    0.61    0.38
   1  -9   1    0.22    0.24
   1  -9   1    0.18    0.17
   1  -9   1    0.00    0.22
   1  -9   1    0.15    0.34
   1  -9   1   -0.11    0.25
  -2   9  -1  382.16    7.35
  -2   9  -1  370.56    7.20
  -2   9  -1  381.86    7.36
  -2   9  -1  393.93    7.73
   2  -9   1  384.46    7.42
   2  -9   1  378.15    7.58
   2  -9   1  386.30    7.37
   2  -9   1  385.30    7.37
   2  -9   1  369.39    7.41
   2  -9   1  381.38    6.96
  -3   9  -1   25.12    1.18
  -3   9  -1   27.76    1.47
  -3   9  -1   25.99    1.27
  -3   9  -1   25.74    1.25
   3  -9   1   24.99    1.38
   3  -9   1   27.07    1.28
   3  -9   1   26.28    1.27
   3  -9   1   25.29    1.27
   3  -9   1   26.38    1.26
  -4   9  -1   30.20    1.40
  -4   9  -1   33.77    1.62
  -4   9  -1   31.49    1.32
  -4   9  -1   33.07    1.41
  -4   9  -1   31.93    0.85
   4  -9   1   33.47    1.43
   4  -9   1   33.04    1.47
   4  -9   1   34.22    1.57
   4  -9   1   30.95    1.38
   4  -9   1   31.43    1.45
  -5   9  -1   52.97    1.90
  -5   9  -1   51.45    1.89
  -5   9  -1   54.92    2.13
  -5   9  -1   50.17    2.02
   5  -9   1   50.58    1.91
   5  -9   1   52.26    1.99
   5  -9   1   47.59    1.93
   5  -9   1   50.38    1.80
   5  -9   1   51.94    1.89
  -6   9  -1   -0.06    0.24
  -6   9  -1    0.34    0.23
  -6   9  -1    0.16    0.24
  -6   9  -1    0.08    0.31
   6  -9   1    0.27    0.23
   6  -9   1    0.21    0.27
   6  -9   1   -0.13    0.23
   6  -9   1    0.04    0.18
   6  -9   1    0.05    0.23
  -7   9  -1   29.55    1.52
  -7   9  -1   26.11    1.21
  -7   9  -1   28.83    1.32
  -7   9  -1   26.93    1.52
   7  -9   1   26.89    1.46
   7  -9   1   30.33    1.62
   7  -9   1   27.22    1.42
   7  -9   1   26.57    1.30
   7  -9   1   27.21    1.46
  -8   9  -1    4.46    0.69
  -8   9  -1    4.27    0.61
  -8   9  -1    3.71    0.72
  -8   9  -1    5.12    0.58
  -8   9  -1    5.50    0.79
  -8   9  -1    4.21    0.75
   8  -9   1    4.68    0.74
   8  -9   1    4.00    0.69
   8  -9   1    3.69    0.74
   8  -9   1    4.96    0.68
   8  -9   1    4.48    0.73
  -9   9  -1   -0.31    0.32
  -9   9  -1   -0.19    0.21
  -9   9  -1   -0.32    0.29
  -9   9  -1   -0.45    0.22
  -9   9  -1    0.15    0.37
  -9   9  -1   -0.15    0.30
   9  -9   1    0.78    0.41
   9  -9   1    0.11    0.31
   9  -9   1   -0.25    0.17
   9  -9   1   -0.34    0.29
   9  -9   1   -0.16    0.26
 -10   9  -1    2.55    0.50
 -10   9  -1    1.67    0.51
 -10   9  -1    1.79    0.64
 -10   9  -1    2.27    0.61
 -10   9  -1    2.36    0.65
 -10   9  -1    1.53    0.41
  10  -9   1    2.70    0.63
  10  -9   1    1.93    0.61
  10  -9   1    2.78    0.55
 -11   9  -1   21.58    1.21
 -11   9  -1   22.44    1.34
 -11   9  -1   23.65    1.76
 -11   9  -1   22.25    1.40
 -11   9  -1   20.84    1.55
 -11   9  -1   22.77    1.45
  11  -9   1   22.37    1.68
  11  -9   1   23.37    1.52
  11  -9   1   21.43    1.30
  11  -9   1   23.57    1.55
  11  -9   1   22.89    1.48
  11  -9   1   22.85    2.09
 -12   9  -1   15.72    1.11
 -12   9  -1   15.80    1.56
 -12   9  -1   17.06    1.26
 -12   9  -1   17.74    1.11
 -12   9  -1   15.95    1.01
  12  -9   1   17.79    1.37
  12  -9   1   14.94    1.17
  12  -9   1   16.19    1.53
  12  -9   1   15.06    1.69
  12  -9   1   16.55    1.33
  12  -9   1   16.11    1.29
 -13   9  -1    1.03    0.57
 -13   9  -1    0.02    0.33
 -13   9  -1    1.67    0.58
  13  -9   1    0.91    0.48
  13  -9   1    0.92    0.59
  13  -9   1    1.06    0.47
  13  -9   1    1.64    0.60
  13  -9   1    1.14    0.52
  13  -9   1    1.71    0.55
 -14   9  -1    7.67    0.85
 -14   9  -1    8.78    1.48
 -14   9  -1   11.15    0.88
 -14   9  -1    9.45    1.45
  14  -9   1   10.18    1.07
  14  -9   1    8.25    1.30
  14  -9   1    8.41    1.12
  14  -9   1    7.78    1.13
  14  -9   1    9.02    1.60
  14  -9   1   10.62    1.18
  12   8  -1    2.58    0.50
  12   8  -1    3.18    1.09
  12   8  -1    3.67    1.09
  12   8  -1    3.30    1.04
  12   8  -1    4.62    1.05
  12   8  -1    4.02    0.86
 -12  -8   1    4.34    0.89
 -12  -8   1    3.34    0.71
 -12  -8   1    2.70    0.33
  11   8  -1    7.36    0.66
  11   8  -1    6.94    1.21
  11   8  -1    7.04    1.13
  11   8  -1    5.91    1.16
  11   8  -1    6.58    1.01
  11   8  -1    7.87    1.40
 -11  -8   1    7.21    1.08
 -11  -8   1    6.87    0.55
 -11  -8   1    6.03    0.87
  10   8  -1    1.08    0.52
  10   8  -1    1.57    0.61
  10   8  -1    1.47    0.63
  10   8  -1    2.36    0.73
  10   8  -1    1.00    0.27
  10   8  -1    1.04    0.57
 -10  -8   1    0.74    0.28
 -10  -8   1    0.75    0.48
 -10  -8   1    0.56    0.50
   9   8  -1    9.51    1.38
   9   8  -1   10.05    0.60
   9   8  -1    9.84    1.37
   9   8  -1    9.62    1.31
   9   8  -1    7.75    1.13
   9   8  -1    8.94    1.28
  -9  -8   1   11.65    1.25
  -9  -8   1    9.84    1.03
  -9  -8   1   12.34    1.32
  -9  -8   1    8.74    0.65
  -9  -8   1    7.03    1.25
  -9  -8   1    7.75    1.08
   8   8  -1    0.59    0.48
   8   8  -1    0.35    0.37
   8   8  -1    0.13    0.55
   8   8  -1    0.49    0.51
   8   8  -1    0.12    0.17
   8   8  -1   -0.38    0.39
   8   8  -1   -0.19    0.56
  -8  -8   1    0.73    0.26
  -8  -8   1    0.80    0.56
  -8  -8   1    0.10    0.38
  -8  -8   1    0.10    0.46
  -8  -8   1    0.07    0.37
   7   8  -1    0.40    0.55
   7   8  -1    1.06    0.56
   7   8  -1    1.19    0.52
   7   8  -1    1.20    0.46
   7   8  -1    1.05    0.19
   7   8  -1    1.51    0.53
   7   8  -1    1.11    0.54
  -7  -8   1    1.11    0.32
  -7  -8   1    1.29    0.44
  -7  -8   1    1.54    0.57
  -7  -8   1    0.74    0.37
  -7  -8   1    0.90    0.45
  -7  -8   1    0.29    0.61
   6   8  -1   14.04    1.19
   6   8  -1   12.64    1.10
   6   8  -1   14.90    1.28
   6   8  -1   14.57    1.27
   6   8  -1   13.13    1.39
  -6  -8   1   13.19    1.14
  -6  -8   1   14.83    1.08
  -6  -8   1   15.71    1.51
  -6  -8   1   12.67    0.79
  -6  -8   1   15.10    1.17
  -6  -8   1   15.70    1.30
   5   8  -1   33.64    1.46
   5   8  -1   35.34    1.84
   5   8  -1   37.26    1.86
   5   8  -1   37.84    1.79
   5   8  -1   38.99    2.08
   5   8  -1   35.66    1.79
  -5  -8   1   36.76    2.11
  -5  -8   1   35.20    1.77
  -5  -8   1   35.09    1.62
  -5  -8   1   35.91    1.34
  -5  -8   1   35.77    1.87
  -5  -8   1   37.71    1.78
   4   8  -1    3.23    0.60
   4   8  -1    3.08    0.60
   4   8  -1    3.14    0.63
   4   8  -1    3.72    0.48
   4   8  -1    2.60    0.67
   4   8  -1    3.25    0.65
  -4  -8   1    3.11    0.60
  -4  -8   1    2.58    0.59
  -4  -8   1    4.11    0.65
  -4  -8   1    2.47    0.64
   3   8  -1   17.16    1.21
   3   8  -1   15.85    1.08
   3   8  -1   17.09    1.09
   3   8  -1   16.73    1.17
   3   8  -1   16.01    0.82
   3   8  -1   15.59    1.17
  -3  -8   1   15.11    1.30
  -3  -8   1   15.72    1.08
  -3  -8   1   17.65    1.08
  -3  -8   1   17.13    1.13
   2   8  -1   10.42    0.87
   2   8  -1    9.99    0.80
   2   8  -1    9.76    0.88
   2   8  -1    9.38    0.88
   2   8  -1    9.36    0.83
   2   8  -1   10.10    0.58
  -2  -8   1    8.35    0.84
  -2  -8   1    9.31    0.83
  -2  -8   1    8.20    0.91
  -2  -8   1    8.71    0.80
  -2  -8   1    9.89    0.81
   1   8  -1    4.45    0.64
   1   8  -1    4.73    0.69
   1   8  -1    5.96    0.62
   1   8  -1    4.92    0.68
   1   8  -1    4.15    0.71
   1   8  -1    4.72    0.37
  -1  -8   1    6.58    0.63
  -1  -8   1    4.34    0.67
  -1  -8   1    5.60    0.63
  -1  -8   1    4.04    0.68
  -1  -8   1    4.44    0.63
   0   8  -1    0.63    0.29
   0   8  -1    0.71    0.39
   0   8  -1    0.41    0.26
   0   8  -1    0.27    0.29
   0  -8   1    0.17    0.27
   0  -8   1    0.24    0.36
   0  -8   1    0.35    0.14
   0  -8   1    0.37    0.25
   0  -8   1    1.04    0.36
   0  -8   1    0.60    0.37
  -1   8  -1  122.90    3.13
  -1   8  -1  128.10    3.14
  -1   8  -1  124.63    3.07
  -1   8  -1  129.05    3.38
   1  -8   1  122.88    3.11
   1  -8   1  129.77    3.20
   1  -8   1  129.59    3.11
   1  -8   1  129.54    3.42
   1  -8   1  125.75    3.31
   1  -8   1  126.97    2.72
   1  -8   1  130.05    2.99
  -2   8  -1  159.51    3.61
  -2   8  -1  170.80    4.02
  -2   8  -1  168.45    3.75
  -2   8  -1  166.94    3.75
   2  -8   1  159.24    3.68
   2  -8   1  166.66    3.68
   2  -8   1  160.60    3.90
   2  -8   1  162.46    3.76
   2  -8   1  163.08    3.67
  -3   8  -1   14.51    1.04
  -3   8  -1   16.43    0.97
  -3   8  -1   16.91    0.94
  -3   8  -1   15.26    0.88
   3  -8   1   15.90    0.94
   3  -8   1   17.43    0.97
   3  -8   1   14.27    1.01
  -4   8  -1   40.55    1.50
  -4   8  -1   40.66    1.44
  -4   8  -1   42.53    0.89
  -4   8  -1   41.91    1.75
  -4   8  -1   42.40    1.58
   4  -8   1   41.52    1.67
   4  -8   1   40.85    1.58
   4  -8   1   43.10    1.55
   4  -8   1   43.16    1.58
   4  -8   1   43.46    1.66
  -5   8  -1   10.59    0.75
  -5   8  -1   10.26    0.69
  -5   8  -1   10.87    0.80
  -5   8  -1   10.08    0.88
   5  -8   1   10.51    0.85
   5  -8   1   10.55    0.85
   5  -8   1   10.75    0.75
   5  -8   1    9.84    0.80
   5  -8   1   11.48    0.79
  -6   8  -1    3.11    0.55
  -6   8  -1    3.00    0.59
  -6   8  -1    3.01    0.48
  -6   8  -1    2.72    0.42
   6  -8   1    2.68    0.45
   6  -8   1    3.67    0.56
   6  -8   1    2.66    0.54
   6  -8   1    3.01    0.56
   6  -8   1    3.21    0.57
  -7   8  -1   28.27    1.44
  -7   8  -1   25.50    1.40
  -7   8  -1   26.30    1.42
  -7   8  -1   25.89    1.13
  -7   8  -1   27.88    1.35
   7  -8   1   28.72    1.41
   7  -8   1   25.04    1.41
   7  -8   1   27.14    1.25
   7  -8   1   24.98    1.31
   7  -8   1   27.55    1.40
  -8   8  -1    2.26    0.51
  -8   8  -1    2.94    0.63
  -8   8  -1    2.34    0.47
  -8   8  -1    1.99    0.62
  -8   8  -1    2.00    0.47
  -8   8  -1    3.01    0.46
   8  -8   1    2.43    0.54
   8  -8   1    2.41    0.47
   8  -8   1    2.75    0.59
   8  -8   1    2.30    0.55
   8  -8   1    2.19    0.51
  -9   8  -1   14.50    1.12
  -9   8  -1   14.28    0.88
  -9   8  -1   14.75    1.01
  -9   8  -1   11.50    1.08
  -9   8  -1   12.42    0.87
  -9   8  -1   14.37    1.26
   9  -8   1   11.20    0.88
   9  -8   1   14.70    1.18
   9  -8   1   13.51    1.11
   9  -8   1   14.49    1.10
 -10   8  -1   -0.14    0.35
 -10   8  -1    0.36    0.22
 -10   8  -1    0.36    0.26
 -10   8  -1   -0.01    0.37
 -10   8  -1    0.05    0.34
 -10   8  -1    0.02    0.23
  10  -8   1    0.49    0.31
  10  -8   1    0.46    0.44
  10  -8   1   -0.23    0.21
  10  -8   1   -0.01    0.29
  10  -8   1    0.35    0.33
 -11   8  -1    6.00    0.67
 -11   8  -1    6.09    0.84
 -11   8  -1    6.03    0.77
 -11   8  -1    7.58    0.69
 -11   8  -1    5.04    0.96
 -11   8  -1    6.14    0.90
  11  -8   1    5.95    0.45
  11  -8   1    6.51    0.93
  11  -8   1    6.06    0.99
  11  -8   1    6.77    1.27
  11  -8   1    5.86    0.86
  11  -8   1    6.70    0.76
  11  -8   1    6.23    0.92
 -12   8  -1   20.13    1.57
 -12   8  -1   22.20    1.22
 -12   8  -1   19.47    1.08
 -12   8  -1   22.60    1.21
 -12   8  -1   24.55    1.38
 -12   8  -1   21.52    1.77
  12  -8   1   18.16    1.20
  12  -8   1   21.24    2.00
  12  -8   1   22.72    1.49
  12  -8   1   21.51    1.63
  12  -8   1   21.03    0.72
  12  -8   1   22.96    1.48
  12  -8   1   21.35    1.46
 -13   8  -1    0.78    0.58
 -13   8  -1    0.83    0.39
 -13   8  -1    0.55    0.37
  13  -8   1    0.28    0.46
  13  -8   1    0.81    0.65
  13  -8   1    0.83    0.48
  13  -8   1    0.71    0.37
  13  -8   1    0.78    0.22
  13  -8   1   -0.14    0.36
 -14   8  -1    3.66    0.59
 -14   8  -1    3.24    0.99
 -14   8  -1    2.31    0.54
 -14   8  -1    2.22    0.61
  14  -8   1    2.98    0.68
  14  -8   1    3.38    0.68
  14  -8   1    3.14    0.96
  14  -8   1    1.95    0.60
  14  -8   1    4.84    0.81
  14  -8   1    2.00    0.77
  14  -8   1    2.80    0.35
 -15   8  -1   -0.88    0.32
 -15   8  -1   -0.46    0.28
 -15   8  -1    0.20    0.33
 -15   8  -1    0.43    0.41
  15  -8   1   -0.29    0.41
  15  -8   1   -0.96    0.31
  15  -8   1   -0.39    0.20
  15  -8   1    0.78    0.80
  15  -8   1   -0.49    0.36
  15  -8   1   -0.42    0.43
  15  -8   1   -1.14    0.40
  12   7  -1    4.02    0.99
  12   7  -1    2.88    1.13
  12   7  -1    4.96    0.92
  12   7  -1    6.03    0.96
  12   7  -1    4.73    1.14
 -12  -7   1    4.22    0.87
 -12  -7   1    6.56    0.99
 -12  -7   1    3.95    0.50
  11   7  -1    8.00    1.20
  11   7  -1    9.16    1.39
  11   7  -1    8.18    0.78
  11   7  -1    7.31    1.32
  11   7  -1    9.27    1.29
  11   7  -1    8.60    1.15
 -11  -7   1    7.15    0.65
 -11  -7   1    9.82    1.05
  10   7  -1   11.37    1.65
  10   7  -1   14.58    1.44
  10   7  -1   14.58    1.39
  10   7  -1   11.38    0.84
  10   7  -1   12.71    1.23
  10   7  -1   12.08    1.59
  10   7  -1   10.05    1.45
 -10  -7   1   15.05    1.52
 -10  -7   1   12.09    1.14
 -10  -7   1   10.40    1.65
 -10  -7   1   13.39    0.82
 -10  -7   1   13.78    1.15
   9   7  -1   19.23    0.97
   9   7  -1   21.89    1.61
   9   7  -1   21.11    1.63
   9   7  -1   20.58    1.59
   9   7  -1   18.25    1.75
   9   7  -1   21.36    2.08
   9   7  -1   20.05    1.48
  -9  -7   1   21.57    1.88
  -9  -7   1   19.95    1.45
  -9  -7   1   20.89    1.44
  -9  -7   1   23.04    1.74
  -9  -7   1   21.36    1.41
  -9  -7   1   19.09    1.54
  -9  -7   1   19.04    0.97
   8   7  -1    7.60    1.04
   8   7  -1    6.49    0.54
   8   7  -1    6.33    1.00
   8   7  -1    9.81    1.25
   8   7  -1    6.24    1.04
   8   7  -1    5.25    1.05
   8   7  -1    5.35    0.85
  -8  -7   1    5.78    1.07
  -8  -7   1    5.07    0.93
  -8  -7   1    7.77    0.90
  -8  -7   1    7.44    0.85
  -8  -7   1    6.24    1.11
  -8  -7   1    6.81    0.60
  -8  -7   1    5.26    0.91
   7   7  -1   34.07    1.81
   7   7  -1   38.23    1.94
   7   7  -1   34.75    2.12
   7   7  -1   34.73    1.92
   7   7  -1   40.97    2.04
   7   7  -1   36.93    1.16
   7   7  -1   37.98    1.85
  -7  -7   1   38.10    2.32
  -7  -7   1   38.36    1.75
  -7  -7   1   37.19    1.88
  -7  -7   1   37.76    2.01
  -7  -7   1   35.50    1.33
  -7  -7   1   34.63    1.88
   6   7  -1    1.16    0.46
   6   7  -1    0.44    0.37
   6   7  -1    1.47    0.48
   6   7  -1    0.63    0.47
   6   7  -1    0.90    0.44
   6   7  -1    0.63    0.16
  -6  -7   1    0.73    0.37
  -6  -7   1    0.31    0.30
  -6  -7   1    0.58    0.29
  -6  -7   1    0.82    0.45
  -6  -7   1    0.69    0.51
  -6  -7   1    0.92    0.29
   5   7  -1    1.78    0.50
   5   7  -1    1.46    0.34
   5   7  -1    2.03    0.52
   5   7  -1    1.16    0.37
   5   7  -1    1.68    0.46
   5   7  -1    1.32    0.54
  -5  -7   1    1.29    0.50
  -5  -7   1    1.05    0.29
  -5  -7   1    1.98    0.48
  -5  -7   1    1.98    0.50
  -5  -7   1    2.09    0.56
  -5  -7   1    1.59    0.45
   4   7  -1    0.87    0.26
   4   7  -1    0.40    0.34
   4   7  -1    0.15    0.30
   4   7  -1    0.86    0.40
   4   7  -1    0.62    0.35
   4   7  -1    0.43    0.36
  -4  -7   1    0.72    0.33
  -4  -7   1    0.40    0.30
  -4  -7   1    0.74    0.36
  -4  -7   1    0.81    0.37
   3   7  -1    2.96    0.55
   3   7  -1    2.68    0.54
   3   7  -1    2.88    0.50
   3   7  -1    2.89    0.39
   3   7  -1    2.61    0.49
   3   7  -1    3.45    0.63
  -3  -7   1    4.20    0.63
  -3  -7   1    2.69    0.55
  -3  -7   1    2.43    0.55
  -3  -7   1    3.42    0.59
  -3  -7   1    2.47    0.48
   2   7  -1   11.82    0.88
   2   7  -1   12.08    0.62
   2   7  -1   12.00    0.98
   2   7  -1   11.15    0.93
   2   7  -1   12.12    0.83
   2   7  -1   12.21    0.85
  -2  -7   1   12.21    0.95
  -2  -7   1   11.51    0.79
  -2  -7   1   11.63    0.84
  -2  -7   1   10.60    0.80
  -2  -7   1   12.55    1.06
   1   7  -1    0.70    0.33
   1   7  -1    0.62    0.27
   1   7  -1    0.84    0.41
   1   7  -1    0.55    0.31
   1   7  -1    0.91    0.19
   1   7  -1    0.50    0.32
  -1  -7   1    0.80    0.30
  -1  -7   1    0.97    0.41
  -1  -7   1    0.38    0.29
  -1  -7   1    0.84    0.38
  -1  -7   1    0.58    0.28
   0   7  -1   39.77    1.63
   0   7  -1   38.96    1.43
   0   7  -1   40.43    1.46
   0   7  -1   41.14    1.53
   0  -7   1   40.46    1.61
   0  -7   1   39.88    1.48
   0  -7   1   42.26    1.69
   0  -7   1   41.24    1.08
   0  -7   1   40.97    1.52
   0  -7   1   40.70    1.45
  -1   7  -1   49.85    1.58
  -1   7  -1   54.57    1.86
  -1   7  -1   50.18    1.62
  -1   7  -1   47.71    1.62
   1  -7   1   48.38    1.62
   1  -7   1   51.29    1.56
   1  -7   1   47.83    1.75
   1  -7   1   50.62    1.61
   1  -7   1   51.88    1.69
   1  -7   1   48.53    1.37
   1  -7   1   48.26    1.81
  -2   7  -1   12.42    0.78
  -2   7  -1   13.63    0.76
  -2   7  -1   15.40    0.84
  -2   7  -1   14.89    0.96
   2  -7   1   14.44    0.85
   2  -7   1   13.45    0.82
   2  -7   1   14.42    0.83
   2  -7   1   15.59    0.83
   2  -7   1   13.31    0.91
  -3   7  -1    1.49    0.32
  -3   7  -1    1.60    0.31
  -3   7  -1    1.73    0.20
  -3   7  -1    1.38    0.36
  -3   7  -1    1.81    0.44
   3  -7   1    1.56    0.40
   3  -7   1    1.93    0.38
   3  -7   1    1.53    0.34
   3  -7   1    1.31    0.36
   3  -7   1    1.73    0.34
  -4   7  -1    9.75    0.66
  -4   7  -1   10.33    0.84
  -4   7  -1   10.22    0.73
  -4   7  -1    8.38    0.64
   4  -7   1    8.66    0.67
   4  -7   1    9.43    0.79
   4  -7   1    9.18    0.75
   4  -7   1   10.08    0.68
   4  -7   1    8.37    0.68
  -5   7  -1    2.91    0.54
  -5   7  -1    2.58    0.42
  -5   7  -1    3.36    0.50
  -5   7  -1    3.06    0.44
   5  -7   1    3.94    0.49
   5  -7   1    2.59    0.47
   5  -7   1    2.67    0.47
   5  -7   1    4.11    0.46
  -6   7  -1   16.67    1.03
  -6   7  -1   15.80    0.96
  -6   7  -1   16.46    0.83
  -6   7  -1   18.41    1.09
  -6   7  -1   15.14    0.85
   6  -7   1   15.56    0.88
   6  -7   1   15.12    0.98
   6  -7   1   17.22    1.09
   6  -7   1   15.38    0.96
   6  -7   1   15.77    0.93
  -7   7  -1   15.44    0.83
  -7   7  -1   14.37    0.83
  -7   7  -1   11.34    1.03
  -7   7  -1   14.11    1.07
  -7   7  -1   14.89    1.03
  -7   7  -1   14.27    1.00
   7  -7   1   16.18    1.12
   7  -7   1   14.58    0.96
   7  -7   1   13.47    0.94
   7  -7   1   15.38    0.89
   7  -7   1   13.03    0.92
  -8   7  -1   20.87    1.24
  -8   7  -1   21.07    1.13
  -8   7  -1   21.01    0.99
  -8   7  -1   21.83    1.31
  -8   7  -1   20.66    1.07
  -8   7  -1   22.35    1.42
   8  -7   1   20.77    0.48
   8  -7   1   22.48    1.25
   8  -7   1   22.65    1.35
   8  -7   1   21.98    1.11
   8  -7   1   20.18    1.23
  -9   7  -1   21.01    1.02
  -9   7  -1   23.46    1.55
  -9   7  -1   22.05    1.09
  -9   7  -1   21.95    1.38
  -9   7  -1   22.48    1.30
  -9   7  -1   22.02    1.18
   9  -7   1   22.68    1.32
   9  -7   1   21.95    1.40
   9  -7   1   20.30    1.16
   9  -7   1   21.06    1.29
   9  -7   1   21.56    0.69
 -10   7  -1    3.48    0.63
 -10   7  -1    2.68    0.44
 -10   7  -1    2.38    0.65
 -10   7  -1    2.29    0.43
 -10   7  -1    2.95    0.56
 -10   7  -1    3.24    0.67
  10  -7   1    2.77    0.63
  10  -7   1    2.97    0.68
  10  -7   1    2.27    0.57
  10  -7   1    2.49    0.33
  10  -7   1    2.83    0.57
  10  -7   1    1.87    0.52
  10  -7   1    3.49    0.88
 -11   7  -1    1.13    0.58
 -11   7  -1    1.11    0.38
 -11   7  -1    0.75    0.33
 -11   7  -1    0.18    0.29
 -11   7  -1    0.56    0.31
 -11   7  -1    0.91    0.44
  11  -7   1    0.81    0.40
  11  -7   1    0.53    0.24
  11  -7   1    0.33    0.37
  11  -7   1    0.27    0.39
  11  -7   1    0.63    0.40
  11  -7   1    0.42    0.57
  11  -7   1    1.32    0.52
 -12   7  -1    6.85    1.01
 -12   7  -1    6.83    0.67
 -12   7  -1    8.09    1.10
 -12   7  -1    7.15    0.72
 -12   7  -1    6.95    0.74
  12  -7   1    8.89    0.95
  12  -7   1    6.43    0.56
  12  -7   1    6.79    1.05
  12  -7   1    7.16    1.19
  12  -7   1    7.39    1.41
  12  -7   1    7.62    1.04
  12  -7   1    7.29    0.80
 -13   7  -1   -0.47    0.39
 -13   7  -1    0.19    0.31
 -13   7  -1   -0.56    0.29
 -13   7  -1   -0.40    0.27
 -13   7  -1   -0.12    0.31
  13  -7   1    0.04    0.26
  13  -7   1    0.03    0.26
  13  -7   1    0.08    0.40
  13  -7   1    0.03    0.47
  13  -7   1   -0.27    0.32
  13  -7   1    0.23    0.36
  13  -7   1   -0.90    0.49
 -14   7  -1    2.21    0.92
 -14   7  -1    2.06    0.44
  14  -7   1    3.02    0.96
  14  -7   1    1.94    0.42
  14  -7   1    3.29    0.88
  14  -7   1    1.14    0.48
  14  -7   1    2.65    0.63
  14  -7   1    2.55    0.66
  14  -7   1    2.97    0.68
 -15   7  -1    1.23    0.80
 -15   7  -1    1.47    0.44
 -15   7  -1    0.89    0.40
 -15   7  -1    1.96    0.41
  15  -7   1    1.77    0.68
  15  -7   1    3.53    0.97
  15  -7   1    1.04    0.65
  15  -7   1    1.24    0.60
  15  -7   1    2.10    0.64
  15  -7   1    0.63    0.40
  15  -7   1    0.59    0.59
  13   6  -1    0.40    0.43
  13   6  -1   -0.86    0.39
  13   6  -1   -0.13    0.51
  13   6  -1    1.85    0.79
  13   6  -1   -0.13    0.66
  13   6  -1   -0.85    0.62
 -13  -6   1   -0.74    0.42
 -13  -6   1   -0.50    0.31
 -13  -6   1    0.14    0.42
  12   6  -1    7.87    1.13
  12   6  -1    7.65    1.45
  12   6  -1    8.31    0.92
  12   6  -1    7.38    1.43
  12   6  -1    7.07    1.13
  12   6  -1    7.72    1.23
 -12  -6   1    7.87    1.32
 -12  -6   1    9.40    0.78
 -12  -6   1    8.64    1.25
  11   6  -1    4.67    1.07
  11   6  -1    2.96    0.82
  11   6  -1    4.54    0.86
  11   6  -1    3.83    0.96
  11   6  -1    2.62    0.63
 -11  -6   1    5.85    0.64
 -11  -6   1    5.22    0.99
  10   6  -1    5.51    1.08
  10   6  -1    5.44    1.08
  10   6  -1    4.20    0.83
  10   6  -1    1.93    0.83
  10   6  -1    4.56    0.64
  10   6  -1    5.76    1.00
  10   6  -1    4.50    0.82
 -10  -6   1    6.12    0.98
 -10  -6   1    5.36    0.81
 -10  -6   1    5.82    0.92
 -10  -6   1    6.39    1.03
 -10  -6   1    5.65    1.15
 -10  -6   1    5.10    0.58
 -10  -6   1    5.38    0.90
   9   6  -1   26.93    1.99
   9   6  -1   23.62    1.50
   9   6  -1   24.88    1.20
   9   6  -1   26.72    1.84
   9   6  -1   24.19    1.65
   9   6  -1   24.89    1.64
   9   6  -1   26.81    1.74
  -9  -6   1   27.37    1.50
  -9  -6   1   26.64    1.17
  -9  -6   1   24.93    1.54
  -9  -6   1   24.45    1.75
  -9  -6   1   24.48    1.97
  -9  -6   1   26.88    1.66
  -9  -6   1   25.38    1.75
   8   6  -1   23.96    1.67
   8   6  -1   25.86    1.64
   8   6  -1   26.77    1.96
   8   6  -1   25.15    1.11
   8   6  -1   24.83    1.56
   8   6  -1   24.63    1.49
   8   6  -1   25.45    1.62
  -8  -6   1   25.25    1.95
  -8  -6   1   27.39    1.16
  -8  -6   1   25.97    1.53
  -8  -6   1   26.05    1.65
  -8  -6   1   23.97    1.40
  -8  -6   1   26.29    1.51
  -8  -6   1   26.74    1.67
   7   6  -1    6.28    1.03
   7   6  -1    6.41    0.88
   7   6  -1    6.11    0.87
   7   6  -1    6.02    0.89
   7   6  -1    6.43    0.97
  -7  -6   1    5.74    0.87
  -7  -6   1    5.91    0.81
  -7  -6   1    6.37    1.12
  -7  -6   1    6.89    0.78
  -7  -6   1    6.86    0.60
  -7  -6   1    6.58    0.74
  -7  -6   1    5.14    0.83
   6   6  -1    8.61    0.89
   6   6  -1    8.79    0.90
   6   6  -1    8.27    0.85
   6   6  -1    8.33    0.89
   6   6  -1    7.35    1.03
  -6  -6   1    8.31    0.77
  -6  -6   1    8.97    0.83
  -6  -6   1    8.31    0.74
  -6  -6   1    8.23    1.12
  -6  -6   1    7.72    0.86
  -6  -6   1    9.13    0.65
  -6  -6   1    9.23    0.92
   5   6  -1    1.82    0.46
   5   6  -1    1.94    0.47
   5   6  -1    2.39    0.50
   5   6  -1    2.04    0.45
   5   6  -1    1.84    0.53
  -5  -6   1    2.56    0.38
  -5  -6   1    1.93    0.39
  -5  -6   1    1.45    0.36
  -5  -6   1    1.96    0.52
  -5  -6   1    0.80    0.71
  -5  -6   1    2.60    0.51
   4   6  -1   30.93    1.62
   4   6  -1   30.23    1.47
   4   6  -1   28.67    1.45
   4   6  -1   31.45    1.23
   4   6  -1   30.15    1.38
   4   6  -1   29.98    1.41
  -4  -6   1   29.60    1.33
  -4  -6   1   32.39    1.15
  -4  -6   1   33.83    1.46
  -4  -6   1   32.65    1.70
  -4  -6   1   30.02    1.49
  -4  -6   1   31.46    1.46
   3   6  -1   41.66    1.61
   3   6  -1   43.58    1.35
   3   6  -1   40.38    1.65
   3   6  -1   44.48    1.86
   3   6  -1   42.94    1.62
   3   6  -1   43.57    1.78
  -3  -6   1   45.27    1.59
  -3  -6   1   46.07    1.67
  -3  -6   1   42.23    1.66
  -3  -6   1   41.80    1.68
  -3  -6   1   44.38    1.86
   2   6  -1   88.67    2.55
   2   6  -1   85.48    2.33
   2   6  -1   85.34    1.92
   2   6  -1   82.53    2.37
   2   6  -1   83.89    2.46
   2   6  -1   82.58    2.30
  -2  -6   1   85.13    2.26
  -2  -6   1   85.94    2.35
  -2  -6   1   82.41    2.42
  -2  -6   1   81.43    2.35
  -2  -6   1   87.10    2.64
   1   6  -1   17.83    1.02
   1   6  -1   17.86    0.91
   1   6  -1   17.52    0.93
   1   6  -1   18.32    1.03
   1   6  -1   17.37    0.62
   1   6  -1   17.94    0.90
  -1  -6   1   17.70    0.95
  -1  -6   1   17.07    0.86
  -1  -6   1   16.48    0.95
  -1  -6   1   17.21    0.93
  -1  -6   1   18.21    1.09
   0   6  -1  144.96    3.22
   0   6  -1  159.45    3.50
   0   6  -1  150.53    3.27
   0   6  -1  151.36    3.33
   0  -6   1  153.03    3.52
   0  -6   1  151.10    2.79
   0  -6   1  152.70    3.31
   0  -6   1  149.51    3.44
   0  -6   1  154.49    3.34
   0  -6   1  154.49    3.26
  -1   6  -1    9.65    0.59
  -1   6  -1    9.74    0.65
  -1   6  -1   10.73    0.72
  -1   6  -1   10.92    0.65
   1  -6   1   10.32    0.65
   1  -6   1   10.07    0.73
   1  -6   1   10.14    0.63
   1  -6   1    9.42    0.52
   1  -6   1   10.15    0.61
   1  -6   1    9.94    0.63
  -2   6  -1    1.39    0.27
  -2   6  -1    1.68    0.38
  -2   6  -1    2.14    0.36
  -2   6  -1    1.91    0.33
   2  -6   1    1.65    0.30
   2  -6   1    1.88    0.34
   2  -6   1    1.71    0.33
   2  -6   1    1.79    0.37
   2  -6   1    2.15    0.34
  -3   6  -1   41.65    0.84
  -3   6  -1   41.24    1.48
  -3   6  -1   41.86    1.33
  -3   6  -1   41.62    1.28
  -3   6  -1   42.04    1.36
   3  -6   1   41.29    1.33
   3  -6   1   42.15    1.34
   3  -6   1   38.93    1.39
   3  -6   1   42.12    1.46
   3  -6   1   42.44    1.38
  -4   6  -1   79.62    1.96
  -4   6  -1   83.09    2.28
  -4   6  -1   79.96    2.21
  -4   6  -1   78.15    1.99
   4  -6   1   81.57    2.07
   4  -6   1   77.13    2.08
   4  -6   1   80.75    2.23
   4  -6   1   77.85    2.02
   4  -6   1   80.94    2.21
  -5   6  -1   48.49    1.59
  -5   6  -1   51.35    1.76
  -5   6  -1   52.60    1.76
  -5   6  -1   49.97    1.47
  -5   6  -1   52.13    1.54
   5  -6   1   51.36    1.64
   5  -6   1   51.94    1.58
   5  -6   1   52.52    1.81
   5  -6   1   51.32    1.67
   5  -6   1   50.89    1.69
  -6   6  -1    8.14    0.55
  -6   6  -1    7.13    0.66
  -6   6  -1    6.97    0.67
  -6   6  -1    7.50    0.57
  -6   6  -1    8.02    0.65
   6  -6   1    7.37    0.67
   6  -6   1    7.68    0.60
   6  -6   1    6.91    0.73
   6  -6   1    7.92    0.67
  -7   6  -1    4.94    0.66
  -7   6  -1    5.20    0.50
  -7   6  -1    5.24    0.75
  -7   6  -1    4.82    0.65
  -7   6  -1    4.97    0.54
   7  -6   1    5.45    0.61
   7  -6   1    5.50    0.55
   7  -6   1    6.40    0.67
   7  -6   1    4.54    0.58
   7  -6   1    5.59    0.33
   7  -6   1    5.07    0.69
  -8   6  -1   33.56    1.25
  -8   6  -1   35.00    1.33
  -8   6  -1   36.90    1.56
  -8   6  -1   34.81    1.77
  -8   6  -1   36.20    1.63
  -8   6  -1   36.24    1.45
   8  -6   1   35.34    1.54
   8  -6   1   37.94    1.58
   8  -6   1   34.66    1.66
   8  -6   1   32.86    1.38
   8  -6   1   34.22    1.00
  -9   6  -1    8.09    0.88
  -9   6  -1    7.39    0.66
  -9   6  -1    9.36    0.79
  -9   6  -1    8.84    1.01
  -9   6  -1    7.87    0.78
  -9   6  -1    8.08    0.64
   9  -6   1    8.08    0.54
   9  -6   1    9.97    0.98
   9  -6   1    8.72    0.87
   9  -6   1    8.04    0.79
   9  -6   1    9.30    0.77
   9  -6   1    7.48    1.16
   9  -6   1    8.77    0.85
 -10   6  -1   22.95    1.07
 -10   6  -1   24.60    1.21
 -10   6  -1   23.58    1.28
 -10   6  -1   23.86    1.64
 -10   6  -1   23.65    1.15
 -10   6  -1   24.28    1.46
  10  -6   1   22.88    1.36
  10  -6   1   23.34    1.38
  10  -6   1   24.18    1.00
  10  -6   1   24.58    1.89
  10  -6   1   23.56    1.36
  10  -6   1   22.16    1.22
  10  -6   1   25.49    1.61
 -11   6  -1   13.04    0.96
 -11   6  -1   13.79    0.92
 -11   6  -1   13.43    0.90
 -11   6  -1   13.08    0.87
 -11   6  -1   17.36    1.52
 -11   6  -1   15.61    1.24
  11  -6   1   14.14    1.14
  11  -6   1   14.60    1.31
  11  -6   1   13.92    0.85
  11  -6   1   14.58    1.06
  11  -6   1   13.45    1.06
  11  -6   1   14.83    1.54
  11  -6   1   15.01    1.16
 -12   6  -1    2.10    0.48
 -12   6  -1    1.74    0.45
 -12   6  -1    0.96    0.48
 -12   6  -1    2.22    0.42
  12  -6   1    1.89    0.52
  12  -6   1    1.81    0.59
  12  -6   1    3.13    0.68
  12  -6   1    2.42    0.62
  12  -6   1    2.13    0.43
 -13   6  -1    0.54    0.33
 -13   6  -1    1.83    0.62
 -13   6  -1    1.08    0.39
 -13   6  -1    1.38    0.64
 -13   6  -1    1.46    0.42
  13  -6   1    1.52    0.50
  13  -6   1    1.51    0.50
  13  -6   1    1.93    0.55
  13  -6   1    1.12    0.68
  13  -6   1    0.10    0.40
  13  -6   1    0.76    0.53
  13  -6   1    1.30    0.42
 -14   6  -1    1.46    0.65
 -14   6  -1    2.54    0.80
 -14   6  -1    1.02    0.65
 -14   6  -1    2.13    0.46
  14  -6   1    2.45    0.64
  14  -6   1    3.06    0.67
  14  -6   1    2.18    0.66
  14  -6   1    1.35    0.63
  14  -6   1    2.39    0.90
  14  -6   1    2.26    0.53
 -15   6  -1    2.06    0.46
 -15   6  -1    1.11    0.44
 -15   6  -1    1.45    0.39
 -15   6  -1    1.84    0.80
  15  -6   1    1.89    0.54
  15  -6   1    2.22    0.78
  15  -6   1    0.86    0.48
  15  -6   1    3.47    0.85
  15  -6   1    2.18    0.70
  15  -6   1    0.67    0.56
  15  -6   1    3.00    0.69
  13   5  -1   -0.67    0.55
  13   5  -1   -0.42    0.33
  13   5  -1   -0.29    0.44
  13   5  -1   -0.69    0.43
  13   5  -1   -0.04    0.62
 -13  -5   1   -0.71    0.44
 -13  -5   1    0.01    0.47
 -13  -5   1    0.27    0.31
  12   5  -1   10.24    1.38
  12   5  -1    9.73    1.51
  12   5  -1   12.77    1.38
  12   5  -1   10.60    1.12
  12   5  -1    9.26    1.01
  12   5  -1    7.24    2.17
 -12  -5   1   10.37    1.09
 -12  -5   1   11.73    1.33
 -12  -5   1   11.34    1.06
 -12  -5   1    9.74    0.83
  11   5  -1    4.32    0.79
  11   5  -1    5.51    0.77
  11   5  -1    4.99    0.98
  11   5  -1    5.69    0.98
  11   5  -1    5.81    0.95
  11   5  -1    3.84    0.97
  11   5  -1    5.27    1.10
 -11  -5   1    5.49    0.83
 -11  -5   1    4.32    0.71
 -11  -5   1    4.45    0.59
 -11  -5   1    5.39    0.99
 -11  -5   1    5.23    0.92
  10   5  -1    0.99    0.58
  10   5  -1    2.38    0.78
  10   5  -1    1.50    0.67
  10   5  -1    1.71    0.61
  10   5  -1    1.95    0.54
  10   5  -1    1.38    0.43
  10   5  -1    1.43    0.55
 -10  -5   1    2.68    0.77
 -10  -5   1    1.54    0.48
 -10  -5   1    1.44    0.74
 -10  -5   1    1.91    0.68
 -10  -5   1    1.79    0.58
 -10  -5   1    1.30    0.38
   9   5  -1    5.42    0.88
   9   5  -1    6.07    1.02
   9   5  -1    7.68    1.08
   9   5  -1    5.19    1.02
   9   5  -1    5.81    0.88
   9   5  -1    6.85    0.99
  -9  -5   1    6.62    1.01
  -9  -5   1    4.88    0.85
  -9  -5   1    5.78    0.86
  -9  -5   1    5.99    0.82
  -9  -5   1    5.85    1.14
  -9  -5   1    5.51    0.88
  -9  -5   1    5.78    0.61
   8   5  -1   31.49    1.71
   8   5  -1   28.06    1.73
   8   5  -1   30.12    1.61
   8   5  -1   29.07    1.96
   8   5  -1   29.00    1.65
   8   5  -1   32.86    1.73
  -8  -5   1   31.13    1.60
  -8  -5   1   27.99    1.66
  -8  -5   1   29.09    1.47
  -8  -5   1   28.99    2.02
  -8  -5   1   32.08    1.28
  -8  -5   1   30.87    1.69
  -8  -5   1   28.91    1.70
   7   5  -1   11.35    1.07
   7   5  -1   13.27    1.07
   7   5  -1   11.39    0.98
   7   5  -1   10.63    1.19
   7   5  -1   10.53    0.98
   7   5  -1   11.22    0.96
  -7  -5   1   11.36    1.18
  -7  -5   1   11.45    0.73
  -7  -5   1   13.31    1.03
  -7  -5   1   10.44    1.00
  -7  -5   1   11.22    0.85
  -7  -5   1   10.11    0.88
  -7  -5   1   10.97    1.01
   6   5  -1    8.21    0.95
   6   5  -1    7.57    0.75
   6   5  -1    9.00    0.88
   6   5  -1    9.65    0.84
   6   5  -1    8.70    0.84
  -6  -5   1    7.00    0.79
  -6  -5   1    9.75    0.92
  -6  -5   1    8.56    0.62
  -6  -5   1    7.32    1.02
  -6  -5   1    6.94    0.69
  -6  -5   1    7.86    0.76
  -6  -5   1    9.08    0.79
   5   5  -1   28.59    1.60
   5   5  -1   29.04    1.43
   5   5  -1   29.72    1.36
   5   5  -1   29.63    1.45
   5   5  -1   27.65    1.36
  -5  -5   1   27.75    1.42
  -5  -5   1   30.25    1.10
  -5  -5   1   30.97    1.31
  -5  -5   1   27.50    1.38
  -5  -5   1   28.82    1.34
  -5  -5   1   28.95    1.64
  -5  -5   1   29.58    1.28
   4   5  -1   11.17    0.84
   4   5  -1   11.16    0.80
   4   5  -1   10.32    0.70
   4   5  -1   11.98    1.19
   4   5  -1   11.84    0.89
  -4  -5   1    9.88    0.74
  -4  -5   1    9.65    0.82
  -4  -5   1   10.74    0.81
  -4  -5   1   13.28    0.77
  -4  -5   1   11.33    0.85
  -4  -5   1   10.69    0.94
  -4  -5   1   12.10    0.67
   3   5  -1    2.35    0.32
   3   5  -1    2.58    0.52
   3   5  -1    2.32    0.42
   3   5  -1    2.57    0.51
   3   5  -1    1.76    0.40
   3   5  -1    2.18    0.43
  -3  -5   1    2.17    0.55
  -3  -5   1    2.50    0.34
  -3  -5   1    2.14    0.42
  -3  -5   1    2.50    0.42
  -3  -5   1    2.30    0.42
  -3  -5   1    1.79    0.44
   2   5  -1  183.49    3.92
   2   5  -1  177.42    3.82
   2   5  -1  181.31    3.77
   2   5  -1  179.45    4.01
   2   5  -1  178.94    3.75
   2   5  -1  178.77    3.35
   2   5  -1  180.95    2.86
  -2  -5   1  180.37    4.08
  -2  -5   1  176.42    3.88
  -2  -5   1  178.26    3.76
  -2  -5   1  182.60    3.72
  -2  -5   1  174.47    3.80
   1   5  -1   50.62    1.50
   1   5  -1   50.08    1.50
   1   5  -1   48.30    1.54
   1   5  -1   51.50    1.14
   1   5  -1   51.87    1.63
  -1  -5   1   52.04    1.70
  -1  -5   1   51.27    1.54
  -1  -5   1   48.89    1.51
  -1  -5   1   48.79    1.58
  -1  -5   1   50.50    1.47
   0   5  -1    5.01    0.44
   0   5  -1    5.34    0.49
   0   5  -1    5.24    0.45
   0   5  -1    5.70    0.48
   0  -5   1    5.60    0.53
   0  -5   1    4.95    0.48
   0  -5   1    5.12    0.43
   0  -5   1    4.82    0.44
   0  -5   1    5.12    0.47
   0  -5   1    4.98    0.30
  -1   5  -1  150.27    3.21
  -1   5  -1  146.02    3.00
  -1   5  -1  145.96    3.06
  -1   5  -1  151.95    3.06
   1  -5   1  154.46    3.22
   1  -5   1  155.50    3.06
   1  -5   1  147.84    3.05
   1  -5   1  149.99    3.08
   1  -5   1  157.53    3.06
  -2   5  -1  279.24    5.16
   2  -5   1  269.51    5.09
  -3   5  -1   24.46    0.87
  -3   5  -1   25.36    0.91
  -3   5  -1   26.55    1.06
   3  -5   1   26.54    1.03
   3  -5   1   27.31    1.06
   3  -5   1   25.79    0.93
   3  -5   1   27.15    0.98
   3  -5   1   26.92    0.95
  -4   5  -1    2.88    0.32
  -4   5  -1    2.98    0.45
  -4   5  -1    1.91    0.33
  -4   5  -1    2.46    0.34
  -4   5  -1    2.70    0.43
   4  -5   1    2.60    0.40
   4  -5   1    2.26    0.36
   4  -5   1    3.12    0.39
   4  -5   1    2.70    0.43
   4  -5   1    2.61    0.37
  -5   5  -1   93.13    2.15
  -5   5  -1   92.12    2.43
  -5   5  -1   87.96    2.07
  -5   5  -1   91.27    2.36
  -5   5  -1   91.10    2.25
   5  -5   1   91.17    2.18
   5  -5   1   92.05    2.28
   5  -5   1   88.46    2.31
   5  -5   1   92.71    2.47
   5  -5   1   89.75    1.58
   5  -5   1   91.95    2.31
  -6   5  -1   13.73    0.73
  -6   5  -1   13.27    0.84
  -6   5  -1   14.53    0.72
  -6   5  -1   14.40    0.91
   6  -5   1   14.79    0.87
   6  -5   1   14.07    0.79
   6  -5   1   13.76    0.83
   6  -5   1   13.33    0.50
   6  -5   1   13.94    0.86
   6  -5   1   13.90    1.13
  -7   5  -1   13.99    0.77
  -7   5  -1   14.90    1.06
  -7   5  -1   13.69    0.87
  -7   5  -1   12.92    0.80
  -7   5  -1   14.50    0.74
  -7   5  -1   12.83    0.89
   7  -5   1   13.38    0.79
   7  -5   1   13.70    0.96
   7  -5   1   13.81    0.89
   7  -5   1   13.99    0.60
  -8   5  -1   37.57    1.42
  -8   5  -1   38.26    1.37
  -8   5  -1   36.10    1.90
  -8   5  -1   39.92    1.88
  -8   5  -1   37.25    1.51
  -8   5  -1   39.42    1.33
   8  -5   1   37.14    1.55
   8  -5   1   38.03    1.20
   8  -5   1   41.16    2.23
   8  -5   1   37.00    1.55
   8  -5   1   37.60    1.57
   8  -5   1   39.29    1.74
   8  -5   1   39.89    1.52
  -9   5  -1    2.19    0.45
  -9   5  -1    2.53    0.50
  -9   5  -1    2.86    0.72
  -9   5  -1    2.39    0.54
  -9   5  -1    2.31    0.42
  -9   5  -1    2.46    0.41
   9  -5   1    3.01    0.63
   9  -5   1    2.45    0.39
   9  -5   1    3.17    0.75
   9  -5   1    2.39    0.50
   9  -5   1    3.03    0.59
   9  -5   1    2.35    0.54
   9  -5   1    2.12    0.50
 -10   5  -1   11.45    0.78
 -10   5  -1   11.94    0.84
 -10   5  -1    9.80    0.92
 -10   5  -1   12.15    0.90
 -10   5  -1   10.79    0.79
 -10   5  -1   11.73    1.17
  10  -5   1   11.27    0.89
  10  -5   1   11.16    0.97
  10  -5   1   12.40    1.00
  10  -5   1   11.54    0.78
  10  -5   1   12.52    1.44
  10  -5   1   12.33    1.13
  10  -5   1   11.82    0.95
 -11   5  -1   29.24    1.30
 -11   5  -1   29.33    1.64
 -11   5  -1   28.65    1.22
 -11   5  -1   27.64    1.24
 -11   5  -1   29.75    1.94
 -11   5  -1   30.26    1.41
  11  -5   1   33.19    2.32
  11  -5   1   28.57    1.48
  11  -5   1   26.70    1.67
  11  -5   1   26.05    1.48
  11  -5   1   29.70    1.31
  11  -5   1   26.26    1.51
  11  -5   1   30.03    1.57
 -12   5  -1    6.94    1.41
 -12   5  -1    6.35    0.64
 -12   5  -1    6.81    0.63
 -12   5  -1    7.70    0.73
 -12   5  -1    6.20    0.91
  12  -5   1    6.07    0.84
  12  -5   1    7.22    1.13
  12  -5   1    5.58    0.82
  12  -5   1    6.72    0.74
  12  -5   1    5.97    1.36
  12  -5   1    7.83    0.90
  12  -5   1    5.88    0.96
 -13   5  -1    2.38    0.45
 -13   5  -1    3.18    0.50
 -13   5  -1    2.74    0.52
 -13   5  -1    2.90    0.86
 -13   5  -1    2.36    0.65
 -13   5  -1    3.16    0.75
  13  -5   1    3.93    0.72
  13  -5   1    2.84    0.67
  13  -5   1    2.67    0.69
  13  -5   1    2.49    0.58
  13  -5   1    3.04    0.65
  13  -5   1    3.70    0.61
  13  -5   1    1.48    0.76
 -14   5  -1    2.16    0.65
 -14   5  -1    1.81    0.52
 -14   5  -1    1.33    0.57
 -14   5  -1    3.52    0.87
  14  -5   1    3.10    1.05
  14  -5   1    3.27    0.67
  14  -5   1    3.57    0.75
  14  -5   1    3.10    0.65
  14  -5   1    3.01    0.68
  14  -5   1    3.06    0.70
  14  -5   1    2.87    1.05
 -15   5  -1    2.25    0.88
 -15   5  -1    2.20    0.42
  15  -5   1    2.78    0.83
  15  -5   1    2.67    0.74
  15  -5   1    4.54    0.81
  15  -5   1    3.20    1.07
  15  -5   1    2.20    0.77
  15  -5   1    2.29    0.60
  15  -5   1    3.93    0.76
  13   4  -1    1.72    0.60
  13   4  -1    1.91    0.73
  13   4  -1    3.60    0.76
  13   4  -1    2.01    0.67
  13   4  -1    3.51    1.03
  13   4  -1    1.84    0.70
 -13  -4   1    1.60    0.58
 -13  -4   1    1.55    0.55
 -13  -4   1    2.76    0.57
 -13  -4   1    2.18    0.83
  12   4  -1    3.71    0.72
  12   4  -1    4.69    1.00
  12   4  -1    2.68    0.66
  12   4  -1    3.08    1.02
  12   4  -1    4.09    0.92
  12   4  -1    4.39    0.90
  12   4  -1    3.51    0.91
 -12  -4   1    3.74    0.74
 -12  -4   1    3.65    0.88
 -12  -4   1    3.86    0.74
 -12  -4   1    3.88    1.01
  11   4  -1    5.66    0.93
  11   4  -1    4.30    1.02
  11   4  -1    5.07    0.83
  11   4  -1    5.72    0.84
  11   4  -1    5.46    0.94
  11   4  -1    4.57    0.93
  11   4  -1    4.52    1.06
 -11  -4   1    5.14    0.77
 -11  -4   1    4.87    0.66
 -11  -4   1    6.12    1.05
 -11  -4   1    4.99    0.90
 -11  -4   1    6.46    0.90
 -11  -4   1    2.74    0.73
 -11  -4   1    6.30    1.24
  10   4  -1    0.93    0.45
  10   4  -1    1.53    0.59
  10   4  -1    1.55    0.56
  10   4  -1    1.44    0.56
  10   4  -1    0.77    0.64
  10   4  -1    1.82    0.74
 -10  -4   1    0.54    0.40
 -10  -4   1    2.21    0.64
 -10  -4   1    0.84    0.67
 -10  -4   1    0.38    0.73
 -10  -4   1    0.88    0.34
 -10  -4   1    1.76    0.53
 -10  -4   1    1.35    0.54
   9   4  -1   18.82    1.35
   9   4  -1   16.02    1.57
   9   4  -1   17.28    1.34
   9   4  -1   16.84    1.40
   9   4  -1   17.55    1.35
   9   4  -1   18.56    1.28
  -9  -4   1   17.78    1.00
  -9  -4   1   18.56    1.39
  -9  -4   1   17.39    1.20
  -9  -4   1   18.83    1.38
  -9  -4   1   19.67    1.42
  -9  -4   1   18.10    1.70
   8   4  -1   21.20    1.38
   8   4  -1   18.00    1.28
   8   4  -1   17.49    1.26
   8   4  -1   18.65    1.36
   8   4  -1   19.75    1.29
   8   4  -1   21.04    1.65
  -8  -4   1   20.89    1.66
  -8  -4   1   21.87    1.30
  -8  -4   1   18.94    1.32
  -8  -4   1   22.36    1.41
  -8  -4   1   20.13    1.01
  -8  -4   1   20.64    1.38
  -8  -4   1   19.98    1.16
   7   4  -1    0.53    0.32
   7   4  -1    0.55    0.31
   7   4  -1    0.08    0.22
   7   4  -1    0.22    0.38
   7   4  -1   -0.14    0.29
   7   4  -1    0.50    0.28
  -7  -4   1    0.27    0.33
  -7  -4   1   -0.29    0.25
  -7  -4   1    0.14    0.21
  -7  -4   1    0.20    0.28
  -7  -4   1    0.64    0.48
  -7  -4   1   -0.08    0.22
  -7  -4   1    0.56    0.32
   6   4  -1   16.36    1.04
   6   4  -1   17.42    1.12
   6   4  -1   17.47    1.14
   6   4  -1   17.38    1.27
   6   4  -1   16.60    1.06
  -6  -4   1   17.08    0.84
  -6  -4   1   18.28    1.42
  -6  -4   1   15.09    1.25
  -6  -4   1   17.61    1.15
  -6  -4   1   17.23    1.00
  -6  -4   1   19.13    1.08
   5   4  -1    2.31    0.43
   5   4  -1    2.57    0.52
   5   4  -1    2.58    0.48
   5   4  -1    3.23    0.59
   5   4  -1    2.02    0.47
  -5  -4   1    2.42    0.42
  -5  -4   1    2.60    0.51
  -5  -4   1    3.36    0.51
  -5  -4   1    2.17    0.56
  -5  -4   1    1.79    0.43
  -5  -4   1    2.96    0.39
  -5  -4   1    2.35    0.50
   4   4  -1    0.51    0.25
   4   4  -1    0.64    0.33
   4   4  -1    0.54    0.23
   4   4  -1    0.76    0.33
   4   4  -1    0.27    0.30
   4   4  -1    0.10    0.33
  -4  -4   1    0.38    0.28
  -4  -4   1    0.29    0.29
  -4  -4   1    0.56    0.31
  -4  -4   1    0.57    0.29
  -4  -4   1    0.08    0.21
  -4  -4   1    0.46    0.21
  -4  -4   1    0.88    0.30
   3   4  -1    0.98    0.24
   3   4  -1    1.20    0.32
   3   4  -1    1.06    0.36
   3   4  -1    1.57    0.34
   3   4  -1    1.08    0.31
   3   4  -1    1.20    0.31
  -3  -4   1    1.17    0.36
  -3  -4   1    1.41    0.27
  -3  -4   1    1.16    0.31
  -3  -4   1    0.94    0.28
  -3  -4   1    1.73    0.36
  -3  -4   1    0.67    0.32
   2   4  -1    0.89    0.26
   2   4  -1    0.99    0.32
   2   4  -1    0.74    0.25
   2   4  -1    1.02    0.19
   2   4  -1    1.19    0.26
   2   4  -1    1.26    0.28
  -2  -4   1    0.82    0.24
  -2  -4   1    1.04    0.23
  -2  -4   1    0.93    0.26
  -2  -4   1    1.20    0.24
  -2  -4   1    1.13    0.30
  -2  -4   1    1.08    0.19
   1   4  -1   59.09    1.64
   1   4  -1   56.93    1.51
   1   4  -1   56.00    1.55
   1   4  -1   58.46    1.08
   1   4  -1   60.36    1.68
   1   4  -1   60.86    1.56
  -1  -4   1   62.17    1.55
  -1  -4   1   57.16    1.54
  -1  -4   1   58.00    1.55
  -1  -4   1   56.05    1.60
  -1  -4   1   57.24    1.68
   0   4  -1   60.78    1.53
   0   4  -1   64.11    1.54
   0   4  -1   61.18    1.56
   0   4  -1   64.15    1.66
   0  -4   1   64.53    1.66
   0  -4   1   61.77    1.66
   0  -4   1   64.28    1.58
   0  -4   1   68.18    1.47
   0  -4   1   64.76    1.54
  -1   4  -1   16.50    0.66
  -1   4  -1   17.63    0.75
  -1   4  -1   16.77    0.65
  -1   4  -1   18.47    0.68
   1  -4   1   16.69    0.73
   1  -4   1   18.16    0.69
   2  -4   1  268.56    6.46
  -3   4  -1   42.56    1.14
  -3   4  -1   41.65    1.10
  -3   4  -1   43.11    1.30
  -3   4  -1   43.27    1.28
   3  -4   1   45.80    1.48
   3  -4   1   44.10    1.18
   3  -4   1   44.73    1.20
   3  -4   1   42.68    1.16
   3  -4   1   42.10    1.30
  -4   4  -1   14.28    0.61
  -4   4  -1   13.70    0.67
  -4   4  -1   14.64    0.63
  -4   4  -1   14.86    0.74
  -4   4  -1   13.99    0.75
   4  -4   1   14.27    0.77
   4  -4   1   14.60    0.67
   4  -4   1   14.91    0.73
   4  -4   1   12.78    0.37
   4  -4   1   13.97    0.64
  -5   4  -1  165.47    3.77
  -5   4  -1  160.26    3.73
  -5   4  -1  165.74    3.29
  -5   4  -1  164.69    3.59
  -5   4  -1  166.36    3.23
  -5   4  -1  173.74    3.53
   5  -4   1  169.57    3.38
   5  -4   1  163.80    3.50
   5  -4   1  175.06    3.71
   5  -4   1  171.75    3.47
   5  -4   1  166.03    2.97
   5  -4   1  170.00    3.50
  -6   4  -1  142.20    2.92
  -6   4  -1  142.19    3.18
  -6   4  -1  139.51    2.97
  -6   4  -1  142.71    3.31
  -6   4  -1  139.67    3.05
   6  -4   1  141.72    2.75
   6  -4   1  141.57    3.10
   6  -4   1  147.30    3.42
   6  -4   1  144.03    3.58
  -7   4  -1   50.45    1.46
  -7   4  -1   49.82    1.74
  -7   4  -1   49.84    1.99
  -7   4  -1   49.98    1.64
  -7   4  -1   50.68    1.56
  -7   4  -1   44.78    1.45
   7  -4   1   48.96    1.72
   7  -4   1   48.90    1.38
   7  -4   1   47.11    1.59
   7  -4   1   51.84    1.71
   7  -4   1   50.36    2.26
   7  -4   1   47.97    1.83
   7  -4   1   48.99    1.98
  -8   4  -1   18.50    0.92
  -8   4  -1   18.37    0.88
  -8   4  -1   18.82    1.28
  -8   4  -1   17.55    0.98
  -8   4  -1   18.29    1.08
  -8   4  -1   18.25    0.92
   8  -4   1   18.32    0.86
   8  -4   1   18.87    1.10
   8  -4   1   18.61    1.03
   8  -4   1   19.04    1.06
   8  -4   1   17.66    1.13
   8  -4   1   20.06    1.09
   8  -4   1   22.38    1.61
  -9   4  -1    1.58    0.38
  -9   4  -1    1.74    0.36
  -9   4  -1    1.06    0.37
  -9   4  -1    2.09    0.43
  -9   4  -1    1.97    0.55
   9  -4   1    1.48    0.40
   9  -4   1    2.65    0.56
   9  -4   1    1.64    0.48
   9  -4   1    2.38    0.54
   9  -4   1    1.81    0.47
   9  -4   1    1.13    0.33
   9  -4   1    0.39    0.55
 -10   4  -1    0.50    0.29
 -10   4  -1    0.28    0.29
 -10   4  -1    0.63    0.35
 -10   4  -1    0.26    0.25
 -10   4  -1   -0.13    0.18
 -10   4  -1    0.00    0.25
  10  -4   1    0.48    0.36
  10  -4   1    0.43    0.36
  10  -4   1    0.02    0.26
  10  -4   1   -0.06    0.48
  10  -4   1    0.33    0.31
  10  -4   1    0.37    0.32
  10  -4   1    0.17    0.27
 -11   4  -1   -0.08    0.24
 -11   4  -1   -0.29    0.31
 -11   4  -1   -0.18    0.24
 -11   4  -1   -0.37    0.25
 -11   4  -1   -0.03    0.23
 -11   4  -1   -0.28    0.20
  11  -4   1    0.28    0.30
  11  -4   1   -0.54    0.26
  11  -4   1   -0.03    0.29
  11  -4   1   -0.07    0.27
  11  -4   1    0.14    0.36
  11  -4   1   -0.54    0.41
  11  -4   1    0.05    0.35
 -12   4  -1   10.35    1.65
 -12   4  -1    8.56    0.73
 -12   4  -1    7.61    0.68
 -12   4  -1    9.25    0.80
 -12   4  -1    7.70    1.00
  12  -4   1    8.09    1.44
  12  -4   1   10.87    1.03
  12  -4   1   10.40    0.92
  12  -4   1    8.74    0.87
  12  -4   1   10.52    1.18
  12  -4   1    7.97    0.90
  12  -4   1    8.50    1.11
 -13   4  -1    3.87    0.98
 -13   4  -1    3.70    0.59
 -13   4  -1    4.16    0.55
 -13   4  -1    4.40    0.87
 -13   4  -1    3.59    0.53
 -13   4  -1    3.29    0.68
  13  -4   1    4.93    0.80
  13  -4   1    4.55    0.90
  13  -4   1    3.71    0.67
  13  -4   1    4.39    1.04
  13  -4   1    5.67    0.80
  13  -4   1    2.55    0.89
  13  -4   1    5.81    0.87
  13  -4   1    2.42    0.66
 -14   4  -1    2.97    0.48
 -14   4  -1    3.08    0.91
 -14   4  -1    3.08    0.56
  14  -4   1    2.96    0.66
  14  -4   1    3.04    0.64
  14  -4   1    3.49    0.73
  14  -4   1    3.22    0.66
  14  -4   1    3.25    0.66
  14  -4   1    3.53    0.81
  14  -4   1    3.84    1.01
 -15   4  -1    6.50    0.74
 -15   4  -1    7.08    0.73
 -15   4  -1   12.51    1.42
  15  -4   1    6.84    0.93
  15  -4   1    6.79    1.07
  15  -4   1    5.28    0.93
  15  -4   1    7.04    1.06
  15  -4   1    5.42    1.37
  15  -4   1    7.19    1.16
  15  -4   1    7.20    1.01
  14   3  -1   -1.26    0.42
  14   3  -1   -0.08    0.54
  14   3  -1   -0.32    0.35
  14   3  -1   -0.32    0.61
  14   3  -1    0.35    0.68
  14   3  -1   -0.30    0.44
 -14  -3   1    0.28    0.45
 -14  -3   1   -0.32    0.39
 -14  -3   1   -0.78    0.42
 -14  -3   1    0.43    0.39
  13   3  -1    7.50    1.39
  13   3  -1    7.49    1.05
  13   3  -1    6.95    1.07
  13   3  -1    9.54    1.06
  13   3  -1    7.06    1.24
  13   3  -1    7.90    1.18
 -13  -3   1    8.60    1.33
 -13  -3   1    7.60    1.00
 -13  -3   1    7.22    0.86
 -13  -3   1    8.93    0.91
  12   3  -1   -0.60    0.41
  12   3  -1    1.83    0.59
  12   3  -1    0.86    0.59
  12   3  -1    0.22    0.41
  12   3  -1   -0.02    0.33
  12   3  -1    0.00    0.55
  12   3  -1    0.82    0.57
 -12  -3   1    0.41    0.34
 -12  -3   1    0.57    0.43
 -12  -3   1    0.19    0.34
 -12  -3   1    0.65    0.53
  11   3  -1    0.18    0.41
  11   3  -1    1.12    0.50
  11   3  -1    0.49    0.57
  11   3  -1    0.68    0.45
  11   3  -1    1.38    0.59
  11   3  -1    1.26    0.51
 -11  -3   1    1.30    0.54
 -11  -3   1   -0.36    0.51
 -11  -3   1    0.67    0.37
 -11  -3   1    0.31    0.34
 -11  -3   1    0.55    0.49
 -11  -3   1    0.64    0.48
  10   3  -1   -0.54    0.27
  10   3  -1    0.09    0.32
  10   3  -1    0.13    0.30
  10   3  -1    0.18    0.32
  10   3  -1   -0.21    0.33
  10   3  -1   -0.02    0.47
 -10  -3   1    0.18    0.32
 -10  -3   1    0.15    0.34
 -10  -3   1    0.66    0.36
 -10  -3   1   -0.26    0.28
 -10  -3   1   -0.14    0.26
 -10  -3   1   -0.27    0.30
 -10  -3   1   -0.09    0.33
   9   3  -1   13.86    1.45
   9   3  -1   14.31    1.13
   9   3  -1   14.70    1.17
   9   3  -1   12.47    1.18
   9   3  -1   16.44    1.22
   9   3  -1   11.40    1.08
  -9  -3   1   14.79    1.16
  -9  -3   1   12.98    0.88
  -9  -3   1   11.97    1.15
  -9  -3   1   12.39    1.39
  -9  -3   1   13.70    1.04
  -9  -3   1   11.79    1.10
   8   3  -1   28.14    1.51
   8   3  -1   30.46    1.66
   8   3  -1   26.69    1.51
   8   3  -1   28.50    1.87
   8   3  -1   27.86    1.48
   8   3  -1   25.92    1.47
  -8  -3   1   27.65    1.51
  -8  -3   1   29.58    1.94
  -8  -3   1   26.62    1.51
  -8  -3   1   29.50    1.61
  -8  -3   1   25.79    1.18
  -8  -3   1   27.74    1.40
   7   3  -1    9.49    1.07
   7   3  -1   11.24    0.96
   7   3  -1   10.07    0.92
   7   3  -1   10.73    0.87
   7   3  -1    9.13    0.85
  -7  -3   1   12.50    1.21
  -7  -3   1   11.41    0.83
  -7  -3   1    9.86    0.88
  -7  -3   1    9.54    0.70
  -7  -3   1   10.21    0.82
  -7  -3   1    9.46    0.88
  -7  -3   1    9.27    0.86
   6   3  -1    2.57    0.64
   6   3  -1    1.58    0.46
   6   3  -1    1.62    0.72
   6   3  -1    1.57    0.38
   6   3  -1    1.55    0.40
  -6  -3   1    1.28    0.37
  -6  -3   1    2.04    0.50
  -6  -3   1    1.10    0.48
  -6  -3   1    1.77    0.41
  -6  -3   1    1.72    0.44
  -6  -3   1    1.73    0.32
  -6  -3   1    1.78    0.44
   5   3  -1   82.54    2.37
   5   3  -1   77.70    2.36
   5   3  -1   79.62    2.28
   5   3  -1   81.21    2.69
  -5  -3   1   76.81    2.61
  -5  -3   1   78.02    2.14
  -5  -3   1   79.05    2.34
  -5  -3   1   79.49    2.25
  -5  -3   1   83.34    2.32
  -5  -3   1   79.53    1.99
  -5  -3   1   80.20    2.36
   4   3  -1   -0.02    0.25
   4   3  -1    0.03    0.32
   4   3  -1    0.27    0.24
   4   3  -1    0.08    0.17
   4   3  -1    0.01    0.16
  -4  -3   1   -0.05    0.23
  -4  -3   1    0.20    0.22
  -4  -3   1    0.23    0.17
  -4  -3   1   -0.11    0.27
  -4  -3   1    0.01    0.31
  -4  -3   1    0.29    0.21
  -4  -3   1   -0.17    0.12
   3   3  -1    8.38    0.66
   3   3  -1    8.56    0.59
   3   3  -1    8.30    0.55
   3   3  -1    8.53    0.60
   3   3  -1    9.06    0.60
   3   3  -1    8.57    0.52
  -3  -3   1    8.45    0.52
  -3  -3   1    8.69    0.56
  -3  -3   1    7.23    0.58
  -3  -3   1    7.43    0.55
  -3  -3   1    8.49    0.61
  -3  -3   1    8.02    0.68
  -3  -3   1    7.94    0.47
   2   3  -1   96.20    2.15
   2   3  -1   95.47    2.15
   2   3  -1   95.53    2.33
   2   3  -1   95.32    1.94
   2   3  -1   92.90    2.19
   2   3  -1   94.68    2.21
  -2  -3   1   99.73    1.97
  -2  -3   1   94.89    2.15
  -2  -3   1   91.27    2.16
  -2  -3   1   97.06    2.36
  -2  -3   1   95.47    2.10
  -2  -3   1   93.96    2.21
   1   3  -1  245.24    6.20
  -1  -3   1  250.02    6.16
   0   3  -1   13.72    0.52
   0   3  -1   13.71    0.60
   0   3  -1   14.40    0.45
   0  -3   1   13.86    0.52
   0  -3   1   14.58    0.63
   0  -3   1   14.40    0.56
   0  -3   1   14.34    0.45
   0  -3   1   14.39    0.59
   1  -3   1  163.97    3.03
  -2   3  -1  133.99    2.56
  -2   3  -1  130.33    2.60
   2  -3   1  133.76    2.54
  -3   3  -1    8.73    0.39
  -3   3  -1    8.33    0.44
  -3   3  -1    9.40    0.52
  -3   3  -1    8.47    0.41
  -3   3  -1    8.58    0.47
  -3   3  -1    9.28    0.54
   3  -3   1    9.54    0.45
   3  -3   1    8.79    0.50
   3  -3   1    8.83    0.45
   3  -3   1    8.91    0.48
   3  -3   1    8.09    0.42
  -4   3  -1    0.66    0.17
  -4   3  -1    0.75    0.25
  -4   3  -1    0.57    0.20
  -4   3  -1    0.74    0.16
  -4   3  -1    0.59    0.17
  -4   3  -1    0.82    0.21
   4  -3   1    0.37    0.17
   4  -3   1    0.45    0.18
   4  -3   1    0.58    0.18
   4  -3   1    0.54    0.18
   4  -3   1    0.87    0.23
  -5   3  -1   81.83    2.11
  -5   3  -1   85.18    2.37
  -5   3  -1   79.53    1.83
  -5   3  -1   81.96    2.00
  -5   3  -1   83.57    1.93
  -5   3  -1   83.47    1.90
   5  -3   1   79.59    1.99
   5  -3   1   83.54    1.98
   5  -3   1   79.93    2.14
   5  -3   1   79.83    2.05
  -6   3  -1   10.16    0.67
  -6   3  -1    9.98    0.63
  -6   3  -1   10.28    0.72
  -6   3  -1   10.45    0.61
  -6   3  -1   10.37    0.63
   6  -3   1   10.52    0.73
   6  -3   1   10.46    0.85
   6  -3   1   10.33    0.77
   6  -3   1   11.57    0.72
   6  -3   1   11.05    0.70
   6  -3   1   12.04    1.15
  -7   3  -1   43.28    1.46
  -7   3  -1   45.14    1.40
  -7   3  -1   44.08    1.43
  -7   3  -1   43.59    1.37
  -7   3  -1   43.64    1.59
  -7   3  -1   46.70    1.91
   7  -3   1   44.08    2.10
   7  -3   1   41.98    1.62
   7  -3   1   43.42    1.52
   7  -3   1   45.01    1.57
   7  -3   1   44.91    1.40
  -8   3  -1   33.82    1.25
  -8   3  -1   35.91    1.29
  -8   3  -1   35.08    1.32
  -8   3  -1   35.74    1.36
  -8   3  -1   34.60    1.75
  -8   3  -1   34.31    1.46
   8  -3   1   34.54    2.01
   8  -3   1   36.64    1.59
   8  -3   1   34.76    1.51
   8  -3   1   35.35    1.44
   8  -3   1   35.79    1.32
   8  -3   1   35.77    1.46
   8  -3   1   35.37    1.47
  -9   3  -1    0.80    0.34
  -9   3  -1    0.87    0.31
  -9   3  -1    0.57    0.29
  -9   3  -1    0.91    0.39
  -9   3  -1    0.90    0.31
   9  -3   1    1.18    0.42
   9  -3   1    1.03    0.38
   9  -3   1    0.54    0.38
   9  -3   1    0.95    0.39
   9  -3   1    0.38    0.27
   9  -3   1    0.91    0.58
   9  -3   1    1.06    0.39
 -10   3  -1    1.23    0.53
 -10   3  -1    1.05    0.32
 -10   3  -1    1.10    0.36
 -10   3  -1    1.05    0.41
 -10   3  -1    0.50    0.31
 -10   3  -1    0.80    0.34
  10  -3   1    0.88    0.41
  10  -3   1    0.67    0.41
  10  -3   1    0.32    0.27
  10  -3   1    1.00    0.40
  10  -3   1    0.80    0.32
  10  -3   1    0.46    0.46
  10  -3   1    0.77    0.35
 -11   3  -1    0.30    0.46
 -11   3  -1   -0.11    0.22
 -11   3  -1    0.09    0.25
 -11   3  -1    0.14    0.28
 -11   3  -1   -0.24    0.23
 -11   3  -1   -0.04    0.23
  11  -3   1    0.04    0.28
  11  -3   1   -0.20    0.30
  11  -3   1   -0.03    0.29
  11  -3   1    0.26    0.32
  11  -3   1   -0.23    0.21
  11  -3   1   -0.39    0.26
 -12   3  -1    9.26    0.77
 -12   3  -1    9.02    0.80
 -12   3  -1   10.06    0.75
 -12   3  -1    7.86    1.27
 -12   3  -1   10.33    1.03
  12  -3   1    9.45    1.03
  12  -3   1   13.70    2.73
  12  -3   1   11.37    1.01
  12  -3   1   10.66    1.06
  12  -3   1   11.63    1.04
  12  -3   1   12.08    1.03
 -13   3  -1    3.30    0.72
 -13   3  -1    3.60    0.58
 -13   3  -1    3.38    0.90
 -13   3  -1    2.76    0.56
 -13   3  -1    3.35    0.51
  13  -3   1    4.26    0.70
  13  -3   1    3.65    0.71
  13  -3   1    4.77    0.98
  13  -3   1    4.20    1.08
  13  -3   1    3.45    0.70
  13  -3   1    3.16    0.66
  13  -3   1    3.43    0.72
  13  -3   1    2.70    0.70
 -14   3  -1    4.13    0.88
 -14   3  -1    2.40    0.80
 -14   3  -1    2.54    0.67
  14  -3   1    3.79    0.76
  14  -3   1    4.08    0.69
  14  -3   1    4.24    0.74
  14  -3   1    4.85    0.76
  14  -3   1    3.92    0.71
  14  -3   1    2.62    0.90
  14  -3   1    3.25    0.80
 -15   3  -1    4.60    0.59
 -15   3  -1    5.07    1.14
 -15   3  -1    4.43    0.59
 -15   3  -1    3.94    0.47
  15  -3   1    4.09    1.20
  15  -3   1    4.61    0.76
  15  -3   1    4.14    0.77
  15  -3   1    1.78    0.62
  15  -3   1    4.57    1.08
  15  -3   1    4.78    0.83
  14   2  -1   -0.44    0.38
  14   2  -1    0.54    0.68
  14   2  -1    0.16    0.36
  14   2  -1   -0.29    0.43
  14   2  -1   -0.01    0.46
  14   2  -1   -0.51    0.43
 -14  -2   1    0.00    0.47
 -14  -2   1    0.29    0.58
 -14  -2   1    0.31    0.37
 -14  -2   1   -0.09    0.43
  13   2  -1    6.16    1.02
  13   2  -1    6.29    0.94
  13   2  -1    6.42    1.33
  13   2  -1    7.63    1.27
  13   2  -1    6.24    1.00
  13   2  -1    8.02    1.20
  13   2  -1    5.36    0.97
 -13  -2   1    6.16    1.25
 -13  -2   1    7.29    0.94
 -13  -2   1    5.56    1.07
 -13  -2   1    6.69    0.90
 -13  -2   1    6.69    0.88
  12   2  -1   -0.82    0.34
  12   2  -1   -0.59    0.40
  12   2  -1    0.28    0.38
  12   2  -1    0.26    0.49
  12   2  -1    0.32    0.45
 -12  -2   1    0.45    0.41
 -12  -2   1   -0.18    0.33
 -12  -2   1    0.77    0.55
 -12  -2   1    0.09    0.29
  11   2  -1    0.33    0.49
  11   2  -1    2.04    0.56
  11   2  -1    1.67    0.50
  11   2  -1    1.55    0.80
  11   2  -1    2.25    0.67
  11   2  -1    2.33    0.64
  11   2  -1    2.41    0.67
 -11  -2   1    1.64    0.48
 -11  -2   1    2.17    0.66
 -11  -2   1    1.97    0.50
 -11  -2   1    1.94    0.72
 -11  -2   1    2.66    0.62
 -11  -2   1    1.60    0.53
  10   2  -1    2.46    0.66
  10   2  -1    3.30    0.64
  10   2  -1    2.79    0.80
  10   2  -1    2.71    0.62
  10   2  -1    2.36    0.65
  10   2  -1    2.84    0.64
  10   2  -1    3.12    0.59
 -10  -2   1    2.95    0.61
 -10  -2   1    3.00    0.70
 -10  -2   1    2.49    0.61
 -10  -2   1    1.80    0.81
 -10  -2   1    2.29    0.48
 -10  -2   1    3.08    0.69
 -10  -2   1    2.60    0.51
   9   2  -1    4.44    0.75
   9   2  -1    4.11    0.77
   9   2  -1    3.54    0.68
   9   2  -1    3.25    0.83
   9   2  -1    4.44    0.73
   9   2  -1    5.72    0.89
  -9  -2   1    3.16    0.81
  -9  -2   1    5.11    0.75
  -9  -2   1    4.27    0.60
  -9  -2   1    4.05    0.62
  -9  -2   1    4.92    0.78
  -9  -2   1    6.07    0.88
  -9  -2   1    5.16    0.82
   8   2  -1   32.08    1.41
   8   2  -1   27.55    1.57
   8   2  -1   30.42    1.52
   8   2  -1   33.45    1.98
   8   2  -1   30.37    1.56
   8   2  -1   32.50    1.56
   8   2  -1   33.91    1.61
  -8  -2   1   30.33    1.91
  -8  -2   1   32.08    1.60
  -8  -2   1   32.30    1.58
  -8  -2   1   31.02    1.47
  -8  -2   1   32.10    1.33
  -8  -2   1   33.20    1.68
   7   2  -1    0.25    0.30
   7   2  -1    0.49    0.42
   7   2  -1    0.20    0.24
   7   2  -1    0.71    0.32
   7   2  -1    0.19    0.22
   7   2  -1    0.45    0.31
   7   2  -1    0.33    0.29
  -7  -2   1    0.46    0.29
  -7  -2   1    0.59    0.34
  -7  -2   1    0.47    0.27
  -7  -2   1   -0.05    0.19
  -7  -2   1    0.31    0.20
   6   2  -1   23.84    1.21
   6   2  -1   24.07    1.16
   6   2  -1   23.72    1.20
   6   2  -1   23.18    1.44
   6   2  -1   24.25    1.08
   6   2  -1   24.90    1.28
   6   2  -1   23.57    1.17
  -6  -2   1   25.19    1.12
  -6  -2   1   23.48    1.21
  -6  -2   1   23.38    1.44
  -6  -2   1   23.67    1.21
  -6  -2   1   24.38    1.04
  -6  -2   1   23.13    1.22
  -6  -2   1   23.55    1.16
   5   2  -1    3.24    0.41
   5   2  -1    3.64    0.52
   5   2  -1    3.27    0.48
   5   2  -1    4.03    0.59
   5   2  -1    4.14    0.53
   5   2  -1    2.61    0.58
  -5  -2   1    3.32    0.56
  -5  -2   1    3.79    0.42
  -5  -2   1    3.48    0.53
  -5  -2   1    2.56    0.47
  -5  -2   1    3.76    0.52
  -5  -2   1    2.82    0.44
  -5  -2   1    3.57    0.54
   4   2  -1    1.12    0.29
   4   2  -1    0.92    0.26
   4   2  -1    0.97    0.26
   4   2  -1    0.88    0.28
   4   2  -1    1.33    0.25
   4   2  -1    0.37    0.23
  -4  -2   1    0.81    0.28
  -4  -2   1    0.89    0.35
  -4  -2   1    0.89    0.26
  -4  -2   1    0.79    0.29
  -4  -2   1    1.02    0.26
  -4  -2   1    0.85    0.21
  -4  -2   1    0.83    0.24
   3   2  -1  238.54    4.72
   3   2  -1  230.53    4.46
   3   2  -1  241.09    4.44
  -3  -2   1  232.94    4.41
  -3  -2   1  231.09    4.44
  -3  -2   1  232.31    4.47
  -3  -2   1  234.30    4.18
  -3  -2   1  235.48    4.34
  -3  -2   1  235.60    4.74
   2   2  -1   13.37    0.62
   2   2  -1   14.88    0.62
  -2  -2   1   15.22    0.67
  -2  -2   1   14.94    0.75
  -2  -2   1   15.08    0.66
  -2  -2   1   15.34    0.57
  -2  -2   1   13.95    0.64
  -2  -2   1   14.57    0.56
  -2  -2   1   14.76    0.62
   1   2  -1   24.00    0.80
   1   2  -1   24.58    0.74
   1   2  -1   24.00    0.75
   1   2  -1   25.07    0.75
   1   2  -1   23.07    0.69
  -1  -2   1   24.30    0.77
  -1  -2   1   24.73    0.57
  -1  -2   1   24.03    0.74
  -1  -2   1   25.32    0.76
  -1  -2   1   24.26    0.71
  -1  -2   1   23.67    0.79
   0   2  -1    2.41    0.21
   0   2  -1    2.09    0.18
   0   2  -1    2.42    0.16
   0   2  -1    2.21    0.21
   0   2  -1    2.50    0.16
   0  -2   1    2.19    0.18
   0  -2   1    2.43    0.21
  -1   2  -1   14.93    0.42
  -1   2  -1   14.75    0.41
  -1   2  -1   14.38    0.33
  -1   2  -1   15.23    0.47
   1  -2   1   14.85    0.46
   1  -2   1   15.25    0.42
   1  -2   1   15.02    0.42
   1  -2   1   15.20    0.34
   1  -2   1   14.70    0.42
  -2   2  -1   41.74    0.86
  -2   2  -1   42.19    0.92
  -2   2  -1   41.42    1.04
  -2   2  -1   40.78    0.88
   2  -2   1   40.52    1.04
   2  -2   1   41.67    0.91
   2  -2   1   40.44    0.95
   2  -2   1   42.24    0.91
   2  -2   1   42.88    0.92
  -3   2  -1    8.71    0.37
  -3   2  -1    8.03    0.46
  -3   2  -1    8.46    0.39
  -3   2  -1    8.33    0.38
   3  -2   1    8.78    0.41
   3  -2   1    8.06    0.42
   3  -2   1    9.02    0.48
  -4   2  -1  112.91    2.22
  -4   2  -1  112.47    2.68
  -4   2  -1  112.79    2.42
  -4   2  -1  111.22    2.25
   4  -2   1  113.58    2.33
   4  -2   1  112.22    2.34
   4  -2   1  113.64    2.39
   4  -2   1  112.81    2.92
   4  -2   1  111.96    2.46
   4  -2   1  111.79    2.33
  -5   2  -1   34.21    1.17
  -5   2  -1   33.67    1.10
  -5   2  -1   32.65    1.03
  -5   2  -1   33.78    1.39
  -5   2  -1   31.49    1.00
  -5   2  -1   31.72    1.04
   5  -2   1   34.16    1.21
   5  -2   1   33.02    1.18
   5  -2   1   32.72    1.13
   5  -2   1   33.03    1.12
   5  -2   1   31.81    1.11
   5  -2   1   32.70    1.56
  -6   2  -1    4.64    0.48
  -6   2  -1    5.32    0.47
  -6   2  -1    4.84    0.49
  -6   2  -1    3.93    0.43
  -6   2  -1    4.68    0.42
   6  -2   1    4.42    0.61
   6  -2   1    3.93    0.49
   6  -2   1    3.84    0.51
   6  -2   1    4.84    0.51
   6  -2   1    5.66    0.53
   6  -2   1    4.12    0.70
  -7   2  -1    6.08    0.49
  -7   2  -1    6.19    0.53
  -7   2  -1    5.33    0.51
  -7   2  -1    6.04    0.57
  -7   2  -1    4.77    0.52
  -7   2  -1    6.80    0.76
   7  -2   1    6.30    0.60
   7  -2   1    4.87    0.71
   7  -2   1    5.41    0.88
   7  -2   1    5.23    0.54
   7  -2   1    6.00    0.62
  -8   2  -1   12.86    0.80
  -8   2  -1   12.03    0.72
  -8   2  -1   13.00    0.80
  -8   2  -1   13.77    0.90
  -8   2  -1   12.76    0.83
  -8   2  -1   13.64    1.12
   8  -2   1   12.45    0.92
   8  -2   1   11.54    0.84
   8  -2   1   12.90    1.39
   8  -2   1   12.30    0.86
   8  -2   1   12.51    0.83
   8  -2   1   12.25    0.86
   8  -2   1   14.15    1.32
  -9   2  -1   41.25    1.62
  -9   2  -1   39.95    2.04
  -9   2  -1   39.13    1.48
  -9   2  -1   38.45    1.46
  -9   2  -1   39.76    1.40
  -9   2  -1   41.52    1.65
   9  -2   1   40.60    1.66
   9  -2   1   39.67    1.65
   9  -2   1   39.46    2.24
   9  -2   1   42.97    1.68
   9  -2   1   41.75    1.76
   9  -2   1   40.93    1.78
   9  -2   1   37.92    1.57
 -10   2  -1    1.53    0.53
 -10   2  -1    1.05    0.33
 -10   2  -1    0.98    0.33
 -10   2  -1    0.53    0.31
 -10   2  -1    0.44    0.34
 -10   2  -1    1.22    0.34
  10  -2   1    1.18    0.55
  10  -2   1    0.53    0.33
  10  -2   1    1.02    0.40
  10  -2   1    1.04    0.38
  10  -2   1    0.65    0.35
  10  -2   1    0.21    0.29
 -11   2  -1    6.89    0.62
 -11   2  -1    6.48    0.74
 -11   2  -1    7.37    0.68
 -11   2  -1    6.20    0.74
 -11   2  -1    6.55    1.08
 -11   2  -1    6.03    0.79
  11  -2   1    7.24    0.80
  11  -2   1    7.57    0.98
  11  -2   1    5.36    0.76
  11  -2   1    7.12    0.81
  11  -2   1    5.50    0.77
  11  -2   1    6.36    0.86
  11  -2   1    5.09    1.08
 -12   2  -1    3.84    0.67
 -12   2  -1    3.51    0.93
 -12   2  -1    3.85    0.53
 -12   2  -1    4.34    0.67
 -12   2  -1    7.14    1.20
 -12   2  -1    3.72    0.60
  12  -2   1    3.33    0.85
  12  -2   1    3.12    0.58
  12  -2   1    4.02    0.76
  12  -2   1    2.60    0.71
  12  -2   1    5.29    0.87
  12  -2   1    4.30    0.81
  12  -2   1    3.55    0.69
 -13   2  -1    2.90    0.55
 -13   2  -1    2.19    0.57
 -13   2  -1    2.37    0.80
 -13   2  -1    3.28    0.51
  13  -2   1    3.99    0.70
  13  -2   1    2.74    0.82
  13  -2   1    3.34    0.97
  13  -2   1    3.49    0.67
  13  -2   1    2.62    0.58
  13  -2   1    2.88    0.73
  13  -2   1    2.83    0.71
  13  -2   1    2.24    0.91
 -14   2  -1    2.72    0.83
 -14   2  -1    1.56    0.49
 -14   2  -1    2.44    0.51
 -14   2  -1    0.19    0.47
 -14   2  -1    2.05    0.47
  14  -2   1    1.57    0.49
  14  -2   1    1.16    0.44
  14  -2   1    0.42    0.52
  14  -2   1    2.26    0.83
  14  -2   1    1.03    0.66
  14  -2   1    0.66    0.58
  14   1  -1   -0.97    0.47
  14   1  -1    0.03    0.49
  14   1  -1    0.65    0.43
  14   1  -1    0.35    0.35
  14   1  -1    0.85    0.50
  14   1  -1    1.36    0.60
 -14  -1   1    0.77    0.60
 -14  -1   1    0.33    0.39
 -14  -1   1   -0.53    0.35
 -14  -1   1    0.34    0.42
  13   1  -1    1.19    0.57
  13   1  -1    1.17    0.51
  13   1  -1    1.33    0.70
  13   1  -1    1.65    0.62
  13   1  -1    1.43    0.53
  13   1  -1    1.21    0.62
  13   1  -1    1.76    0.73
 -13  -1   1    1.17    0.61
 -13  -1   1    0.41    0.52
 -13  -1   1    0.65    0.45
 -13  -1   1    0.87    0.44
 -13  -1   1    1.38    0.49
  12   1  -1    0.89    0.44
  12   1  -1    1.43    0.64
  12   1  -1    1.47    0.63
  12   1  -1    2.62    0.62
  12   1  -1    2.02    0.65
  12   1  -1    1.44    0.57
  12   1  -1    1.62    0.55
 -12  -1   1    1.58    0.45
 -12  -1   1    2.00    0.51
 -12  -1   1    0.16    0.47
 -12  -1   1    1.36    0.44
  11   1  -1    8.65    0.93
  11   1  -1    8.36    0.96
  11   1  -1    8.21    0.93
  11   1  -1    5.87    1.09
  11   1  -1    6.81    0.95
  11   1  -1    7.15    0.96
  11   1  -1    7.50    1.11
 -11  -1   1    5.72    0.77
 -11  -1   1    7.44    1.10
 -11  -1   1    7.69    0.86
 -11  -1   1    7.48    0.76
  10   1  -1    1.76    0.47
  10   1  -1    1.22    0.47
  10   1  -1    1.94    0.71
  10   1  -1    1.61    0.49
  10   1  -1    1.42    0.50
  10   1  -1    1.54    0.51
  10   1  -1    1.78    0.49
 -10  -1   1    1.68    0.53
 -10  -1   1    2.48    0.68
 -10  -1   1    1.71    0.44
 -10  -1   1    1.74    0.48
 -10  -1   1    1.51    0.46
   9   1  -1    7.14    1.11
   9   1  -1    9.22    0.98
   9   1  -1    9.19    0.93
   9   1  -1    9.55    0.89
   9   1  -1    8.70    0.86
   9   1  -1    8.09    0.79
   9   1  -1   10.24    0.96
  -9  -1   1    8.68    0.84
  -9  -1   1    7.85    1.19
  -9  -1   1    8.94    0.93
  -9  -1   1    9.32    0.99
  -9  -1   1    9.07    0.81
  -9  -1   1    9.09    0.78
  -9  -1   1    8.44    0.78
   8   1  -1   99.77    2.77
   8   1  -1  102.10    3.01
   8   1  -1   96.33    3.47
   8   1  -1  100.75    2.92
   8   1  -1   99.17    3.09
   8   1  -1  103.20    2.98
   8   1  -1   93.44    2.80
  -8  -1   1   98.33    3.55
  -8  -1   1  102.69    2.69
  -8  -1   1  104.13    2.97
  -8  -1   1  105.42    2.88
  -8  -1   1   96.72    3.09
  -8  -1   1   99.83    2.94
   7   1  -1   10.44    0.78
   7   1  -1   10.40    0.81
   7   1  -1   10.10    0.80
   7   1  -1   10.89    0.90
   7   1  -1   10.29    0.83
   7   1  -1   12.85    1.11
   7   1  -1   11.71    0.88
  -7  -1   1   12.14    0.90
  -7  -1   1   11.09    0.93
  -7  -1   1   11.37    0.82
  -7  -1   1   11.32    1.11
  -7  -1   1   10.66    0.85
  -7  -1   1   10.95    0.75
   6   1  -1  122.77    3.03
   6   1  -1  128.94    2.99
   6   1  -1  127.64    3.62
   6   1  -1  127.76    3.16
   6   1  -1  129.77    3.29
   6   1  -1  123.60    3.13
  -6  -1   1  129.60    2.92
  -6  -1   1  129.48    3.11
  -6  -1   1  130.17    3.70
  -6  -1   1  130.86    3.20
  -6  -1   1  128.32    3.28
  -6  -1   1  128.17    3.16
   5   1  -1   33.23    1.24
   5   1  -1   34.26    1.38
   5   1  -1   34.22    1.31
   5   1  -1   35.54    1.23
   5   1  -1   31.83    1.29
   5   1  -1   34.79    1.32
  -5  -1   1   34.85    1.61
  -5  -1   1   33.46    1.32
  -5  -1   1   32.20    1.24
  -5  -1   1   33.78    1.35
  -5  -1   1   33.41    1.32
  -5  -1   1   33.65    1.27
  -5  -1   1   33.30    1.16
   4   1  -1    0.03    0.17
   4   1  -1    0.00    0.19
   4   1  -1    0.19    0.19
   4   1  -1    0.14    0.16
   4   1  -1    0.26    0.15
   4   1  -1    0.21    0.19
   4   1  -1   -0.08    0.12
  -4  -1   1    0.01    0.15
  -4  -1   1    0.10    0.18
  -4  -1   1    0.18    0.20
  -4  -1   1   -0.01    0.16
  -4  -1   1    0.02    0.12
  -4  -1   1   -0.11    0.12
  -4  -1   1   -0.08    0.14
   3   1  -1  105.67    2.28
   3   1  -1  106.31    2.35
   3   1  -1  109.79    2.36
   3   1  -1  113.05    2.26
   3   1  -1  107.10    2.41
   3   1  -1  114.76    2.65
   3   1  -1  106.90    2.37
  -3  -1   1  110.93    2.40
  -3  -1   1  106.03    2.29
  -3  -1   1  111.04    2.38
  -3  -1   1  107.17    2.38
  -3  -1   1  112.64    2.25
  -3  -1   1  112.65    2.37
  -3  -1   1  110.32    2.62
   2   1  -1   14.04    0.63
   2   1  -1   15.02    0.56
   2   1  -1   15.21    0.62
   2   1  -1   14.11    0.57
   2   1  -1   15.12    0.55
  -2  -1   1   15.02    0.60
  -2  -1   1   15.77    0.69
  -2  -1   1   14.90    0.54
  -2  -1   1   14.31    0.59
  -2  -1   1   14.86    0.57
  -2  -1   1   14.82    0.62
   1   1  -1   28.54    0.73
   1   1  -1   29.54    0.78
   1   1  -1   28.60    0.72
   1   1  -1   28.75    0.75
   1   1  -1   28.63    0.74
  -1  -1   1   28.92    0.70
  -1  -1   1   28.09    0.74
  -1  -1   1   26.10    0.83
  -1  -1   1   29.03    0.74
  -1  -1   1   28.50    0.71
  -1  -1   1   29.29    0.88
  -2   1  -1    5.79    0.24
  -2   1  -1    5.43    0.30
  -2   1  -1    5.37    0.23
  -2   1  -1    5.49    0.25
  -2   1  -1    5.79    0.40
   2  -1   1    5.90    0.26
   2  -1   1    5.86    0.27
   2  -1   1    5.37    0.30
  -3   1  -1   22.45    0.89
  -3   1  -1   22.67    0.64
  -3   1  -1   22.31    0.72
   3  -1   1   22.14    0.69
   3  -1   1   22.30    0.98
   3  -1   1   23.00    0.70
   3  -1   1   22.59    0.74
   3  -1   1   22.79    0.70
   3  -1   1   22.77    0.72
   3  -1   1   22.10    0.87
  -4   1  -1   10.77    0.54
  -4   1  -1   10.95    0.71
  -4   1  -1   10.50    0.53
   4  -1   1    9.89    0.53
   4  -1   1   10.68    0.79
   4  -1   1   10.23    0.55
   4  -1   1   10.08    0.56
   4  -1   1   10.87    0.55
   4  -1   1   10.70    0.54
  -5   1  -1    0.60    0.20
  -5   1  -1    0.79    0.28
  -5   1  -1    0.67    0.21
  -5   1  -1    0.97    0.22
   5  -1   1    0.40    0.23
   5  -1   1    0.91    0.27
   5  -1   1    0.76    0.26
   5  -1   1    0.24    0.27
   5  -1   1    0.40    0.23
   5  -1   1    0.98    0.25
  -6   1  -1   25.91    1.04
  -6   1  -1   26.83    0.97
  -6   1  -1   26.41    1.40
  -6   1  -1   26.76    1.02
   6  -1   1   25.03    1.63
   6  -1   1   26.51    1.11
   6  -1   1   27.79    1.62
   6  -1   1   29.46    1.45
   6  -1   1   27.55    1.12
   6  -1   1   25.68    1.08
  -7   1  -1    6.49    0.51
  -7   1  -1    5.10    0.75
  -7   1  -1    6.29    0.54
  -7   1  -1    5.39    0.52
   7  -1   1    5.19    0.52
   7  -1   1    6.68    0.61
   7  -1   1    6.06    0.58
   7  -1   1    5.87    0.62
   7  -1   1    4.85    0.79
   7  -1   1    5.89    0.56
  -8   1  -1   38.81    1.47
  -8   1  -1   38.52    1.41
  -8   1  -1   40.09    1.90
  -8   1  -1   38.20    1.33
  -8   1  -1   37.39    1.48
   8  -1   1   38.22    2.08
   8  -1   1   36.73    1.61
   8  -1   1   38.40    1.56
   8  -1   1   40.61    1.58
   8  -1   1   39.85    1.56
   8  -1   1   38.31    1.55
  -9   1  -1   42.72    1.56
  -9   1  -1   43.51    2.13
  -9   1  -1   42.50    1.62
  -9   1  -1   41.51    1.45
  -9   1  -1   42.45    1.63
  -9   1  -1   41.94    1.67
   9  -1   1   43.55    1.74
   9  -1   1   48.65    2.49
   9  -1   1   40.67    1.81
   9  -1   1   42.17    1.74
   9  -1   1   43.02    1.78
   9  -1   1   44.36    1.77
   9  -1   1   41.54    1.71
 -10   1  -1    0.15    0.31
 -10   1  -1    0.43    0.26
 -10   1  -1    0.41    0.27
 -10   1  -1    0.47    0.32
 -10   1  -1    0.50    0.31
 -10   1  -1    0.71    0.37
  10  -1   1    0.53    0.35
  10  -1   1    0.78    0.38
  10  -1   1    0.52    0.39
  10  -1   1    0.40    0.31
  10  -1   1    0.06    0.36
  10  -1   1    0.26    0.34
  10  -1   1    0.57    0.47
 -11   1  -1   15.03    1.08
 -11   1  -1   16.73    1.12
 -11   1  -1   16.23    1.45
 -11   1  -1   16.89    0.95
 -11   1  -1   16.93    1.00
 -11   1  -1   16.81    1.07
  11  -1   1   17.46    1.18
  11  -1   1   17.17    1.26
  11  -1   1   17.99    1.33
  11  -1   1   17.66    1.73
  11  -1   1   18.67    1.28
  11  -1   1   17.08    1.22
  11  -1   1   14.53    1.30
  11  -1   1   15.40    1.18
 -12   1  -1    0.66    0.29
 -12   1  -1    0.51    0.42
 -12   1  -1    0.58    0.39
 -12   1  -1    0.71    0.32
 -12   1  -1    0.42    0.33
 -12   1  -1    0.31    0.37
  12  -1   1    0.57    0.36
  12  -1   1    1.39    0.74
  12  -1   1    0.88    0.53
  12  -1   1    0.89    0.35
  12  -1   1    0.79    0.41
  12  -1   1   -0.07    0.37
  12  -1   1    0.83    0.57
  12  -1   1    0.14    0.40
 -13   1  -1    0.06    0.37
 -13   1  -1    0.21    0.43
 -13   1  -1   -0.04    0.33
 -13   1  -1    0.66    0.43
  13  -1   1   -0.12    0.34
  13  -1   1   -1.17    0.40
  13  -1   1   -0.35    0.36
  13  -1   1    0.80    0.62
  13  -1   1    1.12    0.47
  13  -1   1    0.22    0.33
  13  -1   1   -0.56    0.41
  13  -1   1    0.35    0.40
 -14   1  -1    0.28    0.36
 -14   1  -1    1.93    0.70
 -14   1  -1    0.56    0.50
 -14   1  -1    0.84    0.56
  14  -1   1    0.54    0.53
  14  -1   1    2.15    0.67
  14  -1   1    3.21    0.72
  14  -1   1    0.97    0.80
  14  -1   1    2.41    0.67
  14  -1   1   -0.01    0.59
  14  -1   1    1.95    0.55
  15   0  -1    3.04    0.81
  15   0  -1    3.54    1.04
  15   0  -1    1.73    0.70
  15   0  -1    3.58    0.82
  15   0  -1    1.25    0.65
  15   0  -1    4.37    0.86
 -15   0   1    4.61    0.83
 -15   0   1    1.24    1.15
 -15   0   1    2.48    0.58
 -15   0   1    4.05    1.05
  14   0  -1    6.92    1.02
  14   0  -1    5.02    0.93
  14   0  -1    5.34    1.32
  14   0  -1    5.69    0.89
  14   0  -1    4.95    0.90
  14   0  -1    3.74    0.92
  14   0  -1    6.28    1.19
 -14   0   1    6.39    0.85
 -14   0   1    5.73    0.94
 -14   0   1    7.40    0.83
 -14   0   1    5.15    1.04
  13   0  -1    1.17    0.53
  13   0  -1    1.05    0.49
  13   0  -1   -0.15    0.31
  13   0  -1    0.26    0.46
  13   0  -1    0.51    0.47
  13   0  -1   -0.15    0.53
  13   0  -1    0.23    0.38
 -13   0   1    1.36    0.50
 -13   0   1   -0.23    0.30
 -13   0   1    0.01    0.33
 -13   0   1   -0.73    0.31
 -13   0   1    0.11    0.50
  12   0  -1    3.83    1.52
  12   0  -1    5.39    1.24
  12   0  -1    6.30    1.06
  12   0  -1    6.92    0.96
  12   0  -1    5.55    0.89
  12   0  -1    7.47    1.07
  12   0  -1    8.02    1.05
 -12   0   1    6.49    1.29
 -12   0   1    4.47    0.86
 -12   0   1    7.18    0.93
 -12   0   1    7.42    0.83
 -12   0   1    7.00    0.79
 -12   0   1    6.24    0.94
  11   0  -1    9.64    0.97
  11   0  -1   10.47    1.03
  11   0  -1    9.51    1.40
  11   0  -1    9.35    1.01
  11   0  -1   11.92    1.16
  11   0  -1   10.51    1.13
  11   0  -1    9.67    0.98
 -11   0   1   10.56    0.97
 -11   0   1    9.70    0.92
 -11   0   1   11.49    1.03
 -11   0   1    9.94    0.89
 -11   0   1    9.22    1.11
 -11   0   1   10.16    1.14
  10   0  -1    1.40    0.45
  10   0  -1    2.23    0.62
  10   0  -1    1.06    0.44
  10   0  -1    1.71    0.66
  10   0  -1    1.65    0.47
  10   0  -1    1.92    0.49
  10   0  -1    0.93    0.45
 -10   0   1    1.49    0.56
 -10   0   1    1.49    0.44
 -10   0   1    0.88    0.65
 -10   0   1    2.18    0.64
 -10   0   1    1.41    0.49
   9   0  -1    4.77    0.90
   9   0  -1    5.90    0.79
   9   0  -1    7.27    0.80
   9   0  -1    7.03    0.95
   9   0  -1    6.54    0.71
   9   0  -1    6.90    0.78
   9   0  -1    7.30    0.79
  -9   0   1    6.52    0.66
  -9   0   1    5.78    0.66
  -9   0   1    7.63    0.78
  -9   0   1    7.18    0.95
   8   0  -1   70.19    2.27
   8   0  -1   70.62    2.31
   8   0  -1   71.51    2.48
   8   0  -1   68.54    2.34
   8   0  -1   70.60    2.35
   8   0  -1   69.48    2.21
   8   0  -1   68.46    2.85
  -8   0   1   69.41    2.13
  -8   0   1   68.81    2.27
  -8   0   1   70.25    2.24
  -8   0   1   74.84    2.60
  -8   0   1   73.92    2.20
   7   0  -1    0.19    0.25
   7   0  -1   -0.09    0.20
   7   0  -1    0.26    0.24
   7   0  -1   -0.09    0.32
   7   0  -1    0.14    0.22
   7   0  -1    0.02    0.22
   7   0  -1    0.51    0.28
  -7   0   1   -0.01    0.20
  -7   0   1    0.17    0.35
  -7   0   1    0.39    0.28
  -7   0   1    0.36    0.24
  -7   0   1    0.05    0.10
  -7   0   1    0.37    0.21
   6   0  -1    6.21    0.66
   6   0  -1    6.98    0.65
   6   0  -1    6.63    0.65
   6   0  -1    6.34    0.67
   6   0  -1    5.74    0.56
   6   0  -1    7.60    0.91
   6   0  -1    7.12    0.63
  -6   0   1    6.06    0.62
  -6   0   1    5.98    0.61
  -6   0   1    7.99    0.70
  -6   0   1    6.38    0.57
  -6   0   1    5.84    0.63
  -6   0   1    6.25    0.87
   5   0  -1   28.08    1.22
   5   0  -1   29.67    1.20
   5   0  -1   30.00    1.19
   5   0  -1   30.38    1.11
   5   0  -1   31.28    1.17
   5   0  -1   30.82    1.21
   5   0  -1   28.43    1.44
  -5   0   1   29.59    1.19
  -5   0   1   30.94    1.46
  -5   0   1   29.81    1.19
  -5   0   1   30.38    1.20
  -5   0   1   29.96    1.11
   4   0  -1   88.83    2.15
   4   0  -1   92.01    2.12
   4   0  -1   89.07    2.45
   4   0  -1   90.52    2.04
   4   0  -1   90.35    2.18
   4   0  -1   90.30    2.18
   4   0  -1   88.83    2.23
  -4   0   1   90.43    2.08
  -4   0   1   91.19    2.49
  -4   0   1  100.76    2.49
  -4   0   1   88.52    2.15
  -4   0   1   92.08    2.20
  -4   0   1   88.79    2.16
   3   0  -1  104.80    2.30
   3   0  -1  104.60    2.10
   3   0  -1  102.46    2.24
   3   0  -1  105.40    2.47
   3   0  -1  103.11    2.18
   3   0  -1  104.21    2.24
   3   0  -1  104.83    2.23
  -3   0   1  102.56    2.19
  -3   0   1  100.07    2.22
  -3   0   1  107.37    2.18
  -3   0   1  104.52    2.26
  -3   0   1  101.97    2.46
  -3   0   1  101.22    2.22
   2   0  -1   83.71    1.88
   2   0  -1   83.35    1.75
   2   0  -1   82.02    1.75
   2   0  -1   83.56    1.74
   2   0  -1   83.11    1.80
   2   0  -1   83.52    1.63
   2   0  -1   84.27    1.71
  -2   0   1   81.82    1.74
  -2   0   1   81.77    1.72
  -2   0   1   82.21    1.87
  -2   0   1   85.55    1.80
  -2   0   1   85.32    1.71
  -2   0   1   82.84    1.74
  -2   0   1   84.46    1.62
  -1   0  -1  303.90    5.34
  -3   0  -1    2.71    0.34
  -3   0  -1    2.54    0.27
  -3   0  -1    2.85    0.25
  -3   0  -1    3.12    0.25
  -3   0  -1    2.44    0.23
  -3   0  -1    3.32    0.30
  -3   0  -1    2.38    0.41
   3   0   1    2.78    0.37
   3   0   1    3.03    0.27
   3   0   1    3.08    0.29
   3   0   1    2.90    0.25
   3   0   1    3.10    0.28
   3   0   1    3.03    0.44
   3   0   1    3.07    0.29
  -4   0  -1    0.12    0.12
  -4   0  -1    0.17    0.20
  -4   0  -1    0.14    0.12
  -4   0  -1    0.04    0.10
  -4   0  -1    0.31    0.18
  -4   0  -1    0.17    0.20
  -4   0  -1    0.04    0.15
   4   0   1    0.18    0.14
   4   0   1    0.21    0.17
   4   0   1    0.09    0.18
   4   0   1    0.11    0.14
   4   0   1    0.20    0.13
   4   0   1    0.14    0.18
   4   0   1   -0.01    0.17
  -5   0  -1   42.38    1.22
  -5   0  -1   42.98    1.62
  -5   0  -1   40.42    1.32
  -5   0  -1   39.77    1.30
  -5   0  -1   40.02    1.73
  -5   0  -1   35.90    1.32
  -5   0  -1   40.02    1.24
   5   0   1   41.23    1.26
   5   0   1   39.69    1.30
   5   0   1   39.00    1.69
   5   0   1   45.79    1.69
   5   0   1   40.12    1.32
   5   0   1   41.25    1.33
  -6   0  -1   16.45    0.82
  -6   0  -1   15.60    1.06
  -6   0  -1   16.14    0.87
  -6   0  -1   16.74    1.23
  -6   0  -1   16.17    0.87
  -6   0  -1   15.92    0.77
  -6   0  -1   16.80    0.78
   6   0   1   17.22    0.88
   6   0   1   16.30    0.92
   6   0   1   16.16    0.82
   6   0   1   15.88    0.86
   6   0   1   16.28    1.46
   6   0   1   17.35    0.90
  -7   0  -1    0.98    0.52
  -7   0  -1    0.98    0.27
  -7   0  -1    0.71    0.32
  -7   0  -1    0.91    0.27
  -7   0  -1    1.47    0.37
  -7   0  -1    1.05    0.39
  -7   0  -1    1.08    0.29
   7   0   1    1.11    0.30
   7   0   1    1.47    0.40
   7   0   1    1.40    0.31
   7   0   1    1.01    0.46
   7   0   1    1.15    0.33
   7   0   1    1.20    0.32
  -8   0  -1   60.28    1.84
  -8   0  -1   66.00    2.50
  -8   0  -1   58.02    1.95
  -8   0  -1   63.33    1.82
  -8   0  -1   61.88    1.89
   8   0   1   60.33    1.96
   8   0   1   60.30    2.17
   8   0   1   59.18    1.99
   8   0   1   62.90    2.12
   8   0   1   61.17    2.69
   8   0   1   61.31    2.05
  -9   0  -1   29.44    1.30
  -9   0  -1   27.20    1.18
  -9   0  -1   28.41    1.27
  -9   0  -1   29.58    1.75
   9   0   1   26.84    1.39
   9   0   1   29.47    1.41
   9   0   1   30.68    1.51
   9   0   1   28.29    1.42
   9   0   1   27.80    1.54
   9   0   1   30.92    2.02
   9   0   1   32.04    1.55
 -10   0  -1    1.43    0.38
 -10   0  -1    1.57    0.42
 -10   0  -1    2.39    0.45
 -10   0  -1    0.91    0.51
  10   0   1    1.73    0.45
  10   0   1    1.78    0.48
  10   0   1    1.97    0.55
  10   0   1    1.22    0.63
  10   0   1    1.68    0.49
  10   0   1    0.96    0.45
  10   0   1    1.43    0.39
 -11   0  -1   15.35    1.00
 -11   0  -1   17.44    1.53
 -11   0  -1   14.46    0.90
 -11   0  -1   13.65    1.09
 -11   0  -1   15.21    1.14
  11   0   1   15.03    1.12
  11   0   1   18.34    1.36
  11   0   1   17.69    1.21
  11   0   1   19.22    1.83
  11   0   1   15.09    1.16
  11   0   1   15.68    1.24
  11   0   1   12.64    1.19
  11   0   1   16.62    1.28
 -12   0  -1    5.92    1.05
 -12   0  -1    4.76    0.68
 -12   0  -1    5.81    0.82
 -12   0  -1    6.56    0.68
 -12   0  -1    5.71    0.78
 -12   0  -1    5.61    0.69
  12   0   1    6.28    0.87
  12   0   1    4.50    0.90
  12   0   1    6.07    1.00
  12   0   1    6.17    0.87
  12   0   1    6.67    1.03
  12   0   1    5.19    0.82
  12   0   1    4.57    1.11
  12   0   1    5.26    0.90
 -13   0  -1   -0.57    0.33
 -13   0  -1   -0.61    0.28
 -13   0  -1   -1.17    0.38
 -13   0  -1   -0.10    0.28
  13   0   1   -0.16    0.38
  13   0   1   -0.61    0.39
  13   0   1   -0.13    0.40
  13   0   1   -0.94    0.50
  13   0   1   -0.29    0.30
  13   0   1   -0.01    0.37
  13   0   1    0.47    0.49
  13   0   1   -0.48    0.33
 -14   0  -1   -0.55    0.45
 -14   0  -1    0.12    0.39
 -14   0  -1    0.74    0.60
  14   0   1    0.67    0.50
  14   0   1   -0.41    0.36
  14   0   1    0.13    0.35
  14   0   1    0.41    0.43
  14   0   1    0.42    0.47
  14   0   1    0.38    0.69
  15  -1  -1    5.47    1.29
  15  -1  -1    4.31    1.01
  15  -1  -1    2.37    0.79
  15  -1  -1    3.82    0.75
  15  -1  -1    5.13    0.95
  15  -1  -1    3.56    0.83
  15  -1  -1    2.73    0.74
 -15   1   1    5.23    0.87
 -15   1   1    5.35    1.05
 -15   1   1    3.75    0.73
 -15   1   1    2.45    0.81
  14  -1  -1   13.48    1.32
  14  -1  -1   12.87    1.25
  14  -1  -1   12.86    1.47
  14  -1  -1   16.64    1.36
  14  -1  -1   13.64    1.38
  14  -1  -1   10.54    1.32
  14  -1  -1   12.11    1.80
 -14   1   1   12.31    1.19
 -14   1   1   11.64    1.00
 -14   1   1   11.30    1.29
 -14   1   1   13.16    1.07
 -14   1   1   11.57    1.62
  13  -1  -1    4.80    0.84
  13  -1  -1    2.74    0.72
  13  -1  -1    3.22    0.74
  13  -1  -1    3.91    0.73
  13  -1  -1    2.86    0.87
  13  -1  -1    2.96    0.70
  13  -1  -1    3.42    0.85
 -13   1   1    4.59    0.96
 -13   1   1    4.88    0.76
 -13   1   1    4.78    0.71
  12  -1  -1   21.22    1.48
  12  -1  -1   22.07    1.51
  12  -1  -1   24.26    1.56
  12  -1  -1   23.32    1.63
  12  -1  -1   22.82    1.50
  12  -1  -1   25.59    1.91
  12  -1  -1   22.39    1.99
 -12   1   1   23.46    1.39
 -12   1   1   24.49    1.84
 -12   1   1   25.28    1.48
 -12   1   1   25.56    1.56
 -12   1   1   22.61    1.43
 -12   1   1   22.19    1.26
  11  -1  -1    1.91    0.55
  11  -1  -1    2.08    0.57
  11  -1  -1    2.91    0.69
  11  -1  -1    3.24    0.71
  11  -1  -1    2.64    0.79
  11  -1  -1    2.39    0.57
  11  -1  -1    2.98    0.64
 -11   1   1    1.69    0.54
 -11   1   1    4.21    0.68
 -11   1   1    2.51    0.71
 -11   1   1    2.85    0.54
 -11   1   1    3.90    0.64
 -11   1   1    3.34    0.64
  10  -1  -1    0.04    0.25
  10  -1  -1   -0.19    0.25
  10  -1  -1   -0.26    0.30
  10  -1  -1    1.20    0.47
  10  -1  -1    0.31    0.47
  10  -1  -1    0.33    0.33
  10  -1  -1   -0.18    0.39
 -10   1   1    0.33    0.27
 -10   1   1    0.32    0.34
 -10   1   1    0.75    0.36
 -10   1   1    0.19    0.30
 -10   1   1    0.24    0.34
 -10   1   1    0.35    0.34
   9  -1  -1   11.69    0.87
   9  -1  -1   13.34    1.10
   9  -1  -1   13.82    1.04
   9  -1  -1   13.75    1.30
   9  -1  -1   11.10    0.96
   9  -1  -1   14.33    1.06
   9  -1  -1   12.85    1.00
  -9   1   1   12.61    1.15
  -9   1   1   14.17    0.93
  -9   1   1   12.54    0.98
  -9   1   1   13.37    0.95
  -9   1   1   12.54    1.00
  -9   1   1   12.68    0.96
   8  -1  -1    2.32    0.53
   8  -1  -1    2.22    0.50
   8  -1  -1    3.25    0.60
   8  -1  -1    2.63    0.71
   8  -1  -1    2.60    0.47
   8  -1  -1    2.27    0.49
   8  -1  -1    2.62    0.52
  -8   1   1    2.69    0.49
  -8   1   1    1.58    0.44
  -8   1   1    3.00    0.49
  -8   1   1    2.03    0.47
  -8   1   1    2.58    0.47
   7  -1  -1    5.13    0.57
   7  -1  -1    4.75    0.61
   7  -1  -1    5.34    0.55
   7  -1  -1    4.64    0.66
   7  -1  -1    5.77    0.62
   7  -1  -1    6.23    0.65
   7  -1  -1    5.58    0.86
  -7   1   1    5.58    0.54
  -7   1   1    6.71    0.74
  -7   1   1    6.11    0.61
  -7   1   1    4.87    0.56
  -7   1   1    5.28    0.66
   6  -1  -1   16.70    0.97
   6  -1  -1   16.48    0.95
   6  -1  -1   15.83    0.83
   6  -1  -1   15.85    0.99
   6  -1  -1   16.75    0.95
   6  -1  -1   16.07    1.21
  -6   1   1   17.29    0.96
  -6   1   1   16.73    0.90
  -6   1   1   16.91    0.95
  -6   1   1   17.47    1.05
   5  -1  -1   24.11    1.05
   5  -1  -1   21.66    0.87
   5  -1  -1   24.02    1.04
   5  -1  -1   25.06    1.06
   5  -1  -1   26.39    1.09
   5  -1  -1   23.00    1.28
   5  -1  -1   23.22    1.08
  -5   1   1   24.55    1.04
  -5   1   1   24.72    1.07
  -5   1   1   23.32    0.99
   4  -1  -1   24.43    0.95
   4  -1  -1   25.35    0.83
   4  -1  -1   24.40    0.96
   4  -1  -1   24.96    1.14
   4  -1  -1   23.96    1.00
   4  -1  -1   23.63    0.93
  -4   1   1   24.49    0.92
  -4   1   1   25.54    1.00
  -4   1   1   22.89    0.93
   3  -1  -1    1.69    0.25
   3  -1  -1    1.88    0.29
   3  -1  -1    1.85    0.22
   3  -1  -1    1.76    0.28
  -3   1   1    2.27    0.28
  -3   1   1    2.03    0.22
  -3   1   1    1.69    0.27
  -3   1   1    2.23    0.29
  -3   1   1    2.28    0.32
  -3   1   1    1.78    0.26
   2  -1  -1   12.22    0.54
   2  -1  -1   13.40    0.70
   2  -1  -1   12.01    0.41
   2  -1  -1   11.91    0.51
   2  -1  -1   11.93    0.52
  -2   1   1   12.26    0.53
  -2   1   1   11.80    0.55
  -2   1   1   12.59    0.41
  -1   1   1  190.43    4.36
   0  -1  -1   43.75    0.82
   0  -1  -1   43.64    0.93
   0  -1  -1   42.35    1.08
   0  -1  -1   44.31    0.93
   0  -1  -1   44.40    0.95
   0   1   1   44.22    0.81
   0   1   1   45.36    0.93
   0   1   1   42.73    0.93
   0   1   1   42.85    0.92
   0   1   1   43.91    0.93
   0   1   1   44.30    0.99
  -1  -1  -1   29.22    0.74
  -1  -1  -1   29.59    0.75
  -1  -1  -1   30.48    0.79
  -1  -1  -1   30.50    0.68
  -1  -1  -1   29.52    0.87
   1   1   1   29.67    0.75
   1   1   1   29.18    0.73
   1   1   1   29.96    0.67
   1   1   1   30.31    0.79
   1   1   1   30.52    0.83
  -2  -1  -1  317.02    6.76
  -3  -1  -1  165.38    3.19
  -3  -1  -1  161.50    3.11
  -3  -1  -1  164.56    2.89
  -3  -1  -1  157.11    3.04
  -3  -1  -1  170.34    3.43
  -3  -1  -1  163.81    3.60
  -3  -1  -1  163.05    3.20
   3   1   1  167.99    3.17
   3   1   1  162.70    3.13
   3   1   1  171.98    3.44
   3   1   1  170.20    3.22
   3   1   1  169.44    2.94
   3   1   1  162.90    3.19
   3   1   1  173.29    3.63
  -4  -1  -1   -0.01    0.19
  -4  -1  -1    0.10    0.11
  -4  -1  -1    0.10    0.14
  -4  -1  -1    0.22    0.17
  -4  -1  -1   -0.14    0.14
  -4  -1  -1   -0.05    0.14
  -4  -1  -1    0.11    0.21
   4   1   1    0.12    0.13
   4   1   1    0.14    0.21
   4   1   1   -0.09    0.24
   4   1   1    0.15    0.18
   4   1   1    0.16    0.19
   4   1   1    0.19    0.18
   4   1   1    0.16    0.19
  -5  -1  -1    0.03    0.18
  -5  -1  -1    0.17    0.30
  -5  -1  -1    0.47    0.28
  -5  -1  -1    0.53    0.23
  -5  -1  -1    0.46    0.26
  -5  -1  -1    0.25    0.16
  -5  -1  -1    0.15    0.19
   5   1   1    0.33    0.28
   5   1   1    0.33    0.25
   5   1   1    0.60    0.20
   5   1   1    0.39    0.24
   5   1   1    0.35    0.21
   5   1   1    0.64    0.26
   5   1   1    0.19    0.33
  -6  -1  -1    9.75    0.93
  -6  -1  -1   10.70    0.66
  -6  -1  -1    9.36    0.69
  -6  -1  -1   10.26    0.84
  -6  -1  -1   10.29    0.75
  -6  -1  -1   10.35    0.66
  -6  -1  -1   10.27    0.59
   6   1   1    9.69    0.71
   6   1   1   10.34    0.77
   6   1   1   10.87    0.65
   6   1   1   10.45    1.00
   6   1   1   10.53    0.72
  -7  -1  -1    0.59    0.26
  -7  -1  -1    0.67    0.30
  -7  -1  -1    0.75    0.33
  -7  -1  -1    0.71    0.24
  -7  -1  -1    0.77    0.25
  -7  -1  -1    0.89    0.34
   7   1   1    1.10    0.33
   7   1   1    1.01    0.33
   7   1   1    0.58    0.29
   7   1   1    0.98    0.39
   7   1   1    1.09    0.36
   7   1   1    0.96    0.29
  -8  -1  -1   40.73    1.65
  -8  -1  -1   39.96    1.66
  -8  -1  -1   42.54    1.56
  -8  -1  -1   39.00    1.42
  -8  -1  -1   41.32    1.42
  -8  -1  -1   44.81    2.04
  -8  -1  -1   39.88    2.19
   8   1   1   41.00    2.21
   8   1   1   43.14    1.75
   8   1   1   41.84    1.53
   8   1   1   42.26    1.82
   8   1   1   42.73    1.71
   8   1   1   41.23    1.65
  -9  -1  -1    0.83    0.30
  -9  -1  -1    0.96    0.36
  -9  -1  -1    0.83    0.29
  -9  -1  -1    0.81    0.30
  -9  -1  -1    0.85    0.46
  -9  -1  -1    0.50    0.35
  -9  -1  -1    0.82    0.62
   9   1   1    1.30    0.48
   9   1   1    0.53    0.29
   9   1   1    1.06    0.38
   9   1   1    0.35    0.34
   9   1   1    1.10    0.36
   9   1   1    0.61    0.39
   9   1   1    0.93    0.55
 -10  -1  -1    2.34    0.46
 -10  -1  -1    1.96    0.43
 -10  -1  -1    2.48    0.67
 -10  -1  -1    2.33    0.55
 -10  -1  -1    2.30    0.45
  10   1   1    1.98    0.53
  10   1   1    2.44    0.56
  10   1   1    2.15    0.68
  10   1   1    2.23    0.58
  10   1   1    1.02    0.46
  10   1   1    1.83    0.52
  10   1   1    1.56    0.52
  10   1   1    1.36    0.43
 -11  -1  -1   13.79    1.38
 -11  -1  -1   13.12    0.92
 -11  -1  -1   11.84    0.92
 -11  -1  -1   12.69    0.88
  11   1   1   13.66    1.13
  11   1   1   13.16    1.21
  11   1   1   13.22    1.54
  11   1   1   11.55    1.01
  11   1   1   13.67    1.17
  11   1   1   13.52    1.25
  11   1   1   12.97    1.01
  11   1   1   11.12    1.07
 -12  -1  -1    3.76    0.65
 -12  -1  -1    4.84    0.67
 -12  -1  -1    3.36    0.72
 -12  -1  -1    3.10    0.55
 -12  -1  -1    3.96    0.83
  12   1   1    4.10    0.82
  12   1   1    4.89    0.77
  12   1   1    4.95    0.87
  12   1   1    3.92    0.74
  12   1   1    3.42    0.63
  12   1   1    4.47    1.00
  12   1   1    3.26    0.78
  12   1   1    3.90    1.05
 -13  -1  -1    1.53    0.47
 -13  -1  -1    2.17    0.80
 -13  -1  -1    1.41    0.41
 -13  -1  -1    1.00    0.57
 -13  -1  -1    0.27    0.39
  13   1   1    1.91    0.58
  13   1   1    2.01    0.54
  13   1   1    1.20    0.51
  13   1   1    1.71    0.89
  13   1   1    1.04    0.60
  13   1   1    2.15    0.68
 -14  -1  -1   -0.33    0.43
 -14  -1  -1   -1.44    0.59
  14   1   1   -1.01    0.59
  14   1   1    0.34    0.47
  14   1   1   -1.34    0.53
  14   1   1   -0.31    0.35
  14   1   1   -0.47    0.37
  14   1   1   -0.11    0.52
  15  -2  -1    5.83    0.95
  15  -2  -1    6.01    1.00
  15  -2  -1    6.73    1.35
  15  -2  -1    6.40    1.05
  15  -2  -1    6.54    1.41
  15  -2  -1    5.97    0.99
  15  -2  -1    5.49    1.14
 -15   2   1    6.50    0.87
 -15   2   1    7.26    1.35
 -15   2   1    4.69    0.96
 -15   2   1   10.34    1.00
  14  -2  -1    8.02    1.11
  14  -2  -1    7.02    1.10
  14  -2  -1    8.71    1.21
  14  -2  -1    9.34    1.01
  14  -2  -1    8.46    1.53
  14  -2  -1   11.86    1.19
  14  -2  -1    7.56    1.23
 -14   2   1    8.93    0.90
 -14   2   1    6.28    1.00
 -14   2   1    8.26    0.94
 -14   2   1    7.60    1.33
 -14   2   1    8.21    1.03
  13  -2  -1    8.65    1.15
  13  -2  -1   10.41    1.19
  13  -2  -1    8.94    1.51
  13  -2  -1    9.54    1.05
  13  -2  -1    7.63    1.08
  13  -2  -1    8.44    1.18
 -13   2   1    9.34    0.90
 -13   2   1   10.88    0.93
 -13   2   1    7.46    1.02
 -13   2   1   11.40    1.32
 -13   2   1    7.67    1.22
  12  -2  -1   26.62    2.20
  12  -2  -1   25.21    1.62
  12  -2  -1   25.43    1.68
  12  -2  -1   29.32    1.70
  12  -2  -1   25.96    1.58
  12  -2  -1   24.55    1.65
  12  -2  -1   27.49    1.55
 -12   2   1   27.25    1.51
 -12   2   1   25.92    1.55
 -12   2   1   25.22    1.54
 -12   2   1   26.13    1.37
 -12   2   1   29.86    1.55
 -12   2   1   25.77    1.90
  11  -2  -1    0.03    0.36
  11  -2  -1   -0.57    0.31
  11  -2  -1    0.41    0.41
  11  -2  -1   -0.10    0.34
  11  -2  -1   -0.06    0.29
  11  -2  -1    0.06    0.33
  11  -2  -1    0.23    0.36
 -11   2   1   -0.37    0.19
 -11   2   1    0.02    0.31
 -11   2   1    0.11    0.28
 -11   2   1    0.46    0.38
 -11   2   1   -0.47    0.28
 -11   2   1   -0.66    0.25
  10  -2  -1    0.22    0.36
  10  -2  -1    0.43    0.42
  10  -2  -1    0.27    0.36
  10  -2  -1    0.46    0.40
  10  -2  -1    0.35    0.32
  10  -2  -1    0.54    0.30
  10  -2  -1    0.80    0.37
 -10   2   1    0.76    0.35
 -10   2   1    0.45    0.31
 -10   2   1    0.31    0.35
 -10   2   1    0.39    0.36
 -10   2   1    0.29    0.37
 -10   2   1    0.06    0.33
   9  -2  -1    2.34    0.54
   9  -2  -1    2.44    0.54
   9  -2  -1    2.14    0.54
   9  -2  -1    2.61    0.55
   9  -2  -1    2.35    0.45
   9  -2  -1    3.25    0.62
   9  -2  -1    1.90    0.64
  -9   2   1    2.02    0.50
  -9   2   1    1.95    0.44
  -9   2   1    2.89    0.56
  -9   2   1    2.74    0.63
  -9   2   1    2.53    0.52
  -9   2   1    2.75    0.56
   8  -2  -1    8.19    0.79
   8  -2  -1    5.42    0.88
   8  -2  -1    7.68    0.80
   8  -2  -1    9.09    0.80
   8  -2  -1    8.03    0.79
   8  -2  -1    7.81    0.77
   8  -2  -1    7.39    0.64
  -8   2   1    7.65    0.69
  -8   2   1    8.86    0.90
  -8   2   1    7.08    0.71
  -8   2   1    8.41    0.79
  -8   2   1    6.93    0.67
  -8   2   1    6.63    0.67
   7  -2  -1    3.85    0.57
   7  -2  -1    3.85    0.68
   7  -2  -1    4.40    0.48
   7  -2  -1    4.32    0.60
   7  -2  -1    3.99    0.58
   7  -2  -1    5.14    0.67
   7  -2  -1    4.76    0.60
  -7   2   1    4.25    0.58
  -7   2   1    3.80    0.54
  -7   2   1    4.28    0.56
  -7   2   1    3.99    0.64
  -7   2   1    3.20    0.49
  -7   2   1    3.68    0.51
   6  -2  -1    0.79    0.33
   6  -2  -1    1.19    0.36
   6  -2  -1    1.28    0.37
   6  -2  -1    2.01    0.51
   6  -2  -1    1.20    0.29
   6  -2  -1    1.71    0.43
   6  -2  -1    1.34    0.35
  -6   2   1    1.12    0.35
  -6   2   1    1.56    0.37
  -6   2   1    0.74    0.32
  -6   2   1    1.19    0.34
   5  -2  -1   26.08    1.10
   5  -2  -1   24.43    1.12
   5  -2  -1   22.87    1.05
   5  -2  -1   25.42    1.35
   5  -2  -1   25.96    0.88
   5  -2  -1   25.51    1.10
  -5   2   1   24.90    1.11
  -5   2   1   25.20    1.03
  -5   2   1   25.99    1.06
  -5   2   1   25.22    1.05
   4  -2  -1   51.23    1.49
   4  -2  -1   50.63    1.46
   4  -2  -1   49.48    1.18
   4  -2  -1   48.35    1.51
  -4   2   1   48.90    1.44
  -4   2   1   49.08    1.40
  -4   2   1   47.71    1.41
  -4   2   1   47.40    1.49
  -4   2   1   48.26    1.51
   3  -2  -1   30.42    0.99
   3  -2  -1   27.21    0.82
   3  -2  -1   28.98    0.97
   3  -2  -1   26.78    0.93
   3  -2  -1   27.21    0.99
  -3   2   1   28.79    0.96
  -3   2   1   28.23    0.92
  -3   2   1   28.48    0.72
  -3   2   1   28.32    0.96
  -3   2   1   27.39    1.01
  -3   2   1   29.21    0.96
   2  -2  -1    7.02    0.48
   2  -2  -1    7.67    0.31
   2  -2  -1    7.97    0.43
   2  -2  -1    8.55    0.47
  -2   2   1    8.00    0.51
  -2   2   1    8.63    0.46
  -2   2   1    7.63    0.31
  -2   2   1    8.39    0.43
   1  -2  -1    0.50    0.19
   1  -2  -1    0.37    0.13
   1  -2  -1    0.33    0.12
   1  -2  -1    0.26    0.14
  -1   2   1    0.33    0.14
  -1   2   1    0.22    0.14
  -1   2   1    0.39    0.13
  -1   2   1    0.26    0.10
  -1   2   1    0.23    0.11
   0  -2  -1    5.06    0.24
   0  -2  -1    5.24    0.31
   0  -2  -1    5.51    0.37
   0  -2  -1    5.43    0.39
   0   2   1    5.47    0.32
   0   2   1    5.21    0.32
   0   2   1    4.98    0.32
   0   2   1    5.55    0.39
   0   2   1    5.55    0.25
  -1  -2  -1   39.63    1.10
  -1  -2  -1   39.69    1.02
  -1  -2  -1   40.12    1.06
  -1  -2  -1   39.41    1.04
  -1  -2  -1   40.76    0.79
  -1  -2  -1   39.60    1.16
   1   2   1   39.41    1.11
   1   2   1   39.68    1.05
   1   2   1   40.90    1.16
   1   2   1   40.30    1.06
   1   2   1   39.66    1.02
  -2  -2  -1  610.38   11.98
   2   2   1  610.14   12.10
  -3  -2  -1   27.14    0.79
  -3  -2  -1   28.04    0.96
  -3  -2  -1   29.15    1.26
  -3  -2  -1   27.37    0.99
  -3  -2  -1   28.08    1.03
  -3  -2  -1   29.46    1.08
   3   2   1   27.72    0.97
   3   2   1   29.05    1.24
   3   2   1   28.92    1.08
   3   2   1   27.57    0.96
   3   2   1   27.69    1.00
   3   2   1   28.36    0.85
   3   2   1   28.81    1.03
  -4  -2  -1   73.65    1.54
  -4  -2  -1   75.01    2.12
  -4  -2  -1   73.08    2.33
  -4  -2  -1   70.67    1.96
  -4  -2  -1   73.39    1.88
  -4  -2  -1   74.52    1.97
   4   2   1   70.71    1.58
   4   2   1   72.09    1.97
   4   2   1   72.41    1.96
   4   2   1   75.06    1.92
   4   2   1   72.05    2.07
   4   2   1   69.06    1.87
   4   2   1   76.07    2.37
  -5  -2  -1   62.81    1.93
  -5  -2  -1   64.62    1.52
  -5  -2  -1   66.01    1.83
  -5  -2  -1   63.38    2.31
  -5  -2  -1   63.43    2.10
  -5  -2  -1   62.98    1.89
  -5  -2  -1   61.59    1.72
   5   2   1   67.29    1.96
   5   2   1   63.19    1.94
   5   2   1   61.37    2.29
   5   2   1   72.84    2.26
   5   2   1   64.31    1.88
   5   2   1   64.78    2.08
   5   2   1   66.66    1.60
  -6  -2  -1   26.88    1.07
  -6  -2  -1   26.35    1.21
  -6  -2  -1   24.61    1.54
  -6  -2  -1   24.74    1.20
  -6  -2  -1   26.15    0.92
  -6  -2  -1   26.73    1.40
  -6  -2  -1   26.99    1.14
   6   2   1   25.68    1.22
   6   2   1   25.65    0.97
   6   2   1   25.68    1.53
   6   2   1   26.85    1.28
   6   2   1   25.99    1.18
   6   2   1   23.12    1.14
   6   2   1   24.63    1.32
  -7  -2  -1    1.16    0.37
  -7  -2  -1    0.95    0.28
  -7  -2  -1    0.76    0.23
  -7  -2  -1    0.93    0.43
  -7  -2  -1    0.93    0.33
  -7  -2  -1    0.81    0.37
  -7  -2  -1    0.72    0.40
   7   2   1    0.72    0.34
   7   2   1    0.99    0.33
   7   2   1    0.81    0.34
   7   2   1    1.02    0.28
   7   2   1    0.95    0.34
   7   2   1    1.10    0.48
  -8  -2  -1   19.31    1.06
  -8  -2  -1   18.44    1.18
  -8  -2  -1   20.71    1.60
  -8  -2  -1   19.40    1.20
  -8  -2  -1   18.56    0.89
  -8  -2  -1   20.21    1.39
  -8  -2  -1   20.29    1.04
   8   2   1   19.70    1.21
   8   2   1   19.26    0.98
   8   2   1   18.62    1.12
   8   2   1   18.91    1.17
   8   2   1   19.26    1.26
   8   2   1   19.86    1.15
   8   2   1   20.13    1.60
  -9  -2  -1   14.01    0.82
  -9  -2  -1   14.48    1.10
  -9  -2  -1   14.10    1.22
  -9  -2  -1   14.95    1.09
  -9  -2  -1   15.48    0.96
  -9  -2  -1   14.22    0.97
  -9  -2  -1   15.24    1.55
   9   2   1   14.04    1.16
   9   2   1   15.89    1.08
   9   2   1   17.38    1.17
   9   2   1   13.33    1.00
   9   2   1   14.37    1.11
   9   2   1   13.19    0.88
   9   2   1   16.10    1.46
 -10  -2  -1   -0.43    0.24
 -10  -2  -1   -0.81    0.31
 -10  -2  -1    0.15    0.36
 -10  -2  -1    0.65    0.33
 -10  -2  -1   -0.53    0.25
 -10  -2  -1   -0.49    0.17
 -10  -2  -1    0.02    0.25
  10   2   1   -0.14    0.35
  10   2   1   -0.01    0.45
  10   2   1   -0.22    0.18
  10   2   1    0.61    0.27
  10   2   1   -0.23    0.25
  10   2   1    0.22    0.33
  10   2   1   -0.14    0.32
 -11  -2  -1    3.11    0.53
 -11  -2  -1    2.71    0.61
 -11  -2  -1    2.38    0.50
 -11  -2  -1    2.20    0.76
 -11  -2  -1    2.57    0.45
  11   2   1    2.18    0.60
  11   2   1    2.88    0.66
  11   2   1    2.43    0.57
  11   2   1    3.30    0.81
  11   2   1    1.43    0.55
  11   2   1    3.02    0.69
  11   2   1    3.58    0.94
 -12  -2  -1   -0.03    0.27
 -12  -2  -1    0.15    0.34
 -12  -2  -1    0.32    0.41
 -12  -2  -1   -0.01    0.30
  12   2   1    0.44    0.59
  12   2   1   -0.04    0.37
  12   2   1   -0.59    0.27
  12   2   1    0.25    0.35
  12   2   1   -0.18    0.39
  12   2   1    0.41    0.47
  12   2   1    0.06    0.52
 -13  -2  -1    4.68    0.87
 -13  -2  -1    3.73    0.64
 -13  -2  -1    4.13    0.70
 -13  -2  -1    5.52    1.11
  13   2   1    3.83    1.17
  13   2   1    3.32    0.82
  13   2   1    4.67    0.94
  13   2   1    3.43    0.71
  13   2   1    3.30    0.83
  13   2   1    5.11    0.89
 -14  -2  -1   -0.49    0.54
 -14  -2  -1   -0.15    0.54
 -14  -2  -1    0.19    0.35
  14   2   1    0.20    0.68
  14   2   1   -0.54    0.38
  14   2   1   -0.42    0.46
  14   2   1   -0.92    0.38
  14   2   1    0.09    0.43
  15  -3  -1    6.31    1.40
  15  -3  -1    4.37    0.91
  15  -3  -1    6.69    1.03
  15  -3  -1    6.50    1.15
  15  -3  -1    6.60    0.97
  15  -3  -1    6.73    1.15
  15  -3  -1    6.06    0.97
 -15   3   1    5.99    1.23
 -15   3   1    5.72    0.82
 -15   3   1    6.22    0.83
 -15   3   1    4.06    1.02
  14  -3  -1   12.53    1.19
  14  -3  -1   10.52    1.11
  14  -3  -1    8.93    1.29
  14  -3  -1   12.53    1.21
  14  -3  -1   11.21    1.27
  14  -3  -1    7.30    1.44
  14  -3  -1   11.86    1.16
 -14   3   1   11.69    1.02
 -14   3   1   16.05    1.17
 -14   3   1   11.26    1.32
 -14   3   1   12.09    1.13
 -14   3   1   10.27    1.46
  13  -3  -1    6.45    1.05
  13  -3  -1    6.68    0.97
  13  -3  -1    6.96    0.93
  13  -3  -1    6.10    0.97
  13  -3  -1    5.13    1.12
  13  -3  -1    7.33    1.11
  13  -3  -1    5.58    0.90
 -13   3   1    6.03    1.25
 -13   3   1    6.95    0.89
 -13   3   1    4.91    1.00
 -13   3   1    4.58    0.85
 -13   3   1    6.93    0.76
 -13   3   1    5.66    1.06
  12  -3  -1   24.84    1.58
  12  -3  -1   22.67    1.59
  12  -3  -1   20.07    1.41
  12  -3  -1   21.56    2.00
  12  -3  -1   21.72    1.48
  12  -3  -1   21.17    1.54
  12  -3  -1   21.10    1.32
 -12   3   1   22.79    1.37
 -12   3   1   22.55    1.48
 -12   3   1   22.00    1.33
 -12   3   1   23.44    1.81
 -12   3   1   22.61    1.42
 -12   3   1   20.96    1.24
  11  -3  -1    0.99    0.53
  11  -3  -1    0.46    0.37
  11  -3  -1    0.13    0.29
  11  -3  -1    0.45    0.36
  11  -3  -1   -0.01    0.34
  11  -3  -1    0.62    0.38
  11  -3  -1    0.12    0.37
 -11   3   1    0.54    0.32
 -11   3   1   -0.01    0.32
 -11   3   1    0.41    0.41
 -11   3   1    0.26    0.32
 -11   3   1   -0.18    0.25
 -11   3   1    0.62    0.38
  10  -3  -1    3.52    0.56
  10  -3  -1    2.66    0.63
  10  -3  -1    2.51    0.60
  10  -3  -1    3.87    0.90
  10  -3  -1    3.01    0.59
  10  -3  -1    3.44    0.66
  10  -3  -1    3.45    0.71
 -10   3   1    3.10    0.57
 -10   3   1    3.09    0.59
 -10   3   1    2.84    0.69
 -10   3   1    3.65    0.64
 -10   3   1    2.96    0.55
 -10   3   1    3.52    0.62
   9  -3  -1    0.49    0.45
   9  -3  -1    0.10    0.19
   9  -3  -1    0.00    0.25
   9  -3  -1    0.28    0.29
   9  -3  -1   -0.29    0.25
   9  -3  -1    0.18    0.31
   9  -3  -1    0.09    0.27
  -9   3   1   -0.04    0.24
  -9   3   1   -0.12    0.27
  -9   3   1    0.05    0.28
  -9   3   1   -0.09    0.25
  -9   3   1    0.42    0.27
  -9   3   1   -0.06    0.19
   8  -3  -1   19.11    1.16
   8  -3  -1   18.85    1.16
   8  -3  -1   19.34    1.20
   8  -3  -1   20.09    1.16
   8  -3  -1   18.41    1.48
   8  -3  -1   20.42    0.96
   8  -3  -1   21.10    1.23
  -8   3   1   19.64    1.07
  -8   3   1   20.04    1.11
  -8   3   1   19.91    1.11
  -8   3   1   19.55    1.16
  -8   3   1   19.46    1.12
  -8   3   1   20.75    1.29
   7  -3  -1    5.32    0.84
   7  -3  -1    7.79    0.73
   7  -3  -1    7.50    0.69
   7  -3  -1    7.33    0.72
   7  -3  -1    6.55    0.52
   7  -3  -1    7.38    0.75
   7  -3  -1    8.07    0.87
  -7   3   1    4.85    0.65
  -7   3   1    7.37    0.63
  -7   3   1    7.77    0.72
  -7   3   1    7.22    0.70
  -7   3   1    6.17    0.64
   6  -3  -1   10.65    0.82
   6  -3  -1    9.69    0.73
   6  -3  -1   10.05    0.74
   6  -3  -1   10.66    0.83
   6  -3  -1    8.68    0.54
  -6   3   1    9.62    0.78
  -6   3   1    9.65    0.68
  -6   3   1    8.80    0.72
  -6   3   1    9.79    0.72
   5  -3  -1   46.99    1.63
   5  -3  -1   48.25    1.64
   5  -3  -1   48.85    1.56
   5  -3  -1   47.41    1.20
   5  -3  -1   48.53    1.61
  -5   3   1   48.40    1.67
  -5   3   1   46.37    1.46
  -5   3   1   47.51    1.56
  -5   3   1   49.15    1.53
   4  -3  -1   90.77    1.81
   4  -3  -1   95.00    2.25
   4  -3  -1   92.77    2.35
   4  -3  -1   92.94    2.30
   4  -3  -1   94.58    2.28
   4  -3  -1   95.47    2.32
  -4   3   1   95.24    2.28
  -4   3   1   92.64    2.21
  -4   3   1   94.83    2.28
  -4   3   1   94.83    1.80
  -4   3   1   99.18    2.43
  -4   3   1   93.18    2.18
   3  -3  -1   14.20    0.44
   3  -3  -1   14.77    0.71
   3  -3  -1   14.07    0.68
   3  -3  -1   13.22    0.71
  -3   3   1   13.58    0.62
  -3   3   1   13.41    0.73
  -3   3   1   13.26    0.64
  -3   3   1   13.34    0.43
  -3   3   1   12.80    0.64
   2  -3  -1  312.49    7.67
  -2   3   1  326.24    7.61
   1  -3  -1   59.08    1.52
   1  -3  -1   55.63    1.31
   1  -3  -1   57.11    1.40
   1  -3  -1   53.59    1.38
   1  -3  -1   55.10    1.42
  -1   3   1   59.26    1.54
  -1   3   1   55.43    1.40
  -1   3   1   55.72    1.37
  -1   3   1   54.60    1.29
   0  -3  -1   60.17    1.51
   0  -3  -1   60.79    1.56
   0  -3  -1   61.27    1.49
   0  -3  -1   62.13    1.60
   0  -3  -1   62.93    1.30
   0  -3  -1   61.74    1.48
   0   3   1   61.56    1.50
   0   3   1   61.15    1.51
   0   3   1   61.96    1.61
   0   3   1   61.29    1.55
   0   3   1   61.89    1.48
  -1  -3  -1    1.41    0.25
  -1  -3  -1    1.25    0.25
  -1  -3  -1    1.45    0.25
  -1  -3  -1    1.08    0.26
  -1  -3  -1    1.21    0.26
   1   3   1    1.37    0.29
   1   3   1    1.32    0.24
   1   3   1    1.96    0.31
   1   3   1    1.67    0.33
  -2  -3  -1  151.36    3.14
  -2  -3  -1  151.46    3.06
  -2  -3  -1  155.58    3.42
  -2  -3  -1  149.54    3.19
  -2  -3  -1  154.03    3.12
   2   3   1  158.51    3.18
   2   3   1  150.56    3.08
   2   3   1  153.73    3.12
   2   3   1  155.70    3.39
   2   3   1  154.93    3.14
   2   3   1  152.72    2.61
   2   3   1  160.42    3.27
  -3  -3  -1   39.80    1.34
  -3  -3  -1   37.32    1.25
  -3  -3  -1   37.47    1.33
  -3  -3  -1   37.62    1.30
  -3  -3  -1   37.92    1.06
  -3  -3  -1   37.32    1.50
  -3  -3  -1   38.73    1.22
   3   3   1   38.27    1.28
   3   3   1   40.22    1.37
   3   3   1   39.04    1.34
   3   3   1   36.18    1.28
   3   3   1   37.98    0.98
   3   3   1   40.73    1.55
   3   3   1   38.28    1.26
  -4  -3  -1  231.11    4.50
  -4  -3  -1  233.03    4.51
  -4  -3  -1  222.51    4.61
  -4  -3  -1  230.72    4.69
  -4  -3  -1  225.03    3.90
  -4  -3  -1  225.38    4.58
  -4  -3  -1  223.26    5.07
   4   3   1  226.87    4.63
   4   3   1  229.94    5.06
   4   3   1  224.44    4.50
   4   3   1  227.71    4.63
   4   3   1  227.94    4.69
   4   3   1  220.79    4.11
   4   3   1  222.38    4.51
  -5  -3  -1   22.30    0.75
  -5  -3  -1   21.51    1.12
  -5  -3  -1   23.53    1.42
  -5  -3  -1   21.97    1.18
  -5  -3  -1   22.04    1.11
  -5  -3  -1   22.43    1.04
   5   3   1   21.94    1.08
   5   3   1   23.38    0.92
   5   3   1   21.62    1.12
   5   3   1   24.23    1.48
   5   3   1   22.38    1.16
   5   3   1   23.39    1.09
   5   3   1   21.81    1.12
  -6  -3  -1    4.89    0.80
  -6  -3  -1    6.12    0.66
  -6  -3  -1    5.64    0.64
  -6  -3  -1    5.13    0.74
  -6  -3  -1    5.33    0.40
  -6  -3  -1    5.04    0.54
   6   3   1    5.83    0.54
   6   3   1    6.45    0.68
   6   3   1    5.92    0.57
   6   3   1    6.33    0.63
   6   3   1    5.00    0.69
   6   3   1    5.27    0.72
   6   3   1    4.37    0.74
  -7  -3  -1    2.62    0.54
  -7  -3  -1    1.13    0.47
  -7  -3  -1    1.80    0.42
  -7  -3  -1    1.74    0.51
  -7  -3  -1    2.58    0.43
  -7  -3  -1    2.69    0.53
  -7  -3  -1    2.28    0.32
   7   3   1    2.42    0.45
   7   3   1    1.56    0.55
   7   3   1    2.67    0.54
   7   3   1    3.13    0.59
   7   3   1    2.14    0.46
   7   3   1    2.53    0.52
  -8  -3  -1    1.89    0.52
  -8  -3  -1    1.59    0.56
  -8  -3  -1    2.71    0.54
  -8  -3  -1    2.91    0.53
  -8  -3  -1    1.91    0.33
  -8  -3  -1    1.69    0.51
  -8  -3  -1    1.27    0.47
   8   3   1    1.75    0.49
   8   3   1    1.97    0.68
   8   3   1    2.76    0.50
   8   3   1    2.04    0.57
   8   3   1    2.92    0.54
   8   3   1    1.96    0.50
  -9  -3  -1   27.75    1.33
  -9  -3  -1   29.15    1.79
  -9  -3  -1   28.66    1.57
  -9  -3  -1   25.92    1.98
  -9  -3  -1   30.80    1.63
  -9  -3  -1   30.94    1.47
  -9  -3  -1   28.72    1.12
   9   3   1   29.72    1.53
   9   3   1   29.88    1.64
   9   3   1   27.96    1.56
   9   3   1   30.41    1.73
   9   3   1   28.50    1.43
   9   3   1   31.02    2.09
 -10  -3  -1   -0.20    0.22
 -10  -3  -1    0.29    0.59
 -10  -3  -1    0.04    0.30
 -10  -3  -1   -0.39    0.17
 -10  -3  -1   -0.21    0.43
 -10  -3  -1   -0.03    0.40
 -10  -3  -1   -0.01    0.37
  10   3   1   -0.10    0.30
  10   3   1    0.18    0.35
  10   3   1   -0.20    0.27
  10   3   1   -0.81    0.36
  10   3   1    0.20    0.32
  10   3   1   -0.17    0.29
  10   3   1   -0.47    0.35
 -11  -3  -1    4.19    1.05
 -11  -3  -1    2.79    0.46
 -11  -3  -1    4.59    0.78
 -11  -3  -1    3.54    0.90
 -11  -3  -1    6.07    1.08
 -11  -3  -1    4.06    0.64
 -11  -3  -1    2.60    0.51
  11   3   1    3.65    0.84
  11   3   1    2.63    0.63
  11   3   1    3.66    0.75
  11   3   1    3.54    1.02
  11   3   1    3.40    0.62
  11   3   1    3.46    0.79
  11   3   1    2.85    0.64
 -12  -3  -1    1.63    0.69
 -12  -3  -1    0.93    0.46
 -12  -3  -1    1.35    0.47
 -12  -3  -1    1.16    0.37
  12   3   1    0.22    0.79
  12   3   1    1.66    0.56
  12   3   1    1.49    0.71
  12   3   1    0.18    0.46
  12   3   1    1.29    0.60
  12   3   1    2.20    0.59
  12   3   1    0.81    0.57
 -13  -3  -1    5.75    1.18
 -13  -3  -1    5.34    0.81
 -13  -3  -1    6.46    0.85
  13   3   1    4.74    1.18
  13   3   1    5.07    1.08
  13   3   1    5.21    0.85
  13   3   1    4.66    0.80
  13   3   1    6.29    0.96
  15  -4  -1    3.35    0.66
  15  -4  -1    2.37    0.87
  15  -4  -1    2.34    1.11
  15  -4  -1    2.70    0.69
  15  -4  -1    2.90    0.69
  15  -4  -1    2.07    0.71
  15  -4  -1    3.47    0.76
 -15   4   1    2.38    0.90
 -15   4   1    4.25    0.73
 -15   4   1    2.84    0.93
  14  -4  -1   12.13    1.22
  14  -4  -1   13.52    1.23
  14  -4  -1   11.88    1.10
  14  -4  -1   12.99    1.38
  14  -4  -1   11.23    1.15
  14  -4  -1   10.43    1.44
  14  -4  -1    8.48    1.49
 -14   4   1   12.73    1.09
 -14   4   1    9.49    1.03
 -14   4   1   13.24    1.04
 -14   4   1   11.79    1.26
 -14   4   1   10.17    1.48
  13  -4  -1    0.19    0.33
  13  -4  -1    0.70    0.41
  13  -4  -1    0.28    0.42
  13  -4  -1    0.09    0.43
  13  -4  -1   -0.31    0.29
  13  -4  -1    1.03    0.68
  13  -4  -1   -0.39    0.37
 -13   4   1    0.35    0.42
 -13   4   1    0.20    0.35
 -13   4   1   -0.54    0.31
 -13   4   1    0.27    0.44
 -13   4   1    0.01    0.45
 -13   4   1    0.09    0.32
  12  -4  -1    8.25    1.44
  12  -4  -1   12.22    1.15
  12  -4  -1   11.80    1.12
  12  -4  -1   12.12    1.18
  12  -4  -1   12.94    1.28
  12  -4  -1   10.78    0.93
  12  -4  -1   11.78    1.10
 -12   4   1    9.69    1.38
 -12   4   1   11.05    1.00
 -12   4   1   10.10    0.91
 -12   4   1   10.12    1.10
 -12   4   1   10.05    0.99
 -12   4   1   10.00    0.90
  11  -4  -1    1.09    0.56
  11  -4  -1    0.50    0.44
  11  -4  -1    1.35    0.40
  11  -4  -1    1.25    0.47
  11  -4  -1    1.59    0.55
  11  -4  -1    1.20    0.48
  11  -4  -1    1.13    0.49
 -11   4   1    1.01    0.40
 -11   4   1    0.71    0.43
 -11   4   1    1.15    0.45
 -11   4   1    0.79    0.48
 -11   4   1    0.31    0.32
 -11   4   1    0.94    0.43
  10  -4  -1    3.71    0.72
  10  -4  -1    3.04    0.70
  10  -4  -1    3.89    0.70
  10  -4  -1    3.54    0.53
  10  -4  -1    4.45    0.76
  10  -4  -1    5.20    0.99
  10  -4  -1    3.60    0.63
 -10   4   1    2.73    0.58
 -10   4   1    4.74    0.70
 -10   4   1    2.71    0.57
 -10   4   1    4.70    0.74
 -10   4   1    3.29    0.77
 -10   4   1    4.64    0.69
   9  -4  -1    0.17    0.30
   9  -4  -1    0.28    0.32
   9  -4  -1    0.52    0.32
   9  -4  -1    1.12    0.31
   9  -4  -1    0.66    0.36
   9  -4  -1    0.77    0.36
   9  -4  -1    0.31    0.34
  -9   4   1    0.45    0.31
  -9   4   1    0.51    0.32
  -9   4   1    0.99    0.42
  -9   4   1    0.69    0.43
  -9   4   1    0.93    0.36
  -9   4   1    0.92    0.40
   8  -4  -1   52.25    1.98
   8  -4  -1   51.24    1.88
   8  -4  -1   51.77    2.01
   8  -4  -1   50.39    2.00
   8  -4  -1   49.83    2.42
   8  -4  -1   50.05    1.51
   8  -4  -1   52.18    1.98
  -8   4   1   48.58    1.72
  -8   4   1   52.03    1.98
  -8   4   1   52.71    1.84
  -8   4   1   49.66    1.91
  -8   4   1   52.82    1.90
   7  -4  -1   45.12    1.78
   7  -4  -1   45.46    1.74
   7  -4  -1   49.07    2.18
   7  -4  -1   46.37    1.80
   7  -4  -1   41.69    1.62
   7  -4  -1   42.37    1.27
  -7   4   1   44.42    1.55
  -7   4   1   44.26    1.69
  -7   4   1   45.46    1.61
  -7   4   1   43.46    1.74
   6  -4  -1    0.63    0.29
   6  -4  -1    0.55    0.28
   6  -4  -1    0.16    0.27
   6  -4  -1    0.28    0.23
   6  -4  -1    0.21    0.15
  -6   4   1    0.01    0.27
  -6   4   1    0.51    0.27
  -6   4   1    0.43    0.22
  -6   4   1    0.62    0.26
   5  -4  -1   63.37    1.91
   5  -4  -1   67.78    2.02
   5  -4  -1   64.46    1.40
   5  -4  -1   65.53    1.87
   5  -4  -1   63.29    1.99
   5  -4  -1   67.01    2.01
  -5   4   1   63.93    1.85
  -5   4   1   69.68    2.11
  -5   4   1   66.42    1.94
  -5   4   1   62.24    1.77
  -5   4   1   65.27    1.94
   4  -4  -1    1.67    0.35
   4  -4  -1    2.61    0.40
   4  -4  -1    1.42    0.31
   4  -4  -1    2.29    0.40
   4  -4  -1    1.49    0.35
  -4   4   1    1.99    0.19
  -4   4   1    1.68    0.36
  -4   4   1    2.04    0.36
  -4   4   1    1.67    0.34
  -4   4   1    1.76    0.32
  -4   4   1    1.76    0.36
   3  -4  -1   -0.07    0.17
   3  -4  -1    0.07    0.13
   3  -4  -1    0.09    0.17
   3  -4  -1    0.07    0.16
   3  -4  -1   -0.12    0.12
  -3   4   1    0.05    0.09
  -3   4   1   -0.10    0.18
  -3   4   1   -0.04    0.14
  -3   4   1    0.19    0.10
  -3   4   1   -0.11    0.16
  -3   4   1    0.02    0.12
   2  -4  -1  128.77    2.71
   2  -4  -1  127.53    2.72
   2  -4  -1  126.97    2.87
   2  -4  -1  128.85    2.68
   2  -4  -1  128.62    2.76
  -2   4   1  124.82    2.64
  -2   4   1  136.21    2.95
  -2   4   1  121.94    2.68
  -2   4   1  122.26    2.71
  -2   4   1  128.47    2.67
   1  -4  -1  310.20    5.71
   0  -4  -1   44.76    1.09
   0  -4  -1   41.69    1.28
   0  -4  -1   43.86    1.27
   0  -4  -1   41.23    1.36
   0  -4  -1   42.97    1.40
   0  -4  -1   43.66    1.32
   0   4   1   43.11    1.31
   0   4   1   41.69    1.28
   0   4   1   44.12    1.27
   0   4   1   41.97    1.40
  -1  -4  -1    1.25    0.17
  -1  -4  -1    1.33    0.32
  -1  -4  -1    1.40    0.08
  -1  -4  -1    1.15    0.30
  -1  -4  -1    1.36    0.27
  -1  -4  -1    1.51    0.29
  -1  -4  -1    1.36    0.28
   1   4   1    1.53    0.33
   1   4   1    1.15    0.30
   1   4   1    1.64    0.31
   1   4   1    1.25    0.24
   1   4   1    1.10    0.24
  -2  -4  -1  195.78    3.89
  -2  -4  -1  190.14    4.17
  -2  -4  -1  190.52    3.99
  -2  -4  -1  189.90    3.79
  -2  -4  -1  182.41    3.85
   2   4   1  189.80    3.91
   2   4   1  191.93    3.87
   2   4   1  196.48    4.05
   2   4   1  191.70    3.77
   2   4   1  193.44    4.15
   2   4   1  189.47    3.83
  -3  -4  -1   13.14    0.86
  -3  -4  -1   12.92    0.82
  -3  -4  -1   12.35    0.97
  -3  -4  -1   13.23    0.51
  -3  -4  -1   13.61    0.80
  -3  -4  -1   14.13    0.78
   3   4   1   12.62    0.97
   3   4   1   12.80    0.80
   3   4   1   12.86    0.54
   3   4   1   14.84    0.90
   3   4   1   13.24    0.77
   3   4   1   13.87    0.80
   3   4   1   13.21    0.80
  -4  -4  -1   60.93    1.86
  -4  -4  -1   58.07    1.75
  -4  -4  -1   58.74    2.22
  -4  -4  -1   59.79    1.92
  -4  -4  -1   59.69    1.33
  -4  -4  -1   59.73    1.96
   4   4   1   58.52    1.92
   4   4   1   59.01    1.40
   4   4   1   57.11    1.89
   4   4   1   59.37    2.82
   4   4   1   60.17    1.94
   4   4   1   62.45    2.25
   4   4   1   60.25    1.91
  -5  -4  -1   17.68    1.26
  -5  -4  -1   17.43    1.07
  -5  -4  -1   17.08    0.95
  -5  -4  -1   17.77    0.93
  -5  -4  -1   17.73    0.64
  -5  -4  -1   17.12    1.00
  -5  -4  -1   20.75    1.35
   5   4   1   18.40    1.29
   5   4   1   16.56    0.98
   5   4   1   16.99    1.03
   5   4   1   16.28    0.73
   5   4   1   17.69    1.07
   5   4   1   17.42    1.02
   5   4   1   15.24    0.98
  -6  -4  -1    1.16    0.34
  -6  -4  -1    0.53    0.27
  -6  -4  -1    0.32    0.42
  -6  -4  -1    0.66    0.32
  -6  -4  -1    0.70    0.34
  -6  -4  -1    0.63    0.18
   6   4   1    0.37    0.33
   6   4   1    0.47    0.32
   6   4   1    0.66    0.31
   6   4   1    0.50    0.21
   6   4   1    0.62    0.34
   6   4   1    1.16    0.51
   6   4   1    0.68    0.34
  -7  -4  -1   -0.35    0.29
  -7  -4  -1   -0.17    0.10
  -7  -4  -1   -0.21    0.22
  -7  -4  -1    0.11    0.28
  -7  -4  -1    0.16    0.23
  -7  -4  -1   -0.11    0.24
   7   4   1    0.08    0.27
   7   4   1   -0.15    0.16
   7   4   1   -0.12    0.20
   7   4   1    0.09    0.25
   7   4   1    0.11    0.28
   7   4   1   -0.28    0.21
   7   4   1    0.49    0.43
  -8  -4  -1    1.38    0.43
  -8  -4  -1    1.18    0.50
  -8  -4  -1    0.71    0.46
  -8  -4  -1    0.14    0.45
  -8  -4  -1    1.01    0.25
  -8  -4  -1    1.50    0.42
  -8  -4  -1    1.15    0.42
   8   4   1    1.17    0.45
   8   4   1    1.23    0.47
   8   4   1    1.12    0.46
   8   4   1    0.85    0.49
   8   4   1    0.76    0.35
   8   4   1    1.04    0.36
  -9  -4  -1   20.24    1.39
  -9  -4  -1   20.58    1.36
  -9  -4  -1   18.99    1.47
  -9  -4  -1   20.83    0.89
  -9  -4  -1   18.24    1.72
  -9  -4  -1   19.25    1.18
   9   4   1   18.80    1.26
   9   4   1   20.13    1.48
   9   4   1   19.88    1.16
   9   4   1   20.26    1.37
   9   4   1   20.21    1.68
   9   4   1   21.34    1.43
 -10  -4  -1    1.61    0.64
 -10  -4  -1    2.71    0.56
 -10  -4  -1    1.82    0.59
 -10  -4  -1    1.95    0.61
 -10  -4  -1    1.68    0.48
 -10  -4  -1    2.26    0.35
 -10  -4  -1    2.83    0.67
  10   4   1    2.26    0.60
  10   4   1    2.22    0.75
  10   4   1    2.09    0.63
  10   4   1    3.06    0.76
 -11  -4  -1    1.76    0.49
 -11  -4  -1    1.83    0.33
 -11  -4  -1    2.11    0.67
 -11  -4  -1    2.09    0.84
 -11  -4  -1    1.58    0.49
  11   4   1    2.03    0.58
  11   4   1    0.81    0.76
  11   4   1    1.99    0.60
  11   4   1    2.32    0.71
  11   4   1    1.54    0.50
  11   4   1    3.01    0.78
  11   4   1    2.18    0.66
 -12  -4  -1   10.07    0.96
 -12  -4  -1    9.14    0.94
 -12  -4  -1    7.79    1.26
  12   4   1    8.74    1.31
  12   4   1    9.78    1.26
  12   4   1    8.81    1.22
  12   4   1   11.16    1.07
  12   4   1    8.45    1.42
  12   4   1    8.70    1.02
 -13  -4  -1    1.04    0.56
 -13  -4  -1    0.92    0.59
 -13  -4  -1    0.15    0.50
  13   4   1   -0.32    0.47
  13   4   1    0.70    0.53
  13   4   1    1.75    0.73
  13   4   1    0.81    0.48
  13   4   1    1.39    0.87
  13   4   1    0.10    0.68
  15  -5  -1    0.01    0.29
  15  -5  -1   -1.16    0.58
  15  -5  -1    0.08    0.58
  15  -5  -1    1.22    0.49
  15  -5  -1    1.22    0.58
  15  -5  -1    0.52    0.54
  15  -5  -1   -0.87    0.37
 -15   5   1    1.52    0.63
 -15   5   1    0.49    0.53
 -15   5   1    1.93    0.54
  14  -5  -1    3.67    0.76
  14  -5  -1    2.32    0.96
  14  -5  -1    4.71    0.93
  14  -5  -1    3.65    0.65
  14  -5  -1    5.48    0.95
  14  -5  -1    3.35    0.75
  14  -5  -1    4.78    1.00
 -14   5   1    3.55    0.63
 -14   5   1    3.63    0.70
 -14   5   1    3.92    0.87
 -14   5   1    4.50    1.09
 -14   5   1    5.66    0.83
  13  -5  -1    1.91    0.79
  13  -5  -1    0.17    0.42
  13  -5  -1    0.39    0.47
  13  -5  -1    0.37    0.36
  13  -5  -1    1.25    0.48
  13  -5  -1   -0.08    0.30
  13  -5  -1    0.54    0.49
 -13   5   1    0.92    0.47
 -13   5   1    0.04    0.36
 -13   5   1   -0.12    0.38
 -13   5   1   -0.56    0.39
 -13   5   1    0.38    0.46
  12  -5  -1    7.01    1.04
  12  -5  -1    9.74    1.06
  12  -5  -1    7.87    1.43
  12  -5  -1    6.87    0.93
  12  -5  -1    6.84    1.00
  12  -5  -1    6.80    0.97
  12  -5  -1    8.08    0.78
 -12   5   1    7.38    0.91
 -12   5   1    8.94    0.94
 -12   5   1    6.15    1.06
 -12   5   1    8.27    0.90
 -12   5   1    7.17    0.85
 -12   5   1    8.16    1.05
  11  -5  -1   10.95    0.82
  11  -5  -1   11.23    1.03
  11  -5  -1   11.25    1.10
  11  -5  -1   14.26    1.30
  11  -5  -1   12.71    1.15
  11  -5  -1   11.39    1.14
  11  -5  -1   15.32    1.64
 -11   5   1   12.93    1.02
 -11   5   1   11.72    1.01
 -11   5   1   13.76    1.16
 -11   5   1   11.86    1.26
 -11   5   1   12.33    1.11
 -11   5   1   13.57    0.97
  10  -5  -1   -0.36    0.34
  10  -5  -1    0.09    0.26
  10  -5  -1    0.04    0.35
  10  -5  -1    0.00    0.29
  10  -5  -1    0.20    0.37
  10  -5  -1    0.39    0.22
  10  -5  -1    0.30    0.45
 -10   5   1    0.05    0.30
 -10   5   1   -0.04    0.24
 -10   5   1   -0.20    0.24
 -10   5   1   -0.01    0.26
 -10   5   1    0.11    0.26
 -10   5   1    0.43    0.34
   9  -5  -1   10.83    0.96
   9  -5  -1   11.29    1.27
   9  -5  -1   11.65    1.01
   9  -5  -1   10.30    0.65
   9  -5  -1   11.26    0.91
   9  -5  -1   10.45    0.99
   9  -5  -1   10.47    0.99
  -9   5   1   10.93    0.82
  -9   5   1   10.89    1.08
  -9   5   1   12.25    0.91
  -9   5   1   11.54    0.92
  -9   5   1   10.93    0.99
  -9   5   1    9.41    0.90
   8  -5  -1   37.11    1.58
   8  -5  -1   38.31    2.06
   8  -5  -1   39.87    1.79
   8  -5  -1   37.14    1.66
   8  -5  -1   38.50    1.18
   8  -5  -1   36.81    1.71
  -8   5   1   37.75    1.47
  -8   5   1   33.38    1.53
  -8   5   1   36.77    1.69
  -8   5   1   36.51    2.23
  -8   5   1   37.32    1.64
   7  -5  -1   49.79    1.79
   7  -5  -1   55.00    2.00
   7  -5  -1   52.68    1.97
   7  -5  -1   54.04    2.04
   7  -5  -1   50.03    1.29
  -7   5   1   51.40    1.71
  -7   5   1   54.16    2.02
  -7   5   1   54.35    1.94
  -7   5   1   52.81    1.78
   6  -5  -1   26.43    1.20
   6  -5  -1   25.54    1.30
   6  -5  -1   27.92    1.34
   6  -5  -1   25.39    0.75
   6  -5  -1   25.49    1.26
   6  -5  -1   27.42    1.57
  -6   5   1   26.61    1.14
  -6   5   1   26.21    1.25
  -6   5   1   27.33    1.27
  -6   5   1   26.18    1.34
  -6   5   1   28.38    1.21
   5  -5  -1   19.60    1.07
   5  -5  -1   20.22    1.11
   5  -5  -1   21.84    1.11
   5  -5  -1   19.05    0.95
   5  -5  -1   19.95    1.02
  -5   5   1   18.44    0.95
  -5   5   1   19.70    0.95
  -5   5   1   20.34    1.16
  -5   5   1   19.51    1.02
  -5   5   1   18.65    1.03
  -5   5   1   18.80    0.55
   4  -5  -1    0.01    0.24
   4  -5  -1    0.07    0.26
   4  -5  -1   -0.13    0.21
   4  -5  -1   -0.33    0.22
   4  -5  -1   -0.05    0.14
  -4   5   1   -0.08    0.09
  -4   5   1    0.11    0.25
  -4   5   1   -0.01    0.13
  -4   5   1   -0.30    0.16
  -4   5   1   -0.16    0.23
  -4   5   1    0.02    0.17
   3  -5  -1    0.71    0.24
   3  -5  -1    0.65    0.22
   3  -5  -1    0.32    0.18
   3  -5  -1    0.39    0.18
   3  -5  -1    0.47    0.26
  -3   5   1    0.43    0.21
  -3   5   1    0.34    0.21
  -3   5   1    0.39    0.17
  -3   5   1    0.61    0.26
  -3   5   1    0.47    0.13
  -3   5   1    0.53    0.30
   2  -5  -1    5.54    0.50
   2  -5  -1    6.36    0.50
   2  -5  -1    5.16    0.46
   2  -5  -1    5.26    0.56
   2  -5  -1    4.88    0.48
  -2   5   1    5.26    0.44
  -2   5   1    4.33    0.59
  -2   5   1    5.16    0.44
  -2   5   1    4.66    0.47
  -2   5   1    5.94    0.50
   1  -5  -1  141.68    3.11
   1  -5  -1  143.68    3.25
   1  -5  -1  140.23    3.04
   1  -5  -1  143.24    2.87
   1  -5  -1  142.07    3.07
  -1   5   1  145.04    3.11
  -1   5   1  139.04    3.01
  -1   5   1  134.43    3.04
  -1   5   1  143.18    3.28
   0  -5  -1   41.44    1.39
   0  -5  -1   40.01    1.46
   0  -5  -1   42.44    1.38
   0  -5  -1   43.19    1.50
   0  -5  -1   41.00    1.34
   0  -5  -1   41.59    1.14
   0   5   1   41.42    1.37
   0   5   1   40.60    1.33
   0   5   1   41.08    1.38
   0   5   1   42.90    1.52
  -1  -5  -1    8.89    0.77
  -1  -5  -1    9.05    0.68
  -1  -5  -1    9.74    0.64
  -1  -5  -1    9.75    0.47
  -1  -5  -1    8.68    0.66
  -1  -5  -1    8.77    0.73
   1   5   1    9.66    0.77
   1   5   1    8.44    0.62
   1   5   1    9.53    0.65
   1   5   1    9.70    0.78
   1   5   1    8.60    0.65
  -2  -5  -1   42.07    1.51
  -2  -5  -1   44.23    1.47
  -2  -5  -1   41.07    1.69
  -2  -5  -1   41.46    1.57
  -2  -5  -1   40.72    1.47
   2   5   1   41.55    1.60
   2   5   1   41.97    1.51
   2   5   1   40.07    1.33
   2   5   1   40.70    1.45
   2   5   1   41.19    1.44
   2   5   1   43.60    1.69
  -3  -5  -1   58.61    1.92
  -3  -5  -1   59.49    1.89
  -3  -5  -1   60.60    2.01
  -3  -5  -1   62.40    1.85
  -3  -5  -1   59.86    2.22
   3   5   1   63.80    1.95
   3   5   1   62.44    2.18
   3   5   1   61.41    1.90
   3   5   1   63.53    2.00
   3   5   1   60.67    1.84
  -4  -5  -1   36.35    1.56
  -4  -5  -1   36.77    0.98
  -4  -5  -1   37.22    1.81
  -4  -5  -1   37.00    1.48
  -4  -5  -1   37.35    1.43
  -4  -5  -1   38.07    1.55
   4   5   1   38.82    1.80
   4   5   1   37.85    1.50
   4   5   1   36.37    1.58
   4   5   1   36.85    0.93
   4   5   1   38.45    1.50
   4   5   1   37.79    1.51
   4   5   1   38.27    1.57
  -5  -5  -1   43.44    1.59
  -5  -5  -1   43.35    1.11
  -5  -5  -1   43.51    2.06
  -5  -5  -1   44.82    1.70
  -5  -5  -1   44.62    1.78
  -5  -5  -1   43.16    1.86
   5   5   1   42.67    1.18
   5   5   1   43.91    1.73
   5   5   1   44.49    1.71
   5   5   1   43.87    1.83
   5   5   1   47.54    1.80
   5   5   1   43.45    1.81
   5   5   1   43.86    2.07
  -6  -5  -1    1.51    0.54
  -6  -5  -1    1.90    0.46
  -6  -5  -1    1.77    0.25
  -6  -5  -1    1.54    0.46
  -6  -5  -1    1.76    0.49
  -6  -5  -1    1.91    0.43
   6   5   1    1.13    0.53
   6   5   1    1.78    0.46
   6   5   1    1.26    0.43
   6   5   1    2.23    0.52
   6   5   1    1.36    0.45
   6   5   1    1.32    0.27
   6   5   1    1.51    0.44
  -7  -5  -1    0.03    0.28
  -7  -5  -1   -0.04    0.19
  -7  -5  -1    0.21    0.32
  -7  -5  -1   -0.09    0.24
  -7  -5  -1   -0.10    0.42
  -7  -5  -1    0.08    0.14
   7   5   1   -0.05    0.25
   7   5   1   -0.26    0.29
   7   5   1    0.16    0.32
   7   5   1    0.06    0.17
   7   5   1    0.17    0.46
   7   5   1    0.06    0.32
  -8  -5  -1    2.11    0.29
  -8  -5  -1    2.54    0.61
  -8  -5  -1    2.91    0.68
  -8  -5  -1    2.85    0.80
  -8  -5  -1    2.35    0.63
  -8  -5  -1    1.98    0.52
   8   5   1    2.55    0.44
   8   5   1    1.97    0.54
   8   5   1    1.48    0.56
   8   5   1    2.63    0.61
   8   5   1    2.16    0.59
  -9  -5  -1    1.24    0.25
  -9  -5  -1    1.89    0.77
  -9  -5  -1    0.64    0.50
  -9  -5  -1    1.42    0.46
  -9  -5  -1    1.64    0.46
  -9  -5  -1    1.18    0.58
  -9  -5  -1    1.74    0.73
   9   5   1    0.87    0.55
   9   5   1    1.52    0.52
   9   5   1    1.84    0.55
   9   5   1    1.59    0.51
   9   5   1    1.61    0.73
   9   5   1    1.13    0.36
 -10  -5  -1    7.59    1.08
 -10  -5  -1    7.15    0.51
 -10  -5  -1    8.85    1.22
 -10  -5  -1    7.12    1.28
 -10  -5  -1    7.77    0.98
 -10  -5  -1    8.38    1.15
 -10  -5  -1    8.34    0.86
  10   5   1    8.29    1.14
  10   5   1    5.94    1.00
  10   5   1    8.24    1.58
  10   5   1    8.46    0.90
  10   5   1    7.87    1.13
  10   5   1    6.77    1.04
  10   5   1    7.66    0.79
 -11  -5  -1    3.76    0.66
 -11  -5  -1    3.20    0.78
 -11  -5  -1    2.43    0.59
  11   5   1    2.01    0.51
  11   5   1    2.67    0.66
  11   5   1    1.26    0.76
  11   5   1    1.92    0.60
  11   5   1    2.54    0.80
  11   5   1    2.68    0.72
 -12  -5  -1   10.16    1.04
 -12  -5  -1    8.24    0.94
  12   5   1   11.16    1.24
  12   5   1    9.81    0.99
  12   5   1    6.53    1.14
  12   5   1    9.80    1.34
  12   5   1    7.35    1.34
  12   5   1    9.13    1.04
  15  -6  -1    0.20    0.40
  15  -6  -1    0.02    0.39
  15  -6  -1    0.49    0.71
  15  -6  -1   -0.12    0.41
  15  -6  -1   -0.15    0.52
  15  -6  -1   -0.44    0.62
 -15   6   1    0.75    0.51
 -15   6   1    0.51    0.51
 -15   6   1    0.43    0.49
  14  -6  -1    5.78    0.99
  14  -6  -1    4.74    1.23
  14  -6  -1    8.17    1.28
  14  -6  -1    6.25    0.95
  14  -6  -1    5.68    0.74
  14  -6  -1    6.15    0.96
  14  -6  -1    9.17    1.31
 -14   6   1    5.53    0.86
 -14   6   1    9.44    1.01
 -14   6   1    5.15    1.16
 -14   6   1    6.12    0.83
  13  -6  -1   12.44    0.90
  13  -6  -1   12.14    1.22
  13  -6  -1   11.24    1.09
  13  -6  -1   12.48    1.80
  13  -6  -1   13.01    1.31
  13  -6  -1   11.80    1.30
 -13   6   1   11.27    1.10
 -13   6   1   10.31    1.16
 -13   6   1   12.59    1.66
 -13   6   1   13.66    1.13
 -13   6   1    8.80    1.33
  12  -6  -1   22.20    1.55
  12  -6  -1   22.00    1.55
  12  -6  -1   21.69    2.05
  12  -6  -1   23.33    1.49
  12  -6  -1   20.78    1.07
  12  -6  -1   21.41    1.53
  12  -6  -1   19.40    1.56
 -12   6   1   23.09    1.59
 -12   6   1   20.61    1.41
 -12   6   1   22.11    1.75
 -12   6   1   20.06    1.24
 -12   6   1   21.67    1.36
 -12   6   1   20.82    1.32
  11  -6  -1   28.86    1.18
  11  -6  -1   29.85    1.60
  11  -6  -1   31.33    1.78
  11  -6  -1   28.49    2.18
  11  -6  -1   31.11    1.77
  11  -6  -1   32.08    1.89
  11  -6  -1   29.20    1.74
 -11   6   1   31.87    1.62
 -11   6   1   31.70    1.74
 -11   6   1   29.72    1.44
 -11   6   1   30.04    1.92
 -11   6   1   27.95    1.69
 -11   6   1   30.44    1.52
  10  -6  -1    5.21    0.82
  10  -6  -1    4.73    0.96
  10  -6  -1    4.64    0.80
  10  -6  -1    4.24    0.77
  10  -6  -1    5.03    0.49
  10  -6  -1    4.90    0.86
  10  -6  -1    4.16    0.67
 -10   6   1    5.37    0.84
 -10   6   1    4.83    0.78
 -10   6   1    5.06    0.71
 -10   6   1    5.18    0.72
 -10   6   1    4.38    0.84
   9  -6  -1   32.06    1.65
   9  -6  -1   33.68    1.80
   9  -6  -1   32.04    1.04
   9  -6  -1   31.71    1.53
   9  -6  -1   32.67    1.71
   9  -6  -1   33.80    2.11
  -9   6   1   33.33    1.51
  -9   6   1   32.46    1.41
  -9   6   1   31.95    1.65
  -9   6   1   33.59    1.72
  -9   6   1   32.75    1.60
   8  -6  -1   15.03    1.01
   8  -6  -1   17.04    1.23
   8  -6  -1   16.41    1.16
   8  -6  -1   15.43    0.62
   8  -6  -1   17.64    1.19
  -8   6   1   15.20    0.93
  -8   6   1   16.45    1.00
  -8   6   1   15.36    1.09
  -8   6   1   17.63    1.23
   7  -6  -1   -0.05    0.22
   7  -6  -1    0.11    0.30
   7  -6  -1   -0.14    0.08
   7  -6  -1    0.00    0.20
   7  -6  -1   -0.02    0.26
   7  -6  -1    0.37    0.24
  -7   6   1    0.28    0.24
  -7   6   1    0.26    0.46
  -7   6   1    0.23    0.29
  -7   6   1    0.05    0.20
  -7   6   1    0.28    0.27
   6  -6  -1   60.91    2.10
   6  -6  -1   56.37    2.05
   6  -6  -1   59.47    2.07
   6  -6  -1   60.91    2.05
  -6   6   1   57.46    1.82
  -6   6   1   58.10    1.89
  -6   6   1   58.80    2.03
  -6   6   1   57.54    2.14
  -6   6   1   59.62    2.03
   5  -6  -1   29.68    1.32
   5  -6  -1   29.35    1.24
   5  -6  -1   33.55    1.71
   5  -6  -1   29.58    1.40
  -5   6   1   27.54    1.16
  -5   6   1   30.92    1.37
  -5   6   1   29.90    1.32
  -5   6   1   29.90    1.47
  -5   6   1   29.63    1.24
  -5   6   1   29.47    0.72
   4  -6  -1    8.11    0.78
   4  -6  -1    8.19    0.71
   4  -6  -1    9.71    0.76
   4  -6  -1    8.28    0.68
   4  -6  -1    8.18    0.72
  -4   6   1    9.05    0.69
  -4   6   1    8.09    0.83
  -4   6   1    8.72    0.75
  -4   6   1    9.10    0.43
  -4   6   1    8.71    0.69
  -4   6   1    7.58    0.63
   3  -6  -1    0.64    0.27
   3  -6  -1    1.32    0.38
   3  -6  -1    0.98    0.40
   3  -6  -1    0.78    0.29
   3  -6  -1    0.76    0.31
  -3   6   1    1.00    0.28
  -3   6   1    0.92    0.33
  -3   6   1    1.42    0.38
  -3   6   1    0.67    0.27
  -3   6   1    0.85    0.27
   2  -6  -1   14.97    0.98
   2  -6  -1   14.49    0.82
   2  -6  -1   15.85    0.86
   2  -6  -1   16.06    0.81
   2  -6  -1   13.40    0.86
  -2   6   1   15.25    0.84
  -2   6   1   13.66    0.80
  -2   6   1   14.60    0.95
  -2   6   1   14.16    0.83
  -2   6   1   16.29    0.81
   1  -6  -1  125.11    2.97
   1  -6  -1  126.89    3.14
   1  -6  -1  129.43    2.76
   1  -6  -1  125.97    3.12
   1  -6  -1  133.56    3.01
   1  -6  -1  125.07    3.01
  -1   6   1  127.56    3.01
  -1   6   1  123.65    2.90
  -1   6   1  125.10    2.97
  -1   6   1  130.15    3.25
   0  -6  -1    9.11    0.71
   0  -6  -1    8.29    0.66
   0  -6  -1    8.63    0.78
   0  -6  -1    7.73    0.52
   0  -6  -1    8.90    0.73
   0  -6  -1    8.09    0.78
   0   6   1    8.17    0.65
   0   6   1    9.84    0.85
   0   6   1    7.60    0.66
   0   6   1    9.22    0.72
  -1  -6  -1    0.04    0.22
  -1  -6  -1   -0.23    0.13
  -1  -6  -1   -0.11    0.18
  -1  -6  -1    0.03    0.13
  -1  -6  -1    0.13    0.27
  -1  -6  -1    0.31    0.28
   1   6   1   -0.20    0.31
   1   6   1    0.21    0.19
   1   6   1    0.11    0.25
   1   6   1   -0.11    0.25
   1   6   1   -0.28    0.13
  -2  -6  -1   51.62    1.71
  -2  -6  -1   48.64    1.74
  -2  -6  -1   52.48    1.78
  -2  -6  -1   53.26    2.06
  -2  -6  -1   50.16    1.86
   2   6   1   50.31    1.73
   2   6   1   47.87    1.76
   2   6   1   50.20    1.75
   2   6   1   53.20    1.93
   2   6   1   52.44    1.60
  -3  -6  -1  103.97    2.87
  -3  -6  -1  109.61    2.89
  -3  -6  -1  107.72    3.25
  -3  -6  -1  100.11    2.93
  -3  -6  -1  110.28    2.80
   3   6   1  111.50    3.20
   3   6   1  106.18    2.82
   3   6   1  105.99    3.02
   3   6   1  108.84    2.72
   3   6   1   95.50    2.82
   3   6   1  108.46    2.86
  -4  -6  -1    5.23    0.68
  -4  -6  -1    5.49    0.85
  -4  -6  -1    5.53    0.62
  -4  -6  -1    5.53    0.38
   4   6   1    5.75    0.75
   4   6   1    4.37    0.68
   4   6   1    5.72    0.75
   4   6   1    6.60    0.70
   4   6   1    5.16    0.59
   4   6   1    5.40    0.83
  -5  -6  -1   39.70    1.81
  -5  -6  -1   40.78    1.69
  -5  -6  -1   40.84    1.77
  -5  -6  -1   39.07    1.60
  -5  -6  -1   39.06    2.06
  -5  -6  -1   39.89    1.06
   5   6   1   38.17    1.67
   5   6   1   37.77    1.76
   5   6   1   39.45    1.98
   5   6   1   37.23    1.62
   5   6   1   37.76    1.69
   5   6   1   37.77    0.96
   5   6   1   40.33    1.82
  -6  -6  -1   12.82    1.05
  -6  -6  -1   12.46    0.54
  -6  -6  -1   10.75    0.91
  -6  -6  -1   12.50    1.07
  -6  -6  -1   11.64    0.91
  -6  -6  -1   13.22    1.37
   6   6   1   12.84    1.27
   6   6   1   12.43    1.03
   6   6   1   13.26    1.03
   6   6   1   13.66    1.13
   6   6   1   12.22    1.04
   6   6   1   11.92    1.08
   6   6   1   12.73    0.60
  -7  -6  -1    0.88    0.19
  -7  -6  -1    0.57    0.32
  -7  -6  -1    0.74    0.44
  -7  -6  -1    0.11    0.51
  -7  -6  -1    1.17    0.42
  -7  -6  -1   -0.07    0.32
   7   6   1    0.75    0.23
   7   6   1    1.05    0.48
   7   6   1    1.34    0.50
   7   6   1    0.54    0.43
   7   6   1    0.25    0.47
   7   6   1    1.04    0.47
   7   6   1    1.04    0.38
  -8  -6  -1   11.26    1.12
  -8  -6  -1   13.39    1.08
  -8  -6  -1   11.89    0.53
  -8  -6  -1    9.84    1.39
  -8  -6  -1   11.18    1.14
   8   6   1   12.23    1.40
   8   6   1   12.15    0.74
   8   6   1   11.74    1.23
   8   6   1   11.67    1.18
   8   6   1   14.35    1.22
   8   6   1   12.63    1.08
  -9  -6  -1    6.39    0.98
  -9  -6  -1    5.72    0.80
  -9  -6  -1    5.82    0.37
  -9  -6  -1    5.41    1.40
  -9  -6  -1    6.29    0.89
   9   6   1    6.04    0.89
   9   6   1    6.01    1.16
   9   6   1    4.42    0.80
   9   6   1    6.25    1.09
   9   6   1    7.03    1.05
   9   6   1    6.44    0.62
 -10  -6  -1    6.93    1.06
 -10  -6  -1    6.31    1.29
 -10  -6  -1    8.85    0.93
  10   6   1    6.94    1.15
  10   6   1    6.40    1.01
  10   6   1    7.42    1.29
  10   6   1    8.28    0.77
  10   6   1    6.66    0.94
 -11  -6  -1    8.54    0.97
 -11  -6  -1    6.31    0.89
  11   6   1    6.52    1.25
  11   6   1    7.15    1.14
  11   6   1    5.02    0.73
  11   6   1    4.16    0.78
  11   6   1    4.93    1.19
  11   6   1    6.06    1.06
 -12  -6  -1    4.36    0.82
 -12  -6  -1    4.76    0.85
  12   6   1    4.77    0.92
  12   6   1    2.22    0.84
  12   6   1    3.07    1.05
  12   6   1    2.23    0.81
  12   6   1    4.58    1.01
  12   6   1    2.50    0.59
  15  -7  -1   -1.01    0.53
  15  -7  -1   -0.06    0.72
  15  -7  -1   -0.06    0.42
  15  -7  -1    0.24    0.48
  15  -7  -1   -1.00    0.33
  15  -7  -1   -0.39    0.49
 -15   7   1    0.03    0.48
 -15   7   1   -0.13    0.44
  14  -7  -1    4.00    0.88
  14  -7  -1    3.10    0.93
  14  -7  -1    2.93    0.47
  14  -7  -1    5.20    0.91
  14  -7  -1    4.24    0.92
  14  -7  -1    3.04    0.68
  14  -7  -1    4.39    0.94
 -14   7   1    4.86    1.10
 -14   7   1    3.33    0.69
 -14   7   1    3.00    0.67
 -14   7   1    4.71    0.80
  13  -7  -1    6.48    1.05
  13  -7  -1    3.92    1.03
  13  -7  -1    4.05    1.14
  13  -7  -1    5.49    0.95
  13  -7  -1    5.33    0.54
  13  -7  -1    5.40    0.85
  13  -7  -1    7.50    1.16
 -13   7   1    5.84    0.89
 -13   7   1    5.65    0.87
 -13   7   1    3.67    0.88
 -13   7   1    6.89    0.93
 -13   7   1    3.66    0.91
  12  -7  -1   22.44    0.96
  12  -7  -1   23.16    1.47
  12  -7  -1   22.73    1.63
  12  -7  -1   23.68    1.78
  12  -7  -1   22.41    1.61
 -12   7   1   24.18    1.89
 -12   7   1   22.26    1.45
 -12   7   1   24.51    1.60
 -12   7   1   23.54    1.33
 -12   7   1   25.98    1.45
  11  -7  -1    9.83    0.59
  11  -7  -1   10.64    1.12
  11  -7  -1   10.18    1.10
  11  -7  -1    9.55    0.96
  11  -7  -1    9.26    1.41
  11  -7  -1   10.49    1.10
  11  -7  -1   12.45    1.24
 -11   7   1   10.43    0.88
 -11   7   1    9.19    1.26
 -11   7   1    9.96    1.09
 -11   7   1   10.44    0.95
 -11   7   1   10.62    1.01
 -11   7   1    9.63    1.06
  10  -7  -1    0.18    0.33
  10  -7  -1   -0.24    0.44
  10  -7  -1    0.11    0.26
  10  -7  -1   -0.18    0.13
  10  -7  -1    0.37    0.34
  10  -7  -1   -0.25    0.28
 -10   7   1    0.51    0.38
 -10   7   1    0.51    0.44
 -10   7   1   -0.01    0.32
 -10   7   1    0.04    0.38
 -10   7   1    0.38    0.39
 -10   7   1   -0.20    0.25
   9  -7  -1   11.93    1.11
   9  -7  -1   11.07    0.94
   9  -7  -1   11.79    1.07
   9  -7  -1   11.23    0.47
  -9   7   1   12.40    0.91
  -9   7   1   10.06    0.93
  -9   7   1   11.86    0.93
  -9   7   1    9.47    0.91
  -9   7   1   10.74    1.05
   8  -7  -1    5.77    0.83
   8  -7  -1    5.73    0.63
   8  -7  -1    7.03    0.90
   8  -7  -1    6.48    0.86
   8  -7  -1    6.27    0.88
  -8   7   1    6.00    0.64
  -8   7   1    6.51    0.74
  -8   7   1    6.40    0.67
  -8   7   1    5.48    0.86
   7  -7  -1    7.00    0.95
   7  -7  -1    5.14    0.74
   7  -7  -1    5.82    0.78
   7  -7  -1    5.26    0.77
   7  -7  -1    7.56    0.78
  -7   7   1    6.07    0.84
  -7   7   1    5.67    0.61
  -7   7   1    6.03    0.66
  -7   7   1    6.27    0.66
  -7   7   1    5.10    0.73
   6  -7  -1   16.48    0.98
   6  -7  -1   16.19    1.10
   6  -7  -1   15.89    1.06
   6  -7  -1   17.84    1.11
   6  -7  -1   17.20    1.11
  -6   7   1   17.30    1.09
  -6   7   1   15.97    0.91
  -6   7   1   15.55    1.03
  -6   7   1   16.06    0.97
  -6   7   1   18.17    1.24
   5  -7  -1   18.55    1.04
   5  -7  -1   21.23    1.18
   5  -7  -1   19.19    1.18
   5  -7  -1   19.22    1.13
   5  -7  -1   21.81    1.18
  -5   7   1   19.08    1.08
  -5   7   1   18.90    1.00
  -5   7   1   19.81    1.25
  -5   7   1   20.10    1.12
  -5   7   1   18.50    1.01
  -5   7   1   19.73    0.60
   4  -7  -1   59.67    2.33
   4  -7  -1   53.90    1.85
   4  -7  -1   51.46    1.76
   4  -7  -1   53.35    1.96
   4  -7  -1   50.49    1.82
  -4   7   1   49.27    1.74
  -4   7   1   52.51    2.01
  -4   7   1   50.41    1.26
  -4   7   1   50.27    1.80
  -4   7   1   48.14    1.65
  -4   7   1   50.55    1.76
   3  -7  -1   -0.18    0.22
   3  -7  -1    0.01    0.21
   3  -7  -1   -0.19    0.20
   3  -7  -1   -0.06    0.23
   3  -7  -1   -0.19    0.18
  -3   7   1   -0.05    0.22
  -3   7   1    0.03    0.21
  -3   7   1    0.20    0.36
  -3   7   1    0.30    0.34
  -3   7   1   -0.30    0.21
   2  -7  -1  150.65    3.48
   2  -7  -1  144.90    3.42
   2  -7  -1  147.23    3.29
   2  -7  -1  145.17    3.65
   2  -7  -1  148.51    3.52
  -2   7   1  150.21    3.49
  -2   7   1  145.49    3.43
  -2   7   1  145.99    3.38
  -2   7   1  150.18    3.76
   1  -7  -1   27.64    1.37
   1  -7  -1   23.97    1.21
   1  -7  -1   27.70    1.25
   1  -7  -1   26.31    1.06
   1  -7  -1   25.85    1.20
   1  -7  -1   26.12    1.35
  -1   7   1   25.43    1.20
  -1   7   1   26.31    1.19
  -1   7   1   26.70    1.22
  -1   7   1   26.62    1.40
   0  -7  -1   -0.10    0.17
   0  -7  -1   -0.02    0.22
   0  -7  -1   -0.06    0.17
   0  -7  -1   -0.13    0.30
   0  -7  -1   -0.09    0.15
   0  -7  -1   -0.12    0.31
   0   7   1   -0.51    0.16
   0   7   1    0.12    0.27
   0   7   1    0.20    0.35
   0   7   1   -0.12    0.20
  -1  -7  -1    4.31    0.64
  -1  -7  -1    3.93    0.62
  -1  -7  -1    4.45    0.41
  -1  -7  -1    4.08    0.62
  -1  -7  -1    4.47    0.58
  -1  -7  -1    3.92    0.57
   1   7   1    4.36    0.57
   1   7   1    4.27    0.70
   1   7   1    4.05    0.59
   1   7   1    4.64    0.66
   1   7   1    3.39    0.56
  -2  -7  -1   35.19    1.61
  -2  -7  -1   32.33    1.65
  -2  -7  -1   34.00    1.44
  -2  -7  -1   34.87    1.04
  -2  -7  -1   32.66    1.46
  -2  -7  -1   32.22    1.46
   2   7   1   32.90    1.42
   2   7   1   31.92    1.58
   2   7   1   32.72    1.26
   2   7   1   35.68    1.67
   2   7   1   32.76    1.50
   2   7   1   31.76    1.43
  -3  -7  -1  106.33    3.34
  -3  -7  -1  111.89    2.93
  -3  -7  -1  102.28    2.93
  -3  -7  -1   99.61    2.93
  -3  -7  -1  103.46    3.21
   3   7   1  107.20    2.74
   3   7   1   95.05    2.92
   3   7   1  106.72    2.95
   3   7   1  105.44    3.20
   3   7   1  104.71    3.15
   3   7   1  101.34    2.88
  -4  -7  -1    5.91    0.80
  -4  -7  -1    7.22    0.47
  -4  -7  -1    7.15    0.74
  -4  -7  -1    5.59    0.84
  -4  -7  -1    7.96    0.87
  -4  -7  -1    6.82    0.74
   4   7   1    7.36    0.81
   4   7   1    7.89    0.80
   4   7   1    6.31    0.67
   4   7   1    6.89    0.95
   4   7   1    7.32    0.76
   4   7   1    7.00    0.68
  -5  -7  -1   26.39    1.56
  -5  -7  -1   29.10    1.41
  -5  -7  -1   27.52    1.81
  -5  -7  -1   29.00    1.49
  -5  -7  -1   27.95    0.88
  -5  -7  -1   28.16    1.53
   5   7   1   29.04    1.64
   5   7   1   30.15    1.78
   5   7   1   29.59    1.54
   5   7   1   30.19    1.52
   5   7   1   27.83    1.41
   5   7   1   28.26    1.58
  -6  -7  -1   39.20    1.95
  -6  -7  -1   44.79    1.94
  -6  -7  -1   42.09    2.03
  -6  -7  -1   40.23    1.77
  -6  -7  -1   39.79    1.05
  -6  -7  -1   40.45    2.35
   6   7   1   38.58    1.90
   6   7   1   39.56    2.22
   6   7   1   39.92    1.83
   6   7   1   39.79    1.87
   6   7   1   44.51    2.09
   6   7   1   44.84    2.10
  -7  -7  -1    0.68    0.44
  -7  -7  -1    0.64    0.49
  -7  -7  -1    1.06    0.40
  -7  -7  -1    0.08    0.37
  -7  -7  -1    0.58    0.15
  -7  -7  -1    0.45    0.39
   7   7   1    0.02    0.42
   7   7   1    0.47    0.36
   7   7   1   -0.09    0.39
   7   7   1    0.19    0.39
   7   7   1    0.24    0.40
   7   7   1    0.84    0.55
  -8  -7  -1   -0.23    0.33
  -8  -7  -1   -0.03    0.54
  -8  -7  -1   -0.22    0.32
  -8  -7  -1   -0.53    0.35
  -8  -7  -1    0.13    0.33
   8   7   1   -0.02    0.42
   8   7   1   -0.26    0.13
   8   7   1    0.07    0.40
   8   7   1    0.35    0.45
   8   7   1   -0.08    0.41
  -9  -7  -1   13.39    1.18
  -9  -7  -1   10.99    1.39
  -9  -7  -1    9.99    1.59
  -9  -7  -1   14.20    1.57
   9   7   1   12.64    0.73
   9   7   1   12.83    1.29
   9   7   1   15.17    1.46
   9   7   1   13.44    1.21
   9   7   1   12.97    2.02
   9   7   1   16.65    1.43
 -10  -7  -1    0.80    0.47
 -10  -7  -1    1.17    0.49
  10   7   1    0.22    0.59
  10   7   1    0.72    0.31
  10   7   1    0.65    0.73
  10   7   1    0.28    0.41
  10   7   1   -0.49    0.42
  10   7   1    1.08    0.55
 -11  -7  -1    5.88    0.90
 -11  -7  -1    4.61    0.87
  11   7   1    6.05    1.05
  11   7   1    4.42    0.80
  11   7   1    5.41    1.11
  11   7   1    3.35    0.82
  11   7   1    6.10    1.27
  11   7   1    5.32    0.63
  12   7   1    0.84    0.42
  12   7   1    0.67    0.78
  15  -8  -1   -0.22    0.17
  15  -8  -1    0.79    0.58
  15  -8  -1   -0.96    0.51
  15  -8  -1    0.48    0.71
  15  -8  -1   -1.00    0.45
  15  -8  -1   -0.17    0.40
 -15   8   1    0.02    0.58
 -15   8   1    0.91    0.53
 -15   8   1    0.53    0.56
  14  -8  -1    3.55    0.96
  14  -8  -1    2.88    0.32
  14  -8  -1    3.64    0.82
  14  -8  -1    2.08    0.69
  14  -8  -1    2.78    0.87
  14  -8  -1    3.24    0.77
  14  -8  -1    2.80    1.05
 -14   8   1    2.51    0.68
 -14   8   1    4.46    1.02
 -14   8   1    4.27    0.83
  13  -8  -1    0.27    0.55
  13  -8  -1    0.08    0.38
  13  -8  -1   -0.47    0.33
  13  -8  -1    1.33    0.55
  13  -8  -1   -0.10    0.16
  13  -8  -1    0.52    0.43
 -13   8   1    0.25    0.37
 -13   8   1    0.07    0.39
 -13   8   1    0.45    0.45
 -13   8   1    0.72    0.55
 -13   8   1    0.36    0.41
  12  -8  -1   15.20    1.34
  12  -8  -1   15.47    1.48
  12  -8  -1   16.36    1.39
  12  -8  -1   12.72    1.35
  12  -8  -1   13.01    1.13
  12  -8  -1   15.92    0.76
  12  -8  -1   14.45    1.68
 -12   8   1   14.55    1.10
 -12   8   1   14.68    1.20
 -12   8   1   14.91    1.41
 -12   8   1   17.13    2.83
 -12   8   1   16.29    1.38
 -12   8   1   15.17    1.17
  11  -8  -1    6.67    1.29
  11  -8  -1    6.69    0.93
  11  -8  -1    5.47    0.96
  11  -8  -1    5.56    0.91
  11  -8  -1    6.32    1.03
  11  -8  -1    5.00    0.92
 -11   8   1    6.45    0.99
 -11   8   1    7.03    1.09
 -11   8   1    7.96    1.08
 -11   8   1    5.43    0.85
 -11   8   1    6.43    0.83
  10  -8  -1    0.52    0.35
  10  -8  -1    0.18    0.35
  10  -8  -1    0.47    0.39
 -10   8   1    0.34    0.30
 -10   8   1    0.05    0.31
 -10   8   1    0.90    0.50
 -10   8   1    0.34    0.39
 -10   8   1    0.10    0.28
   9  -8  -1    6.13    0.92
   9  -8  -1    5.92    0.90
   9  -8  -1    7.98    1.06
   9  -8  -1    6.60    0.99
   9  -8  -1    6.16    0.84
  -9   8   1    6.42    0.95
  -9   8   1    8.29    0.92
  -9   8   1    7.52    0.79
  -9   8   1    7.61    0.75
   8  -8  -1    1.33    0.42
   8  -8  -1    1.90    0.53
   8  -8  -1    0.64    0.40
   8  -8  -1    1.03    0.48
   8  -8  -1    1.79    0.45
  -8   8   1    1.27    0.39
  -8   8   1    1.21    0.47
  -8   8   1    0.51    0.28
  -8   8   1    1.04    0.41
  -8   8   1    1.31    0.51
   7  -8  -1    9.53    0.94
   7  -8  -1   10.26    0.96
   7  -8  -1   10.87    0.96
   7  -8  -1    9.85    0.93
   7  -8  -1   10.63    0.83
  -7   8   1   10.98    0.98
  -7   8   1   10.91    0.82
  -7   8   1   10.70    1.05
  -7   8   1   10.98    0.86
  -7   8   1   10.62    0.93
   6  -8  -1   23.12    1.35
   6  -8  -1   24.45    1.36
   6  -8  -1   22.39    1.33
   6  -8  -1   24.78    1.24
   6  -8  -1   22.97    1.35
  -6   8   1   24.56    1.47
  -6   8   1   25.20    1.38
  -6   8   1   21.71    1.18
  -6   8   1   22.73    1.17
  -6   8   1   21.38    1.23
  -6   8   1   23.13    0.53
   5  -8  -1    9.80    0.81
   5  -8  -1    9.03    0.84
   5  -8  -1    9.93    0.86
   5  -8  -1   10.36    0.93
   5  -8  -1    8.05    0.74
  -5   8   1    9.34    0.93
  -5   8   1    9.03    0.76
  -5   8   1    9.36    0.81
  -5   8   1    9.67    0.45
  -5   8   1   10.28    0.78
  -5   8   1   11.04    0.84
   4  -8  -1   65.43    2.22
   4  -8  -1   63.81    2.29
   4  -8  -1   65.97    2.16
   4  -8  -1   68.05    2.22
   4  -8  -1   65.78    2.12
  -4   8   1   66.95    1.60
  -4   8   1   62.77    2.09
  -4   8   1   65.93    2.06
  -4   8   1   64.44    2.18
  -4   8   1   63.66    2.08
  -4   8   1   65.04    2.43
   3  -8  -1   49.78    1.98
   3  -8  -1   52.71    1.95
   3  -8  -1   49.19    1.81
   3  -8  -1   51.70    1.85
   3  -8  -1   50.50    1.79
  -3   8   1   51.82    2.10
  -3   8   1   49.21    1.80
  -3   8   1   50.64    1.89
  -3   8   1   51.07    1.79
   2  -8  -1  115.45    3.10
   2  -8  -1  110.96    2.94
   2  -8  -1  110.13    2.96
   2  -8  -1  111.02    3.17
   2  -8  -1  110.34    2.77
  -2   8   1  111.94    3.26
  -2   8   1  107.85    2.96
  -2   8   1  109.93    2.97
  -2   8   1  107.00    2.84
   1  -8  -1   11.66    0.89
   1  -8  -1   13.23    0.94
   1  -8  -1   11.16    0.93
   1  -8  -1   12.08    0.99
   1  -8  -1   11.68    0.74
   1  -8  -1   11.63    1.24
[truncated: 4,404,606 more chars]
