# Supplementary material for: Ligand Postsynthetic Functionalization with Fluorinated Boranes and Implications in Hydrogenation Catalysis
Source: ACS Catal. 2023 Nov 30;13(24):16055–66. doi: 10.1021/acscatal.3c02764 (PMC10852356; doi:10.1021/acscatal.3c02764)
Supplement: Supplementary file 5 — cs3c02764_si_005.cif [file cs3c02764_si_005.cif]

data_global
# 1. SUBMISSION DETAILS
_publ_contact_author
;
       Macarena Gonz\'alez Alf\'erez
        Instituto de Investigaciones Qu\'imicas (IIQ)
        Universidad de Sevilla and Consejo Superior de Investigaciones Cient\'ificas
        Avenida Am\'erico Vespucio 49
        41092 Sevilla (Spain)
;
_publ_contact_author_phone         '34 954489554'
_publ_contact_author_email         macarena.gonzalez@iiq.csic.es
_publ_requested_journal            '?'
_publ_requested_coeditor_name
;
?
;
#=========================================================================
# Data for compound 4 (local labelling jcm07621_sq)
#========================================================================= 
data_4
 
_audit_creation_date               2022-10-27
_audit_creation_method            'SHELXL-2018/3'
_shelx_SHELXL_version_number      '2018/3'
_chemical_name_systematic         ?
_chemical_name_common             ?
_chemical_melting_point           ?
_chemical_formula_moiety           'C65 H45 B F10 P2 Rh'
_chemical_formula_sum              'C65 H45 B F10 P2 Rh'
_chemical_formula_weight           1191.67

loop_
 _atom_type_symbol
 _atom_type_description
 _atom_type_scat_dispersion_real
 _atom_type_scat_dispersion_imag
 _atom_type_scat_source
 'C'  'C'   0.0033   0.0016
 'International Tables Vol C Tables 4.2.6.8 and 6.1.1.4'
 'H'  'H'   0.0000   0.0000
 'International Tables Vol C Tables 4.2.6.8 and 6.1.1.4'
 'B'  'B'   0.0013   0.0007
 'International Tables Vol C Tables 4.2.6.8 and 6.1.1.4'
 'F'  'F'   0.0171   0.0103
 'International Tables Vol C Tables 4.2.6.8 and 6.1.1.4'
 'P'  'P'   0.1023   0.0942
 'International Tables Vol C Tables 4.2.6.8 and 6.1.1.4'
 'Rh'  'Rh'  -1.1178   0.9187
 'International Tables Vol C Tables 4.2.6.8 and 6.1.1.4'
 
_space_group_crystal_system       triclinic
_space_group_IT_number            2
_space_group_name_H-M_alt         'P -1'
_space_group_name_Hall            '-P 1'
 
_shelx_space_group_comment
;
The symmetry employed for this shelxl refinement is uniquely defined
by the following loop, which should always be used as a source of
symmetry information in preference to the above space-group names.
They are only intended as comments.
;
 
loop_
 _space_group_symop_operation_xyz
 'x, y, z'
 '-x, -y, -z'
 
_cell_length_a                    13.4147(7)
_cell_length_b                    14.3442(8)
_cell_length_c                    18.7013(10)
_cell_angle_alpha                 72.746(2)
_cell_angle_beta                  73.105(2)
_cell_angle_gamma                 89.419(2)
_cell_volume                      3276.9(3)
_cell_formula_units_Z             2
_cell_measurement_temperature     193(2)
_cell_measurement_reflns_used     9871
_cell_measurement_theta_min       2.18
_cell_measurement_theta_max       28.13
 
_exptl_crystal_description        prism
_exptl_crystal_colour             yellow
_exptl_crystal_density_meas       ?
_exptl_crystal_density_method     ?
_exptl_crystal_density_diffrn     1.208          
_exptl_crystal_F_000              1210
_exptl_transmission_factor_min    ?
_exptl_transmission_factor_max    ?
_exptl_crystal_size_max           0.23
_exptl_crystal_size_mid           0.14
_exptl_crystal_size_min           0.10
_exptl_absorpt_coefficient_mu     0.373
_shelx_estimated_absorpt_T_min    ?
_shelx_estimated_absorpt_T_max    ?
_exptl_absorpt_correction_type    multi-scan
_exptl_absorpt_correction_T_min   0.6964
_exptl_absorpt_correction_T_max   0.7457
_exptl_absorpt_process_details    
;
SADABS-2016/2 (Bruker,2016/2) was used for absorption correction.
wR2(int) was 0.1508 before and 0.0561 after correction.
The Ratio of minimum to maximum transmission is 0.9339.
The \l/2 correction factor is Not present.
;

_exptl_absorpt_special_details    ?
_diffrn_ambient_temperature       193(2)
_diffrn_radiation_wavelength      0.71073
_diffrn_radiation_type            MoK\a
_diffrn_source                    ?
_diffrn_source_current             1.4
_diffrn_source_power               0.07
_diffrn_source_voltage             50.0
_diffrn_standards_number           0


_diffrn_measurement_device_type    'Bruker APEX-II CCD'
_diffrn_measurement_method         '\f and \w scans'
_diffrn_detector_area_resol_mean  ?
_diffrn_reflns_number             110652
_diffrn_reflns_av_unetI/netI      0.0333
_diffrn_reflns_av_R_equivalents   0.0570
_diffrn_reflns_limit_h_min        -17
_diffrn_reflns_limit_h_max        17
_diffrn_reflns_limit_k_min        -19
_diffrn_reflns_limit_k_max        19
_diffrn_reflns_limit_l_min        -24
_diffrn_reflns_limit_l_max        24
_diffrn_reflns_theta_min          2.084
_diffrn_reflns_theta_max          28.281
_diffrn_reflns_theta_full         25.242
_diffrn_measured_fraction_theta_max   0.998
_diffrn_measured_fraction_theta_full  0.998
_diffrn_reflns_Laue_measured_fraction_max    0.998
_diffrn_reflns_Laue_measured_fraction_full   0.998
_diffrn_reflns_point_group_measured_fraction_max   0.998
_diffrn_reflns_point_group_measured_fraction_full  0.998
_reflns_number_total              16219
_reflns_number_gt                 13063
_reflns_threshold_expression      'I > 2\s(I)'
_reflns_Friedel_coverage          0.000
_reflns_Friedel_fraction_max      .
_reflns_Friedel_fraction_full     .
 
_reflns_special_details
;
 Reflections were merged by SHELXL according to the crystal
 class for the calculation of statistics and refinement.
 
 Structure factors included contributions from the .fab file.
 
 _reflns_Friedel_fraction is defined as the number of unique
 Friedel pairs measured divided by the number that would be
 possible theoretically, ignoring centric projections and
 systematic absences.
;
 
_computing_data_collection        ?
_computing_cell_refinement        'SAINT V8.38A (Bruker, 2018)'
_computing_data_reduction         'SAINT V8.38A (Bruker, 2018)'
_computing_structure_solution     'SHELXT 2018/2 (Sheldrick, 2018)'
_computing_structure_refinement   'SHELXL-2018/3 (Sheldrick, 2018)'
_computing_molecular_graphics     'Olex2 1.5 (Dolomanov et al., 2009)'
_computing_publication_material   'Olex2 1.5 (Dolomanov et al., 2009)'
_refine_special_details           ?
_refine_ls_structure_factor_coef  Fsqd
_refine_ls_matrix_type            full
_refine_ls_weighting_scheme       calc
_refine_ls_weighting_details
'w=1/[\s^2^(Fo^2^)+(0.0449P)^2^+1.3499P] where P=(Fo^2^+2Fc^2^)/3'
_atom_sites_solution_primary      ?
_atom_sites_solution_secondary    ?
_atom_sites_solution_hydrogens    geom
_refine_ls_hydrogen_treatment     constr
_refine_ls_extinction_method      none
_refine_ls_extinction_coef        .
_refine_ls_number_reflns          16219
_refine_ls_number_parameters      787
_refine_ls_number_restraints      0
_refine_ls_R_factor_all           0.0510
_refine_ls_R_factor_gt            0.0370
_refine_ls_wR_factor_ref          0.0946
_refine_ls_wR_factor_gt           0.0877
_refine_ls_goodness_of_fit_ref    1.024
_refine_ls_restrained_S_all       1.024
_refine_ls_shift/su_max           0.002
_refine_ls_shift/su_mean          0.000
 
loop_
 _atom_site_label
 _atom_site_type_symbol
 _atom_site_fract_x
 _atom_site_fract_y
 _atom_site_fract_z
 _atom_site_U_iso_or_equiv
 _atom_site_adp_type
 _atom_site_occupancy
 _atom_site_site_symmetry_order  
 _atom_site_calc_flag
 _atom_site_refinement_flags_posn
 _atom_site_refinement_flags_adp
 _atom_site_refinement_flags_occupancy
 _atom_site_disorder_assembly
 _atom_site_disorder_group
Rh1 Rh 0.40279(2) 0.73091(2) 0.69579(2) 0.02853(5) Uani 1 1 d . . . . .
P1 P 0.47104(4) 0.58614(4) 0.75028(3) 0.03142(11) Uani 1 1 d . . . . .
P2 P 0.37766(5) 0.80859(4) 0.79232(3) 0.03895(12) Uani 1 1 d . . . . .
F1 F -0.02021(14) 0.56785(14) 0.88251(9) 0.0853(6) Uani 1 1 d . . . . .
F2 F 0.30224(13) 0.93840(15) 0.32068(8) 0.0804(5) Uani 1 1 d . . . . .
F3 F -0.08618(13) 0.74237(17) 0.90093(9) 0.0858(6) Uani 1 1 d . . . . .
F4 F 0.10237(16) 0.98660(17) 0.33102(10) 0.0959(7) Uani 1 1 d . . . . .
F5 F 0.12183(10) 0.90517(9) 0.64631(7) 0.0456(3) Uani 1 1 d . . . . .
F6 F 0.34944(9) 0.82497(11) 0.44346(7) 0.0504(3) Uani 1 1 d . . . . .
F7 F -0.00695(9) 0.80023(11) 0.59439(8) 0.0517(3) Uani 1 1 d . . . . .
F8 F -0.01062(13) 0.90994(13) 0.78111(10) 0.0693(4) Uani 1 1 d . . . . .
F9 F 0.11839(13) 0.56043(10) 0.75265(9) 0.0643(4) Uani 1 1 d . . . . .
F10 F -0.05058(11) 0.91474(13) 0.47051(10) 0.0652(4) Uani 1 1 d . . . . .
C1 C 0.32450(15) 0.76312(14) 0.59940(10) 0.0311(4) Uani 1 1 d . . . . .
C2 C 0.36258(15) 0.85111(14) 0.60720(10) 0.0317(4) Uani 1 1 d . . . . .
H2 H 0.320012 0.896979 0.626490 0.038 Uiso 1 1 calc R U . . .
C3 C 0.47601(15) 0.85993(14) 0.58125(11) 0.0329(4) Uani 1 1 d . . . . .
C4 C 0.50813(15) 0.77122(15) 0.56424(10) 0.0326(4) Uani 1 1 d . . . . .
C5 C 0.41375(14) 0.70997(14) 0.58192(10) 0.0309(4) Uani 1 1 d . . . . .
H5 H 0.411659 0.643813 0.581873 0.037 Uiso 1 1 calc R U . . .
C6 C 0.55225(17) 0.93613(16) 0.56806(12) 0.0389(5) Uani 1 1 d . . . . .
H6 H 0.532526 0.994140 0.581231 0.047 Uiso 1 1 calc R U . . .
C7 C 0.65533(18) 0.92340(18) 0.53567(13) 0.0464(5) Uani 1 1 d . . . . .
H7 H 0.707192 0.974404 0.525061 0.056 Uiso 1 1 calc R U . . .
C8 C 0.68617(17) 0.83696(19) 0.51781(13) 0.0488(6) Uani 1 1 d . . . . .
H8 H 0.758231 0.831743 0.494576 0.059 Uiso 1 1 calc R U . . .
C9 C 0.61563(16) 0.76003(17) 0.53284(12) 0.0406(5) Uani 1 1 d . . . . .
H9 H 0.638041 0.700990 0.522545 0.049 Uiso 1 1 calc R U . . .
C10 C 0.35496(19) 0.93839(15) 0.75642(13) 0.0424(5) Uani 1 1 d . . . . .
C11 C 0.2571(2) 0.96106(18) 0.74814(16) 0.0547(6) Uani 1 1 d . . . . .
H11 H 0.203093 0.909918 0.765170 0.066 Uiso 1 1 calc R U . . .
C12 C 0.2367(3) 1.0563(2) 0.71568(19) 0.0647(7) Uani 1 1 d . . . . .
H12 H 0.169347 1.070467 0.710538 0.078 Uiso 1 1 calc R U . . .
C13 C 0.3151(3) 1.13087(19) 0.69075(17) 0.0640(7) Uani 1 1 d . . . . .
H13 H 0.301895 1.196512 0.667930 0.077 Uiso 1 1 calc R U . . .
C14 C 0.4119(2) 1.11021(18) 0.69891(16) 0.0610(7) Uani 1 1 d . . . . .
H14 H 0.465386 1.161853 0.681890 0.073 Uiso 1 1 calc R U . . .
C15 C 0.4328(2) 1.01421(17) 0.73192(14) 0.0500(6) Uani 1 1 d . . . . .
H15 H 0.500013 1.000661 0.737660 0.060 Uiso 1 1 calc R U . . .
C16 C 0.2627(2) 0.76240(17) 0.87730(14) 0.0526(6) Uani 1 1 d . . . . .
C17 C 0.21608(17) 0.66938(17) 0.89487(14) 0.0445(5) Uani 1 1 d . . . . .
H17 H 0.241234 0.631538 0.860362 0.053 Uiso 1 1 calc R U . . .
C18 C 0.1326(2) 0.6309(2) 0.96267(16) 0.0654(8) Uani 1 1 d . . . . .
H18 H 0.102609 0.566193 0.975007 0.078 Uiso 1 1 calc R U . . .
C19 C 0.0944(3) 0.6848(3) 1.0107(2) 0.1009(14) Uani 1 1 d . . . . .
H19 H 0.036918 0.658592 1.056626 0.121 Uiso 1 1 calc R U . . .
C20 C 0.1388(4) 0.7784(3) 0.9933(2) 0.135(2) Uani 1 1 d . . . . .
H20 H 0.111077 0.816301 1.027336 0.162 Uiso 1 1 calc R U . . .
C21 C 0.2231(4) 0.8177(2) 0.92690(19) 0.1034(15) Uani 1 1 d . . . . .
H21 H 0.253453 0.882031 0.915575 0.124 Uiso 1 1 calc R U . . .
C22A C 0.4575(11) 0.8148(10) 0.8447(8) 0.038(3) Uiso 0.269(13) 1 d . . P A 1
C23A C 0.4316(10) 0.7868(8) 0.9266(6) 0.043(3) Uiso 0.269(13) 1 d . . P A 1
H23A H 0.361193 0.767787 0.958301 0.052 Uiso 0.269(13) 1 calc R U P A 1
C24A C 0.5102(12) 0.7872(9) 0.9608(8) 0.057(4) Uiso 0.269(13) 1 d . . P A 1
H24A H 0.496978 0.764479 1.016144 0.069 Uiso 0.269(13) 1 calc R U P A 1
C25A C 0.608(2) 0.8221(16) 0.9104(12) 0.069(6) Uiso 0.269(13) 1 d . . P A 1
H25A H 0.660177 0.827775 0.934713 0.083 Uiso 0.269(13) 1 calc R U P A 1
C26A C 0.6390(12) 0.8474(10) 0.8372(7) 0.051(3) Uiso 0.269(13) 1 d . . P A 1
H26A H 0.710100 0.866932 0.807561 0.062 Uiso 0.269(13) 1 calc R U P A 1
C27A C 0.5588(12) 0.8449(9) 0.8014(7) 0.034(3) Uiso 0.269(13) 1 d . . P A 1
H27A H 0.576744 0.864759 0.745775 0.041 Uiso 0.269(13) 1 calc R U P A 1
C22B C 0.4942(6) 0.8111(3) 0.8304(3) 0.0451(12) Uani 0.731(13) 1 d . . P A 2
C23B C 0.4844(6) 0.7880(4) 0.9093(3) 0.0693(16) Uani 0.731(13) 1 d . . P A 2
H23B H 0.417327 0.768737 0.946895 0.083 Uiso 0.731(13) 1 calc R U P A 2
C24B C 0.5735(8) 0.7929(7) 0.9349(5) 0.092(3) Uani 0.731(13) 1 d . . P A 2
H24B H 0.567020 0.775110 0.989259 0.110 Uiso 0.731(13) 1 calc R U P A 2
C25B C 0.6685(7) 0.8236(4) 0.8798(6) 0.100(3) Uani 0.731(13) 1 d . . P A 2
H25B H 0.728459 0.828997 0.895963 0.119 Uiso 0.731(13) 1 calc R U P A 2
C26B C 0.6783(6) 0.8464(4) 0.8023(6) 0.096(3) Uani 0.731(13) 1 d . . P A 2
H26B H 0.745239 0.867094 0.764657 0.115 Uiso 0.731(13) 1 calc R U P A 2
C27B C 0.5924(5) 0.8400(4) 0.7776(5) 0.0717(17) Uani 0.731(13) 1 d . . P A 2
H27B H 0.600998 0.855833 0.722966 0.086 Uiso 0.731(13) 1 calc R U P A 2
C28A C 0.6101(6) 0.6198(6) 0.7428(4) 0.0278(18) Uiso 0.346(7) 1 d . . P B 1
C29A C 0.6598(6) 0.5458(6) 0.7836(5) 0.0392(18) Uiso 0.346(7) 1 d . . P B 1
H29A H 0.623235 0.483674 0.813652 0.047 Uiso 0.346(7) 1 calc R U P B 1
C30A C 0.7629(8) 0.5638(7) 0.7801(5) 0.047(2) Uiso 0.346(7) 1 d . . P B 1
H30A H 0.798206 0.514624 0.807346 0.057 Uiso 0.346(7) 1 calc R U P B 1
C31A C 0.8132(8) 0.6568(6) 0.7349(5) 0.051(2) Uiso 0.346(7) 1 d . . P B 1
H31A H 0.883441 0.670359 0.732605 0.062 Uiso 0.346(7) 1 calc R U P B 1
C32A C 0.7657(6) 0.7276(6) 0.6946(5) 0.049(2) Uiso 0.346(7) 1 d . . P B 1
H32A H 0.802580 0.789312 0.663514 0.059 Uiso 0.346(7) 1 calc R U P B 1
C33A C 0.6622(5) 0.7095(6) 0.6991(4) 0.0349(16) Uiso 0.346(7) 1 d . . P B 1
H33A H 0.627477 0.759377 0.671895 0.042 Uiso 0.346(7) 1 calc R U P B 1
C28B C 0.6042(3) 0.5796(4) 0.7563(2) 0.0356(9) Uani 0.654(7) 1 d . . P B 2
C29B C 0.6376(3) 0.4987(4) 0.8028(3) 0.0497(11) Uani 0.654(7) 1 d . . P B 2
H29B H 0.588788 0.444526 0.835540 0.060 Uiso 0.654(7) 1 calc R U P B 2
C30B C 0.7413(4) 0.4955(6) 0.8023(3) 0.0745(19) Uani 0.654(7) 1 d . . P B 2
H30B H 0.764094 0.439685 0.833861 0.089 Uiso 0.654(7) 1 calc R U P B 2
C31B C 0.8108(4) 0.5762(7) 0.7542(4) 0.105(3) Uani 0.654(7) 1 d . . P B 2
H31B H 0.881494 0.576016 0.754514 0.126 Uiso 0.654(7) 1 calc R U P B 2
C32B C 0.7804(4) 0.6545(8) 0.7073(4) 0.116(3) Uani 0.654(7) 1 d . . P B 2
H32B H 0.830145 0.707232 0.673008 0.139 Uiso 0.654(7) 1 calc R U P B 2
C33B C 0.6754(4) 0.6583(5) 0.7091(3) 0.0669(16) Uani 0.654(7) 1 d . . P B 2
H33B H 0.653248 0.714856 0.677907 0.080 Uiso 0.654(7) 1 calc R U P B 2
C34 C 0.47248(16) 0.50149(15) 0.69348(12) 0.0361(4) Uani 1 1 d . . . . .
C35 C 0.5655(2) 0.4733(2) 0.65213(15) 0.0562(6) Uani 1 1 d . . . . .
H35 H 0.630232 0.494084 0.655972 0.067 Uiso 1 1 calc R U . . .
C36 C 0.5635(3) 0.4146(3) 0.60513(18) 0.0739(9) Uani 1 1 d . . . . .
H36 H 0.627372 0.396154 0.576573 0.089 Uiso 1 1 calc R U . . .
C37 C 0.4709(3) 0.3831(2) 0.59940(16) 0.0618(7) Uani 1 1 d . . . . .
H37 H 0.470408 0.341620 0.568194 0.074 Uiso 1 1 calc R U . . .
C38 C 0.3790(2) 0.41172(17) 0.63898(14) 0.0487(5) Uani 1 1 d . . . . .
H38 H 0.314663 0.390900 0.634506 0.058 Uiso 1 1 calc R U . . .
C39 C 0.37940(18) 0.47102(15) 0.68558(13) 0.0397(5) Uani 1 1 d . . . . .
H39 H 0.315296 0.490996 0.712378 0.048 Uiso 1 1 calc R U . . .
C40 C 0.40383(16) 0.51618(15) 0.85250(11) 0.0356(4) Uani 1 1 d . . . . .
C41 C 0.3293(2) 0.43853(18) 0.87502(14) 0.0557(6) Uani 1 1 d . . . . .
H41 H 0.314385 0.415395 0.836294 0.067 Uiso 1 1 calc R U . . .
C42 C 0.2764(3) 0.3944(2) 0.95359(16) 0.0746(9) Uani 1 1 d . . . . .
H42 H 0.224926 0.341646 0.968243 0.090 Uiso 1 1 calc R U . . .
C43 C 0.2971(3) 0.4258(2) 1.01035(15) 0.0650(8) Uani 1 1 d . . . . .
H43 H 0.260458 0.394900 1.064126 0.078 Uiso 1 1 calc R U . . .
C44 C 0.3713(2) 0.5023(2) 0.98931(13) 0.0525(6) Uani 1 1 d . . . . .
H44 H 0.386076 0.524308 1.028603 0.063 Uiso 1 1 calc R U . . .
C45 C 0.42449(18) 0.54748(17) 0.91077(12) 0.0425(5) Uani 1 1 d . . . . .
H45 H 0.475642 0.600381 0.896596 0.051 Uiso 1 1 calc R U . . .
C46 C 0.17532(15) 0.80873(15) 0.52860(11) 0.0350(4) Uani 1 1 d . . . . .
C47 C 0.07496(16) 0.83423(16) 0.52843(12) 0.0392(5) Uani 1 1 d . . . . .
C48 C 0.04920(18) 0.89271(18) 0.46469(14) 0.0477(5) Uani 1 1 d . . . . .
C49 C 0.1254(2) 0.9290(2) 0.39410(15) 0.0590(7) Uani 1 1 d . . . . .
C50 C 0.22585(19) 0.9051(2) 0.38942(13) 0.0520(6) Uani 1 1 d . . . . .
C51 C 0.24818(16) 0.84615(16) 0.45503(12) 0.0389(5) Uani 1 1 d . . . . .
C52 C 0.12518(15) 0.73253(15) 0.68903(11) 0.0343(4) Uani 1 1 d . . . . .
C53 C 0.08734(17) 0.65028(17) 0.75369(13) 0.0447(5) Uani 1 1 d . . . . .
C54 C 0.0156(2) 0.6520(2) 0.82397(14) 0.0556(7) Uani 1 1 d . . . . .
C55 C -0.01767(19) 0.7392(2) 0.83291(13) 0.0577(7) Uani 1 1 d . . . . .
C56 C 0.01926(18) 0.8233(2) 0.77245(14) 0.0489(6) Uani 1 1 d . . . . .
C57 C 0.08896(16) 0.81837(16) 0.70316(12) 0.0381(4) Uani 1 1 d . . . . .
C58 C 0.20285(16) 0.62524(16) 0.58706(14) 0.0414(5) Uani 1 1 d . . . . .
H58A H 0.255050 0.630891 0.535821 0.050 Uiso 1 1 calc R U . . .
H58B H 0.225367 0.576161 0.627859 0.050 Uiso 1 1 calc R U . . .
C59 C 0.09746(17) 0.58578(18) 0.58609(18) 0.0529(6) Uani 1 1 d . . . . .
H59A H 0.084914 0.621491 0.535793 0.063 Uiso 0.534(4) 1 calc R U P C 1
H59B H 0.040794 0.597902 0.629108 0.063 Uiso 0.534(4) 1 calc R U P C 1
H59C H 0.061499 0.640709 0.560878 0.063 Uiso 0.466(4) 1 calc R U P C 2
H59D H 0.052664 0.554820 0.640671 0.063 Uiso 0.466(4) 1 calc R U P C 2
C60A C 0.0943(3) 0.4747(3) 0.5960(3) 0.0462(12) Uani 0.534(4) 1 d . . P C 1
C61A C 0.0695(4) 0.3992(3) 0.6670(4) 0.0609(14) Uani 0.534(4) 1 d . . P C 1
H61A H 0.052423 0.415787 0.714466 0.073 Uiso 0.534(4) 1 calc R U P C 1
C62A C 0.0687(5) 0.2996(4) 0.6714(4) 0.0760(18) Uani 0.534(4) 1 d . . P C 1
H62A H 0.050444 0.250018 0.720801 0.091 Uiso 0.534(4) 1 calc R U P C 1
C63A C 0.0942(5) 0.2758(5) 0.6045(5) 0.0709(17) Uani 0.534(4) 1 d . . P C 1
H63A H 0.088112 0.209057 0.606561 0.085 Uiso 0.534(4) 1 calc R U P C 1
C64A C 0.1297(7) 0.3484(6) 0.5317(6) 0.072(3) Uani 0.534(4) 1 d . . P C 1
H64A H 0.158515 0.331357 0.484874 0.087 Uiso 0.534(4) 1 calc R U P C 1
C65A C 0.1218(4) 0.4466(4) 0.5292(4) 0.0644(15) Uani 0.534(4) 1 d . . P C 1
H65A H 0.135899 0.495469 0.479619 0.077 Uiso 0.534(4) 1 calc R U P C 1
C60B C 0.1133(4) 0.5102(4) 0.5410(3) 0.0421(12) Uiso 0.466(4) 1 d . . P C 2
C61B C 0.1125(6) 0.4182(6) 0.5868(5) 0.0701(18) Uiso 0.466(4) 1 d . . P C 2
H61B H 0.113713 0.406092 0.639327 0.084 Uiso 0.466(4) 1 calc R U P C 2
C62B C 0.1097(10) 0.3327(12) 0.5536(8) 0.080(4) Uiso 0.466(4) 1 d . . P C 2
H62B H 0.087000 0.267059 0.585530 0.096 Uiso 0.466(4) 1 calc R U P C 2
C63B C 0.1434(6) 0.3607(5) 0.4731(5) 0.0672(17) Uiso 0.466(4) 1 d . . P C 2
H63B H 0.165620 0.312094 0.448115 0.081 Uiso 0.466(4) 1 calc R U P C 2
C64B C 0.1465(5) 0.4504(5) 0.4296(4) 0.0626(16) Uiso 0.466(4) 1 d . . P C 2
H64B H 0.158683 0.464137 0.374667 0.075 Uiso 0.466(4) 1 calc R U P C 2
C65B C 0.1320(5) 0.5269(4) 0.4623(3) 0.0561(14) Uiso 0.466(4) 1 d . . P C 2
H65B H 0.135274 0.592115 0.429152 0.067 Uiso 0.466(4) 1 calc R U P C 2
B1 B 0.20564(17) 0.73093(16) 0.60337(13) 0.0321(4) Uani 1 1 d . . . . .
 
loop_
 _atom_site_aniso_label
 _atom_site_aniso_U_11
 _atom_site_aniso_U_22
 _atom_site_aniso_U_33
 _atom_site_aniso_U_23
 _atom_site_aniso_U_13
 _atom_site_aniso_U_12
Rh1 0.02868(8) 0.02971(8) 0.02435(7) -0.00533(5) -0.00649(5) -0.00514(5)
P1 0.0263(2) 0.0406(3) 0.0284(2) -0.0111(2) -0.00926(18) 0.0025(2)
P2 0.0530(3) 0.0317(3) 0.0304(2) -0.0081(2) -0.0110(2) -0.0068(2)
F1 0.0769(12) 0.0941(13) 0.0441(8) 0.0198(8) 0.0023(8) -0.0268(10)
F2 0.0635(10) 0.1161(15) 0.0327(7) 0.0123(8) -0.0068(7) -0.0084(10)
F3 0.0578(10) 0.1477(18) 0.0402(8) -0.0316(10) 0.0056(7) 0.0072(11)
F4 0.0828(13) 0.1237(17) 0.0558(10) 0.0208(10) -0.0326(9) 0.0164(12)
F5 0.0547(8) 0.0372(7) 0.0436(7) -0.0099(5) -0.0153(6) 0.0081(6)
F6 0.0324(6) 0.0788(10) 0.0319(6) -0.0096(6) -0.0052(5) -0.0026(6)
F7 0.0288(6) 0.0756(9) 0.0428(7) -0.0100(7) -0.0069(5) -0.0025(6)
F8 0.0688(10) 0.0890(12) 0.0659(10) -0.0446(9) -0.0232(8) 0.0344(9)
F9 0.0715(10) 0.0385(8) 0.0624(9) 0.0051(7) -0.0105(8) -0.0045(7)
F10 0.0471(8) 0.0802(11) 0.0707(10) -0.0154(8) -0.0298(7) 0.0150(7)
C1 0.0313(9) 0.0352(10) 0.0238(8) -0.0039(7) -0.0086(7) -0.0050(7)
C2 0.0332(10) 0.0323(10) 0.0250(8) -0.0023(7) -0.0081(7) -0.0018(8)
C3 0.0339(10) 0.0347(10) 0.0244(8) -0.0024(7) -0.0067(7) -0.0067(8)
C4 0.0313(9) 0.0380(10) 0.0242(8) -0.0052(7) -0.0060(7) -0.0072(8)
C5 0.0311(9) 0.0346(10) 0.0252(8) -0.0079(7) -0.0066(7) -0.0038(7)
C6 0.0398(11) 0.0373(11) 0.0332(10) -0.0036(8) -0.0086(8) -0.0111(9)
C7 0.0395(11) 0.0504(13) 0.0402(11) -0.0061(10) -0.0058(9) -0.0187(10)
C8 0.0305(11) 0.0632(15) 0.0434(12) -0.0151(11) 0.0017(9) -0.0124(10)
C9 0.0316(10) 0.0510(12) 0.0354(10) -0.0154(9) -0.0022(8) -0.0039(9)
C10 0.0577(14) 0.0343(11) 0.0372(11) -0.0130(9) -0.0148(10) -0.0033(9)
C11 0.0625(16) 0.0410(13) 0.0649(16) -0.0209(12) -0.0208(13) -0.0018(11)
C12 0.0737(19) 0.0470(15) 0.081(2) -0.0241(14) -0.0296(16) 0.0137(13)
C13 0.086(2) 0.0355(13) 0.0670(17) -0.0118(12) -0.0210(15) 0.0050(13)
C14 0.0779(19) 0.0339(12) 0.0606(16) -0.0085(11) -0.0104(14) -0.0105(12)
C15 0.0594(15) 0.0382(12) 0.0488(13) -0.0100(10) -0.0139(11) -0.0070(10)
C16 0.0698(16) 0.0417(12) 0.0363(11) -0.0120(10) -0.0006(11) 0.0013(11)
C17 0.0386(11) 0.0427(12) 0.0442(12) -0.0062(10) -0.0076(9) 0.0062(9)
C18 0.0452(14) 0.0675(18) 0.0570(16) 0.0065(13) -0.0018(12) 0.0020(12)
C19 0.092(3) 0.099(3) 0.061(2) -0.0020(19) 0.0291(18) 0.014(2)
C20 0.185(5) 0.102(3) 0.067(2) -0.032(2) 0.043(3) 0.033(3)
C21 0.165(4) 0.0584(19) 0.0550(18) -0.0260(15) 0.023(2) 0.000(2)
C22B 0.058(4) 0.0323(17) 0.052(2) -0.0092(17) -0.031(3) 0.000(2)
C23B 0.086(4) 0.083(3) 0.064(3) -0.037(2) -0.045(3) 0.020(3)
C24B 0.130(10) 0.111(6) 0.085(6) -0.053(5) -0.083(7) 0.042(6)
C25B 0.108(5) 0.065(3) 0.178(8) -0.046(4) -0.113(6) 0.026(3)
C26B 0.063(4) 0.079(3) 0.139(7) 0.010(4) -0.064(4) -0.013(3)
C27B 0.043(3) 0.077(3) 0.081(4) 0.010(3) -0.032(3) -0.012(2)
C28B 0.0284(17) 0.045(3) 0.0328(17) -0.0105(17) -0.0099(13) -0.0023(16)
C29B 0.0378(19) 0.069(3) 0.050(2) -0.021(2) -0.0212(17) 0.017(2)
C30B 0.049(3) 0.132(6) 0.064(3) -0.048(3) -0.032(2) 0.039(3)
C31B 0.034(3) 0.226(11) 0.068(4) -0.055(5) -0.024(3) 0.007(4)
C32B 0.045(3) 0.203(10) 0.082(4) -0.021(5) -0.013(3) -0.045(4)
C33B 0.044(2) 0.087(4) 0.056(3) -0.001(3) -0.0142(19) -0.026(3)
C34 0.0374(10) 0.0419(11) 0.0322(10) -0.0134(8) -0.0135(8) 0.0093(9)
C35 0.0439(13) 0.0830(19) 0.0514(14) -0.0368(14) -0.0123(11) 0.0141(12)
C36 0.0668(19) 0.105(2) 0.0638(18) -0.0545(18) -0.0122(15) 0.0258(17)
C37 0.085(2) 0.0613(16) 0.0517(15) -0.0322(13) -0.0248(14) 0.0131(15)
C38 0.0627(15) 0.0393(12) 0.0518(13) -0.0157(10) -0.0273(12) 0.0048(11)
C39 0.0442(12) 0.0346(10) 0.0437(11) -0.0126(9) -0.0180(9) 0.0073(9)
C40 0.0401(11) 0.0334(10) 0.0314(9) -0.0063(8) -0.0119(8) 0.0108(8)
C41 0.0763(18) 0.0442(13) 0.0390(12) -0.0080(10) -0.0103(12) -0.0106(12)
C42 0.104(2) 0.0551(16) 0.0444(14) -0.0006(12) -0.0058(15) -0.0237(16)
C43 0.085(2) 0.0602(16) 0.0323(12) 0.0024(11) -0.0081(12) 0.0020(15)
C44 0.0610(15) 0.0652(16) 0.0323(11) -0.0124(11) -0.0184(10) 0.0141(13)
C45 0.0461(12) 0.0494(13) 0.0334(10) -0.0110(9) -0.0159(9) 0.0102(10)
C46 0.0330(10) 0.0395(11) 0.0324(9) -0.0106(8) -0.0100(8) -0.0059(8)
C47 0.0338(10) 0.0471(12) 0.0352(10) -0.0115(9) -0.0093(8) -0.0045(9)
C48 0.0407(12) 0.0549(14) 0.0501(13) -0.0130(11) -0.0208(10) 0.0051(10)
C49 0.0618(16) 0.0677(17) 0.0416(13) 0.0017(12) -0.0255(12) 0.0015(13)
C50 0.0470(13) 0.0665(16) 0.0319(11) -0.0009(10) -0.0104(9) -0.0069(11)
C51 0.0343(10) 0.0484(12) 0.0323(10) -0.0085(9) -0.0110(8) -0.0058(9)
C52 0.0275(9) 0.0398(11) 0.0298(9) -0.0044(8) -0.0062(7) -0.0023(8)
C53 0.0390(11) 0.0449(12) 0.0399(11) -0.0005(9) -0.0088(9) -0.0058(9)
C54 0.0461(13) 0.0685(17) 0.0333(11) 0.0064(11) -0.0054(10) -0.0126(12)
C55 0.0373(12) 0.100(2) 0.0297(11) -0.0176(13) -0.0028(9) 0.0017(13)
C56 0.0375(11) 0.0728(17) 0.0454(12) -0.0285(12) -0.0157(10) 0.0150(11)
C57 0.0360(10) 0.0450(12) 0.0323(10) -0.0092(9) -0.0112(8) 0.0030(9)
C58 0.0281(10) 0.0462(12) 0.0555(13) -0.0239(10) -0.0122(9) -0.0009(9)
C59 0.0299(11) 0.0504(14) 0.0902(19) -0.0401(14) -0.0168(11) 0.0026(9)
C60A 0.0266(19) 0.037(2) 0.086(4) -0.031(2) -0.020(2) 0.0065(16)
C61A 0.055(3) 0.041(2) 0.082(4) -0.022(2) -0.009(3) -0.008(2)
C62A 0.070(4) 0.046(3) 0.101(5) -0.020(3) -0.012(3) -0.002(3)
C63A 0.064(3) 0.064(4) 0.100(5) -0.040(4) -0.031(3) 0.008(3)
C64A 0.055(4) 0.046(4) 0.092(7) -0.024(4) 0.015(4) 0.003(3)
C65A 0.058(3) 0.067(3) 0.086(4) -0.039(3) -0.032(3) 0.020(3)
B1 0.0279(10) 0.0355(11) 0.0295(10) -0.0069(9) -0.0064(8) -0.0036(8)
 
_geom_special_details
;
 All esds (except the esd in the dihedral angle between two l.s. planes)
 are estimated using the full covariance matrix.  The cell esds are taken
 into account individually in the estimation of esds in distances, angles
 and torsion angles; correlations between esds in cell parameters are only
 used when they are defined by crystal symmetry.  An approximate (isotropic)
 treatment of cell esds is used for estimating esds involving l.s. planes.
;
 
loop_
 _geom_bond_atom_site_label_1
 _geom_bond_atom_site_label_2
 _geom_bond_distance
 _geom_bond_site_symmetry_2
 _geom_bond_publ_flag
Rh1 C2 2.1941(19) . ?
Rh1 C5 2.2006(18) . ?
Rh1 C1 2.2720(19) . ?
Rh1 P1 2.3318(5) . ?
Rh1 C3 2.3324(18) . ?
Rh1 P2 2.3337(5) . ?
Rh1 C4 2.3528(18) . ?
P1 C28B 1.821(4) . ?
P1 C40 1.831(2) . ?
P1 C34 1.832(2) . ?
P1 C28A 1.887(8) . ?
P2 C22A 1.667(14) . ?
P2 C16 1.820(2) . ?
P2 C10 1.837(2) . ?
P2 C22B 1.901(5) . ?
F1 C54 1.345(3) . ?
F2 C50 1.346(3) . ?
F3 C55 1.348(3) . ?
F4 C49 1.342(3) . ?
F5 C57 1.352(2) . ?
F6 C51 1.358(2) . ?
F7 C47 1.354(2) . ?
F8 C56 1.343(3) . ?
F9 C53 1.354(3) . ?
F10 C48 1.353(3) . ?
C1 C5 1.422(3) . ?
C1 C2 1.429(3) . ?
C1 B1 1.639(3) . ?
C2 C3 1.451(3) . ?
C2 H2 0.9500 . ?
C3 C6 1.420(3) . ?
C3 C4 1.434(3) . ?
C4 C9 1.418(3) . ?
C4 C5 1.446(3) . ?
C5 H5 0.9500 . ?
C6 C7 1.373(3) . ?
C6 H6 0.9500 . ?
C7 C8 1.405(3) . ?
C7 H7 0.9500 . ?
C8 C9 1.369(3) . ?
C8 H8 0.9500 . ?
C9 H9 0.9500 . ?
C10 C15 1.390(3) . ?
C10 C11 1.390(4) . ?
C11 C12 1.381(4) . ?
C11 H11 0.9500 . ?
C12 C13 1.382(4) . ?
C12 H12 0.9500 . ?
C13 C14 1.371(4) . ?
C13 H13 0.9500 . ?
C14 C15 1.394(4) . ?
C14 H14 0.9500 . ?
C15 H15 0.9500 . ?
C16 C21 1.384(4) . ?
C16 C17 1.385(3) . ?
C17 C18 1.392(3) . ?
C17 H17 0.9500 . ?
C18 C19 1.344(5) . ?
C18 H18 0.9500 . ?
C19 C20 1.380(6) . ?
C19 H19 0.9500 . ?
C20 C21 1.387(5) . ?
C20 H20 0.9500 . ?
C21 H21 0.9500 . ?
C22A C27A 1.362(14) . ?
C22A C23A 1.399(16) . ?
C23A C24A 1.383(17) . ?
C23A H23A 0.9500 . ?
C24A C25A 1.37(2) . ?
C24A H24A 0.9500 . ?
C25A C26A 1.25(2) . ?
C25A H25A 0.9500 . ?
C26A C27A 1.428(19) . ?
C26A H26A 0.9500 . ?
C27A H27A 0.9500 . ?
C22B C27B 1.377(7) . ?
C22B C23B 1.379(6) . ?
C23B C24B 1.420(8) . ?
C23B H23B 0.9500 . ?
C24B C25B 1.363(11) . ?
C24B H24B 0.9500 . ?
C25B C26B 1.354(10) . ?
C25B H25B 0.9500 . ?
C26B C27B 1.373(6) . ?
C26B H26B 0.9500 . ?
C27B H27B 0.9500 . ?
C28A C33A 1.369(10) . ?
C28A C29A 1.397(10) . ?
C29A C30A 1.388(13) . ?
C29A H29A 0.9500 . ?
C30A C31A 1.403(13) . ?
C30A H30A 0.9500 . ?
C31A C32A 1.349(13) . ?
C31A H31A 0.9500 . ?
C32A C33A 1.389(11) . ?
C32A H32A 0.9500 . ?
C33A H33A 0.9500 . ?
C28B C33B 1.381(6) . ?
C28B C29B 1.387(6) . ?
C29B C30B 1.388(6) . ?
C29B H29B 0.9500 . ?
C30B C31B 1.391(10) . ?
C30B H30B 0.9500 . ?
C31B C32B 1.347(11) . ?
C31B H31B 0.9500 . ?
C32B C33B 1.399(7) . ?
C32B H32B 0.9500 . ?
C33B H33B 0.9500 . ?
C34 C39 1.389(3) . ?
C34 C35 1.390(3) . ?
C35 C36 1.391(4) . ?
C35 H35 0.9500 . ?
C36 C37 1.371(4) . ?
C36 H36 0.9500 . ?
C37 C38 1.370(4) . ?
C37 H37 0.9500 . ?
C38 C39 1.388(3) . ?
C38 H38 0.9500 . ?
C39 H39 0.9500 . ?
C40 C41 1.385(3) . ?
C40 C45 1.391(3) . ?
C41 C42 1.384(3) . ?
C41 H41 0.9500 . ?
C42 C43 1.365(4) . ?
C42 H42 0.9500 . ?
C43 C44 1.374(4) . ?
C43 H43 0.9500 . ?
C44 C45 1.386(3) . ?
C44 H44 0.9500 . ?
C45 H45 0.9500 . ?
C46 C51 1.388(3) . ?
C46 C47 1.392(3) . ?
C46 B1 1.662(3) . ?
C47 C48 1.373(3) . ?
C48 C49 1.370(3) . ?
C49 C50 1.371(4) . ?
C50 C51 1.379(3) . ?
C52 C53 1.386(3) . ?
C52 C57 1.389(3) . ?
C52 B1 1.658(3) . ?
C53 C54 1.392(3) . ?
C54 C55 1.364(4) . ?
C55 C56 1.362(4) . ?
C56 C57 1.381(3) . ?
C58 C59 1.535(3) . ?
C58 B1 1.635(3) . ?
C58 H58A 0.9900 . ?
C58 H58B 0.9900 . ?
C59 C60B 1.537(6) . ?
C59 C60A 1.548(5) . ?
C59 H59A 0.9900 . ?
C59 H59B 0.9900 . ?
C59 H59C 0.9900 . ?
C59 H59D 0.9900 . ?
C60A C65A 1.374(8) . ?
C60A C61A 1.394(8) . ?
C61A C62A 1.407(7) . ?
C61A H61A 0.9500 . ?
C62A C63A 1.342(9) . ?
C62A H62A 0.9500 . ?
C63A C64A 1.399(12) . ?
C63A H63A 0.9500 . ?
C64A C65A 1.400(10) . ?
C64A H64A 0.9500 . ?
C65A H65A 0.9500 . ?
C60B C61B 1.342(10) . ?
C60B C65B 1.365(8) . ?
C61B C62B 1.536(17) . ?
C61B H61B 0.9500 . ?
C62B C63B 1.371(14) . ?
C62B H62B 0.9500 . ?
C63B C64B 1.296(9) . ?
C63B H63B 0.9500 . ?
C64B C65B 1.394(8) . ?
C64B H64B 0.9500 . ?
C65B H65B 0.9500 . ?
 
loop_
 _geom_angle_atom_site_label_1
 _geom_angle_atom_site_label_2
 _geom_angle_atom_site_label_3
 _geom_angle
 _geom_angle_site_symmetry_1
 _geom_angle_site_symmetry_3
 _geom_angle_publ_flag
C2 Rh1 C5 62.14(7) . . ?
C2 Rh1 C1 37.26(7) . . ?
C5 Rh1 C1 37.05(7) . . ?
C2 Rh1 P1 159.55(5) . . ?
C5 Rh1 P1 98.06(5) . . ?
C1 Rh1 P1 128.14(5) . . ?
C2 Rh1 C3 37.23(7) . . ?
C5 Rh1 C3 61.21(7) . . ?
C1 Rh1 C3 61.54(7) . . ?
P1 Rh1 C3 130.48(5) . . ?
C2 Rh1 P2 97.23(5) . . ?
C5 Rh1 P2 159.32(5) . . ?
C1 Rh1 P2 126.07(5) . . ?
P1 Rh1 P2 102.31(2) . . ?
C3 Rh1 P2 101.90(5) . . ?
C2 Rh1 C4 61.10(7) . . ?
C5 Rh1 C4 36.84(6) . . ?
C1 Rh1 C4 61.11(7) . . ?
P1 Rh1 C4 100.33(5) . . ?
C3 Rh1 C4 35.64(7) . . ?
P2 Rh1 C4 133.51(5) . . ?
C28B P1 C40 97.63(15) . . ?
C28B P1 C34 99.55(15) . . ?
C40 P1 C34 105.60(10) . . ?
C40 P1 C28A 108.0(2) . . ?
C34 P1 C28A 108.6(2) . . ?
C28B P1 Rh1 123.88(18) . . ?
C40 P1 Rh1 117.58(6) . . ?
C34 P1 Rh1 109.92(7) . . ?
C28A P1 Rh1 106.9(2) . . ?
C22A P2 C16 94.8(5) . . ?
C22A P2 C10 100.7(5) . . ?
C16 P2 C10 101.88(11) . . ?
C16 P2 C22B 107.4(2) . . ?
C10 P2 C22B 103.91(14) . . ?
C22A P2 Rh1 127.3(4) . . ?
C16 P2 Rh1 115.69(8) . . ?
C10 P2 Rh1 112.44(7) . . ?
C22B P2 Rh1 114.2(2) . . ?
C5 C1 C2 105.41(16) . . ?
C5 C1 B1 125.96(17) . . ?
C2 C1 B1 128.51(18) . . ?
C5 C1 Rh1 68.75(10) . . ?
C2 C1 Rh1 68.41(10) . . ?
B1 C1 Rh1 130.01(12) . . ?
C1 C2 C3 109.82(17) . . ?
C1 C2 Rh1 74.33(11) . . ?
C3 C2 Rh1 76.57(11) . . ?
C1 C2 H2 125.1 . . ?
C3 C2 H2 125.1 . . ?
Rh1 C2 H2 115.9 . . ?
C6 C3 C4 119.91(18) . . ?
C6 C3 C2 133.3(2) . . ?
C4 C3 C2 106.75(16) . . ?
C6 C3 Rh1 128.21(14) . . ?
C4 C3 Rh1 72.96(10) . . ?
C2 C3 Rh1 66.20(10) . . ?
C9 C4 C3 120.22(18) . . ?
C9 C4 C5 133.00(19) . . ?
C3 C4 C5 106.72(17) . . ?
C9 C4 Rh1 129.92(15) . . ?
C3 C4 Rh1 71.41(10) . . ?
C5 C4 Rh1 65.85(10) . . ?
C1 C5 C4 110.17(17) . . ?
C1 C5 Rh1 74.21(11) . . ?
C4 C5 Rh1 77.31(11) . . ?
C1 C5 H5 124.9 . . ?
C4 C5 H5 124.9 . . ?
Rh1 C5 H5 115.4 . . ?
C7 C6 C3 118.0(2) . . ?
C7 C6 H6 121.0 . . ?
C3 C6 H6 121.0 . . ?
C6 C7 C8 121.8(2) . . ?
C6 C7 H7 119.1 . . ?
C8 C7 H7 119.1 . . ?
C9 C8 C7 122.1(2) . . ?
C9 C8 H8 119.0 . . ?
C7 C8 H8 119.0 . . ?
C8 C9 C4 117.9(2) . . ?
C8 C9 H9 121.0 . . ?
C4 C9 H9 121.0 . . ?
C15 C10 C11 118.5(2) . . ?
C15 C10 P2 123.2(2) . . ?
C11 C10 P2 118.09(17) . . ?
C12 C11 C10 121.4(2) . . ?
C12 C11 H11 119.3 . . ?
C10 C11 H11 119.3 . . ?
C11 C12 C13 119.5(3) . . ?
C11 C12 H12 120.3 . . ?
C13 C12 H12 120.3 . . ?
C14 C13 C12 120.1(3) . . ?
C14 C13 H13 120.0 . . ?
C12 C13 H13 120.0 . . ?
C13 C14 C15 120.7(2) . . ?
C13 C14 H14 119.6 . . ?
C15 C14 H14 119.6 . . ?
C10 C15 C14 119.8(3) . . ?
C10 C15 H15 120.1 . . ?
C14 C15 H15 120.1 . . ?
C21 C16 C17 119.0(2) . . ?
C21 C16 P2 120.8(2) . . ?
C17 C16 P2 120.15(17) . . ?
C16 C17 C18 120.6(2) . . ?
C16 C17 H17 119.7 . . ?
C18 C17 H17 119.7 . . ?
C19 C18 C17 120.2(3) . . ?
C19 C18 H18 119.9 . . ?
C17 C18 H18 119.9 . . ?
C18 C19 C20 119.9(3) . . ?
C18 C19 H19 120.0 . . ?
C20 C19 H19 120.0 . . ?
C19 C20 C21 120.9(3) . . ?
C19 C20 H20 119.5 . . ?
C21 C20 H20 119.5 . . ?
C16 C21 C20 119.3(3) . . ?
C16 C21 H21 120.3 . . ?
C20 C21 H21 120.3 . . ?
C27A C22A C23A 118.6(12) . . ?
C27A C22A P2 114.7(10) . . ?
C23A C22A P2 126.6(9) . . ?
C24A C23A C22A 119.0(10) . . ?
C24A C23A H23A 120.5 . . ?
C22A C23A H23A 120.5 . . ?
C25A C24A C23A 116.3(16) . . ?
C25A C24A H24A 121.8 . . ?
C23A C24A H24A 121.8 . . ?
C26A C25A C24A 129(2) . . ?
C26A C25A H25A 115.5 . . ?
C24A C25A H25A 115.5 . . ?
C25A C26A C27A 114.8(16) . . ?
C25A C26A H26A 122.6 . . ?
C27A C26A H26A 122.6 . . ?
C22A C27A C26A 122.0(11) . . ?
C22A C27A H27A 119.0 . . ?
C26A C27A H27A 119.0 . . ?
C27B C22B C23B 117.9(5) . . ?
C27B C22B P2 119.3(3) . . ?
C23B C22B P2 122.7(5) . . ?
C22B C23B C24B 120.7(6) . . ?
C22B C23B H23B 119.6 . . ?
C24B C23B H23B 119.6 . . ?
C25B C24B C23B 118.6(6) . . ?
C25B C24B H24B 120.7 . . ?
C23B C24B H24B 120.7 . . ?
C26B C25B C24B 120.8(5) . . ?
C26B C25B H25B 119.6 . . ?
C24B C25B H25B 119.6 . . ?
C25B C26B C27B 120.5(6) . . ?
C25B C26B H26B 119.7 . . ?
C27B C26B H26B 119.7 . . ?
C26B C27B C22B 121.3(6) . . ?
C26B C27B H27B 119.3 . . ?
C22B C27B H27B 119.3 . . ?
C33A C28A C29A 120.7(7) . . ?
C33A C28A P1 123.4(5) . . ?
C29A C28A P1 115.8(6) . . ?
C30A C29A C28A 119.6(7) . . ?
C30A C29A H29A 120.2 . . ?
C28A C29A H29A 120.2 . . ?
C29A C30A C31A 117.9(8) . . ?
C29A C30A H30A 121.1 . . ?
C31A C30A H30A 121.1 . . ?
C32A C31A C30A 122.5(10) . . ?
C32A C31A H31A 118.8 . . ?
C30A C31A H31A 118.8 . . ?
C31A C32A C33A 119.3(8) . . ?
C31A C32A H32A 120.3 . . ?
C33A C32A H32A 120.3 . . ?
C28A C33A C32A 120.0(7) . . ?
C28A C33A H33A 120.0 . . ?
C32A C33A H33A 120.0 . . ?
C33B C28B C29B 119.2(4) . . ?
C33B C28B P1 117.4(4) . . ?
C29B C28B P1 123.4(3) . . ?
C28B C29B C30B 121.1(5) . . ?
C28B C29B H29B 119.4 . . ?
C30B C29B H29B 119.4 . . ?
C29B C30B C31B 118.1(6) . . ?
C29B C30B H30B 120.9 . . ?
C31B C30B H30B 120.9 . . ?
C32B C31B C30B 121.6(5) . . ?
C32B C31B H31B 119.2 . . ?
C30B C31B H31B 119.2 . . ?
C31B C32B C33B 120.0(6) . . ?
C31B C32B H32B 120.0 . . ?
C33B C32B H32B 120.0 . . ?
C28B C33B C32B 119.9(6) . . ?
C28B C33B H33B 120.1 . . ?
C32B C33B H33B 120.1 . . ?
C39 C34 C35 118.5(2) . . ?
C39 C34 P1 119.54(15) . . ?
C35 C34 P1 121.67(18) . . ?
C34 C35 C36 119.8(3) . . ?
C34 C35 H35 120.1 . . ?
C36 C35 H35 120.1 . . ?
C37 C36 C35 121.0(3) . . ?
C37 C36 H36 119.5 . . ?
C35 C36 H36 119.5 . . ?
C38 C37 C36 119.6(2) . . ?
C38 C37 H37 120.2 . . ?
C36 C37 H37 120.2 . . ?
C37 C38 C39 120.3(2) . . ?
C37 C38 H38 119.9 . . ?
C39 C38 H38 119.9 . . ?
C38 C39 C34 120.7(2) . . ?
C38 C39 H39 119.6 . . ?
C34 C39 H39 119.6 . . ?
C41 C40 C45 118.3(2) . . ?
C41 C40 P1 124.10(17) . . ?
C45 C40 P1 117.47(17) . . ?
C42 C41 C40 120.4(2) . . ?
C42 C41 H41 119.8 . . ?
C40 C41 H41 119.8 . . ?
C43 C42 C41 120.9(3) . . ?
C43 C42 H42 119.6 . . ?
C41 C42 H42 119.6 . . ?
C42 C43 C44 119.7(2) . . ?
C42 C43 H43 120.2 . . ?
C44 C43 H43 120.2 . . ?
C43 C44 C45 120.0(2) . . ?
C43 C44 H44 120.0 . . ?
C45 C44 H44 120.0 . . ?
C44 C45 C40 120.7(2) . . ?
C44 C45 H45 119.6 . . ?
C40 C45 H45 119.6 . . ?
C51 C46 C47 112.22(19) . . ?
C51 C46 B1 121.97(18) . . ?
C47 C46 B1 125.35(17) . . ?
F7 C47 C48 114.52(19) . . ?
F7 C47 C46 120.34(19) . . ?
C48 C47 C46 125.1(2) . . ?
F10 C48 C49 119.5(2) . . ?
F10 C48 C47 120.9(2) . . ?
C49 C48 C47 119.6(2) . . ?
F4 C49 C48 120.7(2) . . ?
F4 C49 C50 120.7(2) . . ?
C48 C49 C50 118.5(2) . . ?
F2 C50 C49 119.9(2) . . ?
F2 C50 C51 120.1(2) . . ?
C49 C50 C51 119.9(2) . . ?
F6 C51 C50 115.11(18) . . ?
F6 C51 C46 120.31(19) . . ?
C50 C51 C46 124.6(2) . . ?
C53 C52 C57 112.86(19) . . ?
C53 C52 B1 124.54(19) . . ?
C57 C52 B1 122.61(17) . . ?
F9 C53 C52 121.5(2) . . ?
F9 C53 C54 114.6(2) . . ?
C52 C53 C54 123.9(2) . . ?
F1 C54 C55 120.5(2) . . ?
F1 C54 C53 119.8(3) . . ?
C55 C54 C53 119.7(2) . . ?
F3 C55 C56 120.2(3) . . ?
F3 C55 C54 120.5(3) . . ?
C56 C55 C54 119.3(2) . . ?
F8 C56 C55 120.0(2) . . ?
F8 C56 C57 120.7(2) . . ?
C55 C56 C57 119.3(2) . . ?
F5 C57 C56 115.5(2) . . ?
F5 C57 C52 119.70(18) . . ?
C56 C57 C52 124.8(2) . . ?
C59 C58 B1 116.58(17) . . ?
C59 C58 H58A 108.1 . . ?
B1 C58 H58A 108.1 . . ?
C59 C58 H58B 108.1 . . ?
B1 C58 H58B 108.1 . . ?
H58A C58 H58B 107.3 . . ?
C58 C59 C60B 110.7(2) . . ?
C58 C59 C60A 111.8(2) . . ?
C58 C59 H59A 109.3 . . ?
C60A C59 H59A 109.3 . . ?
C58 C59 H59B 109.3 . . ?
C60A C59 H59B 109.3 . . ?
H59A C59 H59B 107.9 . . ?
C58 C59 H59C 109.5 . . ?
C60B C59 H59C 109.5 . . ?
C58 C59 H59D 109.5 . . ?
C60B C59 H59D 109.5 . . ?
H59C C59 H59D 108.1 . . ?
C65A C60A C61A 116.1(5) . . ?
C65A C60A C59 117.9(5) . . ?
C61A C60A C59 126.0(4) . . ?
C60A C61A C62A 122.8(5) . . ?
C60A C61A H61A 118.6 . . ?
C62A C61A H61A 118.6 . . ?
C63A C62A C61A 118.8(6) . . ?
C63A C62A H62A 120.6 . . ?
C61A C62A H62A 120.6 . . ?
C62A C63A C64A 120.6(6) . . ?
C62A C63A H63A 119.7 . . ?
C64A C63A H63A 119.7 . . ?
C63A C64A C65A 118.6(8) . . ?
C63A C64A H64A 120.7 . . ?
C65A C64A H64A 120.7 . . ?
C60A C65A C64A 122.3(7) . . ?
C60A C65A H65A 118.8 . . ?
C64A C65A H65A 118.8 . . ?
C61B C60B C65B 118.7(6) . . ?
C61B C60B C59 113.2(6) . . ?
C65B C60B C59 128.1(5) . . ?
C60B C61B C62B 119.4(9) . . ?
C60B C61B H61B 120.3 . . ?
C62B C61B H61B 120.3 . . ?
C63B C62B C61B 113.1(12) . . ?
C63B C62B H62B 123.4 . . ?
C61B C62B H62B 123.4 . . ?
C64B C63B C62B 123.1(10) . . ?
C64B C63B H63B 118.4 . . ?
C62B C63B H63B 118.4 . . ?
C63B C64B C65B 120.8(7) . . ?
C63B C64B H64B 119.6 . . ?
C65B C64B H64B 119.6 . . ?
C60B C65B C64B 121.5(6) . . ?
C60B C65B H65B 119.3 . . ?
C64B C65B H65B 119.3 . . ?
C58 B1 C1 109.86(16) . . ?
C58 B1 C52 114.19(16) . . ?
C1 B1 C52 108.22(16) . . ?
C58 B1 C46 104.17(16) . . ?
C1 B1 C46 108.59(15) . . ?
C52 B1 C46 111.67(16) . . ?
 
loop_
 _geom_torsion_atom_site_label_1
 _geom_torsion_atom_site_label_2
 _geom_torsion_atom_site_label_3
 _geom_torsion_atom_site_label_4
 _geom_torsion
 _geom_torsion_site_symmetry_1
 _geom_torsion_site_symmetry_2
 _geom_torsion_site_symmetry_3
 _geom_torsion_site_symmetry_4
 _geom_torsion_publ_flag
C5 C1 C2 C3 9.9(2) . . . . ?
B1 C1 C2 C3 -166.29(17) . . . . ?
Rh1 C1 C2 C3 69.05(13) . . . . ?
C5 C1 C2 Rh1 -59.11(12) . . . . ?
B1 C1 C2 Rh1 124.66(18) . . . . ?
C1 C2 C3 C6 171.5(2) . . . . ?
Rh1 C2 C3 C6 -120.9(2) . . . . ?
C1 C2 C3 C4 -5.5(2) . . . . ?
Rh1 C2 C3 C4 62.14(13) . . . . ?
C1 C2 C3 Rh1 -67.59(13) . . . . ?
C6 C3 C4 C9 -1.2(3) . . . . ?
C2 C3 C4 C9 176.23(18) . . . . ?
Rh1 C3 C4 C9 -125.98(18) . . . . ?
C6 C3 C4 C5 -178.73(17) . . . . ?
C2 C3 C4 C5 -1.3(2) . . . . ?
Rh1 C3 C4 C5 56.52(12) . . . . ?
C6 C3 C4 Rh1 124.75(18) . . . . ?
C2 C3 C4 Rh1 -57.79(12) . . . . ?
C2 C1 C5 C4 -10.8(2) . . . . ?
B1 C1 C5 C4 165.55(17) . . . . ?
Rh1 C1 C5 C4 -69.69(13) . . . . ?
C2 C1 C5 Rh1 58.89(12) . . . . ?
B1 C1 C5 Rh1 -124.76(18) . . . . ?
C9 C4 C5 C1 -169.4(2) . . . . ?
C3 C4 C5 C1 7.6(2) . . . . ?
Rh1 C4 C5 C1 67.67(13) . . . . ?
C9 C4 C5 Rh1 122.9(2) . . . . ?
C3 C4 C5 Rh1 -60.04(13) . . . . ?
C4 C3 C6 C7 2.9(3) . . . . ?
C2 C3 C6 C7 -173.8(2) . . . . ?
Rh1 C3 C6 C7 94.2(2) . . . . ?
C3 C6 C7 C8 -1.8(3) . . . . ?
C6 C7 C8 C9 -1.1(4) . . . . ?
C7 C8 C9 C4 2.8(4) . . . . ?
C3 C4 C9 C8 -1.6(3) . . . . ?
C5 C4 C9 C8 175.1(2) . . . . ?
Rh1 C4 C9 C8 -92.0(2) . . . . ?
C22A P2 C10 C15 39.3(5) . . . . ?
C16 P2 C10 C15 136.7(2) . . . . ?
C22B P2 C10 C15 25.2(3) . . . . ?
Rh1 P2 C10 C15 -98.87(19) . . . . ?
C22A P2 C10 C11 -145.5(5) . . . . ?
C16 P2 C10 C11 -48.1(2) . . . . ?
C22B P2 C10 C11 -159.6(3) . . . . ?
Rh1 P2 C10 C11 76.3(2) . . . . ?
C15 C10 C11 C12 0.6(4) . . . . ?
P2 C10 C11 C12 -174.8(2) . . . . ?
C10 C11 C12 C13 0.1(4) . . . . ?
C11 C12 C13 C14 -0.6(5) . . . . ?
C12 C13 C14 C15 0.3(4) . . . . ?
C11 C10 C15 C14 -0.9(4) . . . . ?
P2 C10 C15 C14 174.31(19) . . . . ?
C13 C14 C15 C10 0.4(4) . . . . ?
C22A P2 C16 C21 62.5(6) . . . . ?
C10 P2 C16 C21 -39.5(3) . . . . ?
C22B P2 C16 C21 69.3(3) . . . . ?
Rh1 P2 C16 C21 -161.8(3) . . . . ?
C22A P2 C16 C17 -115.0(5) . . . . ?
C10 P2 C16 C17 143.0(2) . . . . ?
C22B P2 C16 C17 -108.2(3) . . . . ?
Rh1 P2 C16 C17 20.7(3) . . . . ?
C21 C16 C17 C18 -2.0(4) . . . . ?
P2 C16 C17 C18 175.6(2) . . . . ?
C16 C17 C18 C19 2.0(5) . . . . ?
C17 C18 C19 C20 -0.7(6) . . . . ?
C18 C19 C20 C21 -0.4(8) . . . . ?
C17 C16 C21 C20 0.8(6) . . . . ?
P2 C16 C21 C20 -176.7(4) . . . . ?
C19 C20 C21 C16 0.4(8) . . . . ?
C16 P2 C22A C27A 177.9(9) . . . . ?
C10 P2 C22A C27A -79.0(10) . . . . ?
Rh1 P2 C22A C27A 50.2(12) . . . . ?
C16 P2 C22A C23A 2.2(12) . . . . ?
C10 P2 C22A C23A 105.2(11) . . . . ?
Rh1 P2 C22A C23A -125.5(10) . . . . ?
C27A C22A C23A C24A -2.3(17) . . . . ?
P2 C22A C23A C24A 173.2(10) . . . . ?
C22A C23A C24A C25A 4.4(19) . . . . ?
C23A C24A C25A C26A -6(3) . . . . ?
C24A C25A C26A C27A 4(3) . . . . ?
C23A C22A C27A C26A 0.8(18) . . . . ?
P2 C22A C27A C26A -175.3(10) . . . . ?
C25A C26A C27A C22A -1(2) . . . . ?
C27B C22B C23B C24B -0.8(8) . . . . ?
P2 C22B C23B C24B -178.7(5) . . . . ?
C22B C23B C24B C25B 1.9(9) . . . . ?
C23B C24B C25B C26B -1.8(10) . . . . ?
C24B C25B C26B C27B 0.6(10) . . . . ?
C25B C26B C27B C22B 0.5(9) . . . . ?
C23B C22B C27B C26B -0.4(8) . . . . ?
P2 C22B C27B C26B 177.6(5) . . . . ?
C40 P1 C28A C33A -138.9(6) . . . . ?
C34 P1 C28A C33A 107.0(6) . . . . ?
Rh1 P1 C28A C33A -11.5(6) . . . . ?
C40 P1 C28A C29A 42.6(6) . . . . ?
C34 P1 C28A C29A -71.5(6) . . . . ?
Rh1 P1 C28A C29A 170.0(5) . . . . ?
C33A C28A C29A C30A 0.2(11) . . . . ?
P1 C28A C29A C30A 178.8(6) . . . . ?
C28A C29A C30A C31A 0.0(11) . . . . ?
C29A C30A C31A C32A -0.9(12) . . . . ?
C30A C31A C32A C33A 1.6(12) . . . . ?
C29A C28A C33A C32A 0.4(11) . . . . ?
P1 C28A C33A C32A -178.0(6) . . . . ?
C31A C32A C33A C28A -1.3(11) . . . . ?
C40 P1 C28B C33B -147.7(3) . . . . ?
C34 P1 C28B C33B 105.0(4) . . . . ?
Rh1 P1 C28B C33B -17.0(4) . . . . ?
C40 P1 C28B C29B 35.1(3) . . . . ?
C34 P1 C28B C29B -72.2(3) . . . . ?
Rh1 P1 C28B C29B 165.8(3) . . . . ?
C33B C28B C29B C30B -0.4(6) . . . . ?
P1 C28B C29B C30B 176.8(3) . . . . ?
C28B C29B C30B C31B 0.6(7) . . . . ?
C29B C30B C31B C32B -2.1(10) . . . . ?
C30B C31B C32B C33B 3.3(12) . . . . ?
C29B C28B C33B C32B 1.6(7) . . . . ?
P1 C28B C33B C32B -175.7(5) . . . . ?
C31B C32B C33B C28B -3.1(10) . . . . ?
C28B P1 C34 C39 169.4(2) . . . . ?
C40 P1 C34 C39 68.62(19) . . . . ?
C28A P1 C34 C39 -175.8(3) . . . . ?
Rh1 P1 C34 C39 -59.15(18) . . . . ?
C28B P1 C34 C35 -16.3(3) . . . . ?
C40 P1 C34 C35 -117.1(2) . . . . ?
C28A P1 C34 C35 -1.5(3) . . . . ?
Rh1 P1 C34 C35 115.14(19) . . . . ?
C39 C34 C35 C36 -1.0(4) . . . . ?
P1 C34 C35 C36 -175.3(2) . . . . ?
C34 C35 C36 C37 -0.7(5) . . . . ?
C35 C36 C37 C38 1.7(5) . . . . ?
C36 C37 C38 C39 -1.0(4) . . . . ?
C37 C38 C39 C34 -0.6(4) . . . . ?
C35 C34 C39 C38 1.6(3) . . . . ?
P1 C34 C39 C38 176.05(17) . . . . ?
C28B P1 C40 C41 -129.9(3) . . . . ?
C34 P1 C40 C41 -27.7(2) . . . . ?
C28A P1 C40 C41 -143.8(3) . . . . ?
Rh1 P1 C40 C41 95.3(2) . . . . ?
C28B P1 C40 C45 54.4(2) . . . . ?
C34 P1 C40 C45 156.59(16) . . . . ?
C28A P1 C40 C45 40.6(3) . . . . ?
Rh1 P1 C40 C45 -80.39(17) . . . . ?
C45 C40 C41 C42 0.7(4) . . . . ?
P1 C40 C41 C42 -175.0(2) . . . . ?
C40 C41 C42 C43 -0.6(5) . . . . ?
C41 C42 C43 C44 0.2(5) . . . . ?
C42 C43 C44 C45 0.1(4) . . . . ?
C43 C44 C45 C40 0.0(4) . . . . ?
C41 C40 C45 C44 -0.4(3) . . . . ?
P1 C40 C45 C44 175.57(18) . . . . ?
C51 C46 C47 F7 176.91(19) . . . . ?
B1 C46 C47 F7 4.6(3) . . . . ?
C51 C46 C47 C48 -2.5(3) . . . . ?
B1 C46 C47 C48 -174.8(2) . . . . ?
F7 C47 C48 F10 1.6(3) . . . . ?
C46 C47 C48 F10 -179.0(2) . . . . ?
F7 C47 C48 C49 -178.1(2) . . . . ?
C46 C47 C48 C49 1.3(4) . . . . ?
F10 C48 C49 F4 0.5(4) . . . . ?
C47 C48 C49 F4 -179.7(3) . . . . ?
F10 C48 C49 C50 -179.5(2) . . . . ?
C47 C48 C49 C50 0.2(4) . . . . ?
F4 C49 C50 F2 -0.9(4) . . . . ?
C48 C49 C50 F2 179.1(3) . . . . ?
F4 C49 C50 C51 179.6(3) . . . . ?
C48 C49 C50 C51 -0.3(4) . . . . ?
F2 C50 C51 F6 -1.0(3) . . . . ?
C49 C50 C51 F6 178.4(2) . . . . ?
F2 C50 C51 C46 179.5(2) . . . . ?
C49 C50 C51 C46 -1.1(4) . . . . ?
C47 C46 C51 F6 -177.11(19) . . . . ?
B1 C46 C51 F6 -4.5(3) . . . . ?
C47 C46 C51 C50 2.4(3) . . . . ?
B1 C46 C51 C50 175.0(2) . . . . ?
C57 C52 C53 F9 -176.4(2) . . . . ?
B1 C52 C53 F9 3.3(3) . . . . ?
C57 C52 C53 C54 3.7(3) . . . . ?
B1 C52 C53 C54 -176.6(2) . . . . ?
F9 C53 C54 F1 -2.8(3) . . . . ?
C52 C53 C54 F1 177.1(2) . . . . ?
F9 C53 C54 C55 177.2(2) . . . . ?
C52 C53 C54 C55 -2.9(4) . . . . ?
F1 C54 C55 F3 0.7(4) . . . . ?
C53 C54 C55 F3 -179.2(2) . . . . ?
F1 C54 C55 C56 -179.5(2) . . . . ?
C53 C54 C55 C56 0.6(4) . . . . ?
F3 C55 C56 F8 1.6(4) . . . . ?
C54 C55 C56 F8 -178.2(2) . . . . ?
F3 C55 C56 C57 -179.7(2) . . . . ?
C54 C55 C56 C57 0.5(4) . . . . ?
F8 C56 C57 F5 -1.1(3) . . . . ?
C55 C56 C57 F5 -179.9(2) . . . . ?
F8 C56 C57 C52 179.3(2) . . . . ?
C55 C56 C57 C52 0.6(4) . . . . ?
C53 C52 C57 F5 177.89(19) . . . . ?
B1 C52 C57 F5 -1.8(3) . . . . ?
C53 C52 C57 C56 -2.6(3) . . . . ?
B1 C52 C57 C56 177.7(2) . . . . ?
B1 C58 C59 C60B 158.6(3) . . . . ?
B1 C58 C59 C60A -162.4(3) . . . . ?
C58 C59 C60A C65A -93.0(4) . . . . ?
C58 C59 C60A C61A 84.6(5) . . . . ?
C65A C60A C61A C62A -2.1(7) . . . . ?
C59 C60A C61A C62A -179.7(4) . . . . ?
C60A C61A C62A C63A 0.9(9) . . . . ?
C61A C62A C63A C64A 5.5(10) . . . . ?
C62A C63A C64A C65A -10.4(11) . . . . ?
C61A C60A C65A C64A -3.1(8) . . . . ?
C59 C60A C65A C64A 174.7(6) . . . . ?
C63A C64A C65A C60A 9.3(11) . . . . ?
C58 C59 C60B C61B 89.6(5) . . . . ?
C58 C59 C60B C65B -87.1(6) . . . . ?
C65B C60B C61B C62B -12.6(10) . . . . ?
C59 C60B C61B C62B 170.3(7) . . . . ?
C60B C61B C62B C63B 20.9(14) . . . . ?
C61B C62B C63B C64B -20.0(14) . . . . ?
C62B C63B C64B C65B 10.9(12) . . . . ?
C61B C60B C65B C64B 2.3(9) . . . . ?
C59 C60B C65B C64B 178.9(5) . . . . ?
C63B C64B C65B C60B -0.6(10) . . . . ?
C59 C58 B1 C1 -178.1(2) . . . . ?
C59 C58 B1 C52 60.1(3) . . . . ?
C59 C58 B1 C46 -62.0(2) . . . . ?
C5 C1 B1 C58 1.9(3) . . . . ?
C2 C1 B1 C58 177.45(18) . . . . ?
Rh1 C1 B1 C58 -89.5(2) . . . . ?
C5 C1 B1 C52 127.21(19) . . . . ?
C2 C1 B1 C52 -57.3(2) . . . . ?
Rh1 C1 B1 C52 35.8(2) . . . . ?
C5 C1 B1 C46 -111.4(2) . . . . ?
C2 C1 B1 C46 64.1(2) . . . . ?
Rh1 C1 B1 C46 157.21(14) . . . . ?
C53 C52 B1 C58 23.0(3) . . . . ?
C57 C52 B1 C58 -157.36(19) . . . . ?
C53 C52 B1 C1 -99.7(2) . . . . ?
C57 C52 B1 C1 80.0(2) . . . . ?
C53 C52 B1 C46 140.8(2) . . . . ?
C57 C52 B1 C46 -39.5(3) . . . . ?
C51 C46 B1 C58 -79.3(2) . . . . ?
C47 C46 B1 C58 92.3(2) . . . . ?
C51 C46 B1 C1 37.7(3) . . . . ?
C47 C46 B1 C1 -150.66(19) . . . . ?
C51 C46 B1 C52 156.99(19) . . . . ?
C47 C46 B1 C52 -31.4(3) . . . . ?
 
_refine_diff_density_max    0.388
_refine_diff_density_min   -0.533
_refine_diff_density_rms    0.055

_shelx_res_file
;
TITL jcm07621a_0m_a.res in P-1
    jcm07621a.res
    created by SHELXL-2018/3 at 12:34:22 on 27-Oct-2022
REM Old TITL jcm07621a_0m in P1
REM SHELXT solution in P-1: R1 0.149, Rweak 0.011, Alpha 0.041
REM <I/s> 0.000 for 0 systematic absences, Orientation as input
REM Formula found by SHELXT: C68 F10 P2 Rh
CELL 0.71073 13.4147 14.3442 18.7013 72.746 73.105 89.419
ZERR 2 0.0007 0.0008 0.001 0.002 0.002 0.002
LATT 1
SFAC C H B F P Rh
UNIT 130 90 2 20 4 2

L.S. 10
PLAN  20
TEMP -80.15
CONF
MORE -1
BOND $H
fmap 2 53
acta
ABIN
OMIT 0 1 2
OMIT 0 2 3
OMIT 0 2 2
OMIT 0 2 1
OMIT 2 1 3
OMIT 0 1 3
OMIT 0 1 4
OMIT 1 3 8
OMIT 0 0 3
OMIT -2 1 7
OMIT 6 1 2
OMIT -2 0 7
OMIT 0 -1 2
OMIT 0 6 5
REM <olex2.extras>
REM <HklSrc "%.\\jcm07621a.hkl">
REM </olex2.extras>

WGHT    0.044900    1.349900
FVAR       0.38687   0.26861   0.34627   0.53404
RH1   6    0.402787    0.730913    0.695786    11.00000    0.02868    0.02971 =
         0.02435   -0.00533   -0.00649   -0.00514
P1    5    0.471038    0.586142    0.750276    11.00000    0.02633    0.04056 =
         0.02843   -0.01114   -0.00926    0.00253
P2    5    0.377661    0.808592    0.792317    11.00000    0.05298    0.03173 =
         0.03036   -0.00811   -0.01099   -0.00678
F1    4   -0.020210    0.567852    0.882514    11.00000    0.07685    0.09405 =
         0.04408    0.01977    0.00231   -0.02682
F2    4    0.302244    0.938399    0.320680    11.00000    0.06353    0.11614 =
         0.03274    0.01228   -0.00676   -0.00843
F3    4   -0.086177    0.742371    0.900931    11.00000    0.05780    0.14771 =
         0.04017   -0.03164    0.00561    0.00717
F4    4    0.102366    0.986603    0.331018    11.00000    0.08283    0.12375 =
         0.05583    0.02076   -0.03258    0.01638
F5    4    0.121828    0.905172    0.646306    11.00000    0.05471    0.03715 =
         0.04360   -0.00993   -0.01526    0.00809
F6    4    0.349444    0.824973    0.443464    11.00000    0.03241    0.07883 =
         0.03191   -0.00957   -0.00520   -0.00259
F7    4   -0.006946    0.800229    0.594390    11.00000    0.02878    0.07556 =
         0.04284   -0.01001   -0.00689   -0.00246
F8    4   -0.010621    0.909941    0.781110    11.00000    0.06877    0.08896 =
         0.06587   -0.04462   -0.02322    0.03443
F9    4    0.118385    0.560429    0.752646    11.00000    0.07151    0.03850 =
         0.06237    0.00515   -0.01049   -0.00451
F10   4   -0.050585    0.914735    0.470512    11.00000    0.04714    0.08019 =
         0.07070   -0.01539   -0.02981    0.01503
C1    1    0.324496    0.763121    0.599400    11.00000    0.03128    0.03516 =
         0.02384   -0.00389   -0.00864   -0.00497
C2    1    0.362580    0.851112    0.607201    11.00000    0.03320    0.03226 =
         0.02501   -0.00235   -0.00814   -0.00178
AFIX  43
H2    2    0.320012    0.896979    0.626490    11.00000   -1.20000
AFIX   0
C3    1    0.476010    0.859934    0.581253    11.00000    0.03391    0.03473 =
         0.02437   -0.00241   -0.00672   -0.00675
C4    1    0.508129    0.771219    0.564239    11.00000    0.03125    0.03796 =
         0.02417   -0.00516   -0.00604   -0.00724
C5    1    0.413752    0.709974    0.581922    11.00000    0.03110    0.03458 =
         0.02515   -0.00790   -0.00662   -0.00378
AFIX  43
H5    2    0.411659    0.643813    0.581873    11.00000   -1.20000
AFIX   0
C6    1    0.552247    0.936125    0.568055    11.00000    0.03984    0.03735 =
         0.03318   -0.00361   -0.00858   -0.01109
AFIX  43
H6    2    0.532526    0.994140    0.581231    11.00000   -1.20000
AFIX   0
C7    1    0.655333    0.923402    0.535672    11.00000    0.03952    0.05036 =
         0.04023   -0.00611   -0.00583   -0.01869
AFIX  43
H7    2    0.707192    0.974404    0.525061    11.00000   -1.20000
AFIX   0
C8    1    0.686173    0.836961    0.517810    11.00000    0.03047    0.06324 =
         0.04344   -0.01508    0.00172   -0.01242
AFIX  43
H8    2    0.758231    0.831743    0.494576    11.00000   -1.20000
AFIX   0
C9    1    0.615633    0.760028    0.532840    11.00000    0.03159    0.05104 =
         0.03543   -0.01543   -0.00220   -0.00387
AFIX  43
H9    2    0.638041    0.700990    0.522545    11.00000   -1.20000
AFIX   0
C10   1    0.354960    0.938389    0.756418    11.00000    0.05770    0.03433 =
         0.03721   -0.01301   -0.01481   -0.00333
C11   1    0.257103    0.961056    0.748137    11.00000    0.06245    0.04100 =
         0.06489   -0.02087   -0.02081   -0.00179
AFIX  43
H11   2    0.203093    0.909918    0.765170    11.00000   -1.20000
AFIX   0
C12   1    0.236719    1.056314    0.715681    11.00000    0.07374    0.04698 =
         0.08060   -0.02405   -0.02956    0.01367
AFIX  43
H12   2    0.169347    1.070467    0.710538    11.00000   -1.20000
AFIX   0
C13   1    0.315114    1.130866    0.690751    11.00000    0.08556    0.03554 =
         0.06698   -0.01180   -0.02096    0.00504
AFIX  43
H13   2    0.301895    1.196512    0.667930    11.00000   -1.20000
AFIX   0
C14   1    0.411930    1.110212    0.698909    11.00000    0.07789    0.03387 =
         0.06061   -0.00853   -0.01037   -0.01052
AFIX  43
H14   2    0.465386    1.161853    0.681890    11.00000   -1.20000
AFIX   0
C15   1    0.432802    1.014213    0.731923    11.00000    0.05939    0.03816 =
         0.04885   -0.01003   -0.01386   -0.00699
AFIX  43
H15   2    0.500013    1.000661    0.737660    11.00000   -1.20000
AFIX   0
C16   1    0.262732    0.762401    0.877303    11.00000    0.06976    0.04174 =
         0.03626   -0.01200   -0.00061    0.00133
C17   1    0.216084    0.669384    0.894867    11.00000    0.03857    0.04269 =
         0.04415   -0.00622   -0.00756    0.00619
AFIX  43
H17   2    0.241234    0.631538    0.860362    11.00000   -1.20000
AFIX   0
C18   1    0.132640    0.630859    0.962665    11.00000    0.04521    0.06749 =
         0.05697    0.00649   -0.00177    0.00195
AFIX  43
H18   2    0.102609    0.566193    0.975007    11.00000   -1.20000
AFIX   0
C19   1    0.094403    0.684815    1.010731    11.00000    0.09220    0.09855 =
         0.06146   -0.00202    0.02911    0.01352
AFIX  43
H19   2    0.036918    0.658592    1.056626    11.00000   -1.20000
AFIX   0
C20   1    0.138751    0.778356    0.993331    11.00000    0.18500    0.10221 =
         0.06685   -0.03208    0.04280    0.03316
AFIX  43
H20   2    0.111077    0.816301    1.027336    11.00000   -1.20000
AFIX   0
C21   1    0.223141    0.817732    0.926905    11.00000    0.16507    0.05842 =
         0.05503   -0.02595    0.02343   -0.00017
AFIX  43
H21   2    0.253453    0.882031    0.915575    11.00000   -1.20000
AFIX   0
PART 1
C22A  1    0.457483    0.814799    0.844694    21.00000    0.03766
C23A  1    0.431649    0.786784    0.926627    21.00000    0.04341
AFIX  43
H23A  2    0.361193    0.767787    0.958301    21.00000   -1.20000
AFIX   0
C24A  1    0.510217    0.787161    0.960821    21.00000    0.05748
AFIX  43
H24A  2    0.496978    0.764479    1.016144    21.00000   -1.20000
AFIX   0
C25A  1    0.608344    0.822096    0.910449    21.00000    0.06885
AFIX  43
H25A  2    0.660177    0.827775    0.934713    21.00000   -1.20000
AFIX   0
C26A  1    0.638950    0.847437    0.837218    21.00000    0.05133
AFIX  43
H26A  2    0.710100    0.866932    0.807561    21.00000   -1.20000
AFIX   0
C27A  1    0.558828    0.844880    0.801436    21.00000    0.03413
AFIX  43
H27A  2    0.576744    0.864759    0.745775    21.00000   -1.20000
AFIX   0
PART 2
C22B  1    0.494156    0.811082    0.830373   -21.00000    0.05819    0.03235 =
         0.05197   -0.00924   -0.03116   -0.00023
C23B  1    0.484385    0.788048    0.909276   -21.00000    0.08581    0.08309 =
         0.06369   -0.03678   -0.04547    0.01957
AFIX  43
H23B  2    0.417327    0.768737    0.946895   -21.00000   -1.20000
AFIX   0
C24B  1    0.573474    0.792890    0.934870   -21.00000    0.12975    0.11100 =
         0.08453   -0.05319   -0.08306    0.04165
AFIX  43
H24B  2    0.567020    0.775110    0.989259   -21.00000   -1.20000
AFIX   0
C25B  1    0.668453    0.823579    0.879776   -21.00000    0.10834    0.06465 =
         0.17785   -0.04556   -0.11302    0.02594
AFIX  43
H25B  2    0.728459    0.828997    0.895963   -21.00000   -1.20000
AFIX   0
C26B  1    0.678348    0.846441    0.802260   -21.00000    0.06302    0.07867 =
         0.13949    0.00971   -0.06351   -0.01287
AFIX  43
H26B  2    0.745239    0.867094    0.764657   -21.00000   -1.20000
AFIX   0
C27B  1    0.592447    0.840009    0.777573   -21.00000    0.04298    0.07659 =
         0.08129    0.01001   -0.03174   -0.01178
AFIX  43
H27B  2    0.600998    0.855833    0.722966   -21.00000   -1.20000
AFIX   0
PART 1
C28A  1    0.610122    0.619751    0.742817    31.00000    0.02779
C29A  1    0.659794    0.545831    0.783638    31.00000    0.03923
AFIX  43
H29A  2    0.623235    0.483674    0.813652    31.00000   -1.20000
AFIX   0
C30A  1    0.762866    0.563775    0.780067    31.00000    0.04738
AFIX  43
H30A  2    0.798206    0.514624    0.807346    31.00000   -1.20000
AFIX   0
C31A  1    0.813213    0.656771    0.734911    31.00000    0.05144
AFIX  43
H31A  2    0.883441    0.670359    0.732605    31.00000   -1.20000
AFIX   0
C32A  1    0.765658    0.727641    0.694632    31.00000    0.04890
AFIX  43
H32A  2    0.802580    0.789312    0.663514    31.00000   -1.20000
AFIX   0
C33A  1    0.662168    0.709511    0.699128    31.00000    0.03490
AFIX  43
H33A  2    0.627477    0.759377    0.671895    31.00000   -1.20000
AFIX   0
PART 2
C28B  1    0.604165    0.579583    0.756257   -31.00000    0.02840    0.04528 =
         0.03279   -0.01051   -0.00992   -0.00226
C29B  1    0.637623    0.498670    0.802775   -31.00000    0.03775    0.06855 =
         0.05015   -0.02143   -0.02120    0.01716
AFIX  43
H29B  2    0.588788    0.444526    0.835540   -31.00000   -1.20000
AFIX   0
C30B  1    0.741268    0.495453    0.802272   -31.00000    0.04894    0.13168 =
         0.06416   -0.04770   -0.03165    0.03863
AFIX  43
H30B  2    0.764094    0.439685    0.833861   -31.00000   -1.20000
AFIX   0
C31B  1    0.810795    0.576176    0.754220   -31.00000    0.03354    0.22591 =
         0.06802   -0.05454   -0.02371    0.00693
AFIX  43
H31B  2    0.881494    0.576016    0.754514   -31.00000   -1.20000
AFIX   0
C32B  1    0.780375    0.654521    0.707307   -31.00000    0.04451    0.20310 =
         0.08203   -0.02119   -0.01302   -0.04520
AFIX  43
H32B  2    0.830145    0.707232    0.673008   -31.00000   -1.20000
AFIX   0
C33B  1    0.675431    0.658276    0.709088   -31.00000    0.04358    0.08667 =
         0.05603   -0.00071   -0.01420   -0.02616
AFIX  43
H33B  2    0.653248    0.714856    0.677907   -31.00000   -1.20000
AFIX   0
PART 0
C34   1    0.472479    0.501490    0.693478    11.00000    0.03739    0.04194 =
         0.03222   -0.01336   -0.01348    0.00934
C35   1    0.565486    0.473311    0.652133    11.00000    0.04389    0.08296 =
         0.05139   -0.03677   -0.01232    0.01405
AFIX  43
H35   2    0.630232    0.494084    0.655972    11.00000   -1.20000
AFIX   0
C36   1    0.563534    0.414638    0.605134    11.00000    0.06685    0.10517 =
         0.06380   -0.05453   -0.01223    0.02578
AFIX  43
H36   2    0.627372    0.396154    0.576573    11.00000   -1.20000
AFIX   0
C37   1    0.470880    0.383079    0.599404    11.00000    0.08534    0.06127 =
         0.05174   -0.03222   -0.02482    0.01306
AFIX  43
H37   2    0.470408    0.341620    0.568194    11.00000   -1.20000
AFIX   0
C38   1    0.378975    0.411721    0.638979    11.00000    0.06273    0.03934 =
         0.05185   -0.01568   -0.02733    0.00478
AFIX  43
H38   2    0.314663    0.390900    0.634506    11.00000   -1.20000
AFIX   0
C39   1    0.379402    0.471020    0.685578    11.00000    0.04424    0.03462 =
         0.04367   -0.01260   -0.01803    0.00730
AFIX  43
H39   2    0.315296    0.490996    0.712378    11.00000   -1.20000
AFIX   0
C40   1    0.403833    0.516181    0.852504    11.00000    0.04006    0.03341 =
         0.03143   -0.00628   -0.01188    0.01078
C41   1    0.329283    0.438529    0.875017    11.00000    0.07627    0.04418 =
         0.03905   -0.00797   -0.01028   -0.01055
AFIX  43
H41   2    0.314385    0.415395    0.836294    11.00000   -1.20000
AFIX   0
C42   1    0.276371    0.394444    0.953591    11.00000    0.10402    0.05508 =
         0.04435   -0.00065   -0.00577   -0.02372
AFIX  43
H42   2    0.224926    0.341646    0.968243    11.00000   -1.20000
AFIX   0
C43   1    0.297123    0.425827    1.010346    11.00000    0.08486    0.06020 =
         0.03226    0.00238   -0.00810    0.00202
AFIX  43
H43   2    0.260458    0.394900    1.064126    11.00000   -1.20000
AFIX   0
C44   1    0.371261    0.502324    0.989311    11.00000    0.06105    0.06521 =
         0.03234   -0.01243   -0.01842    0.01406
AFIX  43
H44   2    0.386076    0.524308    1.028603    11.00000   -1.20000
AFIX   0
C45   1    0.424491    0.547477    0.910767    11.00000    0.04609    0.04943 =
         0.03337   -0.01100   -0.01586    0.01016
AFIX  43
H45   2    0.475642    0.600381    0.896596    11.00000   -1.20000
AFIX   0
C46   1    0.175319    0.808734    0.528604    11.00000    0.03301    0.03945 =
         0.03239   -0.01056   -0.01001   -0.00590
C47   1    0.074962    0.834232    0.528426    11.00000    0.03378    0.04713 =
         0.03520   -0.01151   -0.00926   -0.00450
C48   1    0.049196    0.892707    0.464689    11.00000    0.04072    0.05487 =
         0.05012   -0.01300   -0.02083    0.00508
C49   1    0.125448    0.928963    0.394103    11.00000    0.06178    0.06768 =
         0.04161    0.00166   -0.02547    0.00151
C50   1    0.225853    0.905054    0.389423    11.00000    0.04698    0.06649 =
         0.03193   -0.00087   -0.01043   -0.00694
C51   1    0.248181    0.846155    0.455029    11.00000    0.03433    0.04838 =
         0.03232   -0.00854   -0.01100   -0.00584
C52   1    0.125182    0.732534    0.689029    11.00000    0.02749    0.03984 =
         0.02979   -0.00436   -0.00615   -0.00232
C53   1    0.087339    0.650281    0.753686    11.00000    0.03896    0.04486 =
         0.03986   -0.00052   -0.00880   -0.00580
C54   1    0.015633    0.652036    0.823974    11.00000    0.04606    0.06846 =
         0.03331    0.00635   -0.00535   -0.01261
C55   1   -0.017670    0.739217    0.832915    11.00000    0.03728    0.09982 =
         0.02965   -0.01762   -0.00278    0.00169
C56   1    0.019260    0.823281    0.772452    11.00000    0.03749    0.07280 =
         0.04536   -0.02851   -0.01565    0.01503
C57   1    0.088960    0.818371    0.703164    11.00000    0.03599    0.04496 =
         0.03228   -0.00916   -0.01122    0.00302
C58   1    0.202850    0.625241    0.587057    11.00000    0.02805    0.04621 =
         0.05552   -0.02386   -0.01225   -0.00085
AFIX  23
H58A  2    0.255050    0.630891    0.535821    11.00000   -1.20000
H58B  2    0.225367    0.576161    0.627859    11.00000   -1.20000
AFIX   0
C59   1    0.097463    0.585778    0.586095    11.00000    0.02986    0.05037 =
         0.09025   -0.04006   -0.01680    0.00263
PART 1
AFIX  23
H59A  2    0.084914    0.621491    0.535793    41.00000   -1.20000
H59B  2    0.040794    0.597902    0.629108    41.00000   -1.20000
AFIX  23
PART 2
H59C  2    0.061499    0.640709    0.560878   -41.00000   -1.20000
H59D  2    0.052664    0.554820    0.640671   -41.00000   -1.20000
AFIX   0
PART 1
C60A  1    0.094317    0.474711    0.595981    41.00000    0.02656    0.03736 =
         0.08553   -0.03141   -0.02028    0.00647
C61A  1    0.069512    0.399238    0.666999    41.00000    0.05515    0.04061 =
         0.08207   -0.02221   -0.00938   -0.00818
AFIX  43
H61A  2    0.052423    0.415787    0.714466    41.00000   -1.20000
AFIX   0
C62A  1    0.068715    0.299591    0.671356    41.00000    0.07038    0.04573 =
         0.10081   -0.01973   -0.01192   -0.00170
AFIX  43
H62A  2    0.050444    0.250018    0.720801    41.00000   -1.20000
AFIX   0
C63A  1    0.094212    0.275814    0.604453    41.00000    0.06398    0.06370 =
         0.09961   -0.04004   -0.03118    0.00826
AFIX  43
H63A  2    0.088112    0.209057    0.606561    41.00000   -1.20000
AFIX   0
C64A  1    0.129679    0.348363    0.531654    41.00000    0.05546    0.04624 =
         0.09202   -0.02439    0.01520    0.00348
AFIX  43
H64A  2    0.158515    0.331357    0.484874    41.00000   -1.20000
AFIX   0
C65A  1    0.121777    0.446567    0.529202    41.00000    0.05830    0.06653 =
         0.08583   -0.03936   -0.03184    0.02012
AFIX  43
H65A  2    0.135899    0.495469    0.479619    41.00000   -1.20000
AFIX   0
PART 2
C60B  1    0.113281    0.510239    0.541017   -41.00000    0.04213
C61B  1    0.112532    0.418231    0.586816   -41.00000    0.07014
AFIX  43
H61B  2    0.113713    0.406092    0.639327   -41.00000   -1.20000
AFIX   0
C62B  1    0.109747    0.332689    0.553585   -41.00000    0.07987
AFIX  43
H62B  2    0.087000    0.267059    0.585530   -41.00000   -1.20000
AFIX   0
C63B  1    0.143434    0.360721    0.473136   -41.00000    0.06717
AFIX  43
H63B  2    0.165620    0.312094    0.448115   -41.00000   -1.20000
AFIX   0
C64B  1    0.146468    0.450400    0.429563   -41.00000    0.06259
AFIX  43
H64B  2    0.158683    0.464137    0.374667   -41.00000   -1.20000
AFIX   0
C65B  1    0.132015    0.526909    0.462328   -41.00000    0.05605
AFIX  43
H65B  2    0.135274    0.592115    0.429152   -41.00000   -1.20000
AFIX   0
PART 0
B1    3    0.205645    0.730927    0.603371    11.00000    0.02786    0.03549 =
         0.02949   -0.00690   -0.00643   -0.00363
HKLF 4


REM  jcm07621a_0m_a.res in P-1
REM wR2 = 0.0946, GooF = S = 1.024, Restrained GooF = 1.024 for all data
REM R1 = 0.0370 for 13063 Fo > 4sig(Fo) and 0.0510 for all 16219 data
REM 787 parameters refined using 0 restraints

END

WGHT      0.0449      1.3499

REM Highest difference peak  0.388,  deepest hole -0.533,  1-sigma level  0.055
Q1    1   0.3825  0.7885  0.7455  11.00000  0.05    0.39
Q2    1   0.1452  0.4847  0.4152  11.00000  0.05    0.36
Q3    1   0.1496  0.4049  0.4469  11.00000  0.05    0.35
Q4    1   0.2450  0.8377  0.9229  11.00000  0.05    0.35
Q5    1   0.3552  0.6924  0.6573  11.00000  0.05    0.31
Q6    1   0.4740  0.5383  0.7167  11.00000  0.05    0.31
Q7    1   0.0276  0.2232  0.7674  11.00000  0.05    0.31
Q8    1   0.1609  0.8134  0.9154  11.00000  0.05    0.31
Q9    1   0.4606  0.7323  0.5761  11.00000  0.05    0.31
Q10   1   0.4930  0.7030  0.6826  11.00000  0.05    0.30
Q11   1   0.3215  0.6594  0.7381  11.00000  0.05    0.30
Q12   1   0.3312  0.6940  0.6720  11.00000  0.05    0.30
Q13   1   0.4581  0.6464  0.7188  11.00000  0.05    0.30
Q14   1   0.2718  0.7418  0.6002  11.00000  0.05    0.30
Q15   1   0.4111  0.8199  0.8222  11.00000  0.05    0.29
Q16   1   0.0821  0.7650  0.9816  11.00000  0.05    0.27
Q17   1   0.1311  0.3266  0.4997  11.00000  0.05    0.27
Q18   1   0.5417  0.5800  0.7543  11.00000  0.05    0.27
Q19   1   0.4536  0.7732  0.7204  11.00000  0.05    0.27
Q20   1   0.4609  0.6870  0.7428  11.00000  0.05    0.26
;
_shelx_res_checksum   23582

_shelx_hkl_file
;
  -2   0   0 1407.16   29.00
  -2   0   0 1371.36   30.20
  -2   0   0 1557.74   31.10
  -2   0   0 1334.77   30.40
   2   0   0 1515.85   30.50
   2   0   0 1578.74   31.00
   2   0   0 1364.26   30.30
   2   0   0 1410.86   30.30
  -3   0   0  662.13   17.00
  -3   0   0  652.83   14.60
  -3   0   0  657.33   15.20
  -3   0   0  724.33   17.30
  -3   0   0  670.73   16.40
  -3   0   0  760.32   17.90
   3   0   0  668.53   15.40
   3   0   0  570.94   20.70
   3   0   0  721.03   17.30
   3   0   0  725.03   16.80
   3   0   0  680.03   16.50
  -4   0   0 2466.25   50.19
  -4   0   0 2575.24   54.29
  -4   0   0 2481.55   53.59
  -4   0   0 2396.56   52.59
  -4   0   0 2462.35   53.39
   4   0   0 2519.95   53.39
   4   0   0 2475.45   52.99
   4   0   0 2542.85   53.09
   4   0   0 2474.95   52.89
  -5   0   0  249.68   11.20
  -5   0   0  221.08    9.40
  -5   0   0  217.18    7.40
  -5   0   0  214.88   10.00
  -5   0   0  216.58    6.40
  -5   0   0  233.48   10.50
   5   0   0  221.38    9.20
   5   0   0  227.38    9.40
   5   0   0  225.78    9.80
   5   0   0  219.98    9.80
   5   0   0  235.08    8.00
  -6   0   0  502.35   13.70
  -6   0   0  508.65   16.00
  -6   0   0  496.75   18.30
  -6   0   0  540.65   17.90
   6   0   0  529.85   16.20
   6   0   0  513.15   16.40
   6   0   0  526.15   16.70
   6   0   0  528.05   14.80
   6   0   0  551.14   17.30
  -7   0   0    2.60    3.90
  -7   0   0   -2.30    5.30
  -7   0   0    4.50    4.50
  -7   0   0    1.50    2.80
   7   0   0   -3.90    4.00
   7   0   0    2.40    4.60
   7   0   0   -1.20    4.30
   7   0   0   -0.30    3.20
   7   0   0    0.90    4.20
  -8   0   0  455.85   13.60
  -8   0   0  437.36   17.80
  -8   0   0  456.55   16.20
  -8   0   0  469.65   18.80
   8   0   0  433.26   16.10
   8   0   0  475.85   17.10
   8   0   0  466.45   14.80
   8   0   0  459.65   17.00
   8   0   0  460.35   16.40
  -9   0   0   20.80    6.00
  -9   0   0   23.70    6.10
  -9   0   0   35.30    7.50
  -9   0   0   21.70    3.60
   9   0   0   24.70    4.60
   9   0   0   16.90    5.50
   9   0   0   15.30    5.10
   9   0   0   19.40    4.50
   9   0   0   18.30    5.40
 -10   0   0  476.55   21.90
 -10   0   0  449.06   20.50
 -10   0   0  470.15   15.20
 -10   0   0  477.45   18.40
  10   0   0  462.65   18.00
  10   0   0  484.25   19.20
  10   0   0  467.05   16.10
  10   0   0  483.45   18.20
  10   0   0  479.15   19.50
 -11   0   0   80.99    9.10
 -11   0   0   69.19   11.40
 -11   0   0   73.49    6.30
 -11   0   0   67.39   10.40
  11   0   0   75.09    8.60
  11   0   0   57.29    8.20
  11   0   0   70.59    8.70
  11   0   0   80.59    9.40
  11   0   0   62.59    7.40
 -12   0   0   18.90    9.10
 -12   0   0   23.80    4.80
 -12   0   0   23.70    8.70
 -12   0   0   20.90    7.80
  12   0   0   11.40    7.90
  12   0   0   12.60    6.30
  12   0   0   23.40    6.80
  12   0   0   20.50    5.60
  12   0   0   18.40    5.90
 -13   0   0   15.40    4.10
 -13   0   0   21.40    6.70
 -13   0   0   23.20    9.10
 -13   0   0   20.40    9.90
  13   0   0   -0.40    6.60
  13   0   0   15.50    5.10
  13   0   0   32.60    7.10
  13   0   0   24.70    7.20
  13   0   0   28.50    6.60
  13   0   0   26.00    7.50
 -14   0   0   61.09    7.10
 -14   0   0   62.79    9.30
 -14   0   0   49.50   11.20
  14   0   0   58.49    9.50
  14   0   0   57.09    8.20
  14   0   0   51.29    9.00
  14   0   0   41.30    9.20
  14   0   0   49.90    8.00
  14   0   0   59.09    8.80
 -15   0   0   98.99   15.00
 -15   0   0   89.49   13.20
  15   0   0  100.89   13.90
  15   0   0   64.09   10.10
  15   0   0   96.79   12.30
  15   0   0   85.79    9.70
 -16   0   0   39.50   12.40
  16   0   0   35.50    8.20
  16   0   0   30.00    7.30
  16   0   0   47.50    8.00
  16   0   0   27.90    9.80
 -17   0   0   16.30   11.70
  17   0   0   17.90    8.70
  17   0   0    4.80    6.80
  17   0   0   14.00    5.60
  17  -1   0   21.60    6.90
  17  -1   0   10.20    6.00
  17  -1   0   -2.60    5.50
  17  -1   0    3.70    8.20
 -17   1   0   10.20    8.70
  16  -1   0   13.30    6.50
  16  -1   0    8.00    5.80
  16  -1   0    4.50    6.90
 -16   1   0    3.60    8.40
  15  -1   0   52.19    8.40
  15  -1   0   50.99    9.20
  15  -1   0   46.50    8.00
  15  -1   0   61.79   10.60
 -15   1   0   49.00   10.10
 -15   1   0   37.20    8.90
 -15   1   0   43.70   11.90
  14  -1   0  138.29   13.20
  14  -1   0  146.59   12.10
  14  -1   0  141.99   13.20
  14  -1   0  150.38   15.50
  14  -1   0  134.19   12.80
 -14   1   0  145.09    8.70
 -14   1   0  152.48   15.70
  13  -1   0   71.49    9.10
  13  -1   0   66.49    9.50
  13  -1   0   87.39    9.50
  13  -1   0   75.39    8.60
  13  -1   0   64.19   10.30
  13  -1   0   76.99    9.80
 -13   1   0   79.59    9.40
 -13   1   0   87.59   12.00
 -13   1   0   60.39   12.40
 -13   1   0   62.99    6.90
  12  -1   0  115.09   11.90
  12  -1   0  101.29    8.80
  12  -1   0  110.09   11.00
  12  -1   0  135.69   11.30
  12  -1   0  117.59   11.80
  12  -1   0  130.09   12.40
 -12   1   0   98.99    7.80
 -12   1   0  129.39   15.00
 -12   1   0  122.29   13.50
 -12   1   0  118.79   10.90
  11  -1   0   62.69    8.50
  11  -1   0   71.59    9.50
  11  -1   0   62.19    8.80
  11  -1   0   61.89    8.30
  11  -1   0   68.69    7.50
  11  -1   0   61.39    7.80
 -11   1   0   70.49    9.50
 -11   1   0   49.40    7.60
 -11   1   0   62.19    6.60
 -11   1   0   58.19   11.40
  10  -1   0   35.50    6.90
  10  -1   0   41.40    7.50
  10  -1   0   40.90    6.30
  10  -1   0   36.60    6.80
  10  -1   0   35.10    6.90
  10  -1   0   37.00    5.30
 -10   1   0   27.10    9.10
 -10   1   0   41.00    7.40
 -10   1   0   38.90    4.50
 -10   1   0   35.90    7.90
   9  -1   0   37.10    8.20
   9  -1   0   38.70    5.80
   9  -1   0   36.80    6.10
   9  -1   0   36.60    6.30
   9  -1   0   38.70    4.80
   9  -1   0   39.00    5.60
  -9   1   0   37.70    8.40
  -9   1   0   49.00    6.60
  -9   1   0   29.90    6.30
  -9   1   0   45.50    5.50
   8  -1   0  161.78   11.00
   8  -1   0  115.69    7.00
   8  -1   0  115.09    9.00
   8  -1   0  137.99   10.00
  -8   1   0  118.89    6.40
  -8   1   0  121.69    8.40
  -8   1   0  132.59   12.00
  -8   1   0  130.49    9.50
   7  -1   0  498.45   16.60
   7  -1   0  464.15   14.20
   7  -1   0  467.45   16.70
   7  -1   0  469.05   16.50
   7  -1   0  455.95   17.50
  -7   1   0  470.45   19.10
  -7   1   0  470.45   17.40
  -7   1   0  463.55   13.10
  -7   1   0  464.25   15.30
   6  -1   0    1.00    3.00
   6  -1   0   -1.10    2.30
   6  -1   0    5.50    5.10
   6  -1   0   10.80    4.60
   6  -1   0    4.60    4.20
  -6   1   0    4.20    5.00
  -6   1   0   11.00    6.00
  -6   1   0   -1.10    1.90
  -6   1   0    8.80    3.50
   5  -1   0   50.79    6.20
   5  -1   0   52.39    5.20
   5  -1   0   44.30    5.00
   5  -1   0   42.60    3.70
   5  -1   0   49.80    5.50
  -5   1   0   41.10    4.50
  -5   1   0   43.90    5.90
  -5   1   0   39.10    3.50
  -5   1   0   49.80    5.70
   4  -1   0 2793.02   57.59
   4  -1   0 2769.22   57.29
   4  -1   0 2689.83   59.29
   4  -1   0 2735.13   58.89
  -4   1   0 2699.53   57.19
  -4   1   0 2779.22   58.49
  -4   1   0 2882.41   59.99
  -4   1   0 2658.83   55.99
   3  -1   0   52.89    3.00
   3  -1   0   70.49    4.00
   3  -1   0   53.39    4.70
  -3   1   0   53.49    3.00
  -3   1   0   59.79    5.10
  -3   1   0   70.79    4.10
   2  -1   0   14.20    1.80
   2  -1   0   14.40    1.70
   2  -1   0   21.80    2.70
   2  -1   0   15.80    1.70
   2  -1   0   15.20    3.00
  -2   1   0   16.90    1.90
  -2   1   0   17.20    2.50
  -2   1   0   16.10    1.80
  -2   1   0   22.00    3.20
  -2   1   0   15.70    2.10
   1  -1   0 1339.67   43.40
  -1  -1   0 4030.80  113.19
   1   1   0 4260.77  114.99
  -2  -1   0  708.43   15.90
  -2  -1   0  626.44   19.90
  -2  -1   0  673.53   16.40
  -2  -1   0  707.03   15.60
  -2  -1   0  757.22   16.00
   2   1   0  739.53   16.70
   2   1   0  765.52   15.90
   2   1   0  701.43   16.20
   2   1   0  705.53   15.60
   2   1   0  693.23   15.70
  -3  -1   0 3030.10   61.99
  -4  -1   0  383.76   10.70
  -4  -1   0  376.06   11.80
  -4  -1   0  399.46   12.60
  -4  -1   0  392.26   10.30
  -4  -1   0  391.36   11.90
  -4  -1   0  387.56   12.10
   4   1   0  396.56   11.80
   4   1   0  392.66   11.20
   4   1   0  401.86   10.60
   4   1   0  375.56   12.00
   4   1   0  384.46   11.20
  -5  -1   0   19.40    4.00
  -5  -1   0   16.60    2.60
  -5  -1   0   18.90    4.50
  -5  -1   0   11.40    3.90
  -5  -1   0   14.00    4.70
  -5  -1   0   13.40    3.10
   5   1   0   17.50    4.30
   5   1   0   14.20    3.30
   5   1   0   18.60    3.70
   5   1   0   18.10    3.60
   5   1   0   16.50    3.00
  -6  -1   0  268.27    9.30
  -6  -1   0  265.77    9.30
  -6  -1   0  273.57   13.20
  -6  -1   0  295.47   12.70
  -6  -1   0  252.87   11.30
  -6  -1   0  254.37   12.80
   6   1   0  274.97   10.00
   6   1   0  277.27   11.20
   6   1   0  257.37   10.80
   6   1   0  277.27   12.10
   6   1   0  247.38   11.00
  -7  -1   0  834.82   23.50
  -7  -1   0  826.72   20.70
  -7  -1   0  820.02   24.80
  -7  -1   0  836.22   25.40
  -7  -1   0  843.52   25.20
  -7  -1   0  827.82   20.40
   7   1   0  830.02   21.60
   7   1   0  821.42   22.80
   7   1   0  841.42   22.90
   7   1   0  790.42   22.00
  -8  -1   0   19.90    6.40
  -8  -1   0   16.20    4.70
  -8  -1   0    4.00    5.30
  -8  -1   0   12.20    6.10
  -8  -1   0   14.10    3.10
  -8  -1   0   14.10    3.30
   8   1   0   24.60    5.00
   8   1   0    9.30    3.80
   8   1   0   17.00    4.60
   8   1   0   14.00    4.70
   8   1   0   23.00    6.30
  -9  -1   0   20.60    6.80
  -9  -1   0   15.00    4.90
  -9  -1   0   21.20    3.60
  -9  -1   0   15.90    6.50
  -9  -1   0   10.30    3.10
   9   1   0    9.60    4.90
   9   1   0   22.80    4.30
   9   1   0   18.90    5.70
   9   1   0   12.50    4.80
   9   1   0   12.80    4.70
 -10  -1   0   48.80    5.10
 -10  -1   0   51.49    5.70
 -10  -1   0   64.49    9.70
 -10  -1   0   51.29    7.60
 -10  -1   0   63.39    9.90
  10   1   0   56.99    7.00
  10   1   0   52.99    7.50
  10   1   0   63.99    7.60
  10   1   0   45.30    7.80
  10   1   0   63.99    7.60
 -11  -1   0   42.70    9.70
 -11  -1   0   52.69    6.20
 -11  -1   0   51.99    8.30
 -11  -1   0   36.50    8.40
 -11  -1   0   50.29    4.40
  11   1   0   56.29    9.10
  11   1   0   58.59    8.00
  11   1   0   45.60    7.40
  11   1   0   52.69    7.80
  11   1   0   55.09    6.80
 -12  -1   0   24.50    9.50
 -12  -1   0   30.20    5.50
 -12  -1   0   23.50    7.10
 -12  -1   0   25.80    8.90
  12   1   0   35.30    6.10
  12   1   0   34.10    6.90
  12   1   0   33.00    8.30
  12   1   0   34.30    7.00
  12   1   0   17.40    6.30
 -13  -1   0   39.40   10.30
 -13  -1   0   30.90   10.40
 -13  -1   0   39.70    9.20
  13   1   0   39.30    7.30
  13   1   0   43.80    7.30
  13   1   0   41.30    8.80
  13   1   0   46.20    8.10
  13   1   0   55.09    8.20
 -14  -1   0   36.70    6.00
 -14  -1   0   37.00    8.10
  14   1   0   29.60    6.50
  14   1   0   51.19    8.00
  14   1   0   34.70   11.50
  14   1   0   19.50    6.50
 -15  -1   0  -10.60    7.50
 -15  -1   0   -1.30    8.70
  15   1   0   -7.60    6.20
  15   1   0    2.30    6.00
  15   1   0    1.00    5.20
  15   1   0   -7.40    4.80
  15   1   0    4.50    6.00
 -16  -1   0   20.00   11.00
 -16  -1   0   37.30   11.00
  16   1   0   34.60    7.40
  16   1   0   10.00    5.80
  16   1   0   32.80    9.20
  17  -2   0    7.00    7.20
  17  -2   0    9.40    6.40
  17  -2   0   -0.20    6.00
  17  -2   0    1.50    5.80
 -17   2   0  -12.80    7.10
  16  -2   0   35.40    7.10
  16  -2   0   30.40    6.30
  16  -2   0   37.80    8.80
  16  -2   0   33.20    7.50
 -16   2   0   30.70    8.90
  15  -2   0   11.20    6.90
  15  -2   0   15.00    6.00
  15  -2   0   18.30    6.20
  15  -2   0    8.90    6.30
 -15   2   0   16.90    4.70
 -15   2   0   -0.10    7.20
 -15   2   0   11.40    6.10
  14  -2   0   -8.40    4.50
  14  -2   0   10.10    6.80
  14  -2   0  -10.90    6.20
  14  -2   0    3.90    5.70
  14  -2   0    3.70    6.40
 -14   2   0   16.30    7.80
 -14   2   0   -1.90    3.40
 -14   2   0   10.50    5.70
  13  -2   0    1.80    4.80
  13  -2   0    8.20    6.60
  13  -2   0   -3.70    5.10
  13  -2   0    6.50    5.30
 -13   2   0    6.80    7.20
 -13   2   0   -2.00    4.70
 -13   2   0    0.20    3.30
  12  -2   0  219.18   12.10
  12  -2   0  221.78   14.70
  12  -2   0  196.48   13.20
  12  -2   0  227.18   13.90
  12  -2   0  184.28   13.10
  12  -2   0  178.48   14.50
 -12   2   0  191.58   16.20
 -12   2   0  201.28   15.40
 -12   2   0  210.18   13.60
 -12   2   0  201.58    9.70
  11  -2   0  170.68   12.00
  11  -2   0  188.48   12.50
  11  -2   0  193.08   14.50
  11  -2   0  172.28   12.10
  11  -2   0  177.68   10.10
  11  -2   0  162.48   13.20
 -11   2   0  168.58    8.70
 -11   2   0  179.78   12.40
 -11   2   0  208.48   18.10
 -11   2   0  187.58   14.00
  10  -2   0  138.99   10.70
  10  -2   0  145.89   12.50
  10  -2   0  149.99    9.30
  10  -2   0  133.69   10.30
  10  -2   0  151.78   10.80
  10  -2   0  125.99   11.60
 -10   2   0  142.89   15.30
 -10   2   0  146.39    7.70
 -10   2   0  164.48   17.40
 -10   2   0  136.99   10.90
   9  -2   0    8.70    3.30
   9  -2   0   13.40    5.50
   9  -2   0   18.20    4.80
   9  -2   0   16.00    4.90
   9  -2   0   18.10    6.20
   9  -2   0   10.20    4.40
  -9   2   0   20.80    7.60
  -9   2   0    7.70    5.50
  -9   2   0   21.20    4.50
  -9   2   0    5.80    5.10
   8  -2   0   -0.40    4.10
   8  -2   0    5.30    4.20
   8  -2   0   -4.30    4.20
   8  -2   0   -0.50    3.00
   8  -2   0    0.80    3.40
   8  -2   0    0.20    5.10
  -8   2   0    0.80    6.00
  -8   2   0    8.20    5.10
  -8   2   0    4.80    2.60
  -8   2   0    0.50    3.10
   7  -2   0   65.69    6.80
   7  -2   0   64.49    7.40
   7  -2   0   61.29    5.90
   7  -2   0   86.09    8.30
   7  -2   0   79.59    6.90
   7  -2   0   68.89    8.30
  -7   2   0   71.19    6.20
  -7   2   0   60.39    4.80
  -7   2   0   68.89    7.60
   6  -2   0   17.60    6.30
   6  -2   0   10.30    5.70
   6  -2   0    9.00    4.00
   6  -2   0    9.20    4.30
   6  -2   0   11.90    3.10
   6  -2   0   16.90    4.10
  -6   2   0   10.40    2.70
  -6   2   0   16.90    3.60
  -6   2   0   16.40    5.10
  -6   2   0   24.40    7.00
   5  -2   0  110.99    7.50
   5  -2   0  122.59    7.10
   5  -2   0  124.09    6.80
   5  -2   0  126.99    5.80
   5  -2   0  114.49    8.90
   5  -2   0  124.19    9.40
  -5   2   0  107.19    5.70
  -5   2   0  119.69    7.80
  -5   2   0  126.09    8.80
  -5   2   0  120.99    5.00
   4  -2   0   55.39    3.60
   4  -2   0   52.69    2.10
   4  -2   0   55.89    4.10
   4  -2   0   48.30    5.20
   4  -2   0   57.69    6.40
   4  -2   0   49.99    4.40
  -4   2   0   53.49    3.20
  -4   2   0   53.39    3.50
  -4   2   0   57.09    5.30
   3  -2   0   60.49    3.10
   3  -2   0   61.69    4.10
   3  -2   0   57.09    4.80
   3  -2   0   60.89    3.30
   3  -2   0   58.89    5.80
   3  -2   0   56.59    2.90
  -3   2   0   57.99    4.50
  -3   2   0   55.99    3.20
  -3   2   0   56.49    4.70
  -3   2   0   56.69    3.10
   2  -2   0  428.26   11.20
   2  -2   0  492.75   12.10
   2  -2   0  462.45   10.20
   2  -2   0  456.85   10.70
  -2   2   0  454.65   10.10
  -2   2   0  473.45   11.70
  -2   2   0  465.05   10.70
  -2   2   0  496.45   11.80
   1  -2   0   29.30    2.20
   1  -2   0   31.00    2.60
   1  -2   0   29.30    1.90
  -1   2   0   31.00    2.20
  -1   2   0   33.10    2.80
  -1   2   0   30.80    2.10
   0  -2   0 1120.99   23.60
  -1  -2   0  749.33   17.00
  -1  -2   0  782.12   17.30
  -1  -2   0  826.92   18.70
   1   2   0  757.02   16.90
   1   2   0  766.22   17.00
   1   2   0  794.42   17.40
   1   2   0  757.02   17.00
  -2  -2   0    0.90    1.60
  -2  -2   0    0.00    2.60
  -2  -2   0    5.30    2.40
  -2  -2   0   -0.40    2.00
  -2  -2   0    0.80    2.00
   2   2   0    2.40    2.20
   2   2   0    0.90    1.60
   2   2   0    3.50    2.10
   2   2   0    2.60    1.70
  -3  -2   0  720.53   18.40
  -3  -2   0  734.63   17.60
  -3  -2   0  781.72   17.60
  -3  -2   0  720.13   18.60
  -3  -2   0  752.92   18.60
  -3  -2   0  734.13   17.30
   3   2   0  770.12   17.80
   3   2   0  742.13   18.60
   3   2   0  722.43   17.80
   3   2   0  744.03   17.40
  -4  -2   0 1071.69   26.60
  -4  -2   0 1151.78   26.10
  -4  -2   0 1114.79   25.90
  -4  -2   0 1105.89   27.10
  -4  -2   0 1107.29   25.00
  -4  -2   0 1067.59   26.00
   4   2   0 1097.99   26.00
   4   2   0 1137.89   25.00
   4   2   0 1090.89   25.70
   4   2   0 1108.79   26.90
   4   2   0 1138.19   25.20
  -5  -2   0 2343.37   51.39
  -5  -2   0 2350.16   51.59
  -5  -2   0 2363.56   51.99
  -5  -2   0 2330.77   49.70
  -5  -2   0 2334.37   50.89
  -5  -2   0 2319.27   52.49
   5   2   0 2338.37   51.19
   5   2   0 2327.27   52.29
   5   2   0 2344.27   49.99
   5   2   0 2362.26   50.09
  -6  -2   0  253.57   10.70
  -6  -2   0  252.97   12.30
  -6  -2   0  253.77   11.60
  -6  -2   0  255.67    9.20
  -6  -2   0  254.67   13.00
  -6  -2   0  259.67   11.90
   6   2   0  263.67   12.50
   6   2   0  276.97   10.80
   6   2   0  245.68   10.40
   6   2   0  254.17   10.00
   6   2   0  244.08   10.00
  -7  -2   0    0.10    2.90
  -7  -2   0   -2.00    3.60
  -7  -2   0    0.40    4.50
  -7  -2   0    1.40    4.30
  -7  -2   0    3.50    3.70
   7   2   0   -4.20    2.90
   7   2   0    2.50    3.80
   7   2   0   -1.70    4.10
   7   2   0    1.20    2.80
   7   2   0    7.20    3.40
  -8  -2   0   70.59    8.70
  -8  -2   0   61.39    7.70
  -8  -2   0   54.39    6.30
  -8  -2   0   76.99    9.20
  -8  -2   0   70.19    8.80
   8   2   0   67.39    7.90
   8   2   0   65.19    6.30
   8   2   0   73.19    7.20
   8   2   0   72.19    6.10
   8   2   0   63.09    5.90
  -9  -2   0  535.15   19.70
  -9  -2   0  568.54   21.90
  -9  -2   0  550.64   16.80
  -9  -2   0  507.15   21.40
  -9  -2   0  550.54   16.50
  -9  -2   0  567.14   21.30
   9   2   0  554.64   20.70
   9   2   0  507.55   17.60
   9   2   0  546.25   17.50
   9   2   0  526.35   18.30
   9   2   0  537.75   18.20
 -10  -2   0  679.63   20.40
 -10  -2   0  701.93   24.20
 -10  -2   0  715.33   26.80
 -10  -2   0  692.33   26.40
 -10  -2   0  711.63   26.10
 -10  -2   0  703.53   19.80
  10   2   0  677.53   22.00
  10   2   0  695.33   22.70
  10   2   0  682.83   21.80
  10   2   0  698.23   25.00
  10   2   0  660.23   21.60
 -11  -2   0   65.09    7.10
 -11  -2   0   72.89    6.30
 -11  -2   0   67.59   11.10
 -11  -2   0   70.69   10.90
 -11  -2   0   76.69    9.50
  11   2   0   61.29    8.00
  11   2   0   78.19    8.30
  11   2   0   59.29    7.50
  11   2   0   64.59    9.60
  11   2   0   78.19    8.40
 -12  -2   0   57.89    7.00
 -12  -2   0   54.59    8.90
 -12  -2   0   70.29    6.40
 -12  -2   0   71.19   13.40
 -12  -2   0   70.19   11.50
  12   2   0   61.79    7.70
  12   2   0   68.69   10.20
  12   2   0   64.89    7.90
  12   2   0   69.49    8.30
 -13  -2   0   46.00   10.70
 -13  -2   0   50.99    9.20
 -13  -2   0   45.90    4.60
 -13  -2   0   57.89   11.20
 -13  -2   0   48.90    6.70
  13   2   0   45.60    9.20
  13   2   0   44.70    7.30
  13   2   0   48.60    8.50
  13   2   0   54.39    7.60
  13   2   0   55.69   12.60
 -14  -2   0   80.09    9.70
 -14  -2   0   30.20    9.60
 -14  -2   0   41.50   11.00
 -14  -2   0   49.40   13.20
  14   2   0   43.60    8.60
  14   2   0   62.69   10.00
  14   2   0   47.10    7.40
  14   2   0   47.10    8.00
 -15  -2   0   95.19   14.10
 -15  -2   0   79.79   15.20
  15   2   0   81.09   12.70
  15   2   0   79.79    9.50
  15   2   0  107.49    9.90
  15   2   0  107.29   11.80
 -16  -2   0    7.20    7.50
 -16  -2   0    4.80    9.80
  16   2   0    0.70    5.10
  16   2   0    1.70    6.90
  16   2   0   18.90    8.40
  16   2   0   15.30    6.40
  17  -3   0   26.10    9.00
  17  -3   0   19.80    6.80
  17  -3   0   20.30    7.10
  17  -3   0   34.90    7.40
 -17   3   0   21.40    8.30
  16  -3   0    0.30    5.80
  16  -3   0    4.60    5.30
  16  -3   0   -1.60    5.50
  16  -3   0   -0.20    4.80
 -16   3   0    0.20    7.00
 -16   3   0   12.90    8.60
  15  -3   0    8.30    5.30
  15  -3   0   11.30    5.70
  15  -3   0    5.90    6.20
  15  -3   0   10.10    5.50
 -15   3   0   -7.00    7.50
 -15   3   0    6.80    6.40
 -15   3   0    4.10    4.30
  14  -3   0   27.80    6.80
  14  -3   0   35.00    7.00
  14  -3   0   34.40    8.60
  14  -3   0   28.50    7.30
  14  -3   0   36.80    8.50
  14  -3   0   30.90    8.60
 -14   3   0   31.00    5.60
 -14   3   0   31.90    6.90
 -14   3   0   35.70    8.90
  13  -3   0   39.00    8.20
  13  -3   0   26.40    6.90
  13  -3   0   25.20    5.90
 -13   3   0   34.80    6.50
 -13   3   0   23.40    8.50
 -13   3   0   23.80    4.40
  12  -3   0   72.09    7.90
  12  -3   0   61.09    9.70
  12  -3   0   72.39    9.80
  12  -3   0   58.99   10.30
  12  -3   0   64.09    8.10
  12  -3   0   65.29    8.70
 -12   3   0   74.59    8.80
 -12   3   0   63.09    6.30
 -12   3   0   76.89   10.00
  11  -3   0   46.60    7.10
  11  -3   0   49.99    7.40
  11  -3   0   58.29    8.30
  11  -3   0   51.19    7.90
  11  -3   0   51.09    6.50
  11  -3   0   56.29    8.30
 -11   3   0   46.80    5.10
 -11   3   0   56.69    9.00
 -11   3   0   48.90    7.30
  10  -3   0  109.59    8.40
  10  -3   0  103.89   11.40
  10  -3   0  115.79   10.20
  10  -3   0  113.99   11.60
  10  -3   0  109.59   10.40
  10  -3   0  120.59    9.80
 -10   3   0  111.79    6.70
 -10   3   0  117.29    9.40
 -10   3   0  116.29   11.20
   9  -3   0  139.39    8.30
   9  -3   0  147.39   10.30
   9  -3   0  130.29    9.80
   9  -3   0  142.89   12.70
   9  -3   0  143.09    9.50
  -9   3   0  140.59    9.10
  -9   3   0  124.09    8.00
  -9   3   0  139.59   10.90
   8  -3   0  348.87   13.40
   8  -3   0  354.76   13.40
   8  -3   0  342.37   14.40
   8  -3   0  359.16   17.10
   8  -3   0  357.86   16.10
   8  -3   0  358.36   12.20
  -8   3   0  346.87   12.80
  -8   3   0  329.87   14.50
  -8   3   0  347.87   10.90
   7  -3   0    5.50    3.30
   7  -3   0    8.60    5.70
   7  -3   0   11.60    4.70
   7  -3   0    8.70    4.10
   7  -3   0   15.80    3.60
   7  -3   0   10.00    4.60
  -7   3   0    8.20    4.80
  -7   3   0   13.90    2.80
  -7   3   0   11.50    3.70
   6  -3   0   93.59    7.10
   6  -3   0   81.29    8.40
   6  -3   0   89.89    6.80
   6  -3   0   77.49    5.90
   6  -3   0  102.49    8.70
   6  -3   0   87.79    9.30
  -6   3   0   94.69    6.40
  -6   3   0   92.39    5.60
  -6   3   0   82.79    8.20
   5  -3   0   80.09    8.10
   5  -3   0   77.59    4.10
   5  -3   0   91.09    5.60
   5  -3   0   90.89    9.80
   5  -3   0   71.99    5.50
   5  -3   0   81.09    5.20
  -5   3   0   92.59    7.40
  -5   3   0   80.59    7.30
  -5   3   0   80.99    5.20
  -5   3   0   81.19    4.70
   4  -3   0   11.20    2.30
   4  -3   0   15.70    2.50
   4  -3   0   10.80    3.50
   4  -3   0   14.60    3.80
   4  -3   0   13.80    2.10
   4  -3   0   10.70    2.90
  -4   3   0   13.10    2.20
  -4   3   0   17.50    2.30
  -4   3   0   11.10    3.50
  -4   3   0   14.30    3.40
   3  -3   0  191.28    7.60
   3  -3   0  181.38    5.10
   3  -3   0  190.38    5.90
   3  -3   0  186.28    6.60
  -3   3   0  183.18    6.90
  -3   3   0  178.28    5.80
  -3   3   0  192.38    7.10
  -3   3   0  176.58    5.00
   2  -3   0 3242.28  107.99
  -2   3   0 3371.46  110.69
   1  -3   0 5260.37  151.68
   0  -3   0 1833.12   39.10
   0  -3   0 1710.93   37.10
  -1  -3   0   45.10    3.90
  -1  -3   0   39.90    3.40
  -1  -3   0   40.20    3.30
  -1  -3   0   39.60    4.40
  -1  -3   0   38.20    3.30
   1   3   0   44.50    4.00
   1   3   0   38.70    3.00
   1   3   0   38.70    3.20
   1   3   0   36.60    3.10
  -2  -3   0 1349.77   30.20
  -2  -3   0 1344.17   30.00
  -2  -3   0 1334.97   29.50
  -2  -3   0 1342.27   31.60
  -2  -3   0 1324.37   29.50
   2   3   0 1463.05   30.50
   2   3   0 1314.17   29.20
   2   3   0 1363.46   29.60
   2   3   0 1383.96   29.50
  -3  -3   0 1316.57   30.10
  -3  -3   0 1251.77   28.80
  -3  -3   0 1306.07   29.40
  -3  -3   0 1358.56   31.10
  -3  -3   0 1303.47   30.00
   3   3   0 1306.07   28.90
   3   3   0 1288.87   28.90
   3   3   0 1280.77   29.20
  -4  -3   0  233.48    8.20
  -4  -3   0  241.38    8.50
  -4  -3   0  242.88    9.90
  -4  -3   0  237.88    9.70
  -4  -3   0  250.77    9.00
  -4  -3   0  224.28   10.10
   4   3   0  230.68    8.70
   4   3   0  233.68    8.90
   4   3   0  240.18    8.40
   4   3   0  244.78   10.20
  -5  -3   0   35.30    5.20
  -5  -3   0   31.30    4.90
  -5  -3   0   28.60    3.70
  -5  -3   0   19.90    4.80
   5   3   0   27.30    5.30
   5   3   0   27.70    3.90
   5   3   0   31.00    4.40
   5   3   0   29.00    4.70
  -6  -3   0 1727.13   42.10
  -6  -3   0 1816.22   41.70
  -6  -3   0 1784.32   41.70
  -6  -3   0 1745.13   41.00
  -6  -3   0 1753.22   43.00
  -6  -3   0 1765.22   39.60
   6   3   0 1770.92   40.80
   6   3   0 1749.72   40.70
  -7  -3   0  327.97   12.90
  -7  -3   0  347.07   14.30
  -7  -3   0  340.47   11.70
  -7  -3   0  332.67   15.60
  -7  -3   0  371.06   15.20
  -7  -3   0  344.47   14.10
   7   3   0  345.47   12.10
   7   3   0  329.37   13.00
   7   3   0  342.27   13.10
   7   3   0  351.36   15.00
  -8  -3   0 1272.37   35.80
  -8  -3   0 1266.57   35.00
  -8  -3   0 1319.17   34.40
  -8  -3   0 1246.88   32.00
  -8  -3   0 1243.68   34.20
  -8  -3   0 1267.07   31.20
   8   3   0 1269.37   32.70
   8   3   0 1284.57   31.80
   8   3   0 1281.57   35.20
   8   3   0 1231.78   32.50
   8   3   0 1303.67   31.30
  -9  -3   0  235.18   15.60
  -9  -3   0  235.38   13.30
  -9  -3   0  252.27   14.90
  -9  -3   0  238.78   14.20
  -9  -3   0  235.78   10.50
  -9  -3   0  232.48   11.10
   9   3   0  222.88   11.60
   9   3   0  237.18   11.70
   9   3   0  205.58   12.00
   9   3   0  221.78   11.60
   9   3   0  238.98   14.30
 -10  -3   0    4.00    6.70
 -10  -3   0    3.20    4.60
 -10  -3   0    8.40    6.70
 -10  -3   0    3.80    4.50
 -10  -3   0    0.50    5.60
 -10  -3   0   -3.80    5.80
  10   3   0    3.00    4.30
  10   3   0    2.50    6.20
  10   3   0    9.40    5.90
  10   3   0    6.20    5.20
  10   3   0    2.00    4.20
 -11  -3   0   47.10    9.20
 -11  -3   0   66.79   10.70
 -11  -3   0   55.39    7.00
 -11  -3   0   54.29   10.00
 -11  -3   0   35.00    7.90
 -11  -3   0   49.99    6.60
  11   3   0   60.69    7.60
  11   3   0   42.30    7.60
  11   3   0   41.60    9.00
  11   3   0   54.49    7.30
 -12  -3   0   55.49    6.60
 -12  -3   0   84.59   10.50
 -12  -3   0   59.29    6.80
 -12  -3   0   60.39   10.20
 -12  -3   0   68.39   10.90
  12   3   0   53.79    7.20
  12   3   0   67.39    9.10
  12   3   0   51.29    9.40
 -13  -3   0   67.69    7.70
 -13  -3   0   64.09   10.70
 -13  -3   0   73.09   11.50
 -13  -3   0   67.69   11.70
 -13  -3   0   81.69    7.50
  13   3   0   81.09    8.80
  13   3   0   53.59    8.90
  13   3   0   95.69   14.40
 -14  -3   0   27.30    9.80
 -14  -3   0   24.70   10.40
 -14  -3   0   35.90    4.50
  14   3   0   21.20    8.20
  14   3   0   25.20    6.40
  14   3   0   20.00    6.70
 -15  -3   0   37.40   10.90
 -15  -3   0   18.70   10.20
 -15  -3   0   19.70    2.80
  15   3   0   11.80    6.80
  15   3   0   26.20    9.20
  15   3   0   18.50    5.80
 -16  -3   0   88.59   15.20
 -16  -3   0   71.99   13.40
  16   3   0   77.79   13.40
  16   3   0   71.99    9.80
  16  -4   0   23.40    6.20
  16  -4   0   13.20    5.90
  16  -4   0   16.80    5.70
 -16   4   0   15.90    8.10
 -16   4   0   29.80    7.50
  15  -4   0   15.10    6.00
  15  -4   0    8.00    5.70
  15  -4   0   13.60    5.70
  15  -4   0   22.40    6.60
 -15   4   0    9.50    7.50
 -15   4   0   21.20    4.50
 -15   4   0   24.70    7.50
  14  -4   0   -4.90    5.20
  14  -4   0   -2.10    7.00
  14  -4   0    1.00    5.10
  14  -4   0    4.20    5.60
  14  -4   0   -3.80    7.00
 -14   4   0   -7.40    5.60
 -14   4   0    0.20    4.70
 -14   4   0   -4.20    5.50
  13  -4   0    9.90    5.70
  13  -4   0    8.10    7.60
  13  -4   0    7.00    5.30
  13  -4   0    2.50    6.60
  13  -4   0   15.60    5.30
 -13   4   0   28.50    7.30
 -13   4   0    7.20    3.40
 -13   4   0    6.50    4.30
  12  -4   0  186.48   13.50
  12  -4   0  201.58   12.60
  12  -4   0  184.98   11.10
  12  -4   0  177.18   16.20
  12  -4   0  165.88   11.50
  12  -4   0  186.78   15.30
 -12   4   0  173.38    8.90
 -12   4   0  177.48   10.90
 -12   4   0  240.08   14.50
  11  -4   0  153.28   12.10
  11  -4   0  151.28   10.80
  11  -4   0  139.89   13.80
  11  -4   0  158.78   10.70
  11  -4   0  171.58   10.20
  11  -4   0  152.38   15.10
 -11   4   0  156.48   12.20
 -11   4   0  143.99    8.30
 -11   4   0  149.79   16.40
  10  -4   0   17.90    4.70
  10  -4   0   27.60    8.30
  10  -4   0   22.80    7.40
  10  -4   0   21.80    5.70
  10  -4   0   38.40    5.90
  10  -4   0   26.00    6.60
 -10   4   0   17.40    6.10
 -10   4   0   25.60    4.10
 -10   4   0   17.80    5.00
   9  -4   0    4.40    4.20
   9  -4   0    6.50    6.20
   9  -4   0   12.50    3.50
   9  -4   0    7.60    5.10
   9  -4   0   -0.30    6.30
   9  -4   0    6.70    3.60
  -9   4   0   13.20    3.70
  -9   4   0   12.80    5.80
   8  -4   0   82.69    6.40
   8  -4   0   83.39    6.40
   8  -4   0   84.29   10.00
   8  -4   0   90.89    8.70
   8  -4   0   88.69    6.70
   8  -4   0   96.79   10.70
  -8   4   0   88.79    5.90
  -8   4   0   85.59    5.40
  -8   4   0   78.99    8.10
   7  -4   0  461.15   14.20
   7  -4   0  441.16   19.30
   7  -4   0  473.45   16.70
   7  -4   0  443.66   10.10
   7  -4   0  460.35   14.70
   7  -4   0  472.15   19.00
  -7   4   0  444.16   13.40
  -7   4   0  469.75   15.70
  -7   4   0  448.06   12.80
   6  -4   0  624.64   15.00
   6  -4   0  620.34   19.80
   6  -4   0  631.34   16.50
   6  -4   0  626.34   16.50
   6  -4   0  606.14   22.40
   6  -4   0  637.44   17.80
  -6   4   0  596.44   18.10
  -6   4   0  640.04   18.50
  -6   4   0  633.74   16.20
  -6   4   0  615.94   15.90
   5  -4   0  888.21   27.40
   5  -4   0  919.31   20.90
   5  -4   0  936.91   21.40
   5  -4   0  897.41   21.10
   5  -4   0  854.11   24.10
  -5   4   0  918.51   23.60
  -5   4   0  918.81   23.00
  -5   4   0  868.41   20.40
  -5   4   0  892.61   21.00
   4  -4   0 1136.69   26.50
   4  -4   0 1086.69   30.80
   4  -4   0 1158.68   24.50
   4  -4   0 1175.78   26.70
   4  -4   0 1127.99   25.40
  -4   4   0 1091.09   25.40
  -4   4   0 1189.88   24.40
  -4   4   0 1176.78   26.90
  -4   4   0 1165.38   27.30
   3  -4   0  222.58    8.60
   3  -4   0  229.18    7.20
   3  -4   0  234.78    7.90
   3  -4   0  245.08   10.90
  -3   4   0  234.38    7.30
  -3   4   0  246.08    8.30
  -3   4   0  237.98    8.90
  -3   4   0  245.98    5.30
   2  -4   0  759.62   16.80
   2  -4   0  714.93   18.20
   2  -4   0  705.03   18.80
  -2   4   0  741.73   17.60
  -2   4   0  724.23   17.30
  -2   4   0  737.53   16.90
   1  -4   0 1704.83   37.50
   1  -4   0 1617.94   34.70
   1  -4   0 1603.44   33.00
   1  -4   0 1634.94   35.70
  -1   4   0 1653.93   35.10
  -1   4   0 1596.34   34.80
  -1   4   0 1678.83   33.20
   0  -4   0  356.16   12.10
   0  -4   0  348.27    9.30
   0  -4   0  327.97    8.80
   0  -4   0  332.17    9.30
   0  -4   0  334.17    9.90
   0   4   0  360.66    9.50
   0   4   0  335.87    9.20
   0   4   0  365.36    9.10
   0   4   0  342.77    9.60
  -1  -4   0  609.64   14.90
  -1  -4   0  612.44   17.70
  -1  -4   0  591.04   15.30
   1   4   0  602.14   14.90
   1   4   0  596.54   15.00
   1   4   0  616.24   15.00
   1   4   0  593.54   14.50
  -2  -4   0    2.70    2.50
  -2  -4   0    3.70    2.10
  -2  -4   0    7.30    3.60
  -2  -4   0    1.10    2.30
  -2  -4   0    3.60    2.10
   2   4   0    2.30    1.80
   2   4   0    3.30    2.00
   2   4   0    3.70    2.50
   2   4   0    0.40    1.80
  -3  -4   0  104.29    6.20
  -3  -4   0   96.69    8.20
  -3  -4   0   90.79    6.80
  -3  -4   0  100.19    5.60
  -3  -4   0  102.39    6.20
   3   4   0  102.89    5.60
   3   4   0  107.39    5.60
   3   4   0   98.59    6.60
   3   4   0  108.19    5.60
  -4  -4   0  324.47   12.60
  -4  -4   0  366.16   12.60
  -4  -4   0  352.36   12.80
  -4  -4   0  356.26   11.50
  -4  -4   0  418.36   15.10
  -4  -4   0  364.26   11.00
   4   4   0  355.96   11.70
   4   4   0  355.16   11.40
  -5  -4   0  211.28    9.60
  -5  -4   0  205.38   10.60
  -5  -4   0  190.98   11.20
  -5  -4   0  191.98   10.30
  -5  -4   0  194.58    8.50
  -5  -4   0  195.28    8.80
   5   4   0  200.78    9.20
   5   4   0  189.58    8.80
   5   4   0  204.68   11.10
  -6  -4   0  365.16   14.60
  -6  -4   0  365.16   14.40
  -6  -4   0  361.06   12.20
  -6  -4   0  350.96   13.80
  -6  -4   0  373.06   13.80
  -6  -4   0  368.36   15.00
   6   4   0  353.16   13.00
   6   4   0  346.17   12.70
   6   4   0  344.67   13.00
   6   4   0  374.56   15.20
  -7  -4   0   -1.80    4.70
  -7  -4   0   -4.70    3.60
  -7  -4   0    5.10    4.40
  -7  -4   0    3.60    4.00
  -7  -4   0    3.90    4.10
   7   4   0    6.10    4.70
   7   4   0   -1.50    2.80
   7   4   0    1.20    3.10
   7   4   0   -1.40    4.40
  -8  -4   0  663.13   24.30
  -8  -4   0  618.94   21.90
  -8  -4   0  642.34   21.90
  -8  -4   0  688.63   22.00
  -8  -4   0  637.84   19.10
  -8  -4   0  660.73   21.90
   8   4   0  643.64   22.90
   8   4   0  652.73   20.60
   8   4   0  661.03   20.50
   8   4   0  635.04   19.60
  -9  -4   0  510.65   20.40
  -9  -4   0  555.34   20.90
  -9  -4   0  530.15   17.50
  -9  -4   0  549.85   19.20
  -9  -4   0  578.14   21.60
   9   4   0  525.45   18.90
   9   4   0  553.14   21.90
   9   4   0  525.85   18.10
   9   4   0  533.15   19.10
 -10  -4   0  634.84   25.60
 -10  -4   0  628.34   20.50
 -10  -4   0  636.74   24.80
 -10  -4   0  630.14   24.00
 -10  -4   0  615.14   21.60
 -10  -4   0  632.64   23.80
  10   4   0  612.74   21.60
  10   4   0  634.54   21.40
  10   4   0  644.84   21.30
  10   4   0  611.04   24.40
 -11  -4   0   -0.60    3.70
 -11  -4   0    2.70    6.80
 -11  -4   0    8.80    7.30
 -11  -4   0    3.20    5.40
 -11  -4   0   -0.60    5.90
 -11  -4   0   23.20    8.80
  11   4   0    4.10    5.50
  11   4   0    0.30    6.30
  11   4   0    6.10    4.90
  11   4   0   -5.40    4.90
 -12  -4   0   -7.80    6.80
 -12  -4   0    2.40    7.40
 -12  -4   0    4.20    4.20
 -12  -4   0    1.40    6.10
 -12  -4   0    4.80    8.40
 -12  -4   0   -0.10    5.00
  12   4   0    5.90    4.90
  12   4   0    5.30    8.50
  12   4   0    0.30    5.30
  12   4   0    2.60    6.80
 -13  -4   0    2.50    6.60
 -13  -4   0    1.80    5.10
 -13  -4   0    8.20    4.70
 -13  -4   0   -1.30    8.30
 -13  -4   0   -9.40    7.00
  13   4   0   13.80    6.50
  13   4   0    2.10    4.80
  13   4   0    7.40    7.30
  13   4   0    9.10    5.20
 -14  -4   0   55.09   12.10
 -14  -4   0   53.89   11.40
 -14  -4   0   46.10    6.60
  14   4   0   37.60    7.50
  14   4   0   44.70   10.20
 -15  -4   0   24.40    4.80
 -15  -4   0   27.10   10.00
 -15  -4   0   38.00   11.70
  15   4   0   20.20    8.90
  15   4   0   33.70    8.20
 -16  -4   0   -7.30    9.00
 -16  -4   0    6.80    9.70
 -16  -4   0    0.20    2.70
  16   4   0   10.80    9.90
  16   4   0   -6.90    6.10
  16  -5   0   17.20    6.60
  16  -5   0   -3.30    5.10
  16  -5   0   -5.00    4.90
 -16   5   0    8.90    5.20
 -16   5   0   11.70    6.70
  15  -5   0   -6.80    4.50
  15  -5   0   -5.00    4.70
  15  -5   0   -2.30    5.00
 -15   5   0   -6.10    5.60
 -15   5   0    5.10    6.00
 -15   5   0    2.50    3.70
  14  -5   0  103.99   11.40
  14  -5   0   85.29    9.70
  14  -5   0   89.39    9.50
 -14   5   0   72.19   10.00
 -14   5   0   82.99    9.60
  13  -5   0    4.00    6.10
  13  -5   0   10.10    4.90
  13  -5   0   -0.60    7.40
  13  -5   0   10.00    7.60
  13  -5   0    3.70    4.60
 -13   5   0    3.70    5.10
 -13   5   0    1.90    3.00
 -13   5   0    5.50    5.70
  12  -5   0   54.29    8.70
  12  -5   0   59.99   11.20
  12  -5   0   54.49    6.90
  12  -5   0   52.99    7.40
  12  -5   0   53.19   10.10
  12  -5   0   78.59    8.60
 -12   5   0   63.79    7.70
 -12   5   0   53.49    8.10
  11  -5   0   79.69    8.00
  11  -5   0   85.59    9.20
  11  -5   0   74.29    9.20
  11  -5   0   83.29    9.40
  11  -5   0   92.89   12.80
  11  -5   0   77.49   11.00
 -11   5   0   76.09    8.10
 -11   5   0   84.29    9.20
 -11   5   0   76.59    6.20
  10  -5   0  142.99   11.50
  10  -5   0  130.69    9.70
  10  -5   0  134.59    8.70
  10  -5   0  142.49   14.90
  10  -5   0  151.58   14.20
  10  -5   0  122.59   11.40
 -10   5   0  132.09   10.50
 -10   5   0  144.69    8.80
 -10   5   0  127.59    7.20
   9  -5   0  259.77   10.70
   9  -5   0  237.38   10.90
   9  -5   0  253.87   13.40
   9  -5   0  242.18   11.30
   9  -5   0  211.68   15.50
   9  -5   0  222.98   16.40
  -9   5   0  243.78   12.20
  -9   5   0  230.78   10.00
  -9   5   0  243.68    9.30
   8  -5   0  180.08   13.80
   8  -5   0  186.18    8.60
   8  -5   0  187.58   11.60
   8  -5   0  164.78   13.80
   8  -5   0  190.98    8.70
  -8   5   0  188.48    7.80
  -8   5   0  194.18   10.90
  -8   5   0  180.08    8.00
   7  -5   0   38.20    8.10
   7  -5   0   44.70    4.50
   7  -5   0   45.40    4.70
   7  -5   0   40.80    4.30
   7  -5   0   38.90    6.40
  -7   5   0   61.69    6.50
  -7   5   0   49.20    5.70
  -7   5   0   40.10    4.30
   6  -5   0 1227.68   27.40
   6  -5   0 1213.98   31.80
   6  -5   0 1177.18   35.20
   6  -5   0 1228.58   28.30
   6  -5   0 1225.08   28.20
  -6   5   0 1212.78   28.00
  -6   5   0 1243.28   29.90
  -6   5   0 1222.48   26.90
  -6   5   0 1229.68   30.80
   5  -5   0   75.89    4.00
   5  -5   0   77.49    6.50
   5  -5   0   84.79    5.70
   5  -5   0   75.29    7.60
   5  -5   0   71.89    6.70
  -5   5   0   79.49    5.40
  -5   5   0   83.69    4.00
  -5   5   0   77.99    6.90
  -5   5   0   85.19    7.40
   4  -5   0 1308.97   31.60
   4  -5   0 1343.97   30.80
   4  -5   0 1366.56   29.70
   4  -5   0 1326.97   32.40
  -4   5   0 1337.97   29.80
  -4   5   0 1388.16   32.30
  -4   5   0 1319.77   30.80
   3  -5   0  357.36   12.80
   3  -5   0  385.76   10.40
   3  -5   0  374.66   12.70
   3  -5   0  372.96   11.20
  -3   5   0  366.26   10.70
  -3   5   0  373.96   11.50
   2  -5   0 1229.88   28.30
   2  -5   0 1160.18   29.40
   2  -5   0 1227.48   27.00
   2  -5   0 1194.58   26.40
  -2   5   0 1189.58   27.10
  -2   5   0 1171.98   26.40
  -2   5   0 1172.88   27.00
   1  -5   0  456.05   13.10
   1  -5   0  456.95   12.10
   1  -5   0  450.95   12.00
   1  -5   0  470.35   15.30
  -1   5   0  430.36   12.00
  -1   5   0  452.85   12.40
  -1   5   0  452.05   10.50
  -1   5   0  447.06   11.90
   0  -5   0   44.60    3.70
   0  -5   0   41.70    4.30
   0  -5   0   46.70    5.90
   0  -5   0   45.40    3.40
   0  -5   0   46.10    3.80
   0   5   0   43.70    3.60
   0   5   0   44.60    3.90
   0   5   0   44.20    4.00
   0   5   0   49.40    3.70
  -1  -5   0   89.89    4.90
  -1  -5   0  104.19    5.30
  -1  -5   0  102.79    5.50
  -1  -5   0   89.09    6.00
  -1  -5   0  113.09    8.60
   1   5   0  105.99    5.90
   1   5   0   94.29    5.40
   1   5   0   85.19    4.80
   1   5   0   96.39    5.10
  -2  -5   0  547.25   15.20
  -2  -5   0  560.74   15.00
  -2  -5   0  504.45   18.10
  -2  -5   0  527.35   15.10
  -2  -5   0  541.35   15.30
   2   5   0  556.14   14.90
   2   5   0  540.05   14.40
   2   5   0  542.95   14.70
   2   5   0  567.44   15.60
  -3  -5   0   11.30    3.70
  -3  -5   0    4.10    3.10
  -3  -5   0    2.20    3.20
  -3  -5   0   13.50    5.70
  -3  -5   0    1.50    3.40
   3   5   0    1.10    2.70
   3   5   0    3.30    2.90
   3   5   0   17.50    4.20
   3   5   0    3.50    2.80
  -4  -5   0    5.70    5.50
  -4  -5   0   -4.80    3.50
  -4  -5   0    2.40    3.60
  -4  -5   0   -1.20    3.00
  -4  -5   0   -3.10    4.80
   4   5   0    1.30    3.00
   4   5   0    2.20    4.20
   4   5   0    0.50    3.10
   4   5   0    2.20    3.70
  -5  -5   0  418.96   13.70
  -5  -5   0  434.56   13.20
  -5  -5   0  401.56   16.50
  -5  -5   0  417.26   15.40
  -5  -5   0  429.46   15.30
   5   5   0  399.66   19.20
   5   5   0  396.86   13.80
   5   5   0  409.06   13.70
   5   5   0  412.66   14.00
  -6  -5   0    9.50    4.60
  -6  -5   0   15.50    4.40
  -6  -5   0    9.80    5.10
  -6  -5   0    9.10    4.40
  -6  -5   0   13.00    3.70
   6   5   0   17.90    5.20
   6   5   0   10.20    3.40
   6   5   0    9.00    3.80
  -7  -5   0  382.16   19.60
  -7  -5   0  421.56   15.40
  -7  -5   0  370.26   16.10
  -7  -5   0  383.96   13.90
  -7  -5   0  380.16   15.80
  -7  -5   0  398.56   14.90
   7   5   0  403.66   14.10
   7   5   0  373.96   14.20
   7   5   0  422.46   17.10
  -8  -5   0  391.96   14.50
  -8  -5   0  370.66   15.90
  -8  -5   0  376.46   16.70
  -8  -5   0  412.26   17.90
  -8  -5   0  389.26   16.40
  -8  -5   0  377.96   18.60
   8   5   0  393.96   17.90
   8   5   0  383.76   15.10
   8   5   0  398.36   15.30
  -9  -5   0  172.18   12.60
  -9  -5   0  157.38   12.50
  -9  -5   0  151.28   12.00
  -9  -5   0  178.68   13.80
  -9  -5   0  155.08   11.60
  -9  -5   0  166.88   10.00
   9   5   0  166.58   11.00
   9   5   0  144.59   12.80
   9   5   0  163.48   10.20
 -10  -5   0   27.80    7.70
 -10  -5   0   13.40    7.00
 -10  -5   0   18.30    7.20
 -10  -5   0   14.30    8.20
 -10  -5   0   33.90    8.70
 -10  -5   0   34.80    6.60
  10   5   0   19.60    7.30
  10   5   0   37.90    6.40
  10   5   0   21.40    7.00
 -11  -5   0  373.06   21.80
 -11  -5   0  315.07   17.80
 -11  -5   0  335.77   15.00
 -11  -5   0  308.47   15.60
 -11  -5   0  353.76   19.40
 -11  -5   0  319.07   18.40
  11   5   0  330.57   15.20
  11   5   0  304.97   18.50
  11   5   0  330.87   16.20
 -12  -5   0  173.08   17.50
 -12  -5   0  124.29   13.40
 -12  -5   0  140.39   11.40
 -12  -5   0  150.38   11.40
 -12  -5   0  131.89   14.70
 -12  -5   0  171.98   15.20
  12   5   0  145.19   14.40
  12   5   0  168.78   12.70
  12   5   0  180.68   15.50
 -13  -5   0  118.29   14.70
 -13  -5   0  109.79   14.70
 -13  -5   0  126.89   11.10
 -13  -5   0  111.89   13.50
  13   5   0  124.59   12.20
  13   5   0  153.18   15.20
 -14  -5   0   70.39   12.50
 -14  -5   0   70.19    9.00
 -14  -5   0   76.49   14.20
  14   5   0   70.59    9.80
  14   5   0   75.79   12.10
 -15  -5   0    3.80    8.30
 -15  -5   0    4.50    5.50
 -15  -5   0   14.70    9.90
  15   5   0   13.50    6.90
  15   5   0   18.50    7.00
  15   5   0   18.40    9.20
 -16  -5   0   23.00   10.50
  16   5   0   18.60    8.80
  16  -6   0   11.90    6.00
  16  -6   0   23.70    7.20
  16  -6   0    0.50    6.10
 -16   6   0   14.80    6.60
 -16   6   0    5.00    6.20
  15  -6   0   33.40    7.80
  15  -6   0   17.10    6.90
  15  -6   0   17.40    5.80
 -15   6   0   31.20    6.90
 -15   6   0   26.90    6.80
 -15   6   0   27.40    4.50
  14  -6   0   -0.30    5.30
  14  -6   0    1.20    7.40
 -14   6   0    9.60    5.40
 -14   6   0   -4.50    4.80
  13  -6   0    3.00    6.80
  13  -6   0   19.90    5.90
  13  -6   0   -1.40    7.30
  13  -6   0   -1.10    7.30
  13  -6   0   11.70    4.90
 -13   6   0   11.70    3.40
 -13   6   0   15.60    5.70
 -13   6   0   15.80    5.10
  12  -6   0   23.00   11.90
  12  -6   0   27.10    5.50
  12  -6   0   12.90    6.60
  12  -6   0   23.80    6.00
 -12   6   0   32.50    6.70
 -12   6   0   32.40    5.80
 -12   6   0   25.40    4.50
  11  -6   0  139.69   15.40
  11  -6   0  149.09   10.10
  11  -6   0  154.58   10.30
  11  -6   0  129.99   12.30
  11  -6   0  155.38   15.80
 -11   6   0  142.29    9.00
 -11   6   0  135.39   11.50
 -11   6   0  154.98    8.00
  10  -6   0    0.70    5.30
  10  -6   0   -6.20    7.50
  10  -6   0    5.70    7.60
  10  -6   0   -0.50    4.70
  10  -6   0    3.10    4.60
 -10   6   0   -1.00    2.80
 -10   6   0    1.30    3.40
 -10   6   0    1.60    5.40
   9  -6   0    5.80    5.50
   9  -6   0    4.30    3.90
   9  -6   0    3.00    5.10
   9  -6   0   -2.30    6.60
   9  -6   0    5.40    3.60
  -9   6   0    2.40    2.80
  -9   6   0    1.80    4.20
  -9   6   0    3.60    3.30
   8  -6   0   96.39    5.60
   8  -6   0  100.59    6.50
   8  -6   0   98.29    6.70
   8  -6   0  105.49   11.70
   8  -6   0  102.39   10.10
  -8   6   0   87.19    9.60
  -8   6   0   92.79    5.50
  -8   6   0   95.89    6.00
  -8   6   0  107.39    8.70
   7  -6   0  536.85   15.40
   7  -6   0  538.75   14.10
   7  -6   0  512.25   18.70
   7  -6   0  547.95   15.30
   7  -6   0  510.85   22.50
   7  -6   0  556.04   17.00
  -7   6   0  522.75   16.40
  -7   6   0  522.25   13.60
  -7   6   0  508.15   14.70
  -7   6   0  520.55   18.20
   6  -6   0   89.99    6.00
   6  -6   0   90.49    4.50
   6  -6   0   72.89    6.70
   6  -6   0   89.19    9.20
   6  -6   0   90.99    7.60
  -6   6   0  100.39    7.10
  -6   6   0   85.69    7.80
  -6   6   0   81.09    3.90
  -6   6   0   81.09    5.60
   5  -6   0   48.40    4.90
   5  -6   0   47.00    5.40
   5  -6   0   43.00    4.70
   5  -6   0   43.60    6.30
  -5   6   0   50.29    5.30
  -5   6   0   49.70    6.30
  -5   6   0   47.80    4.70
   4  -6   0  466.65   13.00
   4  -6   0  488.45   16.70
   4  -6   0  438.26   15.90
   4  -6   0  466.25   14.10
  -4   6   0  475.55   15.90
  -4   6   0  447.76   13.10
  -4   6   0  469.45   14.10
   3  -6   0  381.46   11.90
   3  -6   0  368.76   11.10
   3  -6   0  378.26   14.60
   3  -6   0  380.56   14.00
  -3   6   0  364.76   11.30
  -3   6   0  357.96   11.80
  -3   6   0  380.76   12.20
   2  -6   0  758.42   18.40
   2  -6   0  740.43   22.50
   2  -6   0  763.22   19.00
   2  -6   0  768.02   20.50
  -2   6   0  743.73   19.10
  -2   6   0  746.33   18.70
  -2   6   0  776.82   19.30
   1  -6   0   16.40    2.30
   1  -6   0   10.00    5.50
   1  -6   0   13.70    3.90
   1  -6   0   12.00    2.90
   1  -6   0   13.50    3.10
  -1   6   0   14.50    3.20
  -1   6   0   16.70    3.30
  -1   6   0   16.20    3.00
  -1   6   0   15.20    2.20
   0  -6   0  842.52   22.10
   0  -6   0  855.11   20.10
   0  -6   0  869.61   21.20
   0  -6   0  881.31   25.80
   0  -6   0  871.71   21.10
   0   6   0  889.31   20.50
   0   6   0  861.61   21.10
   0   6   0  880.41   21.50
   0   6   0  849.32   20.90
  -1  -6   0   52.29    4.90
  -1  -6   0   54.49    5.40
  -1  -6   0   40.00    4.90
  -1  -6   0   48.30    4.70
  -1  -6   0   51.39    7.90
   1   6   0   44.10    4.90
   1   6   0   61.39    4.90
   1   6   0   44.50    4.60
   1   6   0   53.79    5.30
  -2  -6   0   -2.50    3.20
  -2  -6   0   -1.70    3.90
  -2  -6   0    5.70    3.80
  -2  -6   0   -1.70    3.00
   2   6   0    2.40    4.10
   2   6   0   -0.40    2.60
   2   6   0    0.70    2.50
   2   6   0   -3.00    2.70
  -3  -6   0  287.07   11.20
  -3  -6   0  286.57   14.90
  -3  -6   0  285.27   11.40
  -3  -6   0  269.97   11.30
  -3  -6   0  287.07   11.10
   3   6   0  280.47   10.20
   3   6   0  305.57   12.70
   3   6   0  298.77   10.60
   3   6   0  293.87   10.70
  -4  -6   0  683.43   19.60
  -4  -6   0  688.73   23.30
  -4  -6   0  705.33   20.10
  -4  -6   0  657.93   20.20
  -4  -6   0  705.63   20.80
   4   6   0  669.13   19.00
   4   6   0  677.33   20.90
   4   6   0  689.63   19.90
   4   6   0  721.13   19.00
  -5  -6   0  292.97   10.30
  -5  -6   0  255.67   14.10
  -5  -6   0  273.67   12.10
  -5  -6   0  279.47   11.30
  -5  -6   0  274.97   12.40
   5   6   0  287.47   11.20
   5   6   0  275.37   13.00
   5   6   0  278.57   10.90
   5   6   0  268.27   11.30
  -6  -6   0  127.19    9.90
  -6  -6   0  123.09    7.60
  -6  -6   0  114.09   10.70
  -6  -6   0  119.89    8.00
  -6  -6   0  139.49    8.60
   6   6   0  125.19    8.00
   6   6   0  130.79    9.90
   6   6   0  106.29    7.70
   6   6   0  116.39    7.80
  -7  -6   0    2.70    4.60
  -7  -6   0    2.50    4.40
  -7  -6   0    3.40    8.80
  -7  -6   0   -0.10    4.20
  -7  -6   0    2.90    4.40
  -7  -6   0   -3.00    5.10
   7   6   0    2.20    3.50
   7   6   0   -1.70    4.50
   7   6   0    4.60    3.70
   7   6   0    4.30    3.90
  -8  -6   0  145.59   12.20
  -8  -6   0  146.89   10.50
  -8  -6   0  155.38   12.60
  -8  -6   0  154.08   11.00
  -8  -6   0  145.39   11.50
  -8  -6   0  149.29    9.60
   8   6   0  147.39   11.50
   8   6   0  136.79   12.00
   8   6   0  156.28   10.00
   8   6   0  160.98   10.00
  -9  -6   0  111.09    9.10
  -9  -6   0  126.79   13.90
  -9  -6   0  119.39   12.50
  -9  -6   0  136.19   11.30
  -9  -6   0  121.09   11.90
  -9  -6   0  140.19   11.80
   9   6   0  128.29   10.40
   9   6   0  127.39   10.00
   9   6   0  135.99   10.80
   9   6   0  128.49   14.10
 -10  -6   0  198.68   16.80
 -10  -6   0  186.88   13.70
 -10  -6   0  188.78   14.70
 -10  -6   0  195.58   14.20
 -10  -6   0  191.28   15.30
 -10  -6   0  190.98   12.30
  10   6   0  179.38   14.80
  10   6   0  183.88   12.50
  10   6   0  171.58   12.20
  10   6   0  188.68   11.90
 -11  -6   0   55.79    9.00
 -11  -6   0   68.19   11.20
 -11  -6   0   52.79    9.50
 -11  -6   0   62.59    8.10
 -11  -6   0   58.49   12.70
 -11  -6   0   59.89    9.70
  11   6   0   62.59    8.60
  11   6   0   40.30    7.80
  11   6   0   70.29   10.90
 -12  -6   0   52.59   10.10
 -12  -6   0   39.40    9.00
 -12  -6   0   49.40   10.10
 -12  -6   0   36.70    6.70
 -12  -6   0   42.90    9.80
 -12  -6   0   46.60    9.00
  12   6   0   46.90    8.30
  12   6   0   52.29   10.20
  12   6   0   45.30    7.30
  12   6   0   45.50    7.80
 -13  -6   0    7.30    7.40
 -13  -6   0   18.10    6.90
 -13  -6   0    5.00    7.90
 -13  -6   0    5.70    7.50
  13   6   0    9.50    8.90
  13   6   0   16.70    5.90
  13   6   0   13.50    5.50
 -14  -6   0  171.68   13.50
 -14  -6   0  185.08   18.50
 -14  -6   0  192.98   18.60
  14   6   0  170.28   13.70
  14   6   0  173.58   13.60
  14   6   0  149.59   16.90
 -15  -6   0  104.79   14.90
 -15  -6   0  104.39   11.00
 -15  -6   0   92.79   14.40
  15   6   0  100.39   11.40
  15   6   0  106.99   11.80
  15   6   0   70.39   12.20
  16  -7   0   33.30    6.70
  16  -7   0   31.70    7.40
  16  -7   0    9.00    6.60
 -16   7   0   21.60    6.10
  15  -7   0   20.60    7.40
  15  -7   0   17.30    5.70
  15  -7   0   16.40    6.40
 -15   7   0   13.00    7.20
 -15   7   0   16.80    4.10
 -15   7   0    8.40    5.10
  14  -7   0  104.89   12.00
  14  -7   0  138.49   10.50
  14  -7   0  135.59   12.00
 -14   7   0  141.89    9.80
 -14   7   0  124.99    9.20
 -14   7   0  116.29   10.00
  13  -7   0   10.60    5.00
  13  -7   0   13.60    5.10
  13  -7   0   16.20    6.60
 -13   7   0   16.90    5.60
 -13   7   0   13.00    3.70
  12  -7   0   14.20    9.40
  12  -7   0   13.10    7.30
  12  -7   0   12.20    5.30
  12  -7   0   12.50    5.40
  12  -7   0    6.70    8.10
 -12   7   0    8.50    5.50
 -12   7   0   11.10    4.70
 -12   7   0   15.40    4.00
  11  -7   0   14.50    4.90
  11  -7   0    3.50    4.60
  11  -7   0    5.30    8.60
  11  -7   0   16.40    9.00
  11  -7   0    6.80    6.20
 -11   7   0    9.20    3.90
 -11   7   0    9.70    3.80
 -11   7   0   10.80    5.20
  10  -7   0  188.08   10.00
  10  -7   0  187.28   17.00
  10  -7   0  193.58   13.90
  10  -7   0  185.18    9.50
  10  -7   0  222.08   12.50
  10  -7   0  184.58   17.80
 -10   7   0  183.08    8.80
 -10   7   0  177.18   10.80
 -10   7   0  186.28    8.40
   9  -7   0   43.40   10.00
   9  -7   0   49.90    8.50
   9  -7   0   49.00    4.90
   9  -7   0   54.79    7.00
   9  -7   0   44.30    4.50
   9  -7   0   44.10    5.40
  -9   7   0   43.90    6.20
  -9   7   0   46.10    7.10
  -9   7   0   49.99    5.10
  -9   7   0   46.40    4.80
   8  -7   0   -0.40    3.70
   8  -7   0   -7.60    6.50
   8  -7   0    2.80    2.40
   8  -7   0   -2.10    2.90
   8  -7   0   -4.80    5.10
   8  -7   0   -3.90    3.40
  -8   7   0    0.10    2.60
  -8   7   0    0.80    2.20
  -8   7   0    9.20    4.10
   7  -7   0   11.30    4.10
   7  -7   0   15.40    7.60
   7  -7   0   16.70    4.40
   7  -7   0    6.00    5.40
   7  -7   0    5.00    3.20
  -7   7   0   11.00    4.30
  -7   7   0    2.00    4.30
  -7   7   0    3.90    2.90
   6  -7   0  502.65   18.60
   6  -7   0  541.75   15.00
   6  -7   0  536.05   16.50
   6  -7   0  530.75   17.20
  -6   7   0  497.55   14.80
  -6   7   0  511.95   15.90
  -6   7   0  533.75   17.90
   5  -7   0   -0.10    2.40
   5  -7   0    3.80    4.70
   5  -7   0    0.80    3.80
   5  -7   0   -0.90    2.80
  -5   7   0    0.10    2.60
  -5   7   0    1.20    3.80
  -5   7   0   -1.10    3.10
   4  -7   0  560.94   18.80
   4  -7   0  553.54   16.30
   4  -7   0  567.24   17.30
   4  -7   0  551.44   18.10
  -4   7   0  552.84   15.60
  -4   7   0  580.24   18.50
  -4   7   0  584.34   16.40
   3  -7   0   15.60    3.60
   3  -7   0   18.40    3.40
   3  -7   0   14.90    4.70
   3  -7   0   24.20    6.00
  -3   7   0   19.30    3.70
  -3   7   0   14.40    4.00
  -3   7   0   16.80    3.60
   2  -7   0    3.70    4.60
   2  -7   0   -1.00    2.20
   2  -7   0   -3.20    5.20
   2  -7   0    5.50    3.00
  -2   7   0    2.70    1.30
  -2   7   0    2.30    3.60
  -2   7   0   -1.60    2.50
  -2   7   0    1.70    2.50
   1  -7   0  208.78    6.70
   1  -7   0  223.78   13.40
   1  -7   0  218.58   10.90
   1  -7   0  206.68    8.60
   1  -7   0  206.68    8.80
  -1   7   0  224.98    9.00
  -1   7   0  199.98    8.20
  -1   7   0  206.58    7.00
  -1   7   0  206.18    8.50
   0  -7   0   91.09    6.20
   0  -7   0   97.29    9.90
   0  -7   0   93.69    5.40
   0  -7   0   97.99    6.20
   0  -7   0   85.19    7.30
   0   7   0   82.79    6.30
   0   7   0   86.89    5.70
   0   7   0   89.39    5.60
   0   7   0   80.19    5.80
  -1  -7   0  266.87    9.80
  -1  -7   0  225.38   14.20
  -1  -7   0  252.87   10.90
   1   7   0  259.57   10.10
   1   7   0  253.47   10.50
   1   7   0  241.38    9.40
   1   7   0  257.27    9.50
  -2  -7   0  150.28   12.30
  -2  -7   0  159.08    8.70
  -2  -7   0  154.28    8.70
  -2  -7   0  152.78    8.80
   2   7   0  157.98    7.80
   2   7   0  162.48    8.70
   2   7   0  154.18    7.60
   2   7   0  155.48    8.40
  -3  -7   0    5.90    3.60
  -3  -7   0    5.00    4.10
  -3  -7   0    3.50    3.70
  -3  -7   0    3.70    3.50
  -3  -7   0    7.80    6.40
   3   7   0    4.60    3.10
   3   7   0   -0.20    3.60
   3   7   0   -0.90    2.60
   3   7   0    4.90    3.00
  -4  -7   0    1.00    5.50
  -4  -7   0   -0.30    3.10
  -4  -7   0   -0.20    3.50
  -4  -7   0    7.40    4.10
  -4  -7   0    2.20    4.20
   4   7   0    2.40    3.00
   4   7   0    2.40    3.00
   4   7   0    0.60    2.80
   4   7   0    4.80    4.30
  -5  -7   0   44.30    6.60
  -5  -7   0   52.99    8.40
  -5  -7   0   48.20    6.40
  -5  -7   0   52.49    6.70
   5   7   0   48.50    6.00
   5   7   0   36.00    6.30
   5   7   0   36.40    4.80
   5   7   0   45.00    5.20
  -6  -7   0  115.79    9.70
  -6  -7   0  124.29    7.70
  -6  -7   0  120.79    9.60
  -6  -7   0  143.29   14.40
  -6  -7   0  140.79    8.90
  -6  -7   0  133.59   10.30
   6   7   0  138.69   10.70
   6   7   0  123.09    8.20
   6   7   0  124.39    8.30
  -7  -7   0   65.19    9.20
  -7  -7   0   65.89    6.70
  -7  -7   0   64.29    7.30
  -7  -7   0   56.19    6.80
  -7  -7   0   64.49    8.10
  -7  -7   0   65.29    9.00
   7   7   0   66.29    8.40
   7   7   0   67.89    7.30
   7   7   0   56.49    6.40
   7   7   0   72.69    7.20
  -8  -7   0   52.79    6.80
  -8  -7   0   57.19    7.80
  -8  -7   0   53.99    7.00
  -8  -7   0   64.49    9.30
  -8  -7   0   63.49    9.70
  -8  -7   0   57.49    8.60
   8   7   0   72.49    7.60
   8   7   0   55.69    6.90
   8   7   0   54.99    8.90
   8   7   0   62.39    7.10
  -9  -7   0    2.40    4.60
  -9  -7   0    3.10    5.80
  -9  -7   0   -1.80    6.20
  -9  -7   0    7.10    6.40
  -9  -7   0    6.70    5.80
  -9  -7   0    6.30    5.40
   9   7   0    9.90    6.70
   9   7   0   -4.10    3.80
   9   7   0    3.30    4.70
   9   7   0   -3.10    5.10
 -10  -7   0    5.40    6.40
 -10  -7   0    4.70    5.80
 -10  -7   0   -3.10    6.00
 -10  -7   0    9.10    6.10
 -10  -7   0    8.50    6.30
 -10  -7   0   -0.50    4.30
  10   7   0    1.00    5.10
  10   7   0    3.90    4.80
  10   7   0   -4.50    5.70
  10   7   0    9.80    5.80
 -11  -7   0  149.09   14.00
 -11  -7   0  135.99   11.80
 -11  -7   0  124.59   13.50
 -11  -7   0  138.99   13.10
 -11  -7   0  161.08   14.00
 -11  -7   0  148.89   16.00
  11   7   0  148.29   14.90
  11   7   0  144.19   11.50
  11   7   0  128.69   11.70
  11   7   0  134.49   14.60
 -12  -7   0  162.48   16.80
 -12  -7   0  164.28   18.10
 -12  -7   0  151.18   14.40
 -12  -7   0  146.99   14.60
  12   7   0  108.09   12.90
  12   7   0  147.89   11.30
  12   7   0  142.19   12.60
 -13  -7   0    8.00    7.60
 -13  -7   0   30.20    9.10
 -13  -7   0   17.30   10.40
 -13  -7   0   17.10    7.70
  13   7   0   22.60    8.70
  13   7   0   38.00    7.30
  13   7   0   19.20    5.70
 -14  -7   0    0.80    5.80
 -14  -7   0    4.50    7.80
 -14  -7   0    3.00    7.70
 -14  -7   0  -16.80    6.30
  14   7   0    2.10    5.40
  14   7   0   -2.20    4.80
  14   7   0   -0.10    7.00
 -15  -7   0   20.00    8.00
 -15  -7   0   15.40    9.80
 -15  -7   0   37.00   11.00
  15   7   0   15.90    8.60
  15   7   0   27.40    7.30
  15   7   0   17.60    6.00
  15  -8   0    4.60    4.90
  15  -8   0   -1.20    5.70
  15  -8   0   -4.30    5.90
 -15   8   0   -2.90    3.00
  14  -8   0    7.40    6.30
  14  -8   0   -0.70    5.70
  14  -8   0    9.90    5.60
  14  -8   0    1.70    4.90
 -14   8   0    8.60    4.00
  13  -8   0   73.99    7.80
  13  -8   0   65.49   10.70
  13  -8   0   95.69   11.00
  13  -8   0   67.89    7.60
 -13   8   0   70.19    6.30
 -13   8   0   81.09    9.00
  12  -8   0   31.10   11.20
  12  -8   0   24.90    5.30
  12  -8   0   30.70    5.30
  12  -8   0   36.00    8.70
  12  -8   0   44.20   10.90
  12  -8   0   23.10    7.30
 -12   8   0   27.00    4.60
 -12   8   0   29.10    4.30
 -12   8   0   31.90    5.80
  11  -8   0  108.59   17.60
  11  -8   0  132.39   12.80
  11  -8   0  162.08   17.70
  11  -8   0  131.09   11.20
  11  -8   0  136.09    9.20
 -11   8   0  120.19    8.10
 -11   8   0  129.69   10.10
  10  -8   0  108.69   11.50
  10  -8   0   95.89   13.60
  10  -8   0   93.79    6.30
  10  -8   0   93.19    8.10
  10  -8   0   84.99   13.20
  10  -8   0  123.19   11.70
 -10   8   0   94.69    7.00
 -10   8   0   99.69    8.60
   9  -8   0   42.90    5.60
   9  -8   0   56.09    7.00
   9  -8   0   50.09    8.70
   9  -8   0   53.29    6.10
   9  -8   0   59.59   11.50
  -9   8   0   56.79    6.50
  -9   8   0   76.69    9.80
  -9   8   0   47.20    5.20
   8  -8   0   27.00    5.40
   8  -8   0   25.80    7.20
   8  -8   0   27.50    4.60
   8  -8   0   15.20    6.90
   8  -8   0   27.50    5.40
  -8   8   0   27.40    6.30
  -8   8   0   22.30    4.50
  -8   8   0   26.00    5.00
   7  -8   0   91.89    9.60
   7  -8   0   87.29    6.60
   7  -8   0   85.39    8.20
   7  -8   0   80.09    7.60
  -7   8   0   79.09    9.10
  -7   8   0   84.79    7.40
  -7   8   0   86.19    6.50
   6  -8   0  285.87   10.50
   6  -8   0  289.17   13.60
   6  -8   0  281.77   14.50
   6  -8   0  282.97   11.80
  -6   8   0  259.77   12.40
  -6   8   0  287.27   11.40
  -6   8   0  280.27   14.20
   5  -8   0   -0.30    3.10
   5  -8   0   -3.90    5.00
   5  -8   0    2.70    4.00
   5  -8   0    0.90    2.70
  -5   8   0   -0.30    3.80
  -5   8   0    5.60    3.10
  -5   8   0    2.60    3.30
   4  -8   0   54.49    7.20
   4  -8   0   45.80    5.40
   4  -8   0   59.49    7.20
   4  -8   0   55.09    5.20
  -4   8   0   52.99    5.10
  -4   8   0   49.20    5.30
   3  -8   0  380.36   16.80
   3  -8   0  409.36   12.90
   3  -8   0  436.76   13.60
   3  -8   0  407.46   15.20
  -3   8   0  407.06   13.10
  -3   8   0  427.06   13.70
  -3   8   0  414.56   13.60
   2  -8   0  246.28   12.10
   2  -8   0  262.37   10.50
   2  -8   0  230.68   13.80
   2  -8   0  253.07    9.40
  -2   8   0  239.48    6.50
  -2   8   0  255.17   10.40
  -2   8   0  252.57   10.00
  -2   8   0  259.07    9.90
   1  -8   0  259.47   10.00
   1  -8   0  268.67   11.80
   1  -8   0  266.47    8.10
   1  -8   0  263.77   14.80
   1  -8   0  278.67   10.30
  -1   8   0  270.87   10.30
  -1   8   0  263.77    8.50
  -1   8   0  276.37   11.00
  -1   8   0  265.07   10.20
   0  -8   0   52.79    6.10
   0  -8   0   51.09    4.50
   0  -8   0   49.30    5.00
   0  -8   0   54.89    8.50
   0  -8   0   55.89    5.50
   0   8   0   52.59    5.00
   0   8   0   58.49    5.60
   0   8   0   48.30    5.00
   0   8   0   43.30    4.80
  -1  -8   0   47.70    5.30
  -1  -8   0   50.99    4.90
  -1  -8   0   51.09    6.00
  -1  -8   0   41.80    7.90
  -1  -8   0   55.39    5.70
   1   8   0   50.49    5.60
   1   8   0   48.30    5.10
   1   8   0   46.40    5.00
   1   8   0   48.60    5.10
  -2  -8   0  179.58   13.50
  -2  -8   0  182.08    9.10
  -2  -8   0  172.78    9.60
  -2  -8   0  177.08    8.70
   2   8   0  198.98    8.60
   2   8   0  174.18    8.90
   2   8   0  177.58    8.50
   2   8   0  171.08    9.60
  -3  -8   0  113.09    7.90
  -3  -8   0  106.19    7.90
  -3  -8   0   90.79    8.30
  -3  -8   0   94.09    7.40
  -3  -8   0  108.29   12.80
   3   8   0  101.49    7.20
   3   8   0   90.49    7.70
   3   8   0   87.79    6.60
  -4  -8   0  218.98   11.00
  -4  -8   0  218.68   11.20
  -4  -8   0  217.48   11.50
  -4  -8   0  220.88   14.90
  -4  -8   0  216.58   11.10
   4   8   0  238.58   10.10
   4   8   0  235.28   11.80
   4   8   0  248.48   10.80
   4   8   0  251.57   11.00
  -5  -8   0   97.99   11.10
  -5  -8   0  111.29    9.50
  -5  -8   0  104.79    8.50
  -5  -8   0  104.59    8.80
  -5  -8   0  112.19    9.00
   5   8   0  111.69    8.10
   5   8   0  102.09   10.50
   5   8   0  105.99    7.70
   5   8   0   90.09    7.10
  -6  -8   0   30.00    6.50
  -6  -8   0   30.90    4.80
  -6  -8   0   29.70    6.10
  -6  -8   0   35.80    6.70
  -6  -8   0   29.20    5.60
  -6  -8   0   29.80    8.30
   6   8   0   22.70    4.90
   6   8   0   24.10    6.40
   6   8   0   40.20    5.80
   6   8   0   31.80    5.40
  -7  -8   0    1.20    4.90
  -7  -8   0    5.80    8.20
  -7  -8   0    6.70    4.60
  -7  -8   0   10.70    4.90
  -7  -8   0   15.00    6.30
  -7  -8   0   -0.70    4.70
   7   8   0   12.10    4.70
   7   8   0    5.20    3.90
   7   8   0   10.80    4.60
  -8  -8   0   14.80    6.10
  -8  -8   0   14.90    6.50
  -8  -8   0    7.60    6.40
  -8  -8   0    7.20    5.50
  -8  -8   0   13.20    5.30
  -8  -8   0   15.80    7.80
   8   8   0   13.40    4.90
   8   8   0    9.00    6.50
   8   8   0   10.70    4.80
   8   8   0   12.30    5.00
  -9  -8   0   62.09    8.60
  -9  -8   0   80.29   10.80
  -9  -8   0   78.29    8.90
  -9  -8   0   59.69   10.00
  -9  -8   0   63.89    8.00
  -9  -8   0   71.39   10.70
   9   8   0   68.49    7.70
   9   8   0   67.09    7.90
   9   8   0   75.69    8.30
   9   8   0   64.99    9.90
 -10  -8   0   21.90    7.20
 -10  -8   0    9.60    5.20
 -10  -8   0    4.60    6.90
 -10  -8   0   15.70    7.60
 -10  -8   0    6.70    7.10
 -10  -8   0    4.50    6.30
  10   8   0   15.50    5.50
  10   8   0   22.50    5.90
  10   8   0   -2.10    6.10
  10   8   0   13.10    5.90
 -11  -8   0   27.10    8.30
 -11  -8   0    5.80    7.60
 -11  -8   0   10.90    8.10
 -11  -8   0   18.00    6.10
 -11  -8   0   18.10    7.30
 -11  -8   0    8.60    7.00
  11   8   0   21.50    7.00
  11   8   0    1.20    5.60
  11   8   0   28.20    9.70
  11   8   0    7.40    6.40
 -12  -8   0   14.80    9.30
 -12  -8   0   23.60    8.00
 -12  -8   0   16.00    7.30
 -12  -8   0   33.30    8.50
  12   8   0   28.80    7.10
  12   8   0   20.80    7.40
  12   8   0   18.60    8.50
 -13  -8   0   41.50   10.10
 -13  -8   0   48.50   12.90
 -13  -8   0   50.49   10.30
 -13  -8   0   81.39   11.50
  13   8   0   48.70    8.60
  13   8   0   50.49    8.20
  13   8   0   34.40    9.60
 -14  -8   0   80.39   10.90
 -14  -8   0   84.39   15.60
 -14  -8   0   79.89   12.80
  14   8   0   71.49   12.20
  14   8   0   82.29    9.70
  14   8   0   68.39    9.60
  15  -9   0    4.40    7.10
  15  -9   0   41.80    8.70
  15  -9   0   26.70    5.80
 -15   9   0   20.60    5.20
  14  -9   0   59.49    7.10
  14  -9   0   58.39    9.00
  14  -9   0   60.59    8.80
 -14   9   0   40.80    5.20
  13  -9   0   17.90    7.80
  13  -9   0   13.60    6.30
  13  -9   0    8.70    6.40
 -13   9   0    8.20    4.70
  12  -9   0    9.90    7.00
  12  -9   0   -1.20    5.40
  12  -9   0   -1.80    4.20
 -12   9   0   -2.20    3.50
 -12   9   0   -1.60    4.30
  11  -9   0   36.10   11.30
  11  -9   0   21.30    3.30
  11  -9   0   30.90    5.60
  11  -9   0   21.20    8.20
  11  -9   0   18.60    6.10
  11  -9   0   44.00   11.30
 -11   9   0   31.10    5.00
 -11   9   0   26.90    5.70
  10  -9   0  108.49   15.20
  10  -9   0  120.69    8.10
  10  -9   0  117.19   13.00
  10  -9   0  138.99   10.80
  10  -9   0  115.89    8.40
 -10   9   0  125.09    9.50
 -10   9   0  112.69    7.90
 -10   9   0  128.29   13.00
   9  -9   0  163.78    9.70
   9  -9   0  179.88   11.20
   9  -9   0  170.08   17.00
   9  -9   0  167.88   14.00
   9  -9   0  150.68    9.90
  -9   9   0  158.18    8.60
  -9   9   0  159.78   10.10
  -9   9   0  145.79   13.40
   8  -9   0  189.88   11.10
   8  -9   0  218.18   18.80
   8  -9   0  174.28   11.90
   8  -9   0  195.08    9.50
   8  -9   0  192.08   14.40
  -8   9   0  176.68    9.90
  -8   9   0  198.28   13.20
  -8   9   0  192.08    9.30
   7  -9   0   34.60    4.80
   7  -9   0   61.49    9.00
   7  -9   0   46.80    6.20
   7  -9   0   52.79    7.90
  -7   9   0   39.80    8.20
  -7   9   0   47.60    5.40
  -7   9   0   48.60    5.80
   6  -9   0   14.80    4.70
   6  -9   0   11.70    6.40
   6  -9   0   18.50    4.00
   6  -9   0   15.60    5.70
  -6   9   0   14.50    5.70
  -6   9   0   12.80    4.10
  -6   9   0   15.80    4.40
   5  -9   0  316.47   12.50
   5  -9   0  324.07   15.60
   5  -9   0  313.27   11.40
   5  -9   0  309.27   15.30
  -5   9   0  313.17   11.80
  -5   9   0  314.27   15.40
  -5   9   0  330.27   12.40
   4  -9   0   93.59    9.80
   4  -9   0   91.49    6.80
   4  -9   0   81.69    9.80
   4  -9   0   87.19    6.40
  -4   9   0   91.09    7.00
  -4   9   0   90.59    6.30
  -4   9   0   82.69    6.90
   3  -9   0   62.69    5.30
   3  -9   0   59.69    5.90
   3  -9   0   65.89    8.50
   3  -9   0   53.89    7.40
  -3   9   0   58.69    6.00
  -3   9   0   59.09    6.50
  -3   9   0   75.09    7.30
   2  -9   0   53.39    8.30
   2  -9   0   51.79    6.90
   2  -9   0   45.90    4.90
   2  -9   0   44.30    5.00
  -2   9   0   49.30    5.60
  -2   9   0   40.80    4.90
  -2   9   0   42.20    2.90
   1  -9   0  402.96   11.00
   1  -9   0  400.66   18.70
   1  -9   0  389.66   13.60
   1  -9   0  398.66   13.50
   1  -9   0  405.06   16.00
  -1   9   0  426.66   15.20
  -1   9   0  369.96   13.40
  -1   9   0  390.36   13.50
  -1   9   0  390.86   11.40
   0  -9   0  413.76   28.50
   0  -9   0  490.45   15.60
   0  -9   0  482.75   13.80
   0  -9   0  513.85   16.00
   0  -9   0  472.65   17.10
   0   9   0  491.05   14.40
   0   9   0  517.95   16.30
   0   9   0  501.45   15.70
   0   9   0  471.35   15.40
  -1  -9   0  576.14   17.90
  -1  -9   0  547.85   22.80
  -1  -9   0  604.34   19.60
  -1  -9   0  568.84   17.50
  -1  -9   0  555.34   16.40
   1   9   0  592.64   17.70
   1   9   0  597.74   17.30
   1   9   0  552.24   17.00
   1   9   0  554.84   16.90
  -2  -9   0   37.50    8.20
  -2  -9   0   38.10    5.20
  -2  -9   0   36.40    4.80
  -2  -9   0   28.20    5.40
   2   9   0   37.80    5.00
   2   9   0   35.50    5.20
   2   9   0   28.60    4.40
   2   9   0   35.20    5.40
  -3  -9   0   72.09    7.00
  -3  -9   0   63.99    9.90
  -3  -9   0   61.39    6.90
  -3  -9   0   56.59    6.90
  -3  -9   0   67.29    7.10
   3   9   0   60.59    6.80
   3   9   0   57.99    6.20
   3   9   0   76.19    6.40
   3   9   0   69.79    7.40
  -4  -9   0  177.98   10.50
  -4  -9   0  200.18   13.80
  -4  -9   0  204.78   11.50
  -4  -9   0  204.08   11.40
  -4  -9   0  201.48   11.70
   4   9   0  194.48    9.70
   4   9   0  220.48   12.60
   4   9   0  195.48   10.10
   4   9   0  202.18   10.50
  -5  -9   0   70.19    8.40
  -5  -9   0   91.59    9.50
  -5  -9   0   87.69    9.40
  -5  -9   0   86.39   11.60
  -5  -9   0   79.59    8.30
   5   9   0   79.19    7.20
   5   9   0   70.39    7.80
   5   9   0   82.59    7.70
   5   9   0   85.09    9.50
  -6  -9   0  282.17   18.60
  -6  -9   0  314.37   15.10
  -6  -9   0  337.87   15.80
  -6  -9   0  320.67   15.50
  -6  -9   0  346.27   13.50
  -6  -9   0  329.67   16.60
   6   9   0  314.47   14.20
   6   9   0  302.47   13.70
   6   9   0  324.67   16.20
   6   9   0  333.17   13.60
  -7  -9   0   14.70    8.40
  -7  -9   0   22.30    7.10
  -7  -9   0   18.80    4.70
  -7  -9   0   16.60    7.30
  -7  -9   0   12.30    5.60
   7   9   0   27.40    5.50
   7   9   0   17.10    5.20
   7   9   0   16.60    5.10
   7   9   0   17.30    7.90
  -8  -9   0   47.60    7.80
  -8  -9   0   77.79   11.40
  -8  -9   0   52.49    6.90
  -8  -9   0   54.89    8.50
  -8  -9   0   62.49    9.90
  -8  -9   0   61.29    7.90
   8   9   0   44.40    6.70
   8   9   0   53.49    6.80
   8   9   0   53.09    9.20
   8   9   0   60.99    7.70
  -9  -9   0   12.60    7.20
  -9  -9   0    2.90    7.70
  -9  -9   0   15.10    5.70
  -9  -9   0    8.00    6.10
   9   9   0   11.90    4.90
   9   9   0    8.80    6.90
   9   9   0   14.40    6.40
   9   9   0    8.40    5.10
 -10  -9   0   -5.20    5.30
 -10  -9   0   -8.70    5.70
 -10  -9   0    9.40    7.70
 -10  -9   0   -1.60    5.20
 -10  -9   0    2.50    6.00
 -10  -9   0   -3.40    5.50
  10   9   0    7.80    5.10
  10   9   0   13.20    6.10
 -11  -9   0    4.20    8.90
 -11  -9   0    5.20    7.50
 -11  -9   0    1.10    6.80
  11   9   0   -1.00    6.30
  11   9   0   -2.60    4.30
 -12  -9   0    6.90    6.60
 -12  -9   0   14.80    9.30
 -12  -9   0   27.40   10.60
 -12  -9   0   18.90    7.80
  12   9   0    1.80    5.90
  12   9   0   11.50    8.00
  12   9   0    6.90    5.60
 -13  -9   0    1.10    9.80
 -13  -9   0   10.40   11.80
 -13  -9   0  -10.00    5.70
 -13  -9   0    4.30    7.20
  13   9   0   -4.10    4.40
  13   9   0   -2.10    7.00
 -14  -9   0    5.40   11.00
 -14  -9   0   -5.30    7.40
 -14  -9   0   -1.30    8.70
 -14  -9   0   -5.30    7.80
  14   9   0   -8.60    7.00
  14   9   0    4.30    6.60
  15 -10   0   11.90    7.00
  15 -10   0    2.10    5.10
  15 -10   0    2.90    6.00
 -15  10   0    0.80    3.90
  14 -10   0   16.00    7.10
  14 -10   0   21.00    5.30
 -14  10   0   14.80    4.20
  13 -10   0    4.00    6.90
  13 -10   0    8.90    6.80
  13 -10   0   13.40    5.40
 -13  10   0   13.50    3.90
  12 -10   0   42.40    7.30
  12 -10   0   28.90    7.00
  12 -10   0   40.40    8.80
 -12  10   0   37.40    5.30
 -12  10   0   38.00    6.10
  11 -10   0   52.29    5.70
  11 -10   0   50.99   12.70
  11 -10   0   52.99    9.90
  11 -10   0   49.30   14.70
  11 -10   0   52.09    6.90
  11 -10   0   55.19    8.20
 -11  10   0   54.69    6.10
 -11  10   0   42.20    6.10
  10 -10   0    9.60    4.50
  10 -10   0    7.90    4.40
  10 -10   0   22.90   10.70
  10 -10   0   16.70    8.00
  10 -10   0    8.50    5.40
 -10  10   0    8.30    3.80
 -10  10   0    7.90    4.60
 -10  10   0   18.60    8.00
   9 -10   0   85.19   14.10
   9 -10   0  124.49    8.80
   9 -10   0   93.09   11.30
   9 -10   0  101.09    9.80
   9 -10   0   97.49    9.50
  -9  10   0   93.89    7.50
  -9  10   0  107.39   11.70
  -9  10   0  113.39    9.00
   8 -10   0  226.38   12.50
   8 -10   0  217.18   14.10
   8 -10   0  236.38   10.30
   8 -10   0  252.37   16.50
  -8  10   0  218.68   14.50
  -8  10   0  240.18   11.30
  -8  10   0  242.68   11.20
   7 -10   0  267.27   16.20
   7 -10   0  250.57   15.70
   7 -10   0  263.27   11.10
   7 -10   0  254.97   12.60
  -7  10   0  266.47   11.70
  -7  10   0  273.97   11.70
  -7  10   0  284.57   15.20
   6 -10   0  166.58   12.70
   6 -10   0  184.68   10.40
   6 -10   0  172.18    9.00
   6 -10   0  182.48   13.70
  -6  10   0  171.18    9.60
  -6  10   0  178.08    9.50
  -6  10   0  167.98   12.40
   5 -10   0   29.10    5.10
   5 -10   0   44.00    8.20
   5 -10   0   33.20    8.00
   5 -10   0   27.10    4.70
  -5  10   0   33.50    7.00
  -5  10   0   40.30    5.60
  -5  10   0   34.10    5.40
   4 -10   0   54.49    5.70
   4 -10   0   45.20    7.30
   4 -10   0   53.19    6.40
  -4  10   0   52.89    6.10
  -4  10   0   57.59    6.00
  -4  10   0   58.09    6.30
   3 -10   0  127.19   11.60
   3 -10   0  132.09    8.20
   3 -10   0  122.89   13.80
   3 -10   0  137.99    7.60
  -3  10   0  128.39    8.50
  -3  10   0  131.79    8.30
  -3  10   0  128.39    8.30
   2 -10   0   38.20    4.90
   2 -10   0   36.40    6.30
   2 -10   0   30.10    4.60
   2 -10   0   31.20    8.00
  -2  10   0   40.90    5.40
  -2  10   0   44.20    5.40
  -2  10   0   33.80    4.90
   1 -10   0  192.58    9.60
   1 -10   0  194.48    9.70
   1 -10   0  187.68   14.70
   1 -10   0  195.28    7.30
   1 -10   0  206.88   12.80
  -1  10   0  188.78    9.50
  -1  10   0  183.18    9.60
  -1  10   0  202.28   10.20
  -1  10   0  187.78    7.60
   0 -10   0   -2.20    3.30
   0 -10   0   -5.10    4.30
   0 -10   0    1.10    3.50
   0 -10   0   -1.40    2.90
   0 -10   0    1.80    5.30
   0  10   0    5.60    3.30
   0  10   0    5.80    3.40
   0  10   0    6.30    4.40
   0  10   0   -0.50    3.00
  -1 -10   0  187.38    8.90
  -1 -10   0  165.48   11.00
  -1 -10   0  149.88   14.40
  -1 -10   0  175.18    9.60
  -1 -10   0  174.48   10.00
   1  10   0  167.88    9.00
   1  10   0  149.99    9.10
   1  10   0  176.58    9.70
   1  10   0  194.18    9.40
  -2 -10   0  598.14   18.90
  -2 -10   0  565.94   19.70
  -2 -10   0  566.14   18.00
  -2 -10   0  553.64   24.30
  -2 -10   0  559.84   20.10
   2  10   0  586.54   18.70
   2  10   0  555.34   18.80
   2  10   0  583.34   17.90
   2  10   0  563.04   17.90
  -3 -10   0  358.16   14.70
  -3 -10   0  362.26   20.30
  -3 -10   0  339.67   15.20
  -3 -10   0  362.36   15.90
  -3 -10   0  375.26   15.00
   3  10   0  344.97   13.40
   3  10   0  356.36   14.30
   3  10   0  350.66   14.00
   3  10   0  385.46   15.80
  -4 -10   0  197.78   16.70
  -4 -10   0  205.18   11.90
  -4 -10   0  196.58   12.40
  -4 -10   0  187.28   11.10
  -4 -10   0  155.78   11.50
   4  10   0  168.78   10.60
   4  10   0  179.48   11.70
   4  10   0  179.38   10.20
   4  10   0  170.68    9.80
  -5 -10   0   24.20    6.70
  -5 -10   0   17.60    6.10
  -5 -10   0   16.50    9.00
  -5 -10   0   16.20    5.90
  -5 -10   0   25.90    6.60
   5  10   0   17.70    5.00
   5  10   0   17.20    4.60
   5  10   0   13.60    5.10
   5  10   0   17.70    6.10
  -6 -10   0   67.89   10.30
  -6 -10   0   55.99    8.00
  -6 -10   0   68.09    8.70
  -6 -10   0   56.79    8.60
  -6 -10   0   63.99   11.20
   6  10   0   52.39    8.50
   6  10   0   80.79    8.50
   6  10   0   67.09    7.30
   6  10   0   80.59    8.00
  -7 -10   0  110.59   10.90
  -7 -10   0  113.99    9.00
  -7 -10   0  110.59   10.90
  -7 -10   0  109.69   12.40
  -7 -10   0  115.49   14.00
  -7 -10   0   97.89   10.70
   7  10   0   97.49   11.80
   7  10   0  117.69   10.60
   7  10   0  106.29   10.20
   7  10   0  109.39    9.20
  -8 -10   0  184.18   15.20
  -8 -10   0  149.59   12.10
  -8 -10   0  166.18   13.00
  -8 -10   0  180.78   11.30
  -8 -10   0  153.18   15.80
  -8 -10   0  186.28   15.50
   8  10   0  172.38   12.00
   8  10   0  176.48   14.40
   8  10   0  175.68   11.40
   8  10   0  179.28   11.50
  -9 -10   0   45.00    9.70
  -9 -10   0   50.49    9.10
  -9 -10   0   37.60    7.80
  -9 -10   0   43.90    7.80
  -9 -10   0   51.89   10.80
  -9 -10   0   46.20    8.10
   9  10   0   49.60    7.00
   9  10   0   43.30    9.20
   9  10   0   52.19    8.00
   9  10   0   43.20    7.10
 -10 -10   0   15.60    8.10
 -10 -10   0   31.70    7.00
 -10 -10   0   14.60    9.00
 -10 -10   0   37.20   10.00
  10  10   0   23.80    6.60
  10  10   0   25.10    8.40
  10  10   0   32.60    6.70
 -11 -10   0  -15.80    7.60
 -11 -10   0  -10.50    8.70
 -11 -10   0   10.80    7.30
 -11 -10   0  -10.50    5.60
  11  10   0    0.20    7.10
  11  10   0    1.20    6.10
  11  10   0   -2.40    4.40
 -12 -10   0    9.30    7.90
 -12 -10   0    9.80    7.30
 -12 -10   0   -5.40    8.30
  12  10   0   -7.50    6.10
  12  10   0    6.70    7.60
 -13 -10   0   -2.80    7.70
 -13 -10   0    7.80    9.70
 -13 -10   0    6.70    7.60
 -13 -10   0   10.10    7.50
  13  10   0   10.20    5.80
  13  10   0   25.30    9.60
  14 -11   0   -2.00    3.70
  14 -11   0   -6.20    5.10
  14 -11   0   18.70    7.10
 -14  11   0   -3.70    3.30
 -14  11   0    8.60    4.30
  13 -11   0   20.90    7.00
  13 -11   0    3.30    4.80
  13 -11   0    5.80    5.50
 -13  11   0    3.90    3.40
  12 -11   0    2.90    3.00
  12 -11   0    5.60    4.30
  12 -11   0   -1.00    6.70
  12 -11   0    6.40    5.40
 -12  11   0    1.20    6.10
  11 -11   0   44.10    5.90
  11 -11   0   56.39   10.00
  11 -11   0   37.60    8.10
 -11  11   0   40.90    5.20
 -11  11   0   43.40    9.40
 -11  11   0   36.00    5.50
  10 -11   0   54.59    7.70
  10 -11   0   40.60    9.60
  10 -11   0   62.49   13.90
  10 -11   0   49.30    7.30
  10 -11   0   47.20    5.90
 -10  11   0   42.60    5.70
 -10  11   0   62.89   10.20
 -10  11   0   43.40    5.60
   9 -11   0    9.40    7.80
   9 -11   0    4.50    4.20
   9 -11   0    0.30    9.40
   9 -11   0   10.70    6.20
   9 -11   0    9.20    5.40
  -9  11   0    7.50    4.20
  -9  11   0   16.60    4.60
  -9  11   0   16.00    8.30
   8 -11   0    0.40    5.90
   8 -11   0    1.90    4.00
   8 -11   0   -6.10    6.70
   8 -11   0    0.70    7.20
  -8  11   0    4.20    4.20
  -8  11   0    4.30    7.60
  -8  11   0    0.30    3.90
   7 -11   0   31.30    6.00
   7 -11   0   30.60    7.70
   7 -11   0    7.70    7.60
   7 -11   0   24.00    5.00
  -7  11   0   20.50    5.20
  -7  11   0   25.10    5.40
  -7  11   0   30.10    7.50
   6 -11   0  104.89   11.00
   6 -11   0  104.09    8.20
   6 -11   0  122.99   10.40
   6 -11   0   97.99   11.10
  -6  11   0  114.39    8.80
  -6  11   0  104.29    8.60
  -6  11   0  111.89   11.80
   5 -11   0  379.66   15.10
   5 -11   0  372.46   13.70
   5 -11   0  474.85   21.90
   5 -11   0  374.26   18.90
  -5  11   0  377.36   18.80
  -5  11   0  380.86   14.10
  -5  11   0  380.86   14.60
   4 -11   0  260.07   12.20
   4 -11   0  251.97   17.00
   4 -11   0  280.57   16.30
   4 -11   0  274.17   11.90
  -4  11   0  256.87   12.50
  -4  11   0  267.87   12.00
  -4  11   0  259.47   11.90
   3 -11   0   60.59    6.40
   3 -11   0   61.79    9.90
   3 -11   0   59.59    8.40
   3 -11   0   51.49    5.80
  -3  11   0   65.69    7.00
  -3  11   0   58.99    6.60
  -3  11   0   61.89    6.70
   2 -11   0    6.60    7.40
   2 -11   0   21.10    4.60
   2 -11   0   23.10    4.80
   2 -11   0   13.20    6.70
  -2  11   0   15.60    4.20
  -2  11   0   13.00    4.90
  -2  11   0   15.50    4.60
   1 -11   0    3.70    7.40
   1 -11   0    0.20    3.90
   1 -11   0   -0.30    4.40
   1 -11   0    6.20    5.40
  -1  11   0    1.90    2.90
  -1  11   0   -2.70    3.30
  -1  11   0    4.30    4.30
  -1  11   0    5.50    4.80
   0 -11   0  327.27   13.70
   0 -11   0  341.57   11.70
   0 -11   0  320.57   17.90
   0 -11   0  342.77   14.00
   0 -11   0  331.67   17.20
   0  11   0  336.37   13.40
   0  11   0  340.87   12.50
   0  11   0  330.97   14.30
   0  11   0  322.27   13.30
  -1 -11   0   -2.50    3.30
  -1 -11   0   -1.40    7.40
  -1 -11   0   -1.10    5.50
  -1 -11   0    0.40    4.20
   1  11   0   -0.50    3.30
   1  11   0    9.90    5.10
   1  11   0    3.90    3.60
   1  11   0   -3.60    3.70
  -2 -11   0   14.20    5.00
  -2 -11   0   11.80    5.10
  -2 -11   0   16.20    8.70
  -2 -11   0   10.50    5.10
  -2 -11   0   14.10    5.90
   2  11   0    9.10    5.10
   2  11   0   10.10    5.30
   2  11   0   16.20    4.40
   2  11   0   20.70    5.30
  -3 -11   0   12.20    8.80
  -3 -11   0   18.50    5.80
  -3 -11   0   18.70    6.70
  -3 -11   0   19.60    6.60
  -3 -11   0   28.60    7.10
   3  11   0   22.60    5.10
   3  11   0   15.00    5.80
   3  11   0   24.30    5.70
   3  11   0   14.40    4.50
  -4 -11   0  371.96   17.10
  -4 -11   0  341.17   21.70
  -4 -11   0  360.36   16.20
  -4 -11   0  354.86   17.00
  -4 -11   0  345.77   16.00
   4  11   0  359.36   16.20
   4  11   0  323.37   16.70
   4  11   0  318.97   14.00
   4  11   0  328.87   15.30
  -5 -11   0  258.27   14.80
  -5 -11   0  252.27   13.80
  -5 -11   0  271.27   15.90
  -5 -11   0  232.28   19.10
  -5 -11   0  253.07   14.70
   5  11   0  245.48   12.70
   5  11   0  248.78   12.30
   5  11   0  245.38   15.60
   5  11   0  261.17   13.50
  -6 -11   0   68.99   10.60
  -6 -11   0   90.99   10.10
  -6 -11   0   67.29   12.20
  -6 -11   0   97.99   10.60
  -6 -11   0   70.59    9.50
   6  11   0   78.99    8.30
   6  11   0   83.69    8.80
   6  11   0   74.49   10.30
   6  11   0   78.59    8.60
  -7 -11   0   79.99    8.20
  -7 -11   0   63.09   12.00
  -7 -11   0   69.69   10.10
  -7 -11   0   67.69    9.30
  -7 -11   0   72.39    9.40
  -7 -11   0   64.59   10.30
   7  11   0   76.19    8.40
   7  11   0   75.59    8.80
   7  11   0   71.79    9.90
   7  11   0   82.19    8.30
  -8 -11   0    3.50    6.70
  -8 -11   0   17.20    7.40
  -8 -11   0   10.90    5.10
  -8 -11   0   14.50    6.40
  -8 -11   0    5.60    6.00
   8  11   0   23.60    6.90
   8  11   0    5.10    4.60
   8  11   0    4.50    5.10
   8  11   0   13.00    7.10
  -9 -11   0   13.70    8.10
  -9 -11   0   -0.70    8.70
  -9 -11   0   28.70    7.70
  -9 -11   0   22.00    6.80
  -9 -11   0    7.80    6.60
   9  11   0    8.80    5.70
   9  11   0   13.30    6.40
   9  11   0   14.80    7.50
 -10 -11   0  106.69   11.70
 -10 -11   0  107.29   14.20
 -10 -11   0   84.99   10.40
  10  11   0  102.99   10.40
  10  11   0   91.09   11.90
  10  11   0  111.49   11.80
 -11 -11   0   50.79    9.90
 -11 -11   0   45.40   11.50
 -11 -11   0   59.69   10.10
 -11 -11   0   67.09   12.10
  11  11   0   53.59   10.60
  11  11   0   47.00    9.00
 -12 -11   0   12.10    8.50
 -12 -11   0    8.00    8.80
 -12 -11   0   16.00    8.10
  12  11   0    7.90    7.80
  12  11   0   11.00    6.40
  13 -12   0    3.60    7.30
  13 -12   0    3.90    5.60
  13 -12   0    7.50    4.50
 -13  12   0   -3.10    3.30
  12 -12   0   13.20    4.40
  12 -12   0    8.30    4.30
  12 -12   0   25.50    6.60
  12 -12   0   17.80    9.00
 -12  12   0    5.10    3.80
  11 -12   0    2.80    4.00
  11 -12   0    1.20    5.40
  11 -12   0   -6.70    7.00
  11 -12   0   13.60    5.90
 -11  12   0    7.90    6.60
 -11  12   0    8.10    4.10
 -11  12   0    8.00    4.20
  10 -12   0    5.30    7.00
  10 -12   0    5.10    5.10
  10 -12   0    3.30    4.50
 -10  12   0   -1.10    5.70
 -10  12   0   -1.90    3.70
 -10  12   0    0.50    5.10
   9 -12   0   39.00    9.20
   9 -12   0   29.00    7.90
   9 -12   0   44.90   12.90
   9 -12   0   40.10    7.00
   9 -12   0   41.10    5.80
  -9  12   0   45.80    6.00
  -9  12   0   39.40    9.70
  -9  12   0   39.60    5.50
   8 -12   0   19.00    5.70
   8 -12   0   22.90    8.50
   8 -12   0   21.10    4.80
   8 -12   0   13.80    8.20
  -8  12   0   23.70    5.10
  -8  12   0    8.60    8.00
  -8  12   0   20.20    5.00
   7 -12   0   64.29    7.70
   7 -12   0   63.09   10.80
   7 -12   0   56.89    6.40
   7 -12   0   40.30    9.80
  -7  12   0   62.29    9.30
  -7  12   0   57.39    6.80
  -7  12   0   60.19    6.70
   6 -12   0   61.59   10.20
   6 -12   0   59.49    7.40
   6 -12   0   53.49    6.50
   6 -12   0   54.29   10.90
  -6  12   0   73.19    8.10
  -6  12   0   63.09    7.00
  -6  12   0   47.00    9.70
   5 -12   0   -6.30    6.80
   5 -12   0    4.50    4.60
   5 -12   0   -0.30    7.10
   5 -12   0    5.40    4.60
  -5  12   0    7.70    4.80
  -5  12   0    5.80    4.50
  -5  12   0    2.10    6.10
   4 -12   0   29.00    8.70
   4 -12   0   33.40    5.70
   4 -12   0   48.80    6.50
  -4  12   0   40.70    6.30
  -4  12   0   46.60    6.80
  -4  12   0   42.70    6.50
   3 -12   0  196.38   10.40
   3 -12   0  158.58   16.00
   3 -12   0  183.48   10.80
   3 -12   0  181.28   13.60
  -3  12   0  184.08   10.90
  -3  12   0  197.88   11.40
  -3  12   0  180.18   11.00
   2 -12   0  109.49   11.70
   2 -12   0  129.59    9.60
   2 -12   0  136.49   10.00
   2 -12   0  131.59   14.40
  -2  12   0  125.99    9.90
  -2  12   0  121.69    9.00
  -2  12   0  106.39    9.00
   1 -12   0  153.28   10.80
   1 -12   0  137.99    9.90
   1 -12   0  115.99   13.90
  -1  12   0  113.29    6.90
  -1  12   0  117.69    9.20
  -1  12   0  115.19    9.20
  -1  12   0  124.99    9.00
   0 -12   0  129.79   10.10
   0 -12   0  124.09   13.50
   0 -12   0  115.59    7.20
   0 -12   0  136.79   10.10
   0  12   0  117.29    8.60
   0  12   0  115.09    9.30
   0  12   0  126.19   10.60
   0  12   0  128.29    9.30
  -1 -12   0  102.09    7.80
  -1 -12   0   88.69   10.20
  -1 -12   0   99.89    9.50
  -1 -12   0   95.19   13.40
   1  12   0  103.49   10.10
   1  12   0   77.89    8.00
   1  12   0   96.59    8.50
   1  12   0  111.99    9.60
  -2 -12   0   33.40    8.40
  -2 -12   0   22.80    9.90
  -2 -12   0   27.90    6.20
  -2 -12   0   21.70    5.50
  -2 -12   0   21.20    5.90
   2  12   0   28.40    5.80
   2  12   0   28.00    5.30
   2  12   0   23.80    5.30
   2  12   0   23.80    6.20
  -3 -12   0  283.57   15.10
  -3 -12   0  288.67   14.70
  -3 -12   0  268.37   13.00
  -3 -12   0  257.37   20.50
  -3 -12   0  286.37   16.00
   3  12   0  294.97   14.10
   3  12   0  254.17   12.70
   3  12   0  273.37   13.30
   3  12   0  274.47   14.80
  -4 -12   0   70.39    9.30
  -4 -12   0   81.29    9.10
  -4 -12   0   73.39   10.10
  -4 -12   0   73.09    8.10
  -4 -12   0   88.69   14.00
   4  12   0   88.19    9.20
   4  12   0   75.79    7.70
   4  12   0   77.39    8.90
   4  12   0   76.39    8.50
  -5 -12   0    8.80    6.20
  -5 -12   0   -2.70    8.30
  -5 -12   0    0.80    5.70
  -5 -12   0    9.50    7.10
  -5 -12   0    8.90    6.10
   5  12   0    4.70    4.90
   5  12   0   10.00    4.50
   5  12   0    5.10    5.60
  -6 -12   0   51.09    8.60
  -6 -12   0   62.79    9.90
  -6 -12   0   47.10    9.90
  -6 -12   0   58.69    8.90
  -6 -12   0   88.49   13.50
   6  12   0   64.59    9.90
   6  12   0   55.89    8.50
   6  12   0   46.80    8.60
   6  12   0   52.89    7.60
  -7 -12   0  231.78   12.70
  -7 -12   0  194.68   15.10
  -7 -12   0  204.28   18.80
  -7 -12   0  203.48   14.50
  -7 -12   0  192.08   16.00
  -7 -12   0  207.48   15.50
   7  12   0  215.38   13.70
   7  12   0  224.68   13.70
   7  12   0  199.88   12.20
   7  12   0  211.28   15.50
  -8 -12   0   66.69   12.90
  -8 -12   0   68.99   10.40
  -8 -12   0   64.99    8.30
   8  12   0   51.69   11.00
   8  12   0   71.39    8.70
   8  12   0   75.29    9.30
  -9 -12   0   11.70    5.70
  -9 -12   0   27.90    7.80
  -9 -12   0   20.00    8.70
   9  12   0   19.40    6.60
   9  12   0   22.90    8.70
 -10 -12   0   -6.80    6.50
 -10 -12   0   12.90    7.20
 -10 -12   0    5.50    7.00
  10  12   0    4.60    7.50
  10  12   0   -0.20    6.60
 -11 -12   0   12.70    6.90
 -11 -12   0   32.30    8.60
 -11 -12   0   28.70   10.00
  11  12   0   19.30    8.90
  11  12   0   25.60    6.90
  12 -13   0   -4.20    5.00
  12 -13   0   -8.40    6.50
  12 -13   0   -9.30    4.20
  12 -13   0   -2.00    4.00
 -12  13   0   -7.40    7.00
  11 -13   0    9.70    7.70
  11 -13   0    3.40    4.10
  11 -13   0    2.40    5.40
  11 -13   0    7.70    5.80
 -11  13   0    5.40    3.50
 -11  13   0   13.40    8.50
 -11  13   0   -1.30    4.30
  10 -13   0   46.70   10.00
  10 -13   0   52.19    6.50
  10 -13   0   66.19    9.40
  10 -13   0   44.10    7.50
 -10  13   0   54.09    6.60
 -10  13   0   69.69    7.20
 -10  13   0   44.10    9.00
   9 -13   0    3.90    7.80
   9 -13   0   12.90    5.40
   9 -13   0   22.10    8.10
   9 -13   0   13.90    4.70
  -9  13   0   15.10    4.70
  -9  13   0    5.40    7.80
  -9  13   0   19.00    4.50
   8 -13   0   -8.40    3.90
   8 -13   0    1.40    3.90
   8 -13   0    1.40    7.80
   8 -13   0   -5.40    5.70
  -8  13   0    2.20    3.80
  -8  13   0   -1.60    6.40
  -8  13   0   -0.20    6.10
   7 -13   0   16.00    4.30
   7 -13   0   11.60    8.00
   7 -13   0    2.30    6.50
   7 -13   0   16.40    6.60
  -7  13   0    1.60    7.60
  -7  13   0   14.10    4.60
  -7  13   0    3.10    4.40
   6 -13   0   86.89    8.50
   6 -13   0   72.89    8.20
   6 -13   0   79.29   11.70
   6 -13   0   64.59   10.50
  -6  13   0   98.69    8.70
  -6  13   0   64.49    9.90
  -6  13   0   66.69    7.70
   5 -13   0  149.99   15.20
   5 -13   0  143.19   10.70
   5 -13   0  176.78   10.70
   5 -13   0  157.18   15.60
  -5  13   0  166.68   11.00
  -5  13   0  152.78   13.80
  -5  13   0  170.48   10.70
   4 -13   0   56.09    7.90
   4 -13   0   37.00   10.10
   4 -13   0   53.59    7.00
   4 -13   0   60.79   10.50
  -4  13   0   49.00    8.20
  -4  13   0   77.69    8.60
  -4  13   0   70.49    7.80
   3 -13   0   -1.10    4.50
   3 -13   0   -2.10    7.90
   3 -13   0    1.00    4.60
   3 -13   0    0.10    7.40
  -3  13   0    0.40    3.70
  -3  13   0   -2.70    3.50
  -3  13   0    6.00    4.60
   2 -13   0   63.79    7.30
   2 -13   0   54.89    9.80
   2 -13   0   59.39   11.80
   2 -13   0   62.79    7.50
  -2  13   0   42.00    6.70
  -2  13   0   57.29    7.30
  -2  13   0   65.59    7.80
   1 -13   0   39.50    6.50
   1 -13   0   26.40    7.80
   1 -13   0   36.90    6.40
   1 -13   0   46.90   11.20
  -1  13   0   35.90    6.00
  -1  13   0   40.90    6.40
  -1  13   0   26.50    5.50
  -1  13   0   29.50    4.00
   0 -13   0  227.98   17.90
   0 -13   0  273.97   13.90
   0 -13   0  285.67   17.90
   0  13   0  273.77   13.20
   0  13   0  268.27   13.30
   0  13   0  269.47   11.30
   0  13   0  281.77   13.50
  -1 -13   0   85.29    8.30
  -1 -13   0  106.49   10.00
  -1 -13   0  113.19   12.50
  -1 -13   0  108.69    9.90
  -1 -13   0   76.89   13.30
   1  13   0   90.59    9.70
   1  13   0   81.39    9.00
   1  13   0  113.19    9.00
   1  13   0   99.59    8.90
  -2 -13   0   21.20    7.30
  -2 -13   0   16.50    6.30
  -2 -13   0   16.70   11.50
  -2 -13   0   12.30    5.90
  -2 -13   0   23.40    7.30
   2  13   0   14.60    5.40
   2  13   0   18.00    5.90
   2  13   0   24.40    5.90
   2  13   0   17.20    6.90
  -3 -13   0   -9.10    8.60
  -3 -13   0   17.90    7.20
  -3 -13   0   10.00    4.60
  -3 -13   0   23.20    6.40
  -3 -13   0    8.40    6.50
   3  13   0   17.70    5.60
   3  13   0    5.20    4.30
   3  13   0   10.60    6.20
  -4 -13   0   93.19    9.30
  -4 -13   0   93.49   10.50
  -4 -13   0   87.99   11.20
  -4 -13   0   83.19   10.70
  -4 -13   0   92.69   13.90
   4  13   0   90.49    9.70
   4  13   0   67.09    9.40
   4  13   0   74.09    7.90
   4  13   0   84.39    8.90
  -5 -13   0   99.59   11.20
  -5 -13   0  116.09   12.40
  -5 -13   0   75.09   11.60
  -5 -13   0   90.09   14.20
  -5 -13   0  106.99   12.00
   5  13   0  100.39   11.30
   5  13   0   97.29   10.10
   5  13   0  112.19    9.40
   5  13   0  110.59   10.40
  -6 -13   0   36.30    8.20
  -6 -13   0   45.30   11.50
  -6 -13   0   37.20    8.20
  -6 -13   0   38.60    7.50
  -6 -13   0   55.49   12.60
   6  13   0   57.19    8.20
   6  13   0   48.90    8.70
   6  13   0   63.19    8.00
  -7 -13   0    2.60    6.80
  -7 -13   0    0.90    4.00
  -7 -13   0   10.30    6.80
  -7 -13   0   -0.20    5.60
   7  13   0    0.20    5.90
  -8 -13   0   63.69   11.70
  -8 -13   0   49.40    7.20
   8  13   0   51.79   10.40
   8  13   0   51.79    8.40
  -9 -13   0   61.79   11.90
  -9 -13   0   58.89    8.70
  -9 -13   0   51.29    9.00
   9  13   0   61.29    9.20
   9  13   0   52.99   10.40
 -10 -13   0   73.99    9.60
 -10 -13   0   74.79   14.30
 -10 -13   0   68.49   10.30
  10  13   0   75.29   10.70
  10  13   0   51.09   10.20
  12 -14   0   13.00    8.70
  12 -14   0   17.00    5.00
  12 -14   0   17.80    6.60
  12 -14   0   18.20    6.70
 -12  14   0   40.70   18.00
  11 -14   0    7.00    5.50
  11 -14   0   -0.50    6.70
  11 -14   0    5.00    4.40
  11 -14   0    6.00    8.30
 -11  14   0   14.10    4.40
 -11  14   0   20.10    8.80
  10 -14   0    3.60    6.80
  10 -14   0   -1.10    5.00
  10 -14   0    8.40    4.50
  10 -14   0    2.10    7.60
 -10  14   0   12.50    8.70
 -10  14   0    7.30    3.80
   9 -14   0    3.80    7.20
   9 -14   0   -2.70    6.70
   9 -14   0    6.30    4.90
   9 -14   0   -0.20    4.00
  -9  14   0    2.10    4.40
  -9  14   0    1.80    4.30
  -9  14   0   -1.20    7.50
   8 -14   0   22.90    6.10
   8 -14   0   21.30    4.60
   8 -14   0   19.90    8.80
   8 -14   0   23.30    9.20
  -8  14   0   21.50    5.20
  -8  14   0   37.70    9.90
  -8  14   0   25.10    5.30
   7 -14   0   10.30    8.20
   7 -14   0   -6.10    7.90
   7 -14   0   -1.40    4.00
   7 -14   0   13.40    5.60
  -7  14   0   -2.30    3.60
  -7  14   0    4.20    6.70
  -7  14   0    8.80    4.70
   6 -14   0   35.40    9.40
   6 -14   0   31.20    6.40
   6 -14   0   11.80    8.60
  -6  14   0   24.60    5.60
  -6  14   0   25.90    5.50
  -6  14   0   22.70    7.80
   5 -14   0   -0.30    7.60
   5 -14   0   -7.20    7.30
   5 -14   0   -0.60    5.20
   5 -14   0    3.60    4.90
  -5  14   0    1.10    4.70
  -5  14   0   -2.10    6.10
  -5  14   0   -3.00    4.00
   4 -14   0   86.69    8.80
   4 -14   0   68.09   10.20
   4 -14   0   89.89   12.90
  -4  14   0   64.79    7.40
  -4  14   0   83.69   10.00
  -4  14   0   63.49    8.00
   3 -14   0  108.69   10.00
   3 -14   0  110.39   14.80
   3 -14   0  108.39   14.40
   3 -14   0  116.29   10.40
  -3  14   0  106.89   10.00
  -3  14   0   98.79    9.90
  -3  14   0  110.09   10.00
   2 -14   0  123.69   17.60
   2 -14   0  122.99   10.90
   2 -14   0  106.39   12.60
   2 -14   0  109.09   10.00
  -2  14   0  117.89   11.20
  -2  14   0  110.59    9.40
  -2  14   0  115.79    9.30
   1 -14   0   14.40    5.30
   1 -14   0   18.20   10.40
   1 -14   0   11.40    5.10
   1 -14   0   26.70    7.90
  -1  14   0   15.30    4.70
  -1  14   0    3.20    4.50
  -1  14   0    9.80    5.60
   0 -14   0   -0.40    8.60
   0 -14   0    1.40    4.90
   0 -14   0   14.00    8.50
   0  14   0    8.10    4.30
   0  14   0    6.80    4.60
   0  14   0    4.60    5.10
   0  14   0   12.10    4.90
  -1 -14   0  104.09   14.80
  -1 -14   0   86.79    7.70
  -1 -14   0   79.39   11.00
  -1 -14   0   71.79    9.00
  -1 -14   0   97.29   10.50
   1  14   0   68.89    8.00
   1  14   0   79.19    8.70
   1  14   0   88.19    9.40
   1  14   0   86.49    9.50
  -2 -14   0  265.77   17.20
  -2 -14   0  194.68   20.30
  -2 -14   0  264.17   12.70
   2  14   0  278.87   14.50
   2  14   0  246.58   13.60
   2  14   0  243.68   13.20
   2  14   0  237.58   13.40
  -3 -14   0  147.39   13.20
  -3 -14   0  181.18   19.40
  -3 -14   0  160.48   13.00
  -3 -14   0  167.18   16.20
  -3 -14   0  184.38   11.10
   3  14   0  197.68   13.10
   3  14   0  188.28   11.90
   3  14   0  152.38   11.00
   3  14   0  185.58   13.60
  -4 -14   0   53.89    7.40
  -4 -14   0   54.69    9.10
  -4 -14   0   63.79    9.00
   4  14   0   48.60    8.60
   4  14   0   89.49    9.70
  -5 -14   0    7.80    7.90
  -5 -14   0    4.20    6.30
  -5 -14   0   -4.90    7.20
   5  14   0    2.80    5.50
   5  14   0    1.40    6.00
  -6 -14   0    9.90    7.30
  -6 -14   0    7.60    6.60
   6  14   0    7.00    5.90
  -7 -14   0   46.70   10.20
  -7 -14   0   21.90    7.60
  -7 -14   0   33.50    6.10
   7  14   0   29.30    7.70
   7  14   0   30.20    7.20
  -8 -14   0   42.60   10.20
  -8 -14   0   25.40    6.90
   8  14   0   34.80    8.70
   8  14   0   41.10    8.90
  -9 -14   0   20.40    9.60
  -9 -14   0   19.20    7.10
  -9 -14   0   22.60    8.80
   9  14   0   39.30    8.10
  10 -15   0   27.00    8.50
  10 -15   0   26.00    5.40
  10 -15   0   37.50    9.60
  10 -15   0   37.00    8.20
 -10  15   0   14.20    9.20
 -10  15   0   14.50    4.30
   9 -15   0   10.70    5.90
   9 -15   0    9.40    4.80
   9 -15   0    6.10    7.90
   9 -15   0   18.20    8.60
  -9  15   0    4.20    8.70
  -9  15   0   14.00    4.40
   8 -15   0   11.20    5.70
   8 -15   0   -1.80    6.70
   8 -15   0   11.80    8.70
   8 -15   0    0.00    4.30
  -8  15   0   -6.70    6.80
  -8  15   0    1.00    4.30
   7 -15   0    2.00    8.10
   7 -15   0    1.00    4.90
   7 -15   0    4.20    4.60
  -7  15   0    6.60    4.30
   6 -15   0   12.10    9.10
   6 -15   0    4.30    4.90
   6 -15   0    5.10    4.80
   6 -15   0   -0.20    7.50
  -6  15   0    8.30    4.70
   5 -15   0   32.80   10.20
   5 -15   0   36.40    6.60
   5 -15   0   41.50    7.10
   4 -15   0    6.20    5.30
   4 -15   0   -5.90    4.40
   4 -15   0    6.40    8.30
   4 -15   0   19.70    9.00
  -4  15   0   17.30    6.70
  -4  15   0    6.60    4.90
   3 -15   0    2.80    7.60
   3 -15   0   14.60    9.00
   3 -15   0   -1.50    4.10
   3 -15   0   -6.60    3.30
  -3  15   0    4.10    3.90
  -3  15   0   -7.90    4.30
   2 -15   0   19.90    5.70
   2 -15   0    3.70    8.40
   2 -15   0   20.60    5.90
   2 -15   0   18.90    8.00
  -2  15   0   21.00    5.80
  -2  15   0   18.20    5.90
   1 -15   0   59.39   10.30
   1 -15   0   75.59    8.80
   1 -15   0   54.59   12.00
  -1  15   0   73.49    8.60
   0 -15   0   62.19    8.80
   0 -15   0   77.19    9.10
   0 -15   0   51.19    9.70
   0  15   0   60.49    7.80
   0  15   0   60.19    6.30
  -1 -15   0   88.09   11.70
  -1 -15   0   45.40    7.90
  -1 -15   0   62.09    8.50
   1  15   0   87.09    9.60
   1  15   0   84.99    8.40
  -2 -15   0   -0.90    4.90
  -2 -15   0  -10.20    4.80
  -2 -15   0    4.40    5.60
  -2 -15   0   12.20    8.70
   2  15   0    6.10    4.90
   2  15   0    6.20    5.20
  -3 -15   0   -0.30    5.50
  -3 -15   0    5.60    5.20
  -3 -15   0    7.40    6.20
   3  15   0    8.70    5.40
   3  15   0   17.40    6.30
  -4 -15   0   88.39   11.30
  -4 -15   0  100.29   11.10
  -4 -15   0   90.59   12.60
   4  15   0   99.59   11.10
   4  15   0  104.99   10.80
  -5 -15   0  141.39   11.80
  -5 -15   0  160.48   16.80
  -5 -15   0  155.38   14.50
   5  15   0  161.88   14.90
  -6 -15   0   38.70    9.00
  -6 -15   0   45.00    8.60
  -6 -15   0   59.19   11.00
   6  15   0   30.10   10.10
   6  15   0   55.99    8.90
  -7 -15   0    5.70    7.10
  -7 -15   0   -1.40    4.10
  -7 -15   0   -7.20    6.20
   7  15   0    6.10    6.30
   7  15   0    4.20    6.70
  -8 -15   0   -5.00    5.40
  -8 -15   0   -1.90    6.70
   8  15   0   -5.80    5.80
   8  15   0    6.50    5.90
   9 -16   0   15.00    7.30
   9 -16   0   14.30    9.30
   9 -16   0   13.10    6.10
   9 -16   0   12.80    5.20
  -9  16   0    4.20    4.60
  -9  16   0   14.60    8.60
   8 -16   0   -0.50    7.50
   8 -16   0   29.30    6.40
   8 -16   0   24.50    6.80
   8 -16   0   14.80    9.50
  -8  16   0   15.20    4.70
  -8  16   0   18.60    8.50
   7 -16   0    8.30   10.90
   7 -16   0   16.80    5.60
   7 -16   0   12.60    5.80
   7 -16   0   13.90    8.50
  -7  16   0   20.90    8.40
  -7  16   0   18.60    5.20
   6 -16   0    6.40    9.10
   6 -16   0   -5.70    4.50
   6 -16   0   -1.40    4.50
   6 -16   0    0.80    7.00
  -6  16   0   -1.70    8.50
  -6  16   0    5.80    5.40
   5 -16   0    1.50    7.00
   5 -16   0    2.30    5.00
   5 -16   0    3.20    6.10
  -5  16   0   -4.80    6.20
  -5  16   0    7.10    4.20
   4 -16   0   47.80    8.60
   4 -16   0   32.40    6.40
   4 -16   0   46.60    9.60
  -4  16   0   33.20    6.40
   3 -16   0   27.10    6.70
   3 -16   0   -2.50    8.70
   3 -16   0   16.30    5.90
  -3  16   0   16.70    4.90
   2 -16   0   21.60    6.20
   2 -16   0   15.20    8.10
  -2  16   0   14.40    4.90
   1 -16   0    1.50    5.10
   1 -16   0    7.00    7.30
  -1  16   0   13.40    5.20
   0 -16   0   -5.00    5.90
   0 -16   0    7.00    5.70
   0 -16   0    5.70    5.70
   0  16   0   -1.20    4.10
  -1 -16   0   16.10    6.70
  -1 -16   0   18.80    8.10
  -1 -16   0    9.40    5.50
   1  16   0    5.00    4.70
   1  16   0   21.00    6.90
  -2 -16   0   63.39   11.70
  -2 -16   0   69.19    9.90
  -2 -16   0   53.09    8.70
   2  16   0   67.19    8.50
   2  16   0   49.80    7.20
  -3 -16   0   44.30    8.40
  -3 -16   0   44.30    9.90
  -3 -16   0   14.40    8.80
   3  16   0   38.10    7.30
   3  16   0   31.50    7.20
  -4 -16   0   29.60    7.20
  -4 -16   0   42.40    9.00
  -4 -16   0   30.10    8.70
   4  16   0   37.20    9.70
   4  16   0   34.90    8.20
  -5 -16   0    6.70    7.10
  -5 -16   0   -9.60    5.90
  -5 -16   0   21.90    7.90
   5  16   0   -0.50    6.60
   5  16   0   10.20    6.30
  -6 -16   0   57.99   11.30
  -6 -16   0   84.99   12.30
   6  16   0   63.59   10.30
   6  16   0   52.99    9.30
   7 -17   0   11.20    6.00
   7 -17   0    7.20    9.50
   7 -17   0    6.10    4.20
  -7  17   0    2.80    8.50
  -7  17   0    6.20    4.70
   6 -17   0    6.10    5.50
   6 -17   0    5.60    9.30
   6 -17   0   14.10    5.00
  -6  17   0   11.40    4.90
   5 -17   0    9.60    5.70
   5 -17   0   12.80    5.80
   5 -17   0    1.30    9.20
  -5  17   0    0.20    4.70
  -5  17   0   11.50    8.80
   4 -17   0    6.10    5.70
   4 -17   0    6.00    5.60
   4 -17   0    4.00    9.10
  -4  17   0   15.30    5.40
  -4  17   0    0.80    6.40
   3 -17   0    5.30    5.20
   3 -17   0   21.70    9.50
  -3  17   0   14.00    5.40
   2 -17   0    0.00    5.10
   2 -17   0   -6.20    6.60
  -2  17   0   -0.50    4.70
   1 -17   0    3.50    5.50
   1 -17   0    0.40    4.50
   1 -17   0   11.30    8.00
  -1  17   0    9.90    5.70
   0 -17   0   12.40    6.00
   0 -17   0   17.80    6.70
   0  17   0   -5.10    5.10
  -1 -17   0    6.30    5.40
  -1 -17   0   -4.40    8.00
  -1 -17   0   -1.90    5.40
   1  17   0   -2.40    3.70
   1  17   0   -0.10    5.70
  -2 -17   0    2.80    6.00
  -2 -17   0   -8.00    5.20
   2  17   0   -5.90    4.00
   2  17   0   -0.50    4.30
  -3 -17   0    3.70    7.40
  -3 -17   0   17.60    7.00
   3  17   0   -1.70    4.60
   3  17   0   -7.30    4.50
  -4 -17   0    7.20    6.20
  -4 -17   0   24.40    8.20
  -4 -17   0   13.60    7.80
   4  17   0   17.70    8.00
   4  17   0    9.90    6.30
   4 -18   0   35.60    9.80
   4 -18   0   24.70    8.10
  -4  18   0   12.20    5.70
  -4  18   0   16.40    8.20
   3 -18   0   13.40    7.50
   3 -18   0   -2.00    8.10
  -3  18   0    7.10    4.70
   2 -18   0   22.50    8.10
   2 -18   0    3.60    4.90
  -2  18   0    4.80    5.70
   1 -18   0   13.40    8.50
   1 -18   0    2.40    5.50
   1 -18   0    9.40    6.60
  -1  18   0   -8.30    4.70
   0 -18   0    3.70    5.40
   0 -18   0    3.60    6.10
   0 -18   0    0.30    7.80
   0  18   0   -8.00    5.20
  -1 -18   0   23.80    7.20
  -1 -18   0   15.10    7.00
   1  18   0   18.80    8.40
   4  17  -1    6.10    6.40
   3  17  -1   20.10    6.40
   3  17  -1   15.40    6.20
  -3 -17   1   17.30    7.70
  -3 -17   1   27.50    7.90
   2  17  -1   19.20    5.70
   2  17  -1   17.80    6.40
  -2 -17   1   14.60    6.80
  -2 -17   1   25.90    7.40
   1  17  -1   17.00    5.10
   1  17  -1    1.70    6.00
  -1 -17   1   18.60    8.10
  -1 -17   1   10.80    7.00
   0  17  -1  -10.20    5.20
   0 -17   1    5.10    5.80
   0 -17   1    4.50    7.40
   0 -17   1   -1.60    4.40
  -1  17  -1   13.00    5.30
   1 -17   1    4.70    5.60
   1 -17   1    5.90    8.10
   1 -17   1   19.00    6.60
  -2  17  -1   19.20    5.50
   2 -17   1   13.50    6.30
   2 -17   1   29.70    9.50
  -3  17  -1   29.30    6.40
   3 -17   1   26.40    8.60
   3 -17   1   22.60    6.70
   3 -17   1   30.10    7.50
  -4  17  -1   12.60    5.90
   4 -17   1   19.70    6.60
   4 -17   1   11.80    5.70
   4 -17   1    9.50    8.70
  -5  17  -1   -4.50    6.30
  -5  17  -1    4.10    5.10
   5 -17   1   -2.10    7.00
   5 -17   1    2.60    5.50
   5 -17   1   -8.00    4.80
  -6  17  -1    1.00    5.20
  -6  17  -1   -9.20    7.50
   6 -17   1   10.40    9.50
   6 -17   1   12.60    5.70
   6 -17   1   14.60    6.00
  -7  17  -1    1.90    7.30
  -7  17  -1    8.50    5.20
   7 -17   1    1.80    5.40
   7 -17   1    6.00    4.60
   7 -17   1   31.20   11.00
   6  16  -1   46.90    9.50
   6  16  -1   36.70    9.60
  -6 -16   1   51.39   10.50
  -6 -16   1   44.60    9.90
   5  16  -1   81.59   10.00
  -5 -16   1   81.69   12.10
  -5 -16   1   89.09   12.80
  -5 -16   1   58.69    8.10
   4  16  -1   41.00    8.60
   4  16  -1   55.29    9.70
  -4 -16   1   39.50    9.10
  -4 -16   1   37.60    8.80
  -4 -16   1   39.20    6.90
   3  16  -1   19.90    6.60
  -3 -16   1   16.60    7.40
  -3 -16   1   15.50    8.70
   2  16  -1   -1.40    5.00
   2  16  -1    7.60    5.70
  -2 -16   1   15.90    6.70
  -2 -16   1    3.00    5.90
  -2 -16   1   23.60    8.80
   1  16  -1   32.70    6.40
   1  16  -1   43.30    8.30
  -1 -16   1   31.80    7.60
  -1 -16   1   36.60    8.40
  -1 -16   1   51.39   10.30
   0  16  -1   76.29    9.10
   0 -16   1   75.19   10.30
   0 -16   1   57.79    8.70
   0 -16   1   84.29   12.50
  -1  16  -1    9.80    5.20
   1 -16   1    0.10    4.90
   1 -16   1   -4.00    7.20
  -2  16  -1   -3.00    5.00
   2 -16   1   -1.90    7.10
   2 -16   1   -3.90    4.70
   2 -16   1   -0.40    5.50
  -3  16  -1   -4.10    4.80
   3 -16   1    7.30    7.20
   3 -16   1    4.20    4.80
   3 -16   1   -8.60    4.40
  -4  16  -1   74.99    8.90
   4 -16   1   85.39    9.50
   4 -16   1   59.49   11.90
   4 -16   1   78.09    9.30
  -5  16  -1   45.90    7.20
  -5  16  -1   24.90    9.60
   5 -16   1   41.30    7.70
   5 -16   1   24.90    6.70
   5 -16   1   18.40   10.50
  -6  16  -1   21.70    8.10
  -6  16  -1   20.70    5.80
   6 -16   1    8.10    5.60
   6 -16   1    4.20    9.30
   6 -16   1   13.80    6.00
  -7  16  -1   -7.60    6.20
  -7  16  -1   -1.30    4.00
   7 -16   1    7.20    5.60
   7 -16   1  -19.40    8.00
   7 -16   1   -0.60    4.10
  -8  16  -1   16.80    8.20
  -8  16  -1   16.70    5.20
   8 -16   1   -1.50    9.20
   8 -16   1   -1.00    5.20
   8 -16   1   24.20    6.10
   8 -16   1  -11.30    8.40
  -9  16  -1    9.40    5.50
  -9  16  -1    5.20    7.60
   9 -16   1   -6.00    9.00
   9 -16   1    4.00    5.10
   9 -16   1   16.80    5.80
   9 -16   1    6.20   10.30
   7  15  -1   62.49    9.80
   7  15  -1   62.39   10.20
  -7 -15   1   38.60    9.50
  -7 -15   1   49.30    7.40
  -7 -15   1   39.40   11.10
   6  15  -1   18.70    7.10
   6  15  -1   28.00    8.00
  -6 -15   1   16.20    7.90
  -6 -15   1   12.20    7.70
  -6 -15   1   18.50    8.00
   5  15  -1    7.70    6.00
   5  15  -1   12.10    6.20
  -5 -15   1    3.80    6.40
  -5 -15   1   -0.80    6.70
  -5 -15   1    1.90    6.30
   4  15  -1   76.49   10.10
  -4 -15   1   95.59    9.60
  -4 -15   1  105.49   12.50
  -4 -15   1  111.49   16.20
  -4 -15   1   89.49   10.90
   3  15  -1  122.09   11.50
   3  15  -1   84.19   10.00
  -3 -15   1  111.69   12.30
  -3 -15   1  115.69   12.30
  -3 -15   1  106.59   10.40
  -3 -15   1  109.29   13.60
   2  15  -1  152.38   12.20
   2  15  -1  145.99   11.50
  -2 -15   1  144.29   13.10
  -2 -15   1  162.08   13.10
   1  15  -1   52.79    7.30
   1  15  -1   57.49    8.70
  -1 -15   1   53.29    9.10
  -1 -15   1   69.09   10.70
  -1 -15   1   38.10    7.90
   0  15  -1   -0.70    4.50
   0 -15   1   15.00    7.30
   0 -15   1    3.50    5.70
  -1  15  -1   27.40    4.10
  -1  15  -1   48.30    7.80
   1 -15   1   33.60    6.90
   1 -15   1   23.50    7.10
   1 -15   1   34.20    8.90
  -2  15  -1   76.89    8.70
   2 -15   1   73.59   11.40
   2 -15   1   65.39    8.30
   2 -15   1   83.19   14.00
   2 -15   1   68.09    8.60
  -3  15  -1   35.30    6.40
   3 -15   1   24.70   10.10
   3 -15   1   17.10    5.90
   3 -15   1   41.60   11.00
   3 -15   1   34.60    6.50
  -4  15  -1    9.00    5.30
   4 -15   1    5.80    6.10
   4 -15   1    5.30    5.20
   4 -15   1   -6.30    8.20
   4 -15   1    3.10    7.10
  -5  15  -1   10.30    5.20
   5 -15   1    1.40    4.70
   5 -15   1    5.90    7.20
   5 -15   1    5.60    4.30
   5 -15   1   12.80    8.60
  -6  15  -1   45.60    7.10
   6 -15   1   38.40    9.70
   6 -15   1   45.60   10.60
   6 -15   1   30.80    6.70
   6 -15   1   45.50    7.20
  -7  15  -1   52.99    7.30
   7 -15   1   53.09    8.70
   7 -15   1   69.59    7.80
   7 -15   1   59.69   12.10
   7 -15   1   54.29   12.60
  -8  15  -1   22.60    5.40
   8 -15   1    4.20    5.40
   8 -15   1   23.20   12.00
   8 -15   1   15.90    5.50
   8 -15   1   -3.00   10.50
  -9  15  -1    1.20    7.10
   9 -15   1   -7.20    6.10
   9 -15   1  -15.40    7.20
   9 -15   1    3.70    4.70
   9 -15   1   10.30    5.50
 -10  15  -1    2.10    4.00
 -10  15  -1   -9.20    7.70
  10 -15   1   17.20    9.30
  10 -15   1    0.60    5.00
  10 -15   1    2.80    7.50
  10 -15   1   -3.80    3.70
   9  14  -1    6.20    7.20
   9  14  -1    5.00    6.70
  -9 -14   1    1.90    6.80
  -9 -14   1    9.30    7.60
  -9 -14   1    7.70    5.80
   8  14  -1    6.60    8.10
   8  14  -1    3.20    5.30
  -8 -14   1    2.00    7.20
  -8 -14   1   -1.30    5.60
  -8 -14   1   -4.70    5.30
   7  14  -1   16.50    7.30
   7  14  -1    9.10    5.90
  -7 -14   1    4.90    7.40
  -7 -14   1    3.00    6.60
  -7 -14   1    3.30    4.50
   6  14  -1   67.19    9.00
   6  14  -1   62.89    9.50
  -6 -14   1   37.50    9.10
  -6 -14   1   69.49    9.30
  -6 -14   1   62.69    9.80
   5  14  -1   86.19   12.40
   5  14  -1   90.89   10.60
  -5 -14   1   56.09    9.50
  -5 -14   1   70.69   10.20
  -5 -14   1   92.59   12.10
  -5 -14   1   71.09    9.30
   4  14  -1   -2.90    5.80
   4  14  -1   12.00    5.60
  -4 -14   1   13.30    6.90
  -4 -14   1    0.30    6.60
  -4 -14   1   10.50    6.60
  -4 -14   1   -3.20    5.10
   3  14  -1    4.70    4.90
   3  14  -1    5.80    6.20
  -3 -14   1    5.50    7.20
  -3 -14   1    7.30    7.10
  -3 -14   1   -0.30    5.00
  -3 -14   1    7.40    5.30
   2  14  -1   57.49    7.90
   2  14  -1   46.60    7.50
   2  14  -1   54.99    7.60
   2  14  -1   52.59    7.00
  -2 -14   1   28.30    7.50
  -2 -14   1   28.80   11.20
  -2 -14   1   47.70   10.80
  -2 -14   1   44.30    7.90
  -2 -14   1   49.70    6.80
   1  14  -1  187.08   12.10
   1  14  -1  185.58   11.40
   1  14  -1  200.88   12.50
   1  14  -1  199.78   12.70
  -1 -14   1  178.88   15.40
  -1 -14   1  138.29   14.20
  -1 -14   1  198.68   20.10
   0  14  -1  164.48   11.30
   0  14  -1  148.59   10.10
   0  14  -1  185.68   13.00
   0  14  -1  180.78   11.60
   0 -14   1  162.68   18.70
   0 -14   1  174.28   15.00
  -1  14  -1  127.29    7.90
  -1  14  -1  139.19   10.50
  -1  14  -1  114.09   10.00
  -1  14  -1  127.59   10.10
   1 -14   1  118.19   13.30
   1 -14   1  130.89   15.90
  -2  14  -1   26.60    6.60
  -2  14  -1   41.20    7.30
  -2  14  -1   32.90    6.50
   2 -14   1   22.80    9.50
   2 -14   1   28.50   10.60
  -3  14  -1    6.50    5.40
  -3  14  -1    9.10    5.00
  -3  14  -1   -2.80    5.00
   3 -14   1   -4.20    6.30
  -4  14  -1   25.50    5.80
  -4  14  -1   31.90    5.80
  -4  14  -1   26.60    6.20
   4 -14   1   24.00    6.20
   4 -14   1   40.10   10.60
   4 -14   1   23.30    9.60
  -5  14  -1   68.59    8.30
  -5  14  -1   66.39    8.30
   5 -14   1   61.99    8.10
   5 -14   1   72.59   12.10
   5 -14   1   73.29    8.00
   5 -14   1   92.09   20.20
  -6  14  -1   26.50    6.30
  -6  14  -1   34.30    9.40
  -6  14  -1   28.00    6.50
   6 -14   1   22.90    5.90
   6 -14   1   32.10    7.40
   6 -14   1   20.40    8.70
   6 -14   1   13.70    8.70
  -7  14  -1   12.70    8.60
  -7  14  -1    6.60    5.20
  -7  14  -1   18.00    5.30
   7 -14   1   11.40    9.20
   7 -14   1   15.90    5.70
   7 -14   1   12.60    7.70
  -8  14  -1   35.60    8.30
  -8  14  -1   32.40    6.00
  -8  14  -1   32.40    8.60
   8 -14   1   17.40    8.50
   8 -14   1   44.60   10.20
   8 -14   1   23.30    6.20
   8 -14   1   29.70    6.00
  -9  14  -1   34.30    5.80
  -9  14  -1   15.60    8.60
   9 -14   1   31.60    6.90
   9 -14   1   35.60    9.40
   9 -14   1   43.00    6.50
 -10  14  -1    3.50    8.40
 -10  14  -1   15.00    5.00
  10 -14   1   19.30    6.30
  10 -14   1   11.50    9.00
  10 -14   1   46.40    9.20
  10 -14   1   18.90    5.50
 -11  14  -1   11.60    8.60
 -11  14  -1   -1.30    3.70
  11 -14   1   -4.30    5.90
  11 -14   1    5.40    4.90
  11 -14   1    3.70    5.20
  11 -14   1    2.50    8.00
  10  13  -1   -2.60    6.60
  10  13  -1    6.10    5.90
 -10 -13   1   12.00    7.40
 -10 -13   1    7.60    8.20
 -10 -13   1    4.90    7.00
   9  13  -1   46.50   10.70
   9  13  -1   35.20    7.70
  -9 -13   1   35.60    9.40
  -9 -13   1   25.00    7.70
  -9 -13   1   38.20    7.30
   8  13  -1   20.80    6.50
   8  13  -1   25.80    8.60
  -8 -13   1   24.80    6.80
  -8 -13   1   49.30   11.20
  -8 -13   1   13.70    6.80
   7  13  -1   36.60    7.90
  -7 -13   1   27.30    8.00
  -7 -13   1   26.70    6.00
  -7 -13   1   14.70    7.60
  -7 -13   1   29.30    7.30
   6  13  -1   22.80    7.50
   6  13  -1    1.50    7.10
  -6 -13   1    8.10    6.30
  -6 -13   1    1.60    6.40
  -6 -13   1    2.30    6.00
  -6 -13   1   14.80    7.10
   5  13  -1   11.80    5.30
   5  13  -1    6.30    6.80
   5  13  -1    8.00    4.70
   5  13  -1    3.50    4.90
  -5 -13   1   16.50    8.40
  -5 -13   1   -0.40    6.00
  -5 -13   1    3.50    9.70
   4  13  -1   84.59    8.80
   4  13  -1   80.39    9.90
   4  13  -1   90.29    9.70
   4  13  -1   83.39    8.70
  -4 -13   1   73.69   11.10
  -4 -13   1   50.29   12.10
  -4 -13   1   90.29   10.00
  -4 -13   1   81.59   10.20
   3  13  -1   95.79    9.70
   3  13  -1  105.49    9.30
   3  13  -1  106.59    9.20
   3  13  -1  112.09   11.40
  -3 -13   1  102.39   10.70
  -3 -13   1   90.19   11.20
  -3 -13   1  115.79   12.30
  -3 -13   1  117.29   10.10
  -3 -13   1   95.29   12.70
   2  13  -1  173.38   11.70
   2  13  -1  173.88   14.20
   2  13  -1  168.48   11.10
   2  13  -1  169.18   11.90
  -2 -13   1  149.49   10.40
  -2 -13   1  178.48   12.30
  -2 -13   1  162.78   13.20
  -2 -13   1  149.69   17.00
  -2 -13   1  165.98   14.30
   1  13  -1  105.69    9.50
   1  13  -1  112.69   10.10
  -1 -13   1  119.39   18.20
  -1 -13   1  118.59   13.00
  -1 -13   1  127.19    8.60
  -1 -13   1   99.99   10.50
   0  13  -1   10.40    6.10
   0  13  -1   -6.60    3.80
   0  13  -1   -6.10    3.80
   0  13  -1    3.30    3.90
   0 -13   1    5.00    5.50
   0 -13   1    2.10    4.90
   0 -13   1    2.60    6.70
   0 -13   1   -1.80    8.60
  -1  13  -1   52.99    7.10
  -1  13  -1   67.69    6.20
  -1  13  -1   65.89    7.50
  -1  13  -1   51.49    7.10
   1 -13   1   48.00   11.40
   1 -13   1   59.39    7.50
   1 -13   1   55.49    7.50
   1 -13   1   50.39    9.20
  -2  13  -1  173.98   11.10
  -2  13  -1  181.58   10.90
  -2  13  -1  161.38   10.90
   2 -13   1  183.28   11.70
   2 -13   1  161.58   10.80
   2 -13   1  178.68   17.70
   2 -13   1  153.88   15.70
  -3  13  -1  152.28   12.50
  -3  13  -1  180.28   11.00
  -3  13  -1  209.38   12.50
   3 -13   1  189.68   11.60
   3 -13   1  195.28   11.10
   3 -13   1  165.38   16.90
  -4  13  -1   84.39    9.60
   4 -13   1   92.89   12.90
   4 -13   1   89.89    8.20
   4 -13   1   85.09   12.10
   4 -13   1   99.29    9.20
  -5  13  -1   -1.30    4.70
  -5  13  -1    4.40    5.10
   5 -13   1   -8.30    4.10
   5 -13   1    3.10    4.00
   5 -13   1    1.60    7.60
   5 -13   1   -7.80    7.40
  -6  13  -1   64.89   10.60
  -6  13  -1   58.49    7.40
   6 -13   1   43.50    6.10
   6 -13   1   65.49   10.10
   6 -13   1   61.79    9.80
   6 -13   1   44.50   10.20
  -7  13  -1  135.09   10.30
  -7  13  -1  143.89   10.70
  -7  13  -1  121.89   13.10
   7 -13   1  140.69   10.10
   7 -13   1  141.39   11.80
   7 -13   1  148.49   14.50
   7 -13   1  154.88   16.00
  -8  13  -1   20.00    7.40
  -8  13  -1   33.30    5.90
  -8  13  -1   25.70    5.80
   8 -13   1   12.60    5.80
   8 -13   1   28.20    9.90
   8 -13   1   15.60    7.30
  -9  13  -1   12.10    6.80
  -9  13  -1   10.80    4.90
  -9  13  -1    4.00    4.30
   9 -13   1   12.30    4.80
   9 -13   1   18.10    8.60
   9 -13   1    4.50    5.00
   9 -13   1    6.50    7.40
 -10  13  -1   30.90    6.00
 -10  13  -1   28.90    6.50
 -10  13  -1   30.40    9.20
  10 -13   1   34.90    8.30
  10 -13   1   41.40    7.30
  10 -13   1   35.40   10.20
 -11  13  -1   54.89    6.70
 -11  13  -1   61.09   10.60
  11 -13   1   56.79    8.20
  11 -13   1   49.10   10.90
  11 -13   1   56.39    7.20
  11 -13   1   50.89    8.30
 -12  13  -1   36.00    6.10
 -12  13  -1   46.70    9.80
  12 -13   1   28.50   11.20
  12 -13   1   41.00    7.00
  12 -13   1   64.29    9.10
  12 -13   1   41.50    6.60
  11  12  -1   47.70    9.10
  11  12  -1   44.20   10.60
 -11 -12   1   40.50    8.80
 -11 -12   1   43.90    9.60
 -11 -12   1   49.40   11.00
  10  12  -1  129.99   12.40
  10  12  -1   87.39   12.50
 -10 -12   1  130.29   13.90
 -10 -12   1  122.29   12.40
 -10 -12   1  157.08   16.90
   9  12  -1    2.10    7.10
   9  12  -1   14.80    6.40
  -9 -12   1   28.40    7.90
  -9 -12   1    6.70    6.60
  -9 -12   1   31.80    9.80
   8  12  -1   22.10    6.30
   8  12  -1   12.10    5.60
   8  12  -1   17.30    7.60
  -8 -12   1   42.60   12.00
  -8 -12   1   20.40    6.90
  -8 -12   1   20.50    6.00
  -8 -12   1   25.00    7.70
  -8 -12   1   21.10   11.10
   7  12  -1    7.60    6.60
   7  12  -1   14.20    6.60
   7  12  -1   18.80    5.60
  -7 -12   1   15.00    7.10
  -7 -12   1   15.00    7.40
  -7 -12   1   32.70    6.20
  -7 -12   1   24.50    9.00
  -7 -12   1   27.70   10.60
  -7 -12   1   20.20    6.40
   6  12  -1   92.69    9.80
   6  12  -1   79.69    8.30
   6  12  -1   86.99    9.00
   6  12  -1   71.09    9.80
  -6 -12   1   85.69   10.20
  -6 -12   1   72.69   10.40
  -6 -12   1   82.69   13.60
  -6 -12   1   72.89    9.10
   5  12  -1  118.19   11.30
   5  12  -1   91.09    8.60
   5  12  -1  105.89   11.10
  -5 -12   1   93.59   10.70
  -5 -12   1   89.89   10.00
  -5 -12   1   88.39   11.30
  -5 -12   1  106.09   14.80
  -5 -12   1  126.59   11.90
   4  12  -1    6.90    5.20
   4  12  -1    4.50    4.70
   4  12  -1   -3.80    4.30
   4  12  -1    3.00    4.50
  -4 -12   1   -0.60    5.20
  -4 -12   1    2.50    4.70
  -4 -12   1    1.60    5.30
  -4 -12   1    2.70    8.70
  -4 -12   1    9.80    6.20
   3  12  -1   22.40    5.60
   3  12  -1   28.10    5.60
   3  12  -1   17.10    4.90
   3  12  -1   27.40    6.00
  -3 -12   1   28.00    6.50
  -3 -12   1   17.50    5.20
  -3 -12   1   23.00    8.20
  -3 -12   1   27.40    9.80
  -3 -12   1   25.70    6.40
   2  12  -1   22.30    5.60
   2  12  -1   14.30    4.60
   2  12  -1   10.60    5.30
   2  12  -1   22.70    6.00
  -2 -12   1   20.00    6.00
  -2 -12   1   22.10    5.60
  -2 -12   1   18.60    5.50
  -2 -12   1   10.80    9.20
  -2 -12   1   20.70    7.20
   1  12  -1   26.90    5.70
   1  12  -1   17.80    5.60
   1  12  -1   34.90    5.60
   1  12  -1   26.20    5.90
  -1 -12   1   23.60    4.90
  -1 -12   1   24.00    5.90
  -1 -12   1   28.60    7.70
  -1 -12   1   55.69   11.70
   0  12  -1  224.68   11.00
   0  12  -1  235.28   12.10
   0  12  -1  258.57   12.80
   0  12  -1  235.88   12.20
   0 -12   1  217.98   18.60
   0 -12   1  258.07   13.00
   0 -12   1  231.88   15.40
   0 -12   1  245.98   12.90
  -1  12  -1    2.30    3.30
  -1  12  -1   -5.40    3.70
  -1  12  -1    2.70    5.50
  -1  12  -1    5.10    4.30
   1 -12   1    0.60    4.80
   1 -12   1   11.90    7.30
   1 -12   1    5.80    4.50
   1 -12   1   -7.90    7.90
  -2  12  -1    6.50    4.60
  -2  12  -1    0.80    5.10
  -2  12  -1   -0.80    2.30
  -2  12  -1    5.40    4.20
   2 -12   1   22.40    9.60
   2 -12   1   10.40    5.10
   2 -12   1    5.90    6.40
   2 -12   1    2.60    4.50
  -3  12  -1  141.89    9.80
  -3  12  -1  106.09   11.00
  -3  12  -1  111.29    8.80
   3 -12   1  114.29   12.30
   3 -12   1   99.19    8.50
   3 -12   1  121.39    9.40
   3 -12   1  117.29   13.60
  -4  12  -1  101.59    9.20
  -4  12  -1  105.19    9.40
  -4  12  -1   96.59    9.40
   4 -12   1   87.09    7.80
   4 -12   1  101.59    8.80
   4 -12   1  100.19   12.20
   4 -12   1   65.49   11.30
  -5  12  -1  248.18   12.80
  -5  12  -1  257.57   13.00
   5 -12   1  271.07   18.00
   5 -12   1  226.88   12.50
   5 -12   1  205.78   16.90
   5 -12   1  256.57   12.30
  -6  12  -1   37.00    6.00
  -6  12  -1   43.50    9.40
   6 -12   1   32.80    9.30
   6 -12   1   36.50    6.10
   6 -12   1   35.70    6.30
   6 -12   1   38.70    9.80
  -7  12  -1   15.60    5.60
  -7  12  -1   12.00    6.80
  -7  12  -1   14.10    5.50
   7 -12   1    6.00    7.50
   7 -12   1    8.50    8.40
   7 -12   1    8.50    4.90
   7 -12   1   12.30    5.30
  -8  12  -1   24.10    5.60
  -8  12  -1   13.90    6.70
  -8  12  -1   20.20    5.70
   8 -12   1   27.30    5.70
   8 -12   1   14.50    6.90
   8 -12   1   17.60    8.60
  -9  12  -1   53.99   11.40
  -9  12  -1   45.90    9.40
  -9  12  -1   37.00    6.00
   9 -12   1   30.90    6.40
   9 -12   1   33.10    8.60
   9 -12   1   26.80    5.40
   9 -12   1   29.80    9.50
 -10  12  -1   44.50    6.10
 -10  12  -1   49.80    6.80
 -10  12  -1   48.90    9.50
  10 -12   1   43.50    8.00
  10 -12   1   41.60   10.20
  10 -12   1   47.90    8.10
  10 -12   1   44.10    6.40
 -11  12  -1    1.90    4.70
 -11  12  -1    2.40    4.10
 -11  12  -1    3.60    7.00
  11 -12   1   18.60    8.40
  11 -12   1    4.70    4.50
  11 -12   1    2.20    5.30
  11 -12   1    4.10    5.70
 -12  12  -1    5.50    4.20
 -12  12  -1   -2.00    6.90
 -12  12  -1    7.10    4.80
  12 -12   1    2.10    5.40
  12 -12   1   10.10    7.60
  12 -12   1   -0.70    4.30
  12 -12   1   -1.30    3.90
 -13  12  -1   21.40    5.40
  13 -12   1   20.10    5.70
  13 -12   1   17.40    2.70
  13 -12   1   19.70    8.40
  13 -12   1   16.90    6.50
  12  11  -1   12.40    9.90
  12  11  -1   -3.60    6.30
 -12 -11   1    6.80    7.70
 -12 -11   1   -8.20   13.60
 -12 -11   1    8.40   10.90
  11  11  -1    2.20    7.00
  11  11  -1    6.10    6.80
 -11 -11   1    0.10    7.20
 -11 -11   1   -6.70    7.60
 -11 -11   1   -0.10    8.80
  10  11  -1   59.69    8.60
  10  11  -1   49.20   10.60
 -10 -11   1   34.60    8.60
 -10 -11   1   68.89   12.30
 -10 -11   1   34.50    8.70
   9  11  -1   73.99    9.50
   9  11  -1   89.49    9.60
   9  11  -1   67.79   10.80
  -9 -11   1   62.49   12.00
  -9 -11   1   67.49    9.70
  -9 -11   1   74.79    9.00
  -9 -11   1   69.99   11.30
   8  11  -1   95.99   10.00
   8  11  -1   77.79   11.70
   8  11  -1   91.39    9.20
  -8 -11   1   86.29    9.50
  -8 -11   1   75.69    9.70
  -8 -11   1   72.59   12.30
  -8 -11   1   99.69   11.10
  -8 -11   1   90.09   11.50
  -8 -11   1   91.49   12.20
   7  11  -1   94.29    9.40
   7  11  -1   88.49    9.00
   7  11  -1   77.49    9.10
   7  11  -1  106.29   11.80
  -7 -11   1   89.69   15.60
  -7 -11   1   93.99   10.90
  -7 -11   1   89.49   10.60
  -7 -11   1   79.99   10.30
  -7 -11   1  101.09   10.30
  -7 -11   1  112.19   12.60
   6  11  -1   -4.00    3.90
   6  11  -1   -0.70    4.30
   6  11  -1   -5.40    6.50
  -6 -11   1    3.70    6.30
  -6 -11   1    1.20    5.90
  -6 -11   1    3.40    5.80
  -6 -11   1   13.10    8.70
  -6 -11   1    5.90    7.20
   5  11  -1    5.60    4.80
   5  11  -1   10.00    4.50
   5  11  -1    1.20    5.30
   5  11  -1    3.30    5.10
  -5 -11   1    4.70    5.10
  -5 -11   1   11.00    6.00
  -5 -11   1    9.50    5.90
  -5 -11   1    7.50    6.30
  -5 -11   1    5.90    8.60
   4  11  -1  260.47   12.70
   4  11  -1  224.18   11.80
   4  11  -1  245.58   13.10
   4  11  -1  241.58   13.70
  -4 -11   1  238.28   13.80
  -4 -11   1  225.08   18.50
  -4 -11   1  265.07   14.70
  -4 -11   1  276.87   15.20
  -4 -11   1  216.78   13.50
   3  11  -1  197.48   11.10
   3  11  -1  189.38   11.60
   3  11  -1  198.78   11.50
  -3 -11   1  190.78   11.90
  -3 -11   1  185.28   12.00
  -3 -11   1  234.98   14.00
  -3 -11   1  200.08   13.30
  -3 -11   1  178.08   17.10
   2  11  -1    4.20    4.30
   2  11  -1    0.80    4.70
   2  11  -1    0.20    3.80
   2  11  -1    3.60    3.80
  -2 -11   1   12.40    6.70
  -2 -11   1   16.40    5.30
  -2 -11   1    6.00    5.50
  -2 -11   1    5.80    3.90
   1  11  -1   39.10    5.80
   1  11  -1   46.90    6.50
   1  11  -1   39.30    5.70
   1  11  -1   43.60    6.00
  -1 -11   1   32.60    5.10
  -1 -11   1   47.70    7.30
  -1 -11   1   34.10    6.20
  -1 -11   1   57.19   10.60
  -1 -11   1   39.00    7.40
   0  11  -1  279.07   11.40
   0  11  -1  279.67   12.40
   0  11  -1  281.97   13.00
   0  11  -1  271.47   12.20
   0 -11   1  249.28   18.40
   0 -11   1  285.67   12.90
   0 -11   1  280.57   13.00
   0 -11   1  269.17   10.90
   0 -11   1  245.58   17.30
  -1  11  -1   18.40    4.70
  -1  11  -1   23.20    5.20
  -1  11  -1   21.30    4.00
  -1  11  -1   16.10    4.70
   1 -11   1   18.70    5.00
   1 -11   1   29.40    9.20
   1 -11   1   22.20    4.90
   1 -11   1   20.90    7.90
  -2  11  -1   41.70    5.90
  -2  11  -1   48.40    6.40
  -2  11  -1   43.80    3.90
  -2  11  -1   42.60    5.90
   2 -11   1   36.20    5.80
   2 -11   1   23.50    8.80
   2 -11   1   46.00    8.70
   2 -11   1   39.00    5.60
  -3  11  -1  181.98   10.20
  -3  11  -1  165.38   10.40
  -3  11  -1  157.18    9.90
   3 -11   1  162.78   15.10
   3 -11   1  188.38   14.90
   3 -11   1  171.78    9.60
   3 -11   1  178.58   10.20
  -4  11  -1    8.60    4.50
  -4  11  -1   13.40    4.80
  -4  11  -1   10.00    4.40
   4 -11   1   13.90    4.80
   4 -11   1   11.40    7.70
   4 -11   1    2.30    7.00
   4 -11   1    8.60    4.60
  -5  11  -1   58.99    6.50
  -5  11  -1   56.99    7.10
   5 -11   1   47.80    9.70
   5 -11   1   50.89    6.60
   5 -11   1   44.30    6.10
   5 -11   1   54.19    9.00
  -6  11  -1  185.28   11.10
  -6  11  -1  174.78   13.00
  -6  11  -1  206.08   11.60
   6 -11   1  200.78   10.00
   6 -11   1  198.58   14.60
   6 -11   1  178.38   16.10
   6 -11   1  189.08   11.30
  -7  11  -1  191.58   15.30
  -7  11  -1  223.48   11.70
  -7  11  -1  184.08   11.00
   7 -11   1  175.88   15.80
   7 -11   1  192.08   11.50
   7 -11   1  220.08   11.10
   7 -11   1  202.88   16.10
  -8  11  -1  242.08   16.50
  -8  11  -1  232.18   12.30
  -8  11  -1  220.38   11.60
   8 -11   1  210.58   17.30
   8 -11   1  210.18   11.30
   8 -11   1  231.08   15.00
   8 -11   1  238.98   13.10
  -9  11  -1   60.89    7.20
  -9  11  -1   53.49    6.90
  -9  11  -1   75.59   10.60
   9 -11   1   47.70    8.60
   9 -11   1   50.39   12.90
   9 -11   1   77.29    7.80
   9 -11   1   49.10    8.10
   9 -11   1   72.79   11.30
 -10  11  -1   -0.60    5.30
 -10  11  -1    3.00    4.40
 -10  11  -1    5.60    4.70
  10 -11   1    6.30    5.40
  10 -11   1   -7.10    9.50
  10 -11   1  -11.20    6.90
  10 -11   1    7.00    4.50
  10 -11   1   -2.60    5.10
 -11  11  -1   13.10    4.50
 -11  11  -1   13.40    5.30
 -11  11  -1    6.00    6.80
  11 -11   1   25.10    6.40
  11 -11   1   16.70    8.80
  11 -11   1    9.30    4.50
 -12  11  -1    6.80    4.30
 -12  11  -1   -0.70    4.20
  12 -11   1   -0.80    3.40
  12 -11   1    1.90    4.30
  12 -11   1   -2.80    4.90
  12 -11   1   -1.90    7.50
 -13  11  -1    5.80    4.60
 -13  11  -1    0.70    3.50
  13 -11   1    1.30    5.30
  13 -11   1    6.20    7.30
  13 -11   1   15.30    5.00
  14 -11   1   -0.90    4.50
  14 -11   1   -8.00    4.70
  14 -11   1   14.20    7.20
  13  10  -1   29.00    8.30
  13  10  -1    8.20    8.10
 -13 -10   1    8.10    8.00
 -13 -10   1   18.00    9.70
 -13 -10   1   17.10    8.20
  12  10  -1   42.20   10.30
  12  10  -1   37.10    8.70
 -12 -10   1   43.70    9.20
 -12 -10   1   24.50    8.80
 -12 -10   1   22.90    9.50
 -12 -10   1   50.39   12.60
  11  10  -1   54.29    8.60
  11  10  -1   38.40    9.70
  11  10  -1   73.59    8.80
 -11 -10   1   53.39   10.20
 -11 -10   1   56.39   11.10
 -11 -10   1   48.80    9.60
 -11 -10   1   44.30   10.60
  10  10  -1   26.20    6.10
  10  10  -1   19.40    8.20
  10  10  -1   27.10    6.80
 -10 -10   1   25.00    7.60
 -10 -10   1   27.90    9.20
 -10 -10   1   25.50    7.40
 -10 -10   1    8.90    9.90
   9  10  -1    3.90    4.50
   9  10  -1    1.90    5.20
   9  10  -1    0.50    4.80
  -9 -10   1   -3.30    7.50
  -9 -10   1   21.60    9.50
  -9 -10   1    3.00    5.30
  -9 -10   1    6.30    6.00
  -9 -10   1   12.50    6.60
  -9 -10   1    2.60    5.40
   8  10  -1   45.40    7.10
   8  10  -1   62.59    8.40
   8  10  -1   62.29    9.90
   8  10  -1   62.09    7.50
  -8 -10   1   53.49    8.40
  -8 -10   1   70.29   10.60
  -8 -10   1   52.49    7.40
  -8 -10   1   49.99    8.00
  -8 -10   1   60.19   11.40
   7  10  -1  255.97   13.10
   7  10  -1  274.07   16.80
   7  10  -1  271.57   13.70
   7  10  -1  283.97   14.70
  -7 -10   1  255.47   15.80
  -7 -10   1  264.27   19.70
  -7 -10   1  274.57   15.50
  -7 -10   1  266.97   14.10
  -7 -10   1  259.37   16.70
  -7 -10   1  253.17   15.10
   6  10  -1  235.78   12.60
   6  10  -1  251.97   13.30
   6  10  -1  226.98   14.90
   6  10  -1  242.28   12.20
  -6 -10   1  220.38   13.80
  -6 -10   1  212.48   18.10
  -6 -10   1  207.18   13.50
  -6 -10   1  241.38   14.60
  -6 -10   1  259.27   16.60
   5  10  -1  322.67   14.30
   5  10  -1  321.27   16.20
   5  10  -1  331.57   13.80
   5  10  -1  339.97   15.10
  -5 -10   1  366.56   17.20
  -5 -10   1  356.06   16.80
  -5 -10   1  292.17   15.70
  -5 -10   1  366.26   16.50
  -5 -10   1  338.27   21.10
   4  10  -1   75.39    8.30
   4  10  -1   78.39    9.20
   4  10  -1   90.49    8.10
   4  10  -1   73.69    7.40
  -4 -10   1   87.59    8.70
  -4 -10   1   66.79   11.50
  -4 -10   1   79.69    9.00
  -4 -10   1   69.59    8.30
   3  10  -1   32.10    6.70
   3  10  -1   42.30    6.00
   3  10  -1   44.90    7.00
   3  10  -1   29.90    5.40
  -3 -10   1   44.70    9.80
  -3 -10   1   33.70    5.70
  -3 -10   1   46.90    7.40
  -3 -10   1   30.50    6.10
   2  10  -1   56.79    7.00
   2  10  -1   54.99    6.60
   2  10  -1   65.59    7.00
   2  10  -1   61.99    6.60
  -2 -10   1   56.59    8.50
  -2 -10   1   58.09   10.60
  -2 -10   1   61.19    6.90
  -2 -10   1   58.39    6.50
   1  10  -1   44.60    5.40
   1  10  -1   46.30    5.70
   1  10  -1   41.20    5.80
   1  10  -1   37.20    5.60
  -1 -10   1   42.10    5.20
  -1 -10   1   40.60    6.90
  -1 -10   1   48.80    6.00
  -1 -10   1   46.40    6.50
  -1 -10   1   34.70    7.80
   0  10  -1  167.18    8.50
   0  10  -1  172.18    9.30
   0  10  -1  169.68    9.00
   0  10  -1  156.78    9.60
   0 -10   1  179.48   11.90
   0 -10   1  164.98    7.80
   0 -10   1  152.88   14.60
   0 -10   1  183.18    9.80
   0 -10   1  171.88    9.70
  -1  10  -1   53.09    6.00
  -1  10  -1   53.19    5.80
  -1  10  -1   46.90    5.20
  -1  10  -1   52.69    6.60
   1 -10   1   48.80    7.40
   1 -10   1   52.09    8.30
   1 -10   1   50.69    5.70
   1 -10   1   47.70    5.50
  -2  10  -1   67.19    7.20
  -2  10  -1   74.09    7.00
  -2  10  -1   66.99    6.60
  -2  10  -1   74.39    4.50
   2 -10   1   70.29   10.20
   2 -10   1   75.59    6.70
   2 -10   1   62.39    8.10
   2 -10   1   65.49    6.30
  -3  10  -1   63.19    7.00
  -3  10  -1   69.99    7.00
  -3  10  -1   59.69    6.20
   3 -10   1   76.09    7.70
   3 -10   1   60.79    9.40
   3 -10   1   56.69    8.80
   3 -10   1   65.29    6.20
  -4  10  -1  264.17   11.90
  -4  10  -1  273.77   11.70
  -4  10  -1  270.87   11.30
   4 -10   1  263.27   11.60
   4 -10   1  269.57   11.40
   4 -10   1  234.68   15.40
   4 -10   1  261.47   15.50
  -5  10  -1  175.98   10.30
  -5  10  -1  189.68   10.20
   5 -10   1  163.78    9.30
   5 -10   1  141.59   20.40
   5 -10   1  186.48   10.00
   5 -10   1  160.98   13.90
  -6  10  -1    1.40    6.20
  -6  10  -1    5.90    4.00
  -6  10  -1    9.10    4.50
   6 -10   1    5.30    4.20
   6 -10   1    0.00    6.20
   6 -10   1    8.90    3.70
   6 -10   1   13.40    6.50
  -7  10  -1   27.60    5.70
  -7  10  -1   20.50    7.40
  -7  10  -1   19.40    5.10
   7 -10   1   22.50    5.60
   7 -10   1   20.50    5.00
   7 -10   1   28.50    8.50
   7 -10   1   14.70    7.90
  -8  10  -1    7.90    4.60
  -8  10  -1    8.80    5.10
  -8  10  -1    7.80    6.20
   8 -10   1    5.30    4.70
   8 -10   1    7.70    7.60
   8 -10   1   11.00    5.80
   8 -10   1    9.40    5.20
  -9  10  -1   49.20    9.20
  -9  10  -1   55.89    6.90
  -9  10  -1   48.20    6.30
   9 -10   1   51.19    7.10
   9 -10   1   49.50    6.40
   9 -10   1   67.39   13.40
   9 -10   1   61.59    8.20
   9 -10   1   52.29    9.90
 -10  10  -1  195.78   11.20
 -10  10  -1  180.78   10.20
 -10  10  -1  184.58   14.40
  10 -10   1  189.08   10.60
  10 -10   1  189.78   19.50
  10 -10   1  180.48   12.40
  10 -10   1  205.88   16.90
  10 -10   1  186.68   11.60
 -11  10  -1   38.80    8.40
 -11  10  -1   42.90    6.40
 -11  10  -1   43.20    6.00
  11 -10   1   39.70    6.30
  11 -10   1   36.90    7.60
  11 -10   1   36.00    9.70
  11 -10   1   33.60    5.30
  11 -10   1   29.30   11.20
 -12  10  -1   16.90    5.60
 -12  10  -1   17.60    5.00
  12 -10   1   13.20    5.90
  12 -10   1   15.90    6.10
  12 -10   1   22.90    3.00
  12 -10   1   28.40    8.70
 -13  10  -1   -2.50    3.70
 -13  10  -1   -0.40    4.00
  13 -10   1    8.60    7.20
  13 -10   1    0.10    4.20
  13 -10   1   -1.50    4.90
 -14  10  -1    6.30    4.40
  14 -10   1    8.20    4.70
  14 -10   1   -4.70    7.20
  14 -10   1    7.80    7.30
  15 -10   1    6.50    6.10
  15 -10   1   11.80    5.80
  15 -10   1   14.30    7.80
  13   9  -1   20.20    9.30
  13   9  -1   22.60    6.80
 -13  -9   1   42.70   12.00
 -13  -9   1   19.90    9.00
 -13  -9   1   -0.30    7.50
  12   9  -1    6.40    5.10
  12   9  -1   -3.50    6.90
  12   9  -1    6.20    5.30
 -12  -9   1    1.80    6.20
 -12  -9   1    1.70    7.70
 -12  -9   1   -8.30   10.40
 -12  -9   1    6.60    7.10
  11   9  -1   14.70    6.70
  11   9  -1    3.00    6.80
  11   9  -1    3.80    5.00
 -11  -9   1   11.00    7.70
 -11  -9   1    0.40    6.30
 -11  -9   1   10.50    9.10
 -11  -9   1    0.00    5.90
  10   9  -1   17.70    5.70
  10   9  -1   30.90    6.40
  10   9  -1    0.00    6.50
  10   9  -1   17.90    5.50
 -10  -9   1   18.30    7.20
 -10  -9   1   24.60    8.60
 -10  -9   1   27.10    7.80
 -10  -9   1   18.40    8.00
 -10  -9   1   46.10    8.10
   9   9  -1   25.80    6.00
   9   9  -1   37.30    7.30
   9   9  -1   36.00    6.80
   9   9  -1   25.50    8.30
  -9  -9   1   27.00    6.90
  -9  -9   1   27.60    7.80
  -9  -9   1   35.80   10.90
  -9  -9   1   38.70    7.80
  -9  -9   1   19.70    7.20
  -9  -9   1   38.90    8.90
   8   9  -1   24.20    5.50
   8   9  -1   21.60    7.50
   8   9  -1    8.60    4.80
   8   9  -1   11.80    5.30
  -8  -9   1   22.30    5.70
  -8  -9   1   11.90    7.20
  -8  -9   1   10.90    8.30
  -8  -9   1   23.10    6.80
  -8  -9   1    7.90    5.50
  -8  -9   1   16.30    6.60
   7   9  -1   28.20    8.60
   7   9  -1   32.50    6.00
   7   9  -1   24.70    5.80
   7   9  -1   26.50    5.50
  -7  -9   1   32.70    7.00
  -7  -9   1   23.20    8.80
  -7  -9   1   38.00    7.90
  -7  -9   1   32.30    6.80
  -7  -9   1   36.60    6.70
   6   9  -1   37.60    6.20
   6   9  -1   27.40    5.50
   6   9  -1   30.30    7.40
   6   9  -1   39.20    6.10
  -6  -9   1   21.70    8.80
  -6  -9   1   38.30    7.50
  -6  -9   1   36.50    6.90
  -6  -9   1   25.10    6.70
  -6  -9   1   44.10    7.30
   5   9  -1   94.49   10.20
   5   9  -1  113.09    8.40
   5   9  -1  129.19   10.30
   5   9  -1  109.99    8.60
  -5  -9   1  107.59    9.80
  -5  -9   1  112.19    9.90
  -5  -9   1  109.59   10.10
  -5  -9   1  120.19   13.00
  -5  -9   1  137.19   10.70
   4   9  -1  221.18   10.70
   4   9  -1  220.18   12.30
   4   9  -1  225.08   11.30
   4   9  -1  216.78   10.30
  -4  -9   1  225.48   16.50
  -4  -9   1  228.98   12.00
  -4  -9   1  217.78   13.00
  -4  -9   1  186.08   11.70
  -4  -9   1  193.28   12.00
   3   9  -1  140.29   10.50
   3   9  -1  153.58    8.50
   3   9  -1  156.88    9.40
   3   9  -1  150.18    8.90
  -3  -9   1  134.49   13.70
  -3  -9   1  162.48   10.00
  -3  -9   1  156.18   10.00
  -3  -9   1  148.89    9.80
  -3  -9   1  159.88   10.60
   2   9  -1  178.18    8.90
   2   9  -1  176.68   10.20
   2   9  -1  168.28    9.00
   2   9  -1  175.38   10.20
  -2  -9   1  162.88    9.50
  -2  -9   1  166.18    9.40
  -2  -9   1  172.48   14.40
  -2  -9   1  161.08   10.60
   1   9  -1    6.30    3.10
   1   9  -1   -1.50    3.10
   1   9  -1    2.50    2.90
   1   9  -1    2.30    3.10
  -1  -9   1   13.20    7.00
  -1  -9   1    2.30    3.50
  -1  -9   1    4.20    5.20
  -1  -9   1   -0.30    3.30
  -1  -9   1    9.30    3.00
   0   9  -1   92.59    6.90
   0   9  -1   89.99    8.10
   0   9  -1   81.99    6.40
   0   9  -1   82.29    6.60
   0  -9   1  102.59   11.80
   0  -9   1   88.39    5.80
   0  -9   1   79.49    8.40
   0  -9   1   82.19    7.00
   0  -9   1   97.89    7.80
  -1   9  -1  150.08    8.50
  -1   9  -1  141.59    6.70
  -1   9  -1  138.79    7.90
  -1   9  -1  148.69    8.00
   1  -9   1  125.69   14.00
   1  -9   1  160.08   10.20
   1  -9   1  144.29    8.10
   1  -9   1  138.39    8.50
  -2   9  -1   -0.90    1.70
  -2   9  -1    2.60    2.90
  -2   9  -1   -0.90    3.50
  -2   9  -1    4.50    2.80
   2  -9   1  -12.10    4.90
   2  -9   1   -0.10    2.90
   2  -9   1    1.90    2.70
   2  -9   1    2.60    4.20
  -3   9  -1   26.60    4.60
  -3   9  -1   25.70    4.30
  -3   9  -1   36.00    5.00
   3  -9   1   20.70    4.50
   3  -9   1   24.30    6.90
   3  -9   1   30.80    4.30
   3  -9   1   23.70    5.80
  -4   9  -1   24.10    4.70
  -4   9  -1   27.90    4.70
  -4   9  -1   25.20    4.90
   4  -9   1   29.30    4.80
   4  -9   1   16.60    5.50
   4  -9   1   25.40    6.60
   4  -9   1   27.40    4.50
  -5   9  -1   75.29    6.40
  -5   9  -1   85.39    7.00
   5  -9   1   89.89    9.90
   5  -9   1   79.29    7.00
   5  -9   1   70.39    6.50
   5  -9   1   83.89    9.20
  -6   9  -1  318.57   13.00
  -6   9  -1  279.37   12.00
  -6   9  -1  315.17   15.30
   6  -9   1  293.37   16.30
   6  -9   1  268.37   14.50
   6  -9   1  314.87   11.80
   6  -9   1  298.27   12.60
  -7   9  -1  142.49    9.00
  -7   9  -1  155.88   11.10
  -7   9  -1  141.29    9.80
   7  -9   1  140.09    9.50
   7  -9   1  135.59    8.50
   7  -9   1  159.88   12.50
   7  -9   1  139.89   12.30
  -8   9  -1  249.48   11.60
  -8   9  -1  241.48   15.20
  -8   9  -1  247.48   12.30
   8  -9   1  271.77   11.70
   8  -9   1  252.07   16.90
   8  -9   1  279.77   13.00
   8  -9   1  258.47   13.80
  -9   9  -1   -5.70    5.70
  -9   9  -1    0.00    3.80
  -9   9  -1   10.60    5.10
   9  -9   1   -4.80    4.10
   9  -9   1    5.40    4.40
   9  -9   1    1.80    7.10
   9  -9   1    3.80    4.80
   9  -9   1   25.60   10.30
 -10   9  -1   36.10    5.30
 -10   9  -1   40.90    7.30
 -10   9  -1   23.80    5.70
  10  -9   1   42.20    5.70
  10  -9   1   32.00    6.30
  10  -9   1   28.00    5.40
  10  -9   1   35.40    9.20
  10  -9   1   33.70   10.90
 -11   9  -1  112.59    9.60
 -11   9  -1  118.69    8.60
  11  -9   1  118.59   13.10
  11  -9   1  120.99   14.40
  11  -9   1  119.29    6.50
  11  -9   1  115.79    9.10
  11  -9   1  112.69   15.60
  11  -9   1  124.19   11.00
 -12   9  -1  110.59   10.20
 -12   9  -1   88.29    7.50
  12  -9   1   94.29   12.20
  12  -9   1   72.19    8.90
  12  -9   1   94.39    8.90
 -13   9  -1   93.59    9.00
 -13   9  -1   86.09    7.60
  13  -9   1   65.59    9.90
  13  -9   1   85.09   11.30
  13  -9   1   70.29    8.20
 -14   9  -1    6.70    5.60
 -14   9  -1   12.60    4.50
  14  -9   1   -0.40    7.10
  14  -9   1   -0.80    4.80
  14  -9   1    3.60    6.20
 -15   9  -1   -8.50    4.70
  15  -9   1   -3.70    4.60
  15  -9   1   17.60    7.20
  15  -9   1    2.90    6.50
  14   8  -1   13.50    8.60
  14   8  -1   20.50    7.50
 -14  -8   1   -0.20    7.40
 -14  -8   1   17.10    8.90
 -14  -8   1    7.80    8.90
 -14  -8   1    7.10    8.70
  13   8  -1   41.40    8.50
  13   8  -1   25.20    9.30
  13   8  -1   28.80    7.90
 -13  -8   1   30.40   10.60
 -13  -8   1   36.70    9.80
 -13  -8   1   46.40   11.40
 -13  -8   1   45.30    9.50
  12   8  -1   31.70    8.70
  12   8  -1   51.59    8.70
 -12  -8   1   54.49   10.20
 -12  -8   1   33.90   11.50
 -12  -8   1   34.90    9.10
 -12  -8   1   50.19   10.70
  11   8  -1   20.40    6.80
  11   8  -1   29.20    8.60
  11   8  -1   18.00    6.50
 -11  -8   1   30.30    9.80
 -11  -8   1   18.60    7.50
 -11  -8   1   10.10    9.20
  10   8  -1    7.60    5.70
  10   8  -1    3.40    6.20
  10   8  -1    9.60    5.00
  10   8  -1   -5.40    5.60
 -10  -8   1    2.10    8.10
 -10  -8   1    5.20    6.20
 -10  -8   1    2.70    6.40
 -10  -8   1    8.90    6.30
 -10  -8   1    7.10    4.90
 -10  -8   1    2.90    6.60
   9   8  -1    6.90    6.70
   9   8  -1   11.30    5.20
   9   8  -1    7.00    5.70
   9   8  -1   -2.30    4.10
  -9  -8   1    8.60    6.20
  -9  -8   1    0.70    5.80
  -9  -8   1    9.80    6.70
  -9  -8   1    6.60    9.10
  -9  -8   1    2.10    5.30
   8   8  -1  135.39   10.10
   8   8  -1  133.59    9.90
   8   8  -1  131.89   12.90
   8   8  -1  137.09   10.00
  -8  -8   1  127.79   12.60
  -8  -8   1  120.69   10.30
  -8  -8   1  128.89   11.60
  -8  -8   1  116.29   11.50
  -8  -8   1  117.69   13.00
  -8  -8   1  122.49   11.20
   7   8  -1  132.09   13.70
   7   8  -1  125.99    9.30
   7   8  -1  137.69   10.00
   7   8  -1  140.39    9.60
  -7  -8   1  126.19   11.10
  -7  -8   1  137.79   12.10
  -7  -8   1  137.49   11.60
  -7  -8   1  122.29   10.80
  -7  -8   1  118.69    9.30
  -7  -8   1  123.99   14.10
   6   8  -1  154.98   12.10
   6   8  -1  145.49    9.50
   6   8  -1  149.59    9.80
   6   8  -1  147.29    9.40
  -6  -8   1  142.39   11.40
  -6  -8   1  141.39   10.40
  -6  -8   1  139.49   11.00
  -6  -8   1  163.98   10.10
  -6  -8   1  159.78   14.30
  -6  -8   1  143.39   11.50
   5   8  -1    4.70    3.60
   5   8  -1    2.60    3.40
   5   8  -1    5.60    5.10
   5   8  -1    7.30    4.60
  -5  -8   1   13.60    7.20
  -5  -8   1   10.30    5.20
  -5  -8   1    3.10    4.30
  -5  -8   1   10.50    4.50
  -5  -8   1    6.60    4.70
   4   8  -1   -2.90    2.80
   4   8  -1   -4.40    3.70
   4   8  -1    0.80    3.10
   4   8  -1    4.40    3.50
  -4  -8   1    1.60    4.20
  -4  -8   1    0.50    3.70
  -4  -8   1    6.40    6.40
  -4  -8   1   -5.50    4.20
  -4  -8   1    2.80    3.90
   3   8  -1  164.98    9.90
   3   8  -1  160.48    8.30
   3   8  -1  170.98    9.90
   3   8  -1  135.19   12.90
  -3  -8   1  165.58    9.90
  -3  -8   1  171.18    9.50
  -3  -8   1  173.58   13.50
  -3  -8   1  164.18    9.20
  -3  -8   1  183.78    9.90
   2   8  -1  475.95   16.00
   2   8  -1  457.75   15.30
   2   8  -1  492.75   16.10
   2   8  -1  448.16   16.30
  -2  -8   1  474.45   15.40
  -2  -8   1  487.35   15.40
  -2  -8   1  452.35   16.50
   1   8  -1  616.84   17.80
   1   8  -1  616.54   17.40
   1   8  -1  591.34   17.60
   1   8  -1  635.04   18.40
  -1  -8   1  623.34   17.90
  -1  -8   1  598.14   23.10
  -1  -8   1  632.44   17.40
  -1  -8   1  592.54   19.40
  -1  -8   1  603.64   18.30
   0   8  -1   51.89    4.90
   0   8  -1   56.59    5.80
   0   8  -1   48.30    5.00
   0   8  -1   43.60    4.60
   0  -8   1   48.10    4.70
   0  -8   1   48.90    5.40
   0  -8   1   36.40    5.70
   0  -8   1   25.90    7.50
   0  -8   1   49.70    5.20
  -1   8  -1   15.90    4.20
  -1   8  -1   10.60    3.70
  -1   8  -1    5.00    2.90
  -1   8  -1   12.00    2.90
   1  -8   1   15.40    4.80
   1  -8   1    4.90    3.00
   1  -8   1    6.10    6.10
   1  -8   1    7.10    3.20
  -2   8  -1  236.68   10.60
  -2   8  -1  232.18    9.40
  -2   8  -1  236.28    6.90
  -2   8  -1  221.48    9.50
   2  -8   1  228.68    9.50
   2  -8   1  216.38   11.40
   2  -8   1  251.47   14.00
   2  -8   1  232.98    9.30
  -3   8  -1  271.47   11.20
  -3   8  -1  265.37   10.50
  -3   8  -1  241.78   10.20
   3  -8   1  261.37   10.20
   3  -8   1  253.57   14.00
   3  -8   1  240.18   12.20
   3  -8   1  253.37   10.00
  -4   8  -1  356.36   12.60
  -4   8  -1  346.37   13.10
   4  -8   1  367.66   15.10
   4  -8   1  370.86   12.20
   4  -8   1  374.06   12.80
   4  -8   1  354.46   16.60
  -5   8  -1  177.08    9.60
   5  -8   1  186.18    8.60
   5  -8   1  185.08   11.20
   5  -8   1  174.88   11.40
   5  -8   1  184.18    9.10
  -6   8  -1   27.40    7.10
  -6   8  -1   36.40    4.90
  -6   8  -1   32.30    5.40
   6  -8   1   36.10    6.80
   6  -8   1   32.00    6.70
   6  -8   1   45.30    4.70
   6  -8   1   37.10    5.30
  -7   8  -1    1.30    4.10
  -7   8  -1   -1.20    3.30
  -7   8  -1   -2.00    5.00
   7  -8   1   -5.50    3.20
   7  -8   1   -2.50    4.90
   7  -8   1    0.60    3.40
   7  -8   1    4.60    4.20
  -8   8  -1  181.78   12.80
  -8   8  -1  166.78   10.40
  -8   8  -1  187.38    9.30
   8  -8   1  168.08   14.10
   8  -8   1  153.98   10.00
   8  -8   1  159.98   16.40
   8  -8   1  151.98   10.10
   8  -8   1  182.88    9.30
  -9   8  -1  230.48   10.60
  -9   8  -1  232.58   14.00
  -9   8  -1  222.38   12.10
   9  -8   1  238.08   11.30
   9  -8   1  238.48   12.40
   9  -8   1  246.98   11.20
   9  -8   1  213.28   16.80
   9  -8   1  243.88   16.40
 -10   8  -1   19.00    5.80
 -10   8  -1   14.50    4.80
 -10   8  -1   10.20    3.00
 -10   8  -1    5.60    6.30
  10  -8   1   13.70    3.60
  10  -8   1   31.00    8.50
  10  -8   1    6.80    5.00
  10  -8   1   17.00    9.70
  10  -8   1   22.70    5.30
 -11   8  -1    0.30    2.80
 -11   8  -1   -5.70    4.10
 -11   8  -1   -4.80    3.30
  11  -8   1   -1.40    4.90
  11  -8   1   13.60   10.90
  11  -8   1   -3.40    4.10
  11  -8   1   -6.50    6.50
 -12   8  -1   13.20    5.70
 -12   8  -1   14.70    4.30
 -12   8  -1   17.70    3.90
  12  -8   1   18.30    8.60
  12  -8   1   19.10    5.30
  12  -8   1   17.40    9.70
  12  -8   1   15.70    8.10
  12  -8   1   23.10   10.10
 -13   8  -1   49.60    5.70
 -13   8  -1   39.10    7.30
  13  -8   1   37.20    7.70
  13  -8   1   47.00    9.20
 -14   8  -1  109.89   11.00
 -14   8  -1   98.99    7.80
  14  -8   1  115.29   12.20
  14  -8   1   85.99   11.30
 -15   8  -1   48.00    8.20
 -15   8  -1   46.90    6.50
  15  -8   1   48.60    8.90
  15  -8   1   35.20    6.80
  15  -8   1   23.00    8.30
 -16   8  -1    1.60    5.90
  16  -8   1   14.10    7.00
  16  -8   1   11.30    7.50
  16  -8   1    0.80    5.10
  14   7  -1   87.29   10.60
  14   7  -1  106.29   11.60
  14   7  -1   79.59   12.70
 -14  -7   1   87.99   13.40
 -14  -7   1   84.29   13.40
 -14  -7   1   96.29   11.80
 -14  -7   1   92.49   13.20
  13   7  -1   12.50    7.90
  13   7  -1   11.00    5.40
  13   7  -1   12.30    5.70
 -13  -7   1   22.90    8.20
 -13  -7   1   12.10    8.30
 -13  -7   1    4.50    8.20
 -13  -7   1   15.20    9.80
  12   7  -1    9.50    8.60
  12   7  -1    9.80    5.60
  12   7  -1    4.20    5.60
 -12  -7   1   25.60    8.60
 -12  -7   1   -1.80    6.50
 -12  -7   1   14.80    8.00
 -12  -7   1   23.10   10.10
  11   7  -1   56.79    8.30
  11   7  -1   59.19    7.90
  11   7  -1   49.10   10.20
  11   7  -1   59.19    8.20
 -11  -7   1   50.19   11.30
 -11  -7   1   69.39   10.10
 -11  -7   1   59.49    9.70
 -11  -7   1   59.69    9.80
 -11  -7   1   51.49    8.40
 -11  -7   1   46.20   10.10
  10   7  -1   23.90    8.00
  10   7  -1   36.50    7.00
  10   7  -1   31.60    6.20
 -10  -7   1   19.50    7.20
 -10  -7   1    9.60    7.10
 -10  -7   1   23.50    8.30
 -10  -7   1   19.80    8.00
 -10  -7   1   27.00    8.40
 -10  -7   1   33.40    8.40
   9   7  -1   97.89   11.30
   9   7  -1   90.69    9.10
   9   7  -1   80.29    8.40
   9   7  -1   77.89    8.40
  -9  -7   1   90.29   10.20
  -9  -7   1   70.29    9.10
  -9  -7   1   75.89   11.20
  -9  -7   1   66.99    8.50
  -9  -7   1   85.69   11.00
   8   7  -1   57.09    7.20
   8   7  -1   58.39    7.10
   8   7  -1   62.29    7.30
   8   7  -1   60.79    9.20
  -8  -7   1   55.19    9.20
  -8  -7   1   55.09    7.70
  -8  -7   1   57.29    9.10
  -8  -7   1   59.09    9.60
  -8  -7   1   57.59    8.10
  -8  -7   1   66.19    8.20
   7   7  -1   10.20    4.30
   7   7  -1   11.30    5.20
   7   7  -1   21.90    5.00
   7   7  -1    7.60    7.20
  -7  -7   1   16.10    8.70
  -7  -7   1   11.00    4.60
  -7  -7   1   10.80    4.80
  -7  -7   1   16.80    5.60
  -7  -7   1   12.50    5.70
  -7  -7   1   13.80    7.00
   6   7  -1  392.16   15.10
   6   7  -1  395.16   18.00
   6   7  -1  399.56   14.60
   6   7  -1  418.16   15.20
  -6  -7   1  401.26   17.10
  -6  -7   1  402.46   16.10
  -6  -7   1  417.36   16.70
  -6  -7   1  411.06   19.40
  -6  -7   1  408.96   14.60
  -6  -7   1  405.36   16.70
   5   7  -1   38.70    5.20
   5   7  -1   36.40    6.20
   5   7  -1   45.50    5.30
   5   7  -1   41.90    5.20
  -5  -7   1   37.70    9.40
  -5  -7   1   32.50    5.70
  -5  -7   1   38.70    6.30
  -5  -7   1   36.60    6.00
   4   7  -1  410.56   13.90
   4   7  -1  394.96   15.40
   4   7  -1  406.16   14.10
  -4  -7   1  406.26   15.10
  -4  -7   1  416.06   15.30
  -4  -7   1  425.46   15.10
  -4  -7   1  407.66   18.70
  -4  -7   1  390.56   14.80
   3   7  -1   42.00    5.50
   3   7  -1   32.50    4.70
   3   7  -1   34.90    4.50
   3   7  -1   37.50    4.70
  -3  -7   1   42.30    5.50
  -3  -7   1   49.80    5.80
  -3  -7   1   34.90    5.30
   2   7  -1   55.49    6.00
   2   7  -1   66.69    6.40
   2   7  -1   67.69    5.50
   2   7  -1   72.79    5.80
  -2  -7   1   66.09    6.40
  -2  -7   1   61.89    6.50
  -2  -7   1   59.69    8.80
  -2  -7   1   56.29    5.90
   1   7  -1  379.16   12.80
   1   7  -1  358.76   11.70
   1   7  -1  372.46   12.50
   1   7  -1  359.76   12.00
  -1  -7   1  376.36   13.70
  -1  -7   1  344.97   12.30
  -1  -7   1  355.86   11.60
  -1  -7   1  341.17   16.80
   0   7  -1  105.99    6.20
   0   7  -1  115.79    7.20
   0   7  -1  104.69    6.80
   0   7  -1  111.49    6.40
   0  -7   1  120.89   12.10
   0  -7   1  109.39    6.00
   0  -7   1  108.59    9.40
   0  -7   1  108.89    8.20
   0  -7   1   95.39   10.70
  -1   7  -1  233.78    7.90
  -1   7  -1  221.78    9.00
  -1   7  -1  225.68    9.00
  -1   7  -1  231.68   10.40
   1  -7   1  233.68   11.90
   1  -7   1  232.18   10.90
   1  -7   1  228.68   13.80
  -2   7  -1  451.65   10.90
  -2   7  -1  426.46   13.60
  -2   7  -1  455.65   13.90
  -2   7  -1  465.85   14.40
   2  -7   1  438.16   17.80
   2  -7   1  461.75   15.90
  -3   7  -1  382.76   12.50
  -3   7  -1  380.36   12.60
  -3   7  -1  378.66   13.40
   3  -7   1  384.86   12.30
   3  -7   1  391.66   16.20
   3  -7   1  412.86   12.70
   3  -7   1  374.66   14.80
  -4   7  -1   71.99    6.20
  -4   7  -1   89.09    7.30
   4  -7   1   81.09    8.60
   4  -7   1   75.49    5.90
   4  -7   1   77.89    6.20
   4  -7   1   80.19    8.20
  -5   7  -1  157.68    7.90
  -5   7  -1  145.49    8.70
  -5   7  -1  157.18    9.00
   5  -7   1  161.78   10.30
   5  -7   1  150.58    8.10
   5  -7   1  160.28    7.60
   5  -7   1  154.88    9.70
  -6   7  -1  142.59    8.80
  -6   7  -1  135.49    9.50
  -6   7  -1  135.99    7.60
   6  -7   1  140.59    8.80
   6  -7   1  131.09    8.10
   6  -7   1  131.29   11.20
   6  -7   1  138.19    7.00
  -7   7  -1   13.30    4.40
  -7   7  -1    6.30    5.10
  -7   7  -1   14.00    4.50
  -7   7  -1   14.70    2.00
   7  -7   1   13.20    3.90
   7  -7   1    3.80    5.80
   7  -7   1   16.00    4.60
   7  -7   1   17.40    3.90
  -8   7  -1    8.80    3.90
  -8   7  -1    2.30    4.50
  -8   7  -1    5.50    2.20
  -8   7  -1    6.90    5.20
   8  -7   1    5.00    4.20
   8  -7   1    3.00    6.00
   8  -7   1  -16.50    6.30
   8  -7   1    5.50    3.90
   8  -7   1    5.40    3.60
  -9   7  -1   38.80    6.40
  -9   7  -1   42.10    4.50
  -9   7  -1   45.30    6.80
  -9   7  -1   39.80    5.40
   9  -7   1   39.50    6.40
   9  -7   1   41.30    8.50
   9  -7   1   43.50    5.70
   9  -7   1   46.10   10.30
   9  -7   1   42.80    4.60
 -10   7  -1  163.88    7.90
 -10   7  -1  168.18   11.20
 -10   7  -1  152.28    8.70
  10  -7   1  152.48   14.10
  10  -7   1  163.08    9.90
  10  -7   1  166.18   16.90
  10  -7   1  154.48   10.90
  10  -7   1  156.88    5.90
 -11   7  -1   35.10    5.40
 -11   7  -1   27.40    6.40
 -11   7  -1   24.40    4.30
  11  -7   1   23.90    7.80
  11  -7   1   29.80    5.50
  11  -7   1   42.10   10.10
  11  -7   1   21.50    9.80
  11  -7   1   44.10    6.20
  11  -7   1   30.00    6.60
 -12   7  -1   24.60    7.10
 -12   7  -1   33.00    5.20
 -12   7  -1   31.70    5.00
  12  -7   1   41.80    7.50
  12  -7   1   29.90    7.70
  12  -7   1   26.20    5.70
  12  -7   1   37.50   10.80
  12  -7   1   29.70    9.40
 -13   7  -1    5.10    4.70
 -13   7  -1    5.40    5.50
  13  -7   1   -6.90    7.20
  13  -7   1  -11.90    8.80
  13  -7   1    4.30    4.90
  13  -7   1    4.90    6.70
  13  -7   1    3.00    5.00
 -14   7  -1  -10.70    4.70
 -14   7  -1   -3.30    4.00
 -14   7  -1    0.40    4.80
  14  -7   1    1.70    5.00
  14  -7   1    0.00    6.60
  14  -7   1  -12.30    4.40
 -15   7  -1   18.70    7.00
 -15   7  -1   15.30    6.00
 -15   7  -1   17.90    5.00
  15  -7   1    9.40    5.70
  15  -7   1   12.40    7.20
  15  -7   1   16.30    6.30
 -16   7  -1   18.10    6.80
 -16   7  -1    4.90    5.30
  16  -7   1   12.10    6.80
  16  -7   1    9.80    6.00
  16  -7   1   13.80    6.10
  15   6  -1    3.30    9.60
  15   6  -1   -3.00    5.00
  15   6  -1   -0.70    6.00
 -15  -6   1   11.10    9.70
 -15  -6   1  -14.30    6.70
 -15  -6   1   10.10    6.10
  14   6  -1  105.79   11.60
  14   6  -1   93.59   13.60
  14   6  -1   59.99    8.90
 -14  -6   1   78.29   12.60
 -14  -6   1   80.09   14.70
 -14  -6   1   82.19   15.50
 -14  -6   1   84.59   10.40
  13   6  -1   54.29   10.70
  13   6  -1   68.19    8.30
  13   6  -1   82.69    9.40
 -13  -6   1   86.09   13.30
 -13  -6   1   71.99   11.40
 -13  -6   1   83.49   10.20
 -13  -6   1   91.09   13.10
  12   6  -1  233.78   17.50
  12   6  -1  239.28   13.80
  12   6  -1  216.68   13.10
  12   6  -1  184.18   15.00
 -12  -6   1  223.58   15.40
 -12  -6   1  227.38   17.50
 -12  -6   1  239.38   17.90
 -12  -6   1  238.78   19.40
  11   6  -1   50.59    7.60
  11   6  -1   59.09    8.50
  11   6  -1   67.39   10.80
  11   6  -1   78.99    9.10
 -11  -6   1   66.29    8.10
 -11  -6   1   65.29   10.00
 -11  -6   1   60.19   10.90
 -11  -6   1   64.29   10.50
 -11  -6   1   73.99   10.80
 -11  -6   1   68.49    9.60
  10   6  -1   -0.90    5.00
  10   6  -1   -1.30    4.70
  10   6  -1    2.40    4.10
  10   6  -1   -1.10    6.40
 -10  -6   1    3.20    5.80
 -10  -6   1   -1.30    6.10
 -10  -6   1    5.20    4.60
 -10  -6   1   10.40    8.00
 -10  -6   1    2.40    6.00
 -10  -6   1   13.30    7.40
   9   6  -1    0.20    3.80
   9   6  -1   -2.30    5.90
   9   6  -1    3.00    4.00
   9   6  -1    1.90    4.50
  -9  -6   1    4.50    5.90
  -9  -6   1    6.60    5.70
  -9  -6   1    3.90    5.50
  -9  -6   1    5.20    5.90
  -9  -6   1   -2.50    3.80
  -9  -6   1    2.80    7.30
   8   6  -1   79.79    8.00
   8   6  -1   89.39    8.60
   8   6  -1   85.79   10.10
   8   6  -1   82.79    8.10
  -8  -6   1   95.69    9.50
  -8  -6   1  105.99   11.10
  -8  -6   1   85.89    9.50
  -8  -6   1   90.79    8.30
  -8  -6   1  106.99    9.80
   7   6  -1  512.25   16.90
   7   6  -1  467.35   16.40
   7   6  -1  476.55   19.40
   7   6  -1  457.85   16.40
  -7  -6   1  480.95   16.90
  -7  -6   1  503.85   17.20
  -7  -6   1  491.45   17.90
  -7  -6   1  511.55   20.60
  -7  -6   1  463.15   18.60
  -7  -6   1  428.56   19.70
   6   6  -1    5.50    5.80
   6   6  -1    6.70    3.70
   6   6  -1    0.00    3.00
   6   6  -1    2.00    3.20
  -6  -6   1   -0.40    3.90
  -6  -6   1    1.40    4.20
  -6  -6   1   -6.80    4.80
  -6  -6   1    0.30    3.80
  -6  -6   1    1.90    4.00
  -6  -6   1    2.20    3.40
   5   6  -1   25.40    4.40
   5   6  -1   26.30    4.20
   5   6  -1   18.30    5.90
   5   6  -1   29.70    4.20
  -5  -6   1   18.90    4.90
  -5  -6   1   31.80    5.50
  -5  -6   1   19.60    4.30
  -5  -6   1   24.00    6.20
  -5  -6   1   27.60    6.70
  -5  -6   1   22.70    3.90
   4   6  -1  167.18    8.30
   4   6  -1  180.68    8.70
   4   6  -1  171.18    8.70
  -4  -6   1  178.08   11.20
  -4  -6   1  170.68    9.60
  -4  -6   1  179.48    9.70
  -4  -6   1  178.88    9.20
  -4  -6   1  180.28    9.90
   3   6  -1  501.95   15.20
   3   6  -1  487.95   14.90
   3   6  -1  492.85   16.10
   3   6  -1  466.95   14.50
  -3  -6   1  511.95   16.50
  -3  -6   1  496.85   15.80
  -3  -6   1  490.65   18.40
  -3  -6   1  501.15   15.80
   2   6  -1  245.88    9.50
   2   6  -1  254.57   10.10
   2   6  -1  245.88    9.20
   2   6  -1  271.07   10.50
  -2  -6   1  256.47   10.20
  -2  -6   1  254.27   10.10
  -2  -6   1  260.67   10.40
  -2  -6   1  238.88   10.50
  -2  -6   1  251.07   14.30
   1   6  -1  221.98    8.60
   1   6  -1  229.98    9.00
   1   6  -1  233.28    9.60
   1   6  -1  226.38    8.80
  -1  -6   1  243.68    9.20
  -1  -6   1  211.98   13.30
  -1  -6   1  235.78   10.00
  -1  -6   1  226.48    8.70
  -1  -6   1  218.68   10.00
   0   6  -1   42.00    4.60
   0   6  -1   43.30    4.60
   0   6  -1   47.00    5.50
   0   6  -1   47.80    4.90
   0  -6   1   49.60    5.00
   0  -6   1   41.10    4.60
   0  -6   1   53.19    5.20
   0  -6   1   47.80    5.60
   0  -6   1   45.70    7.70
  -1   6  -1  563.54   15.40
  -1   6  -1  597.94   16.80
  -1   6  -1  552.44   15.40
  -1   6  -1  581.64   14.10
   1  -6   1  572.84   15.40
   1  -6   1  589.34   18.00
   1  -6   1  566.24   19.80
   1  -6   1  567.84   15.40
  -2   6  -1  243.38    8.90
  -2   6  -1  252.47    9.20
  -2   6  -1  240.08   10.30
  -2   6  -1  244.98    6.60
   2  -6   1  230.08   12.70
   2  -6   1  258.97    8.90
   2  -6   1  237.18   11.80
   2  -6   1  253.27    9.10
  -3   6  -1  257.77   10.70
  -3   6  -1  242.98    9.50
  -3   6  -1  250.27    9.20
   3  -6   1  253.47   12.50
   3  -6   1  259.57    9.50
   3  -6   1  250.87   12.40
   3  -6   1  252.87    8.90
  -4   6  -1  219.98    8.70
  -4   6  -1  236.48   10.60
   4  -6   1  222.38    9.50
   4  -6   1  229.68   12.30
   4  -6   1  232.38    8.50
   4  -6   1  226.28   12.10
  -5   6  -1   48.20    5.70
  -5   6  -1   44.60    4.70
  -5   6  -1   39.00    5.60
  -5   6  -1   41.20    1.90
   5  -6   1   35.40    4.60
   5  -6   1   34.40    6.60
   5  -6   1   35.60    5.30
   5  -6   1   48.10    8.10
  -6   6  -1   71.29    7.30
  -6   6  -1   79.69    5.50
  -6   6  -1   73.49    7.70
  -6   6  -1   72.09    3.50
   6  -6   1   80.39    7.30
   6  -6   1   80.69    6.50
   6  -6   1   89.29    9.50
   6  -6   1   80.59    5.50
  -7   6  -1    3.70    4.10
  -7   6  -1    6.80    3.20
  -7   6  -1   -0.60    4.10
  -7   6  -1    9.60    2.20
   7  -6   1    1.10    4.40
   7  -6   1    6.80    3.40
   7  -6   1    5.20    3.40
   7  -6   1    2.60    3.30
   7  -6   1   12.00    7.00
  -8   6  -1   21.00    5.40
  -8   6  -1   14.20    3.60
  -8   6  -1   23.30    5.60
  -8   6  -1   16.80    2.90
   8  -6   1   23.60    4.70
   8  -6   1   18.30    3.50
   8  -6   1   17.60    5.70
   8  -6   1   10.00    3.70
   8  -6   1   20.60    3.50
   8  -6   1   10.30    7.20
  -9   6  -1   22.10    4.10
  -9   6  -1   31.30    6.10
  -9   6  -1   27.30    4.10
   9  -6   1   33.60    7.60
   9  -6   1   28.70    4.50
   9  -6   1   26.20    2.90
   9  -6   1   31.30    8.80
   9  -6   1   24.80    4.80
 -10   6  -1   25.00    6.40
 -10   6  -1   21.90    4.50
 -10   6  -1   21.50    4.30
  10  -6   1   26.30    5.20
  10  -6   1   19.30    7.50
  10  -6   1   21.80    4.80
  10  -6   1   27.00    9.30
  10  -6   1   22.60    8.50
 -11   6  -1    7.00    6.00
 -11   6  -1    8.30    3.70
 -11   6  -1   11.40    4.60
  11  -6   1    3.70    7.90
  11  -6   1    1.40    6.20
  11  -6   1    3.60    4.60
  11  -6   1    5.90    5.70
 -12   6  -1    9.70    6.10
 -12   6  -1   14.50    3.90
 -12   6  -1   13.30    4.60
  12  -6   1   10.70    7.10
  12  -6   1   19.90    5.50
  12  -6   1   30.30    9.50
  12  -6   1   10.30    4.90
 -13   6  -1   21.90    4.50
 -13   6  -1   11.10    7.20
 -13   6  -1   19.10    5.10
  13  -6   1    7.90    5.10
  13  -6   1   24.30    7.70
  13  -6   1   16.80    8.60
  13  -6   1   24.70   10.00
  13  -6   1   16.30    5.70
 -14   6  -1  129.19   11.70
 -14   6  -1  106.29    9.90
 -14   6  -1  119.19    8.60
  14  -6   1  134.89   11.60
  14  -6   1  109.29   12.30
  14  -6   1  129.99   10.80
 -15   6  -1   10.20    4.60
 -15   6  -1    6.80    6.10
 -15   6  -1    9.80    5.60
  15  -6   1    3.90    6.00
  15  -6   1    7.30    6.80
  15  -6   1    4.10    5.60
 -16   6  -1   -1.50    6.80
 -16   6  -1    3.30    5.70
  16  -6   1    7.50    6.60
  16  -6   1    8.60    5.70
  16  -6   1   10.40    6.60
  15   5  -1   86.89   10.80
  15   5  -1   82.39   13.30
  15   5  -1  125.29   11.70
 -15  -5   1   90.29   13.60
 -15  -5   1   74.69   13.40
  14   5  -1   91.49   10.90
  14   5  -1  115.29   14.10
 -14  -5   1  130.69   15.80
 -14  -5   1   87.79   13.90
  13   5  -1    5.30    5.60
  13   5  -1   11.80    7.90
  13   5  -1   -0.80    5.60
 -13  -5   1   12.00    8.30
 -13  -5   1   10.90    7.70
 -13  -5   1   -9.20    6.50
  12   5  -1    0.30    7.00
  12   5  -1   -5.30    4.10
  12   5  -1   -4.40    5.40
 -12  -5   1    7.70    5.00
 -12  -5   1    5.00    7.30
 -12  -5   1   -3.90    6.10
 -12  -5   1   -5.60    7.70
 -12  -5   1  -10.10    6.50
  11   5  -1  357.86   17.00
  11   5  -1  313.97   16.00
  11   5  -1  307.57   19.10
  11   5  -1  348.67   16.60
 -11  -5   1  362.06   21.60
 -11  -5   1  351.56   19.50
 -11  -5   1  346.77   21.30
 -11  -5   1  353.66   17.90
  10   5  -1   17.00    5.10
  10   5  -1   12.00    5.60
  10   5  -1    7.20    5.40
  10   5  -1   17.50    7.30
 -10  -5   1   16.10    7.10
 -10  -5   1   13.10    7.70
 -10  -5   1    7.50    6.70
 -10  -5   1   20.90    5.10
 -10  -5   1    7.20    6.60
 -10  -5   1   11.80    6.80
   9   5  -1  207.48   14.40
   9   5  -1  186.78   11.50
   9   5  -1  197.48   11.90
   9   5  -1  199.28   10.80
  -9  -5   1  201.78   13.80
  -9  -5   1  197.18   10.80
  -9  -5   1  217.28   13.70
  -9  -5   1  193.68   15.40
  -9  -5   1  179.68   13.20
  -9  -5   1  179.18   13.80
   8   5  -1  192.38   10.60
   8   5  -1  200.68   10.80
   8   5  -1  219.68   14.10
   8   5  -1  202.78   11.10
  -8  -5   1  214.98   12.80
  -8  -5   1  220.98   12.70
  -8  -5   1  211.88   13.70
  -8  -5   1  205.38   10.60
  -8  -5   1  194.08   13.10
  -8  -5   1  194.08   12.50
   7   5  -1   -0.70    4.60
   7   5  -1    2.10    3.80
   7   5  -1   -1.60    3.10
   7   5  -1    2.50    3.40
  -7  -5   1    7.30    5.10
  -7  -5   1    2.30    5.10
  -7  -5   1    3.30    3.40
  -7  -5   1    0.50    4.50
  -7  -5   1   15.00    5.40
  -7  -5   1    9.60    6.10
   6   5  -1   35.90    5.10
   6   5  -1   42.20    6.80
   6   5  -1   45.90    5.40
   6   5  -1   39.60    5.00
  -6  -5   1   43.50    6.30
  -6  -5   1   40.60    5.60
  -6  -5   1   43.60    5.60
  -6  -5   1   49.70    6.50
  -6  -5   1   37.50    8.10
  -6  -5   1   37.40    7.50
   5   5  -1   81.89    6.40
   5   5  -1   83.69    9.30
   5   5  -1   82.09    6.30
   5   5  -1   87.19    6.60
  -5  -5   1   93.99    6.80
  -5  -5   1   82.59    7.90
  -5  -5   1   68.89    8.10
  -5  -5   1   82.29    7.50
  -5  -5   1   86.19    6.50
   4   5  -1  432.36   13.60
   4   5  -1  452.05   13.90
   4   5  -1  447.36   14.10
   4   5  -1  462.05   15.80
  -4  -5   1  433.26   15.20
  -4  -5   1  436.96   15.10
  -4  -5   1  444.96   17.60
  -4  -5   1  434.46   14.80
  -4  -5   1  437.86   14.20
   3   5  -1   60.29    5.60
   3   5  -1   51.39    5.20
   3   5  -1   60.09    6.10
   3   5  -1   62.39    5.40
  -3  -5   1   58.39    5.90
  -3  -5   1   61.99    5.80
  -3  -5   1   61.09    6.60
  -3  -5   1   50.09    5.20
  -3  -5   1   65.39    7.20
   2   5  -1    1.00    2.70
   2   5  -1    1.30    2.50
   2   5  -1    1.90    2.50
   2   5  -1    4.40    3.30
  -2  -5   1   12.80    5.50
  -2  -5   1    5.80    3.10
  -2  -5   1    2.40    3.00
  -2  -5   1    3.60    3.20
   1   5  -1  514.75   14.00
   1   5  -1  481.25   13.50
   1   5  -1  514.55   14.50
   1   5  -1  488.75   13.30
  -1  -5   1  480.55   13.90
  -1  -5   1  509.45   17.60
  -1  -5   1  512.55   14.80
  -1  -5   1  490.95   13.50
  -1  -5   1  507.35   13.70
   0   5  -1  885.21   21.10
   0   5  -1  895.71   21.40
   0   5  -1  944.81   21.10
   0   5  -1  911.41   22.10
   0  -5   1  851.91   22.50
   0  -5   1  915.11   21.70
   0  -5   1  914.21   25.20
   0  -5   1  936.31   20.80
   0  -5   1  921.11   21.40
  -1   5  -1  164.68    7.30
  -1   5  -1  163.58    6.50
  -1   5  -1  156.58    5.40
  -1   5  -1  172.28    6.90
   1  -5   1  162.58    6.50
   1  -5   1  157.78    7.80
   1  -5   1  150.08    9.50
   1  -5   1  184.98    7.00
  -2   5  -1  611.54   13.40
  -2   5  -1  623.84   16.00
  -2   5  -1  605.64   16.60
  -2   5  -1  614.44   15.90
   2  -5   1  659.63   16.00
   2  -5   1  633.04   18.90
   2  -5   1  639.04   15.80
   2  -5   1  614.74   17.60
  -3   5  -1  220.28    9.10
  -3   5  -1  224.58    8.50
  -3   5  -1  226.48    8.50
   3  -5   1  230.58    8.30
   3  -5   1  218.78    8.30
   3  -5   1  231.58   10.70
   3  -5   1  223.28   10.10
  -4   5  -1    0.90    4.00
  -4   5  -1    4.20    1.20
  -4   5  -1   -0.30    4.00
  -4   5  -1    6.40    3.20
   4  -5   1    9.40    4.90
   4  -5   1    9.90    5.40
   4  -5   1   -0.50    2.30
   4  -5   1    1.40    3.10
  -5   5  -1  176.08    8.00
  -5   5  -1  178.68    5.80
  -5   5  -1  190.88    9.50
  -5   5  -1  195.78   10.00
   5  -5   1  177.08    9.20
   5  -5   1  189.08    8.10
   5  -5   1  197.48   11.70
   5  -5   1  183.88    8.60
  -6   5  -1  655.73   16.00
  -6   5  -1  676.03   20.00
  -6   5  -1  666.73   17.80
  -6   5  -1  688.53   19.50
   6  -5   1  664.63   17.80
   6  -5   1  661.23   21.70
   6  -5   1  666.23   16.40
   6  -5   1  659.13   18.80
  -7   5  -1  741.93   19.60
  -7   5  -1  739.13   18.50
  -7   5  -1  770.42   22.10
  -7   5  -1  745.73   21.30
   7  -5   1  756.32   20.00
   7  -5   1  768.52   19.20
   7  -5   1  732.43   18.50
   7  -5   1  748.53   26.70
   7  -5   1  761.32   23.60
  -8   5  -1    0.70    2.60
  -8   5  -1    4.70    2.90
  -8   5  -1    4.60    3.90
   8  -5   1    1.60    1.80
   8  -5   1   -1.60    2.70
   8  -5   1    5.00    3.00
   8  -5   1   -4.20    5.70
   8  -5   1    4.10    4.40
  -9   5  -1   12.10    3.50
  -9   5  -1   13.50    3.60
  -9   5  -1    4.00    5.20
   9  -5   1   17.10    7.50
   9  -5   1   22.30    7.40
   9  -5   1   11.50    4.00
   9  -5   1    8.70    3.70
   9  -5   1   19.00    6.30
 -10   5  -1   27.40    4.90
 -10   5  -1   25.30    4.30
 -10   5  -1   27.40    6.80
  10  -5   1   17.50    8.10
  10  -5   1   21.30    4.70
  10  -5   1   19.40    8.70
  10  -5   1   29.50    7.40
  10  -5   1   22.80    4.50
 -11   5  -1  135.09    8.00
 -11   5  -1  138.39    9.50
 -11   5  -1  159.68   12.50
  11  -5   1  146.19   13.00
  11  -5   1  147.49   15.90
  11  -5   1  141.39    9.60
  11  -5   1  148.29    9.90
  11  -5   1  130.19   14.30
 -12   5  -1    6.40    4.80
 -12   5  -1    0.60    3.20
 -12   5  -1   -3.20    5.60
  12  -5   1    3.20    7.10
  12  -5   1    7.00    8.50
  12  -5   1   11.20    5.20
  12  -5   1   12.90    6.60
  12  -5   1    9.80    5.50
 -13   5  -1   21.40    7.20
 -13   5  -1   17.50    4.90
 -13   5  -1   23.10    4.30
  13  -5   1   16.40    8.80
  13  -5   1   22.50    6.40
  13  -5   1   15.50    5.40
  13  -5   1   20.60    8.10
  13  -5   1   21.80    7.50
 -14   5  -1    7.00    3.50
 -14   5  -1    0.60    5.30
 -14   5  -1   -4.60    5.80
  14  -5   1   12.60    9.00
  14  -5   1    4.40    6.50
  14  -5   1   -0.10    5.70
 -15   5  -1   88.79    9.90
 -15   5  -1   73.79    7.30
 -15   5  -1   56.49    9.40
  15  -5   1   80.89    9.90
  15  -5   1   92.39   10.10
  15  -5   1   68.09    9.70
 -16   5  -1   21.50    8.30
  16  -5   1    8.70    5.70
  16  -5   1   15.70    7.50
  16  -5   1   19.70    7.30
  16   4  -1   11.90    5.00
  16   4  -1   -1.00    8.10
  16   4  -1   13.40    7.30
 -16  -4   1    9.40    3.10
 -16  -4   1    3.80    8.20
 -16  -4   1    4.50    9.30
  15   4  -1   10.20    8.30
  15   4  -1   -3.50    5.90
  15   4  -1   12.00    5.10
 -15  -4   1   -1.60    3.60
 -15  -4   1  -10.40    6.50
 -15  -4   1   -0.20    8.50
  14   4  -1   79.29    9.70
  14   4  -1  100.59   13.10
 -14  -4   1  100.09    8.90
 -14  -4   1   67.69   12.40
 -14  -4   1   85.09   13.10
  13   4  -1  129.29   10.90
  13   4  -1  143.39   16.30
 -13  -4   1  155.38   17.00
 -13  -4   1  121.59   10.50
 -13  -4   1  118.79   15.10
  12   4  -1  249.78   17.80
  12   4  -1  264.97   15.30
  12   4  -1  270.47   14.20
 -12  -4   1  252.97   14.00
 -12  -4   1  271.57   16.70
 -12  -4   1  294.87   19.30
 -12  -4   1  245.78   13.50
 -12  -4   1  258.37   18.70
 -12  -4   1  267.17   19.70
  11   4  -1   77.79   10.80
  11   4  -1   74.99    8.50
  11   4  -1   72.99    8.80
 -11  -4   1   68.99   11.80
 -11  -4   1   79.89    9.00
 -11  -4   1   87.39   11.70
 -11  -4   1   76.89   10.80
 -11  -4   1   92.09   10.60
 -11  -4   1   91.29    8.60
  10   4  -1  182.88   14.50
  10   4  -1  189.88   12.10
  10   4  -1  188.18   12.40
 -10  -4   1  200.28   11.50
 -10  -4   1  196.78   12.80
 -10  -4   1  213.18   15.20
 -10  -4   1  172.48   14.70
 -10  -4   1  221.58   14.30
 -10  -4   1  186.28   14.40
   9   4  -1  225.88   12.50
   9   4  -1  248.18   12.30
   9   4  -1  256.47   15.40
  -9  -4   1  257.37   13.10
  -9  -4   1  228.88   18.20
  -9  -4   1  240.08   14.30
  -9  -4   1  235.48   14.90
  -9  -4   1  250.07   11.50
  -9  -4   1  255.37   14.90
   8   4  -1 1097.49   28.70
   8   4  -1 1083.79   29.60
   8   4  -1 1088.29   32.50
  -8  -4   1 1136.49   32.20
  -8  -4   1 1096.09   31.30
  -8  -4   1 1092.99   31.00
  -8  -4   1 1138.99   32.90
  -8  -4   1 1094.89   28.60
  -8  -4   1 1066.09   31.40
   7   4  -1  387.26   13.80
   7   4  -1  384.26   16.30
   7   4  -1  362.96   16.30
  -7  -4   1  357.46   15.10
  -7  -4   1  377.76   15.70
  -7  -4   1  390.56   13.40
  -7  -4   1  372.26   15.50
  -7  -4   1  386.96   16.20
  -7  -4   1  381.06   15.10
   6   4  -1  248.68   12.40
   6   4  -1  243.68   10.60
  -6  -4   1  229.88   11.40
  -6  -4   1  258.17   12.10
  -6  -4   1  241.48   12.30
  -6  -4   1  237.18   11.60
  -6  -4   1  238.18    9.90
  -6  -4   1  246.78   12.10
   5   4  -1   48.90    5.10
   5   4  -1   49.20    7.60
   5   4  -1   45.50    5.30
  -5  -4   1   48.60    5.60
  -5  -4   1   46.10    6.30
  -5  -4   1   52.39    5.40
  -5  -4   1   46.20    6.10
  -5  -4   1   54.29    7.20
  -5  -4   1   45.20    5.80
   4   4  -1  632.64   17.10
   4   4  -1  642.44   17.20
   4   4  -1  639.24   17.30
   4   4  -1  646.64   19.10
  -4  -4   1  625.34   18.10
  -4  -4   1  599.04   17.20
  -4  -4   1  646.24   17.00
  -4  -4   1  632.94   18.70
  -4  -4   1  640.64   18.40
  -4  -4   1  593.94   20.00
   3   4  -1   41.70    4.30
   3   4  -1   40.90    4.90
   3   4  -1   35.00    3.80
   3   4  -1   40.90    4.40
  -3  -4   1   39.10    4.60
  -3  -4   1   38.20    4.20
  -3  -4   1   39.30    4.40
  -3  -4   1   36.70    4.20
  -3  -4   1   36.80    6.20
   2   4  -1  534.45   14.30
   2   4  -1  520.55   13.70
   2   4  -1  542.45   14.10
   2   4  -1  552.84   15.00
  -2  -4   1  520.75   14.60
  -2  -4   1  517.15   14.10
  -2  -4   1  548.45   17.20
  -2  -4   1  524.85   14.60
   1   4  -1    4.70    2.10
   1   4  -1    2.60    2.40
   1   4  -1   -0.60    1.60
   1   4  -1    1.10    1.70
  -1  -4   1    0.30    1.80
  -1  -4   1    3.20    3.80
  -1  -4   1    2.70    2.20
  -1  -4   1    2.40    2.00
  -1  -4   1    1.70    1.70
   0   4  -1   72.39    4.60
   0   4  -1   74.39    4.00
   0   4  -1   77.19    3.90
   0   4  -1   74.89    3.70
   0  -4   1   70.59    3.90
   0  -4   1   76.59    3.60
   0  -4   1   86.09    6.90
   0  -4   1   67.59    4.00
   0  -4   1   78.69    5.00
  -1   4  -1    3.70    2.20
  -1   4  -1    3.30    1.30
  -1   4  -1    0.30    1.50
  -1   4  -1   -0.40    1.70
   1  -4   1   -1.00    1.80
   1  -4   1    3.60    1.80
   1  -4   1    2.90    3.30
   1  -4   1    0.00    2.30
  -2   4  -1 1277.67   28.20
  -2   4  -1 1284.27   29.10
  -2   4  -1 1268.37   28.30
  -2   4  -1 1261.37   25.90
   2  -4   1 1300.77   30.00
   2  -4   1 1275.37   28.00
   2  -4   1 1272.97   30.30
   2  -4   1 1351.16   28.40
  -3   4  -1  601.54   16.30
  -3   4  -1  606.04   15.20
  -3   4  -1  599.94   12.80
   3  -4   1  586.34   16.40
   3  -4   1  622.54   17.40
   3  -4   1  623.74   15.00
  -4   4  -1 1348.37   32.40
  -4   4  -1 1583.84   35.30
  -4   4  -1 1554.24   34.30
  -4   4  -1 1510.25   33.40
   4  -4   1 1553.54   36.40
   4  -4   1 1594.24   34.30
   4  -4   1 1574.14   33.60
   4  -4   1 1515.75   34.40
  -5   4  -1   29.10    5.50
  -5   4  -1   20.80    3.60
  -5   4  -1   26.20    2.80
   5  -4   1   25.60    6.20
   5  -4   1   23.40    3.10
   5  -4   1   24.60    3.80
   5  -4   1   20.40    3.80
  -6   4  -1   10.40    4.20
  -6   4  -1    8.70    5.20
  -6   4  -1   10.10    2.90
  -6   4  -1    8.90    3.20
   6  -4   1   11.50    3.80
   6  -4   1    5.40    3.20
   6  -4   1    7.00    6.80
   6  -4   1   13.30    5.90
   6  -4   1   11.50    3.00
  -7   4  -1  904.61   23.20
  -7   4  -1  968.40   26.50
  -7   4  -1  956.40   23.30
   7  -4   1  980.30   30.00
   7  -4   1  978.10   23.80
   7  -4   1  950.10   23.80
   7  -4   1  959.70   27.80
  -8   4  -1  555.54   16.20
  -8   4  -1  574.64   19.30
  -8   4  -1  551.54   15.60
   8  -4   1  574.44   16.50
   8  -4   1  555.24   16.10
   8  -4   1  569.34   16.80
   8  -4   1  526.55   19.70
   8  -4   1  461.75   27.70
   8  -4   1  508.95   25.30
  -9   4  -1  175.18    8.20
  -9   4  -1  168.78    8.60
  -9   4  -1  168.88   11.60
   9  -4   1  166.78    9.20
   9  -4   1  164.78   12.00
   9  -4   1  165.88    8.80
   9  -4   1  178.28   13.50
   9  -4   1  184.68   14.30
   9  -4   1  167.48    9.20
 -10   4  -1   -8.40    5.20
 -10   4  -1   -8.30    3.70
 -10   4  -1   -2.30    2.80
  10  -4   1   12.80    6.20
  10  -4   1   -1.60    3.60
  10  -4   1   -1.60    5.90
  10  -4   1   -2.70    3.00
  10  -4   1   -6.40    6.20
  10  -4   1    2.40    4.20
 -11   4  -1   64.99    7.60
 -11   4  -1   68.59    9.40
 -11   4  -1   59.69    6.30
  11  -4   1   69.99    9.30
  11  -4   1   62.09    6.80
  11  -4   1   62.89    9.70
  11  -4   1   50.59    7.50
  11  -4   1   66.49    7.20
  11  -4   1   68.79   11.00
 -12   4  -1  103.09    8.00
 -12   4  -1  106.49    9.00
 -12   4  -1  106.29   12.10
  12  -4   1  112.89   13.10
  12  -4   1  103.19   11.60
  12  -4   1  111.69    8.80
  12  -4   1  110.09    9.90
  12  -4   1  102.59    9.30
  12  -4   1  111.69   12.20
 -13   4  -1   15.30    8.20
 -13   4  -1   18.30    5.90
 -13   4  -1   19.10    4.40
  13  -4   1    7.30    6.00
  13  -4   1   19.40    7.20
  13  -4   1   17.40    5.50
  13  -4   1   16.90    5.40
 -14   4  -1   14.50    5.40
 -14   4  -1   27.80    8.10
  14  -4   1   21.40    8.10
  14  -4   1   10.10    4.80
  14  -4   1   25.00    8.90
  14  -4   1    8.40    5.30
  14  -4   1    9.20    6.90
 -15   4  -1   14.30    4.90
 -15   4  -1    6.80    5.30
 -15   4  -1    4.70    6.80
  15  -4   1    1.20    6.40
  15  -4   1   -0.30    4.90
  15  -4   1   -6.90    5.60
 -16   4  -1    1.10    8.00
 -16   4  -1    9.90    7.10
  16  -4   1    8.90    7.10
  16  -4   1   11.90    5.80
  16  -4   1   14.10    6.30
  16  -4   1   16.60    5.40
 -17   4  -1    7.00    7.00
  17  -4   1   14.40    6.20
  16   3  -1    6.70    8.20
  16   3  -1   11.30    5.50
 -16  -3   1   24.50   11.10
 -16  -3   1    0.20    9.10
  15   3  -1   27.80    9.30
  15   3  -1   18.10    7.00
 -15  -3   1   49.30   11.70
 -15  -3   1    6.10    8.00
 -15  -3   1   38.80    4.20
  14   3  -1   15.70    7.90
  14   3  -1    5.70    5.80
 -14  -3   1    6.10    8.20
 -14  -3   1   17.00    8.20
 -14  -3   1    8.10    3.70
  13   3  -1   -5.20    6.70
  13   3  -1   -3.30    5.10
  13   3  -1    1.70    5.00
  13   3  -1    5.50    6.10
 -13  -3   1  -15.00    6.60
 -13  -3   1   12.00    7.30
 -13  -3   1   -4.80    3.60
 -13  -3   1    7.60    4.30
 -13  -3   1    2.00    6.30
  12   3  -1   63.09   10.30
  12   3  -1   61.09    8.20
 -12  -3   1   44.60    6.60
 -12  -3   1   48.50   10.40
 -12  -3   1   41.80   10.20
 -12  -3   1   61.19   10.70
  11   3  -1  286.97   14.50
  11   3  -1  277.37   17.30
  11   3  -1  302.57   15.70
  11   3  -1  260.37   14.10
 -11  -3   1  272.37   16.30
 -11  -3   1  261.77   18.10
 -11  -3   1  282.77   18.30
 -11  -3   1  275.97   12.80
 -11  -3   1  257.67   13.20
  10   3  -1  383.56   19.40
  10   3  -1  383.66   15.90
  10   3  -1  384.96   16.80
  10   3  -1  397.46   15.80
 -10  -3   1  414.66   15.90
 -10  -3   1  403.86   20.60
 -10  -3   1  380.46   20.00
 -10  -3   1  418.26   15.50
 -10  -3   1  397.86   19.40
 -10  -3   1  367.56   17.80
   9   3  -1  200.88   11.70
   9   3  -1  184.38   10.80
   9   3  -1  204.68   11.40
   9   3  -1  184.68   13.50
  -9  -3   1  192.38   11.30
  -9  -3   1  175.28   12.30
  -9  -3   1  207.38   13.60
  -9  -3   1  204.28   14.40
  -9  -3   1  205.68   13.70
  -9  -3   1  200.58    9.80
   8   3  -1    2.00    5.30
   8   3  -1    7.20    4.30
   8   3  -1   -0.40    3.10
   8   3  -1    2.10    4.30
  -8  -3   1    8.90    3.50
  -8  -3   1    7.00    5.60
  -8  -3   1   -0.70    4.30
  -8  -3   1    3.10    5.10
  -8  -3   1    0.90    5.50
  -8  -3   1    8.20    5.00
   7   3  -1   93.99    7.10
   7   3  -1   73.89    7.50
   7   3  -1  125.89    9.80
   7   3  -1   84.39    6.60
  -7  -3   1   85.59    6.10
  -7  -3   1   79.39    8.40
  -7  -3   1   86.49    9.70
  -7  -3   1   90.59    7.80
  -7  -3   1   68.69    7.70
  -7  -3   1   81.49    9.10
   6   3  -1  900.81   23.40
   6   3  -1  862.01   23.30
   6   3  -1  857.91   25.30
   6   3  -1  899.01   22.70
  -6  -3   1  923.61   25.90
  -6  -3   1  902.91   24.50
  -6  -3   1  834.02   24.60
  -6  -3   1  869.81   22.40
  -6  -3   1  880.71   24.50
   5   3  -1 1716.23   38.90
   5   3  -1 1760.62   41.10
   5   3  -1 1733.73   38.40
   5   3  -1 1710.93   39.00
  -5  -3   1 1746.53   40.70
  -5  -3   1 1756.92   39.80
  -5  -3   1 1664.93   40.50
  -5  -3   1 1689.73   40.50
  -5  -3   1 1662.73   38.30
  -5  -3   1 1716.53   39.30
   4   3  -1  700.33   17.60
   4   3  -1  671.03   19.60
   4   3  -1  704.33   18.10
  -4  -3   1  708.23   18.00
  -4  -3   1  681.73   18.90
  -4  -3   1  668.93   19.80
  -4  -3   1  662.13   19.10
  -4  -3   1  695.53   18.40
  -4  -3   1  679.03   17.80
   3   3  -1   52.69    4.10
   3   3  -1   53.79    4.00
   3   3  -1   69.29    4.60
   3   3  -1   56.09    5.30
  -3  -3   1   64.49    5.30
  -3  -3   1   48.70    4.40
  -3  -3   1   50.99    4.50
   2   3  -1    0.00    2.00
   2   3  -1    1.20    3.00
   2   3  -1    3.10    1.70
   2   3  -1    2.70    1.70
   2   3  -1    4.30    1.80
  -2  -3   1    2.50    3.10
  -2  -3   1    1.60    1.80
  -2  -3   1    1.60    1.90
  -2  -3   1    1.60    2.10
   1   3  -1 2104.79   45.20
   1   3  -1 2044.50   42.90
   1   3  -1 1969.60   42.80
  -1  -3   1 1956.50   43.00
  -1  -3   1 2038.20   42.80
  -1  -3   1 2116.69   45.30
   0   3  -1  616.64   14.20
   0   3  -1  623.94   14.20
   0   3  -1  606.74   15.00
   0   3  -1  608.84   14.40
   0  -3   1  606.54   14.20
   0  -3   1  607.64   14.10
   0  -3   1  640.64   17.10
   0  -3   1  596.04   15.20
  -1   3  -1 4351.36  141.19
   1  -3   1 4385.16  143.19
  -2   3  -1   50.69    3.50
  -2   3  -1   51.59    4.70
  -2   3  -1   54.79    4.30
  -2   3  -1   50.49    3.70
   2  -3   1   57.99    3.60
   2  -3   1   55.79    4.80
   2  -3   1   50.99    5.20
   2  -3   1   53.79    3.20
  -3   3  -1 1169.28   25.00
  -3   3  -1 1211.98   26.50
  -3   3  -1 1222.68   27.80
   3  -3   1 1223.98   26.70
   3  -3   1 1221.58   26.40
   3  -3   1 1185.68   27.00
   3  -3   1 1208.98   28.30
  -4   3  -1  807.42   20.90
  -4   3  -1  793.22   19.10
  -4   3  -1  799.22   18.20
  -4   3  -1  813.92   19.50
   4  -3   1  799.82   18.80
   4  -3   1  835.92   19.20
   4  -3   1  811.22   21.80
   4  -3   1  829.72   18.40
  -5   3  -1  271.77    8.80
  -5   3  -1  270.07    9.70
  -5   3  -1  265.27    9.00
  -5   3  -1  282.87   11.30
   5  -3   1  269.97    8.10
   5  -3   1  272.67    8.90
   5  -3   1  259.37    8.90
   5  -3   1  293.47   12.80
   5  -3   1  246.98   13.50
  -6   3  -1  833.62   21.10
  -6   3  -1  871.31   24.00
  -6   3  -1  854.71   20.90
   6  -3   1  864.11   21.60
   6  -3   1  841.82   18.10
   6  -3   1  886.11   21.50
   6  -3   1  860.81   21.10
   6  -3   1  866.81   25.00
   6  -3   1  850.21   25.40
  -7   3  -1  155.68   10.10
  -7   3  -1  155.18    7.70
  -7   3  -1  159.08    7.40
   7  -3   1  166.88    8.30
   7  -3   1  172.28   11.90
   7  -3   1  170.78    8.90
   7  -3   1  164.88   10.10
  -8   3  -1   27.50    6.20
  -8   3  -1   22.70    3.70
  -8   3  -1   19.50    3.80
   8  -3   1   20.40    6.30
   8  -3   1   21.50    4.20
   8  -3   1   15.20    3.80
   8  -3   1   20.60    4.70
   8  -3   1   13.10    6.50
   8  -3   1   20.60    5.10
  -9   3  -1  375.06   14.30
  -9   3  -1  402.36   17.20
  -9   3  -1  370.06   14.20
   9  -3   1  379.56   18.60
   9  -3   1  378.16   15.00
   9  -3   1  362.26   17.10
   9  -3   1  376.66   13.60
   9  -3   1  386.36   16.80
   9  -3   1  376.26   13.30
 -10   3  -1  148.59    9.30
 -10   3  -1  134.79    7.80
 -10   3  -1  131.99   12.30
  10  -3   1  144.59    9.40
  10  -3   1  148.29    9.80
  10  -3   1  145.69   11.80
  10  -3   1  138.49   12.20
  10  -3   1  143.19    9.10
  10  -3   1  153.98   13.90
 -11   3  -1  185.78    9.20
 -11   3  -1  175.58   11.50
 -11   3  -1  188.88   14.50
  11  -3   1  206.98   11.40
  11  -3   1  196.88   12.90
  11  -3   1  189.78   14.50
  11  -3   1  182.48   15.60
  11  -3   1  191.38   10.80
  11  -3   1  190.08   13.70
 -12   3  -1   -0.50    3.50
 -12   3  -1   16.40    7.80
 -12   3  -1    6.10    4.80
  12  -3   1   -0.80    4.80
  12  -3   1    5.50    4.70
  12  -3   1   -3.20    6.60
  12  -3   1   -2.60    4.60
  12  -3   1   -5.10    5.50
  12  -3   1    6.90    6.80
 -13   3  -1   -3.90    6.60
 -13   3  -1    0.30    5.40
 -13   3  -1    0.60    3.40
  13  -3   1   -2.60    6.20
  13  -3   1   -8.50    3.60
  13  -3   1   -3.50    4.50
  13  -3   1   -4.70    4.50
  13  -3   1   -3.70    4.60
  13  -3   1    3.70    6.90
 -14   3  -1   -3.20    6.70
 -14   3  -1    6.50    3.60
 -14   3  -1   11.00    6.20
  14  -3   1    9.70    7.20
  14  -3   1    0.50    5.30
  14  -3   1   -0.70    6.70
  14  -3   1    8.80    6.40
  14  -3   1    1.20    5.60
  14  -3   1    1.60    4.90
 -15   3  -1    4.60    3.80
 -15   3  -1    8.50    7.30
 -15   3  -1    9.80    5.60
  15  -3   1   12.70    6.50
  15  -3   1    6.40    5.10
  15  -3   1    5.80    5.90
  15  -3   1    3.40    5.30
 -16   3  -1   10.40    7.10
 -16   3  -1    7.70    8.00
  16  -3   1   12.00    6.60
  16  -3   1   11.60    8.10
  16  -3   1    0.10    4.30
 -17   3  -1    2.90    7.70
  17  -3   1   -8.10    5.30
  17  -3   1   -2.70    4.50
  17  -3   1    0.90    4.80
  16   2  -1   64.09    8.90
  16   2  -1   59.99   11.10
  16   2  -1   51.79   10.60
 -16  -2   1   48.60   13.00
 -16  -2   1   77.49   13.60
  15   2  -1   -1.80    5.30
  15   2  -1  -11.50    4.50
  15   2  -1  -10.90    5.60
 -15  -2   1    9.10    9.30
 -15  -2   1  -10.70    8.20
  14   2  -1   -1.60    5.90
  14   2  -1    1.70    5.30
  14   2  -1    1.90    4.90
 -14  -2   1   -3.70    7.70
 -14  -2   1    4.20    8.10
  13   2  -1   38.30    7.10
  13   2  -1   35.40    7.50
  13   2  -1   37.00    8.60
  13   2  -1   36.20    7.70
 -13  -2   1   36.90    9.20
 -13  -2   1   44.40   10.60
 -13  -2   1   41.80    6.60
 -13  -2   1   44.40    4.70
  12   2  -1   -4.40    5.30
  12   2  -1    1.80    4.70
  12   2  -1    2.80    4.70
  12   2  -1    0.20    5.10
  12   2  -1    1.90    6.20
 -12  -2   1    3.10    7.70
 -12  -2   1   -6.70    2.80
 -12  -2   1   11.60    7.50
 -12  -2   1   -3.50    7.10
 -12  -2   1   -2.90    4.20
  11   2  -1   71.89    8.10
  11   2  -1   64.79    9.90
  11   2  -1   72.69    7.90
  11   2  -1   71.49    7.70
  11   2  -1   69.19    9.00
 -11  -2   1   69.79   10.80
 -11  -2   1   68.29    7.20
 -11  -2   1   75.69    7.30
 -11  -2   1   64.09   10.80
 -11  -2   1   65.19    9.40
 -11  -2   1   72.29   11.00
  10   2  -1   30.80    5.50
  10   2  -1   30.70    6.20
  10   2  -1   26.00    5.80
  10   2  -1   44.80    8.50
 -10  -2   1   31.00    7.80
 -10  -2   1   26.70    8.10
 -10  -2   1   39.40    5.30
 -10  -2   1   26.70    7.10
 -10  -2   1   42.20    9.00
 -10  -2   1   36.10    5.70
   9   2  -1  694.83   23.90
   9   2  -1  640.24   20.30
   9   2  -1  683.93   20.30
   9   2  -1  645.24   20.50
   9   2  -1  676.93   21.00
  -9  -2   1  659.73   23.70
  -9  -2   1  648.54   19.00
  -9  -2   1  657.43   24.70
  -9  -2   1  686.53   22.80
  -9  -2   1  667.33   24.00
  -9  -2   1  677.43   19.90
   8   2  -1 1122.29   29.20
   8   2  -1 1148.49   31.90
   8   2  -1 1151.68   28.60
   8   2  -1 1066.39   28.60
  -8  -2   1 1155.38   32.70
  -8  -2   1 1096.59   27.70
  -8  -2   1 1123.39   28.40
  -8  -2   1 1115.19   31.70
  -8  -2   1 1111.99   30.90
  -8  -2   1 1112.49   32.70
   7   2  -1  132.89    8.30
   7   2  -1  148.19   10.20
   7   2  -1  159.38    7.70
   7   2  -1  154.58    8.40
  -7  -2   1  130.19   10.00
  -7  -2   1  145.89    9.80
  -7  -2   1  132.69   11.60
  -7  -2   1  149.79    9.70
  -7  -2   1  152.18    7.60
  -7  -2   1  147.49    8.70
   6   2  -1  833.22   22.10
   6   2  -1  860.01   21.90
   6   2  -1  828.92   22.00
   6   2  -1  826.32   22.70
   6   2  -1  848.42   24.90
  -6  -2   1  840.72   23.70
  -6  -2   1  841.02   24.00
  -6  -2   1  842.52   22.60
  -6  -2   1  845.72   24.00
  -6  -2   1  856.31   24.30
  -6  -2   1  850.81   21.30
   5   2  -1  826.52   21.90
   5   2  -1  858.11   21.60
   5   2  -1  867.81   23.60
   5   2  -1  861.91   21.60
   5   2  -1  862.31   21.00
  -5  -2   1  837.82   22.80
  -5  -2   1  864.71   22.60
  -5  -2   1  847.92   20.80
  -5  -2   1  852.41   23.00
  -5  -2   1  837.42   23.00
  -5  -2   1  877.91   23.60
   4   2  -1  305.17   11.40
   4   2  -1  316.47   10.30
   4   2  -1  316.27   10.20
   4   2  -1  312.97    9.60
  -4  -2   1  299.17    9.50
  -4  -2   1  326.67   10.60
  -4  -2   1  314.47   11.10
  -4  -2   1  314.47   11.20
  -4  -2   1  309.37   10.60
  -4  -2   1  304.07   11.30
   3   2  -1 2057.39   45.30
   3   2  -1 2139.09   43.90
   3   2  -1 2016.00   45.30
   3   2  -1 2047.80   44.10
  -3  -2   1 2050.49   45.40
  -3  -2   1 2175.18   44.30
  -3  -2   1 2098.79   44.00
  -3  -2   1 2111.09   44.90
  -3  -2   1 2153.88   44.50
  -3  -2   1 2030.50   45.10
   2   2  -1  995.10   21.80
   2   2  -1  985.30   21.70
   2   2  -1 1016.20   22.80
   2   2  -1  979.60   21.80
  -2  -2   1  920.71   23.20
  -2  -2   1  997.20   22.60
  -2  -2   1  938.91   21.70
  -2  -2   1  958.40   22.00
  -2  -2   1 1017.60   22.00
   1   2  -1  649.64   15.90
   1   2  -1  574.04   13.80
   1   2  -1  578.84   13.40
   1   2  -1  578.14   13.60
  -1  -2   1  576.54   13.60
  -1  -2   1  570.64   13.70
  -1  -2   1  565.34   13.90
  -1  -2   1  590.14   14.00
  -1  -2   1  641.04   15.80
   0   2  -1   98.09    3.50
   0   2  -1   96.69    3.70
   0   2  -1  108.49    5.90
   0   2  -1   99.49    3.80
   0  -2   1   98.69    3.50
   0  -2   1  103.59    5.00
   0  -2   1   83.49    5.40
  -1   2  -1  260.87    7.00
  -1   2  -1  278.07    7.00
  -1   2  -1  253.97    8.30
  -1   2  -1  275.27    7.90
   1  -2   1  278.97    6.90
   1  -2   1  248.18    8.30
  -2   2  -1 1533.85   32.80
  -2   2  -1 1560.94   30.70
  -2   2  -1 1482.65   32.10
   2  -2   1 1452.35   32.00
  -3   2  -1 1335.37   27.80
  -3   2  -1 1287.67   27.90
  -3   2  -1 1341.57   28.30
  -3   2  -1 1355.16   28.10
  -3   2  -1 1312.27   30.00
   3  -2   1 1359.76   28.40
   3  -2   1 1390.26   27.90
   3  -2   1 1153.08   30.80
  -4   2  -1   15.10    3.80
  -4   2  -1   13.90    2.20
  -4   2  -1   12.40    2.30
  -4   2  -1   12.50    2.50
   4  -2   1    9.70    3.90
   4  -2   1   16.10    2.30
   4  -2   1   12.10    2.30
   4  -2   1   15.20    2.50
   4  -2   1   15.20    4.00
   4  -2   1   14.60    1.70
  -5   2  -1   75.89    4.80
  -5   2  -1   89.49    8.10
  -5   2  -1   87.69    5.60
   5  -2   1   75.19    5.30
   5  -2   1   82.29    6.90
   5  -2   1   83.09    5.00
   5  -2   1   83.69    5.20
   5  -2   1   74.79    6.90
   5  -2   1   80.89    2.30
  -6   2  -1   -0.70    2.90
  -6   2  -1    4.20    2.80
  -6   2  -1   -1.10    4.30
   6  -2   1    3.80    3.10
   6  -2   1    1.40    5.00
   6  -2   1    3.30    5.20
   6  -2   1    0.70    3.80
   6  -2   1    3.90    3.50
   6  -2   1   -1.10    5.50
  -7   2  -1  164.18    7.40
  -7   2  -1  168.38    8.40
  -7   2  -1  177.18   11.60
   7  -2   1  173.48    8.90
   7  -2   1  157.28   12.10
   7  -2   1  174.58    8.50
   7  -2   1  180.68   11.70
   7  -2   1  172.48    7.90
   7  -2   1  164.28   10.90
  -8   2  -1  326.27   12.50
  -8   2  -1  380.96   15.90
  -8   2  -1  345.67   11.30
   8  -2   1  352.36   12.40
   8  -2   1  322.97   16.20
   8  -2   1  324.57   14.90
   8  -2   1  348.17   12.40
   8  -2   1  340.37   13.20
   8  -2   1  341.87   14.80
  -9   2  -1  166.38   12.30
  -9   2  -1  172.38   10.30
   9  -2   1  159.68   15.10
   9  -2   1  151.18    9.00
   9  -2   1  163.48   10.00
   9  -2   1  166.88   10.70
   9  -2   1  177.68   11.90
   9  -2   1  178.18   12.00
 -10   2  -1   -0.20    2.50
 -10   2  -1    1.30    4.10
 -10   2  -1   -3.80    6.00
  10  -2   1   -4.30    4.20
  10  -2   1   -7.50    3.90
  10  -2   1    0.00    4.50
  10  -2   1   -0.80    5.90
  10  -2   1   -2.50    4.10
  10  -2   1   -2.90    5.00
 -11   2  -1   10.80    7.80
 -11   2  -1    5.20    3.80
 -11   2  -1   13.30    6.10
  11  -2   1   15.90    5.80
  11  -2   1   11.90    5.90
  11  -2   1    8.10    5.10
  11  -2   1    4.90    6.40
  11  -2   1   27.00    7.80
  11  -2   1   14.60    6.60
 -12   2  -1  133.29   14.00
 -12   2  -1  122.99   10.50
 -12   2  -1  113.79    8.10
  12  -2   1  116.49   12.30
  12  -2   1  116.59   11.80
  12  -2   1  102.69   10.10
  12  -2   1  119.09   11.50
  12  -2   1  138.09   13.70
  12  -2   1  127.99   10.60
 -13   2  -1   40.20    8.10
 -13   2  -1   50.69    5.90
 -13   2  -1   41.60    9.60
  13  -2   1   53.29    8.50
  13  -2   1   30.50    8.50
  13  -2   1   51.59    7.30
  13  -2   1   50.79    9.40
  13  -2   1   38.60    8.20
  13  -2   1   43.10    6.50
 -14   2  -1   45.40    6.10
 -14   2  -1   42.90   10.10
 -14   2  -1   41.90    7.80
  14  -2   1   40.90    8.00
  14  -2   1   33.80    8.30
  14  -2   1   41.30    9.20
  14  -2   1   35.10    9.00
  14  -2   1   45.40    9.20
  14  -2   1   53.79    8.50
 -15   2  -1   -2.30    7.10
 -15   2  -1    0.50    5.40
 -15   2  -1    3.40    3.80
  15  -2   1    4.30    7.30
  15  -2   1   -5.10    4.70
  15  -2   1    2.10    5.80
  15  -2   1   -0.30    4.20
 -16   2  -1    3.20    7.90
  16  -2   1   -3.30    5.80
  16  -2   1    5.20    6.60
  16  -2   1    1.70    4.40
  16  -2   1   18.10    6.10
 -17   2  -1   19.10   10.10
  17  -2   1   25.00    6.50
  17  -2   1   12.80    6.30
  17  -2   1    5.00    6.60
  16   1  -1   39.50    7.00
  16   1  -1   48.50   11.70
  16   1  -1   34.50   11.40
  16   1  -1   35.00    7.50
 -16  -1   1   16.90   11.40
 -16  -1   1   26.30    9.70
  15   1  -1   70.69    9.20
  15   1  -1   72.99    8.90
  15   1  -1   73.39   11.40
  15   1  -1   63.59   10.70
 -15  -1   1   68.09   13.50
  14   1  -1   17.00    6.00
  14   1  -1   20.90    8.00
  14   1  -1   29.90    8.10
  14   1  -1   11.80    5.70
  14   1  -1   34.10    7.30
 -14  -1   1   20.60    5.50
 -14  -1   1   21.50   10.00
 -14  -1   1   24.20    7.30
 -14  -1   1   12.60    8.80
  13   1  -1    3.90    5.10
  13   1  -1   16.30    6.40
  13   1  -1   11.40    4.80
  13   1  -1   13.30    5.60
  13   1  -1    9.70    8.00
 -13  -1   1    9.90    8.00
 -13  -1   1   13.50    7.70
 -13  -1   1   -2.50    7.90
 -13  -1   1   19.30    5.80
  12   1  -1    0.70    5.00
  12   1  -1    0.20    5.40
  12   1  -1   -5.20    4.40
  12   1  -1    0.00    4.50
  12   1  -1   -5.60    5.80
 -12  -1   1    0.20    7.00
 -12  -1   1   -0.10    1.90
 -12  -1   1   -9.90    4.50
 -12  -1   1    1.20    4.00
 -12  -1   1    0.00    7.80
  11   1  -1   17.20    5.50
  11   1  -1    7.50    5.80
  11   1  -1   23.80    7.40
  11   1  -1   15.40    5.50
  11   1  -1   15.10    5.80
 -11  -1   1    7.20    7.50
 -11  -1   1   19.30    6.70
 -11  -1   1    5.00    7.80
 -11  -1   1   18.30    4.80
 -11  -1   1   14.70    3.20
  10   1  -1  411.96   17.10
  10   1  -1  413.46   16.40
  10   1  -1  409.26   16.80
  10   1  -1  416.26   15.70
  10   1  -1  432.46   20.00
 -10  -1   1  411.36   12.60
 -10  -1   1  414.76   17.80
 -10  -1   1  426.36   14.50
 -10  -1   1  410.96   22.30
 -10  -1   1  408.26   19.70
 -10  -1   1  425.46   20.70
   9   1  -1   -0.10    3.90
   9   1  -1   -0.20    4.20
   9   1  -1   -3.60    4.50
   9   1  -1    0.10    3.60
   9   1  -1    2.00    3.30
  -9  -1   1    5.10    3.00
  -9  -1   1   -1.80    5.80
  -9  -1   1    1.30    5.90
  -9  -1   1   -4.40    2.80
  -9  -1   1    0.20    4.40
  -9  -1   1   -1.30    5.20
   8   1  -1   78.09    8.50
   8   1  -1   76.29    7.30
   8   1  -1   80.69    7.50
   8   1  -1   67.79    6.90
   8   1  -1   66.29    6.40
  -8  -1   1   73.19    8.10
  -8  -1   1   75.69    5.50
  -8  -1   1   75.79    5.30
  -8  -1   1   77.89    8.80
  -8  -1   1   74.39    8.40
  -8  -1   1   68.89    7.70
   7   1  -1  110.09    8.00
   7   1  -1  106.39    7.00
   7   1  -1  117.09    7.10
   7   1  -1  103.89    8.10
   7   1  -1  101.29    8.80
  -7  -1   1  112.19    8.70
  -7  -1   1  101.69    6.20
  -7  -1   1  107.49    9.70
  -7  -1   1  112.99    6.60
  -7  -1   1  101.59   10.30
  -7  -1   1  109.09    8.50
   6   1  -1 1115.29   29.20
   6   1  -1 1130.99   26.10
   6   1  -1 1102.19   27.00
   6   1  -1 1097.79   27.50
   6   1  -1 1077.39   27.40
  -6  -1   1 1106.99   29.90
  -6  -1   1 1059.89   25.50
  -6  -1   1 1085.29   25.90
  -6  -1   1 1090.69   29.10
  -6  -1   1 1098.29   28.30
  -6  -1   1 1095.29   29.10
   5   1  -1 1362.46   30.60
   5   1  -1 1448.96   33.50
   5   1  -1 1295.87   31.60
   5   1  -1 1391.96   32.00
   5   1  -1 1362.36   31.70
  -5  -1   1 1368.36   30.40
  -5  -1   1 1402.36   33.70
  -5  -1   1 1412.36   33.40
  -5  -1   1 1351.26   31.00
  -5  -1   1 1372.56   33.20
  -5  -1   1 1368.76   32.90
   4   1  -1  461.45   12.70
   4   1  -1  477.75   13.80
   4   1  -1  458.65   11.90
   4   1  -1  449.36   12.80
   4   1  -1  439.06   12.50
   4   1  -1  455.95   12.60
  -4  -1   1  465.45   13.60
  -4  -1   1  437.86   13.40
  -4  -1   1  459.55   13.40
  -4  -1   1  435.76   12.30
  -4  -1   1  434.76   11.70
   3   1  -1    2.90    2.00
   3   1  -1    2.90    2.30
   3   1  -1    4.20    2.00
   3   1  -1    1.50    2.10
   3   1  -1    1.70    1.80
   3   1  -1    2.40    1.50
  -3  -1   1    4.40    2.30
  -3  -1   1    0.90    1.90
  -3  -1   1    3.00    2.40
  -3  -1   1   -0.60    2.20
  -3  -1   1    0.60    2.60
  -3  -1   1    1.40    1.60
   2   1  -1 2455.25   50.89
   1   1  -1 1220.88   25.70
   1   1  -1 1287.47   26.30
  -1  -1   1 1201.18   25.20
  -1  -1   1 1162.58   26.10
  -1  -1   1 1174.58   25.50
   0   1  -1 5451.95  137.89
   0  -1   1 5400.46  137.39
  -1   1  -1   97.69    3.70
  -1   1  -1  103.99    3.40
   1  -1   1  111.09    3.20
   1  -1   1  102.09    3.60
   1  -1   1  105.49    3.40
   1  -1   1  106.19    4.00
  -2   1  -1  182.38    4.70
  -2   1  -1  167.98    5.00
  -2   1  -1  177.38    7.20
   2  -1   1  170.98    4.90
   2  -1   1  173.58    5.40
   2  -1   1  180.98    5.20
   2  -1   1  181.68    6.80
  -3   1  -1 1060.89   24.80
  -3   1  -1 1047.20   23.00
  -3   1  -1 1004.50   21.40
  -3   1  -1 1007.30   22.70
   3  -1   1 1074.79   22.30
   3  -1   1 1029.40   21.20
   3  -1   1 1130.39   25.10
   3  -1   1  967.30   26.30
   3  -1   1 1071.69   22.80
   3  -1   1 1059.49   23.10
  -4   1  -1  910.91   21.40
  -4   1  -1  982.20   24.10
  -4   1  -1  975.40   24.30
  -4   1  -1  938.11   22.10
   4  -1   1  971.70   22.40
   4  -1   1  958.40   23.80
   4  -1   1  958.30   21.80
   4  -1   1  971.60   21.40
   4  -1   1 1012.50   24.00
  -5   1  -1  965.20   22.50
  -5   1  -1  971.40   25.50
  -5   1  -1 1022.40   26.60
  -5   1  -1  990.40   23.80
   5  -1   1  968.70   25.20
   5  -1   1  984.20   25.30
   5  -1   1 1018.10   24.00
   5  -1   1  999.40   22.90
   5  -1   1  965.70   22.80
   5  -1   1  986.70   26.00
  -6   1  -1   84.99    5.00
  -6   1  -1   93.89    6.80
  -6   1  -1   92.69    9.80
  -6   1  -1  111.29   10.60
   6  -1   1   93.79    6.80
   6  -1   1   91.69    5.90
   6  -1   1   96.59    8.60
   6  -1   1   97.99    7.10
   6  -1   1   98.79    9.60
   6  -1   1   97.19    8.00
  -7   1  -1    1.70    2.30
  -7   1  -1    9.10    3.70
  -7   1  -1    1.50    4.60
  -7   1  -1    6.40    6.20
   7  -1   1    7.20    4.80
   7  -1   1    8.40    5.50
   7  -1   1    7.00    4.10
   7  -1   1    8.50    4.30
   7  -1   1    2.20    3.00
   7  -1   1    5.90    4.00
  -8   1  -1  644.84   17.50
  -8   1  -1  659.63   22.60
  -8   1  -1  669.23   23.90
  -8   1  -1  626.64   19.80
   8  -1   1  637.54   21.20
   8  -1   1  668.63   21.00
   8  -1   1  676.93   18.60
   8  -1   1  664.83   20.90
   8  -1   1  648.24   22.20
   8  -1   1  632.54   18.90
  -9   1  -1  152.58    8.80
  -9   1  -1  180.68   14.00
  -9   1  -1  175.38    9.90
  -9   1  -1  174.28   12.80
   9  -1   1  138.39   10.90
   9  -1   1  140.29   17.20
   9  -1   1  167.38    9.30
   9  -1   1  162.88   10.40
   9  -1   1  195.38   12.20
   9  -1   1  155.38    9.60
 -10   1  -1  773.92   28.90
 -10   1  -1  769.22   27.10
 -10   1  -1  747.33   20.70
 -10   1  -1  774.82   24.90
  10  -1   1  747.93   24.80
  10  -1   1  774.92   25.90
  10  -1   1  766.02   23.00
  10  -1   1  796.32   22.50
  10  -1   1  792.32   25.00
  10  -1   1  774.52   25.10
 -11   1  -1  253.27   10.80
 -11   1  -1  275.07   17.30
 -11   1  -1  230.48   18.30
 -11   1  -1  253.47   13.70
  11  -1   1  255.97   14.70
  11  -1   1  266.07   14.80
  11  -1   1  252.37   13.50
  11  -1   1  269.97   16.10
  11  -1   1  257.37   12.20
  11  -1   1  246.98   14.80
 -12   1  -1  115.69    7.70
 -12   1  -1  117.19   13.50
 -12   1  -1   99.29   13.80
 -12   1  -1  115.79   12.00
  12  -1   1  111.39   10.50
  12  -1   1  116.59   11.60
  12  -1   1  122.99   12.80
  12  -1   1  117.19   12.10
  12  -1   1  112.89   11.70
  12  -1   1  105.79   10.30
 -13   1  -1   36.40    7.30
 -13   1  -1   12.00    9.60
 -13   1  -1   13.70    8.40
 -13   1  -1   15.30    3.90
  13  -1   1   11.00    7.40
  13  -1   1   16.30    6.70
  13  -1   1   14.50    6.00
  13  -1   1    8.00    5.60
  13  -1   1   12.30    8.40
  13  -1   1   11.80    6.10
 -14   1  -1   76.59    7.80
 -14   1  -1   54.39   12.50
 -14   1  -1   87.19   12.40
  14  -1   1   71.49    9.80
  14  -1   1   83.99   11.60
  14  -1   1   62.29    8.60
  14  -1   1   89.19   11.30
  14  -1   1   93.19   12.60
 -15   1  -1   77.69   10.70
  15  -1   1   70.19    9.60
  15  -1   1   76.99    9.30
  15  -1   1   81.59   11.50
  15  -1   1   91.59    9.90
 -16   1  -1   50.99   11.60
  16  -1   1   46.50    7.70
  16  -1   1   52.49    8.80
  16  -1   1   39.40    7.20
  16  -1   1   39.70    9.30
  17  -1   1   10.50    5.70
  17  -1   1   -2.90    5.30
  17  -1   1   -1.00    6.50
  17  -1   1   -4.70    5.80
  16   0  -1    1.90    6.70
  16   0  -1    6.00    5.10
  16   0  -1  -11.10    4.40
  16   0  -1    4.10    7.10
 -16   0   1   -6.90    9.60
 -16   0   1    6.00    7.80
  15   0  -1   32.70    9.90
  15   0  -1   37.50    9.90
  15   0  -1   32.60    6.50
  15   0  -1   42.60    7.40
 -15   0   1   34.90   11.50
 -15   0   1   32.90    9.50
  14   0  -1  114.59   11.00
  14   0  -1  123.39   12.20
  14   0  -1  150.58   16.70
  14   0  -1  122.59   11.90
  14   0  -1   98.69   10.70
  14   0  -1  112.19   12.00
 -14   0   1  104.79    8.70
 -14   0   1  124.59   15.70
 -14   0   1  143.79   15.30
 -14   0   1  116.19   11.90
  13   0  -1   73.19   10.40
  13   0  -1   76.69   10.60
  13   0  -1   67.29    9.70
  13   0  -1   87.79    9.20
  13   0  -1   79.29    9.70
  13   0  -1   86.19    9.60
 -13   0   1   86.29   13.40
 -13   0   1   87.49   10.10
 -13   0   1   62.69   11.00
 -13   0   1   84.49    7.70
  12   0  -1  136.39    9.60
  12   0  -1  126.59   11.80
  12   0  -1  137.29   14.20
  12   0  -1  134.49    9.80
  12   0  -1  123.99   12.00
 -12   0   1  127.19   12.50
 -12   0   1  133.79   11.60
 -12   0   1  138.59   15.30
 -12   0   1  128.69    8.60
  11   0  -1   58.49    8.80
  11   0  -1   51.79    7.30
  11   0  -1   63.99    7.30
  11   0  -1   59.49    8.40
  11   0  -1   60.19    8.20
 -11   0   1   61.79    6.70
 -11   0   1   69.49   10.90
 -11   0   1   59.69    9.80
 -11   0   1   53.69    8.00
  10   0  -1   24.70    4.70
  10   0  -1   21.50    6.30
  10   0  -1   28.20    6.60
  10   0  -1   25.00    6.80
  10   0  -1   35.00    6.10
 -10   0   1   29.00    4.50
 -10   0   1   31.40    6.40
 -10   0   1   20.80    6.30
 -10   0   1   35.30    7.90
   9   0  -1    1.10    4.20
   9   0  -1   -0.40    4.20
   9   0  -1   -1.00    4.30
   9   0  -1   -0.10    3.30
   9   0  -1   -1.40    3.50
  -9   0   1   -2.50    2.60
  -9   0   1   -3.00    3.70
  -9   0   1    0.90    4.10
  -9   0   1   -5.70    5.20
  -9   0   1    1.90    1.80
   8   0  -1   22.40    5.20
   8   0  -1   23.90    5.20
   8   0  -1   17.80    5.10
   8   0  -1   21.20    4.70
   8   0  -1   21.70    4.10
  -8   0   1   24.00    6.00
  -8   0   1   19.60    3.40
  -8   0   1   21.70    6.70
  -8   0   1   23.90    2.70
  -8   0   1   30.60    5.30
  -8   0   1   18.40    6.50
   7   0  -1  918.51   24.00
   7   0  -1  908.81   24.80
   7   0  -1  865.61   25.10
   7   0  -1  889.61   25.10
   7   0  -1  898.31   24.90
  -7   0   1  891.31   20.30
  -7   0   1  858.31   24.40
  -7   0   1  927.41   25.80
  -7   0   1  860.21   28.40
  -7   0   1  898.81   27.20
  -7   0   1  891.81   21.60
   6   0  -1    3.50    2.90
   6   0  -1   -2.00    4.60
   6   0  -1    5.00    3.10
   6   0  -1    4.90    4.30
   6   0  -1   -6.60    3.90
  -6   0   1    1.00    2.30
  -6   0   1    4.90    5.60
  -6   0   1    0.70    2.40
  -6   0   1   -3.10    4.80
  -6   0   1    6.80    3.80
  -6   0   1    2.80    4.70
   5   0  -1   11.10    3.30
   5   0  -1   14.80    4.20
   5   0  -1   11.00    3.70
   5   0  -1   13.50    3.90
   5   0  -1   12.90    2.80
  -5   0   1   18.10    3.90
  -5   0   1   13.00    2.50
  -5   0   1   12.70    2.60
  -5   0   1   14.80    5.10
  -5   0   1    9.90    3.90
  -5   0   1    9.70    4.70
   4   0  -1 1986.70   43.40
   4   0  -1 1950.01   41.40
   4   0  -1 2008.60   43.80
   4   0  -1 2053.69   41.70
   4   0  -1 2016.30   42.90
   4   0  -1 2021.10   43.70
  -4   0   1 1969.70   43.50
  -4   0   1 2073.99   45.00
  -4   0   1 2039.60   44.30
  -4   0   1 1992.40   41.40
  -4   0   1 1961.80   43.30
  -4   0   1 1889.31   41.40
   3   0  -1 2222.18   46.40
   3   0  -1 2254.87   47.90
   3   0  -1 2303.57   47.90
   3   0  -1 2295.97   47.30
  -3   0   1 2196.68   47.70
  -3   0   1 2369.96   48.80
  -3   0   1 2262.37   47.60
   2   0  -1   77.39    4.10
   2   0  -1   84.09    4.50
   2   0  -1   79.79    4.30
   2   0  -1   70.79    2.90
   2   0  -1   68.89    3.30
   2   0  -1   69.79    3.60
  -2   0   1   73.39    4.10
  -2   0   1   69.39    3.60
  -2   0   1   74.49    3.90
  -2   0   1   79.29    4.80
  -2   0   1   68.99    2.80
   1   0  -1 1228.58   40.50
  -1   0   1  873.91   53.09
  -2   0  -1 1508.05   32.40
  -2   0  -1 1501.45   31.50
   2   0   1 1602.54   31.70
   2   0   1 1499.85   32.30
   2   0   1 1415.86   32.60
  -4   0  -1   25.30    3.20
  -4   0  -1   20.80    2.50
  -4   0  -1   15.40    3.50
  -4   0  -1   24.00    3.50
   4   0   1   23.20    3.30
   4   0   1   14.50    3.00
   4   0   1   22.60    3.10
   4   0   1   20.50    3.70
   4   0   1   18.00    2.60
  -5   0  -1  137.39    7.00
  -5   0  -1  137.69    5.90
  -5   0  -1  133.89    8.10
  -5   0  -1  132.49    8.60
  -5   0  -1  132.19    4.50
   5   0   1  140.49    6.30
   5   0   1  133.69    8.00
   5   0   1  137.19    7.20
   5   0   1  137.29    7.20
   5   0   1  140.59    8.20
  -6   0  -1    8.20    3.90
  -6   0  -1    6.90    4.50
  -6   0  -1   11.20    2.20
  -6   0  -1   12.80    5.10
  -6   0  -1    7.30    2.90
   6   0   1    0.10    4.40
   6   0   1    8.30    3.00
   6   0   1   16.20    4.70
   6   0   1   11.30    4.30
   6   0   1   16.70    5.10
  -7   0  -1  379.86   14.50
  -7   0  -1  387.86   16.50
  -7   0  -1  394.66   16.30
  -7   0  -1  384.56   12.00
  -7   0  -1  391.66    9.60
   7   0   1  372.86   14.60
   7   0   1  393.76   13.40
   7   0   1  404.76   14.70
   7   0   1  384.06   14.30
   7   0   1  386.66   15.00
  -8   0  -1   40.30    5.90
  -8   0  -1   35.70    2.70
  -8   0  -1   29.60    6.80
  -8   0  -1   42.70    7.60
  -8   0  -1   44.10    4.70
   8   0   1   44.00    6.00
   8   0   1   42.00    4.80
   8   0   1   50.59    6.10
   8   0   1   37.20    5.80
   8   0   1   39.90    6.40
  -9   0  -1   28.60    4.20
  -9   0  -1   24.30    5.20
  -9   0  -1   32.10    6.20
  -9   0  -1   36.90    7.40
   9   0   1   26.40    4.50
   9   0   1   26.70    5.90
   9   0   1   28.60    5.80
   9   0   1   23.70    5.80
   9   0   1   19.60    5.30
 -10   0  -1   97.19    6.80
 -10   0  -1  114.99   13.10
 -10   0  -1  112.39    9.80
 -10   0  -1  108.69   11.50
  10   0   1  105.99   10.40
  10   0   1   98.99    9.70
  10   0   1   96.99    8.10
  10   0   1   94.29   10.30
  10   0   1  108.59    9.60
 -11   0  -1  382.06   19.50
 -11   0  -1  393.96   17.30
 -11   0  -1  380.46   14.20
 -11   0  -1  423.76   21.80
  11   0   1  402.06   17.10
  11   0   1  419.26   18.60
  11   0   1  392.96   16.00
  11   0   1  391.96   18.00
  11   0   1  373.36   17.50
 -12   0  -1  195.88   17.80
 -12   0  -1  198.38   13.30
 -12   0  -1  194.18   16.70
 -12   0  -1  203.78   10.60
  12   0   1  202.88   13.70
  12   0   1  198.48   13.20
  12   0   1  200.08   12.40
  12   0   1  226.68   14.90
  12   0   1  202.98   13.20
  12   0   1  195.98   13.60
 -13   0  -1  138.89   13.40
 -13   0  -1  120.49   15.30
 -13   0  -1  120.99    8.30
 -13   0  -1  141.79   16.00
  13   0   1  114.69   11.70
  13   0   1  121.29   12.00
  13   0   1  118.19   12.90
  13   0   1  125.09   14.30
  13   0   1  126.79   10.60
  13   0   1  139.79   11.40
 -14   0  -1   47.60   10.80
 -14   0  -1   20.10   10.50
 -14   0  -1   44.70    6.40
  14   0   1   27.00    7.50
  14   0   1   55.79    8.60
  14   0   1   44.60    9.10
  14   0   1   43.60    8.10
 -15   0  -1    9.50    9.40
 -15   0  -1    7.60    6.70
  15   0   1   -2.20    4.50
  15   0   1   -0.30    5.60
  15   0   1    4.80    6.80
  15   0   1    6.50    5.30
  15   0   1   -2.60    5.90
 -16   0  -1   -1.90    8.40
 -16   0  -1   12.00   10.30
  16   0   1   -5.10    5.80
  16   0   1   11.20    6.30
  16   0   1   -1.70    6.50
  16   0   1    0.40    5.90
 -17   0  -1   46.30   12.10
  17   0   1   32.50    9.20
  17   0   1   18.80    6.30
  17   0   1    2.70    6.50
  17   0   1   22.30    6.40
  16  -1  -1   17.90    6.50
  16  -1  -1   19.70    9.30
  16  -1  -1   18.00    5.90
  16  -1  -1   29.40    7.90
 -16   1   1   15.90    8.50
 -16   1   1   -4.00    9.60
  15  -1  -1   18.50    5.50
  15  -1  -1    6.90    5.70
  15  -1  -1   27.50    8.60
  15  -1  -1    9.30    7.30
 -15   1   1   24.50   11.40
 -15   1   1   14.90    9.90
 -15   1   1   46.40   10.00
  14  -1  -1    6.80    5.60
  14  -1  -1    4.80    6.80
  14  -1  -1   -3.30    6.80
  14  -1  -1    8.50    5.30
  14  -1  -1   -7.60    5.50
  14  -1  -1   -6.60    5.40
 -14   1   1   -5.00    3.40
 -14   1   1    9.50    7.50
 -14   1   1  -13.40    8.10
 -14   1   1   -5.10    6.30
  13  -1  -1   29.10    7.40
  13  -1  -1   29.90    6.60
  13  -1  -1   37.90    7.00
  13  -1  -1   27.80    6.30
  13  -1  -1   35.80    8.30
  13  -1  -1   32.10    8.50
 -13   1   1   26.70   10.70
 -13   1   1   32.90    9.20
 -13   1   1   26.70    7.80
 -13   1   1   36.50    5.30
  12  -1  -1  105.29    9.70
  12  -1  -1   82.49    9.80
  12  -1  -1   97.29   10.30
  12  -1  -1   94.39   10.50
  12  -1  -1   94.29    9.20
  12  -1  -1   84.79   10.40
 -12   1   1  119.99   11.90
 -12   1   1   93.99   13.60
 -12   1   1   96.29   11.50
 -12   1   1   92.99    7.30
  11  -1  -1  216.18   13.80
  11  -1  -1  223.88   11.70
  11  -1  -1  224.88   11.00
  11  -1  -1  211.58   13.70
  11  -1  -1  223.38   14.70
  11  -1  -1  239.38   14.30
 -11   1   1  217.38   14.90
 -11   1   1  213.58   17.70
 -11   1   1  210.08    9.70
 -11   1   1  210.58   13.50
  10  -1  -1  297.77   15.00
  10  -1  -1  311.57   13.90
  10  -1  -1  311.57   12.80
  10  -1  -1  290.97   14.60
  10  -1  -1  299.77   15.00
  10  -1  -1  285.77   15.30
 -10   1   1  296.07   10.90
 -10   1   1  301.47   18.80
 -10   1   1  309.47   14.90
 -10   1   1  313.97   16.30
   9  -1  -1   35.20    6.90
   9  -1  -1   25.80    5.90
   9  -1  -1   25.50    4.70
   9  -1  -1   19.10    5.20
   9  -1  -1   29.30    4.70
  -9   1   1   35.40    6.60
  -9   1   1   28.70    3.90
  -9   1   1   18.60    5.00
  -9   1   1   20.60    7.40
   8  -1  -1  324.47   11.50
   8  -1  -1  320.37   12.90
   8  -1  -1  328.77   14.80
   8  -1  -1  343.77   14.30
   8  -1  -1  303.07   13.60
  -8   1   1  337.87   16.60
  -8   1   1  323.67   14.50
  -8   1   1  332.57   13.20
  -8   1   1  334.07   10.60
   7  -1  -1   12.00    5.40
   7  -1  -1   24.70    3.50
   7  -1  -1   20.50    4.90
   7  -1  -1   24.80    5.70
   7  -1  -1   24.60    4.70
  -7   1   1   22.30    4.60
  -7   1   1   13.80    2.90
  -7   1   1   11.20    6.60
  -7   1   1   15.80    5.30
   6  -1  -1   -2.00    3.40
   6  -1  -1    1.20    4.50
   6  -1  -1    2.50    5.00
   6  -1  -1    1.10    2.60
   6  -1  -1    4.00    3.70
  -6   1   1    2.40    1.10
  -6   1   1    3.00    3.40
  -6   1   1    2.90    2.30
  -6   1   1    2.80    4.40
  -6   1   1    2.70    4.00
   5  -1  -1  585.24   13.30
   5  -1  -1  573.14   16.80
   5  -1  -1  612.94   18.50
   5  -1  -1  619.74   17.90
   5  -1  -1  611.74   15.00
   5  -1  -1  625.94   17.00
  -5   1   1  640.34   19.30
  -5   1   1  594.14   12.80
  -5   1   1  615.24   17.30
  -5   1   1  595.04   14.40
  -5   1   1  603.84   16.50
  -5   1   1  596.54   19.60
   4  -1  -1  166.48    4.70
   4  -1  -1  172.48    5.70
   4  -1  -1  168.88    7.80
   4  -1  -1  173.78    8.30
   4  -1  -1  167.98    6.80
  -4   1   1  163.38    5.20
  -4   1   1  172.98    9.10
  -4   1   1  167.48    4.30
  -4   1   1  162.68    7.10
  -4   1   1  173.68    6.70
  -4   1   1  163.38    8.60
   3  -1  -1  135.09    4.00
   3  -1  -1  136.69    6.80
   3  -1  -1  127.19    5.30
   3  -1  -1  148.09    5.60
   3  -1  -1  127.59    4.30
   3  -1  -1  145.09    7.30
  -3   1   1  123.59    5.50
  -3   1   1  143.09    7.60
  -3   1   1  128.19    5.30
  -3   1   1  139.59    7.30
  -3   1   1  134.09    4.10
   2  -1  -1  780.02   17.30
   2  -1  -1  766.52   16.50
   2  -1  -1  755.02   17.50
   2  -1  -1  824.72   18.80
   2  -1  -1  776.62   16.50
   2  -1  -1  828.82   18.50
   2  -1  -1  865.51   19.40
  -2   1   1  849.52   19.50
  -2   1   1  824.82   19.20
  -2   1   1  745.43   16.30
  -2   1   1  745.83   17.30
   1  -1  -1 1165.08   31.40
  -1   1   1 1406.56   28.30
  -1   1   1 1396.06   28.00
  -1  -1  -1    1.00    0.80
  -1  -1  -1    1.40    1.00
  -1  -1  -1    1.60    0.70
  -1  -1  -1    2.50    1.10
   1   1   1    0.60    0.90
   1   1   1    1.20    1.00
   1   1   1    2.60    1.00
   1   1   1    1.00    0.60
  -2  -1  -1  609.94   14.90
  -2  -1  -1  645.64   15.50
  -2  -1  -1  625.94   14.10
  -2  -1  -1  622.64   14.10
  -2  -1  -1  683.63   14.40
   2   1   1  613.74   14.00
   2   1   1  631.04   15.20
   2   1   1  663.03   14.10
   2   1   1  631.44   14.20
  -3  -1  -1 4873.91  155.18
   3   1   1 4627.44  153.98
  -4  -1  -1    2.70    1.60
  -4  -1  -1    1.50    2.50
  -4  -1  -1    3.80    2.40
  -4  -1  -1    4.80    2.20
  -4  -1  -1    2.90    3.20
   4   1   1    4.60    2.50
   4   1   1    4.10    2.70
   4   1   1   14.30    2.70
   4   1   1    1.60    1.70
  -5  -1  -1 1112.59   28.00
  -5  -1  -1 1091.49   27.30
  -5  -1  -1 1054.59   24.40
  -5  -1  -1 1065.89   24.80
  -5  -1  -1 1067.49   26.60
  -5  -1  -1 1107.59   26.80
   5   1   1 1103.69   25.70
   5   1   1 1129.89   27.10
   5   1   1 1071.79   26.90
   5   1   1 1097.49   26.20
   5   1   1 1097.29   25.30
  -6  -1  -1  234.48   11.90
  -6  -1  -1  213.68   10.30
  -6  -1  -1  200.28    8.30
  -6  -1  -1  221.18   11.20
  -6  -1  -1  221.98    8.10
  -6  -1  -1  199.68   11.30
   6   1   1  218.88    9.20
   6   1   1  219.48   10.30
   6   1   1  235.68    9.80
   6   1   1  210.18   10.60
   6   1   1  223.28   10.30
  -7  -1  -1    5.50    2.70
  -7  -1  -1    8.00    3.30
  -7  -1  -1   -3.60    4.90
  -7  -1  -1    2.80    5.60
  -7  -1  -1    5.90    4.20
   7   1   1    1.00    4.90
   7   1   1    6.90    4.10
   7   1   1    5.30    3.90
   7   1   1    4.90    4.50
  -8  -1  -1   58.29    5.00
  -8  -1  -1   72.49    8.40
  -8  -1  -1   65.19    5.30
  -8  -1  -1   70.99    8.20
  -8  -1  -1   64.49    6.90
   8   1   1   69.69    7.20
   8   1   1   82.49    8.80
   8   1   1   65.89    6.10
   8   1   1   72.09    7.50
   8   1   1   67.39    7.40
  -9  -1  -1  258.07    8.80
  -9  -1  -1  267.67   14.80
  -9  -1  -1  259.07   15.30
  -9  -1  -1  261.97   10.50
  -9  -1  -1  272.77   13.30
   9   1   1  257.77   13.50
   9   1   1  258.97   13.10
   9   1   1  254.07   12.40
   9   1   1  277.67   11.90
   9   1   1  266.97   12.60
 -10  -1  -1  246.88   15.50
 -10  -1  -1  203.28   12.70
 -10  -1  -1  231.88    8.00
 -10  -1  -1  215.78   10.20
 -10  -1  -1  229.38   14.50
  10   1   1  237.98   13.80
  10   1   1  236.28   11.90
  10   1   1  214.08   12.00
  10   1   1  197.58   12.70
  10   1   1  214.88   12.20
 -11  -1  -1   -6.20    6.90
 -11  -1  -1    3.00    3.50
 -11  -1  -1    4.20    2.40
 -11  -1  -1    3.20    6.50
 -11  -1  -1   11.60    8.00
  11   1   1    9.00    6.00
  11   1   1    5.50    5.50
  11   1   1    3.70    5.70
  11   1   1    3.00    4.10
  11   1   1    1.40    5.10
 -12  -1  -1    5.00    4.50
 -12  -1  -1   -2.70    7.50
 -12  -1  -1    5.50    6.60
 -12  -1  -1    6.10    5.70
  12   1   1   -3.30    4.90
  12   1   1   -5.90    4.00
  12   1   1   -3.50    5.40
  12   1   1   -7.30    4.90
  12   1   1   -2.70    4.70
 -13  -1  -1  124.69   14.90
 -13  -1  -1  106.59   11.70
 -13  -1  -1   99.39    9.50
  13   1   1  120.39   13.10
  13   1   1  126.49   11.50
  13   1   1  109.39    9.90
  13   1   1  115.09   11.20
  13   1   1  102.89   10.80
 -14  -1  -1  149.79   15.70
 -14  -1  -1  168.58   15.20
 -14  -1  -1  141.79   10.20
 -14  -1  -1  156.98   17.00
  14   1   1  163.88   12.80
  14   1   1  176.88   13.90
  14   1   1  143.39   12.20
  14   1   1  142.49   14.20
  14   1   1  145.79   12.30
 -15  -1  -1  179.88   18.70
 -15  -1  -1  189.58   20.30
  15   1   1  173.28   14.30
  15   1   1  179.08   13.80
  15   1   1  175.28   12.90
  15   1   1  150.58   14.20
 -16  -1  -1   49.40   12.30
 -16  -1  -1   25.80   10.50
  16   1   1   43.90   10.70
  16   1   1   31.90    7.50
  16   1   1   30.60    7.30
  16   1   1   25.10    8.10
 -17  -1  -1   14.70    9.30
 -17  -1  -1   12.00   10.90
  17   1   1   -6.50    7.00
  17   1   1   -5.40    5.70
  17   1   1    9.40    7.80
  17   1   1    3.30    6.30
  16  -2  -1   16.90    6.00
  16  -2  -1   16.40    7.00
  16  -2  -1    9.70    7.10
  16  -2  -1   15.20    6.10
 -16   2   1   20.30    9.30
  15  -2  -1   70.59   10.10
  15  -2  -1   66.09    8.00
  15  -2  -1   70.79    8.90
 -15   2   1   70.39    7.50
 -15   2   1  105.79   12.40
 -15   2   1   80.49   11.10
  14  -2  -1   75.49   10.20
  14  -2  -1   86.89    9.30
  14  -2  -1   71.69   10.70
  14  -2  -1   86.29   11.60
  14  -2  -1   74.59   10.30
 -14   2   1   95.29   14.80
 -14   2   1   82.59    7.00
 -14   2   1   71.99    9.60
 -14   2   1   74.69   11.20
  13  -2  -1   19.40    6.70
  13  -2  -1   18.00    5.80
  13  -2  -1    7.10    6.70
  13  -2  -1   23.80    7.40
  13  -2  -1   26.40    6.00
 -13   2   1   15.20    7.60
 -13   2   1   22.60    4.70
 -13   2   1   20.50   10.10
 -13   2   1   21.90    6.40
  12  -2  -1    3.10    6.40
  12  -2  -1   -4.90    4.20
  12  -2  -1    0.50    4.30
  12  -2  -1    7.50    5.80
  12  -2  -1    5.10    5.90
  12  -2  -1    0.20    6.10
 -12   2   1    0.30    3.10
 -12   2   1    9.30    9.00
 -12   2   1    0.90    4.80
 -12   2   1    1.20    6.40
  11  -2  -1   34.30    7.70
  11  -2  -1   36.70    8.00
  11  -2  -1   43.90    6.20
  11  -2  -1   50.09    7.20
  11  -2  -1   39.70    8.40
  11  -2  -1   38.90    7.00
 -11   2   1   32.80   10.10
 -11   2   1   42.60    6.70
 -11   2   1   38.70    8.00
 -11   2   1   48.80    5.10
  10  -2  -1  120.59   11.40
  10  -2  -1  144.79    9.50
  10  -2  -1  150.18   12.70
  10  -2  -1  147.59    8.90
  10  -2  -1  129.59   10.40
  10  -2  -1  141.09   11.40
 -10   2   1  128.89   11.60
 -10   2   1  139.89    9.80
 -10   2   1  139.89    7.30
 -10   2   1  148.59   15.60
   9  -2  -1  117.79   10.20
   9  -2  -1  112.09   10.10
   9  -2  -1  105.99   10.30
   9  -2  -1  123.39    7.70
   9  -2  -1  132.69    8.50
   9  -2  -1  133.19   11.30
  -9   2   1  127.49   13.30
  -9   2   1  115.69    9.20
  -9   2   1  115.39    7.50
   8  -2  -1   47.30    5.30
   8  -2  -1   44.10    5.90
   8  -2  -1   45.00    5.90
   8  -2  -1   37.50    6.90
   8  -2  -1   51.19    7.10
   8  -2  -1   52.89    6.20
  -8   2   1   40.80    8.30
  -8   2   1   63.49    7.50
  -8   2   1   44.00    4.10
  -8   2   1   49.60    5.70
   7  -2  -1  488.55   16.00
   7  -2  -1  496.75   17.90
   7  -2  -1  493.35   14.20
   7  -2  -1  519.45   18.90
   7  -2  -1  510.35   16.60
   7  -2  -1  489.75   16.40
  -7   2   1  471.55   16.60
  -7   2   1  498.85   20.30
  -7   2   1  474.45   15.30
  -7   2   1  480.15   13.00
   6  -2  -1   48.40    6.30
   6  -2  -1   49.30    4.80
   6  -2  -1   59.09    7.10
   6  -2  -1   57.99    5.80
   6  -2  -1   60.29    7.40
   6  -2  -1   49.20    5.30
  -6   2   1   51.39    5.70
  -6   2   1   43.50    7.50
  -6   2   1   60.09    6.90
  -6   2   1   51.89    4.20
   5  -2  -1   99.49    6.70
   5  -2  -1  107.39    8.80
   5  -2  -1  117.29    7.90
   5  -2  -1  100.69    3.00
   5  -2  -1  101.09    6.10
   5  -2  -1   99.29    9.20
   5  -2  -1  106.29    5.10
  -5   2   1   97.79   10.10
  -5   2   1  101.19    5.90
  -5   2   1  109.49    7.10
  -5   2   1   99.09    4.60
   4  -2  -1   53.59    5.30
   4  -2  -1   40.00    4.10
   4  -2  -1   43.70    3.70
   4  -2  -1   47.50    5.10
   4  -2  -1   61.09    5.30
   4  -2  -1   38.60    2.00
   4  -2  -1   35.20    3.10
  -4   2   1   38.00    3.80
  -4   2   1   41.00    2.70
  -4   2   1   47.20    5.80
  -4   2   1   40.20    3.50
   3  -2  -1 2011.00   42.70
   3  -2  -1 2061.89   45.10
   3  -2  -1 1999.70   42.10
   3  -2  -1 2110.49   45.40
   3  -2  -1 2079.69   43.60
  -3   2   1 1902.81   41.10
  -3   2   1 1982.40   41.90
  -3   2   1 2103.69   45.60
  -3   2   1 2055.99   43.70
   2  -2  -1  128.39    4.60
   2  -2  -1  134.29    4.10
  -2   2   1  118.19    3.60
  -2   2   1  119.99    4.00
   1  -2  -1  130.69    4.00
   1  -2  -1  123.79    3.30
   1  -2  -1  127.39    3.80
  -1   2   1  127.49    4.00
  -1   2   1  140.39    5.20
  -1   2   1  124.19    3.40
   0  -2  -1  763.82   15.60
   0  -2  -1  699.53   15.50
   0   2   1  756.52   15.60
  -1  -2  -1 2459.55   87.69
   1   2   1 2471.35   88.39
  -2  -2  -1 1004.10   22.20
  -2  -2  -1 1025.30   21.40
  -2  -2  -1 1016.60   23.30
  -2  -2  -1 1002.30   23.10
   2   2   1 1018.50   22.90
   2   2   1 1022.40   22.30
   2   2   1 1098.59   23.40
  -3  -2  -1  838.12   18.90
  -3  -2  -1  811.22   18.80
  -3  -2  -1  805.42   20.00
  -3  -2  -1  834.22   20.60
  -3  -2  -1  859.41   18.80
   3   2   1  818.12   20.20
   3   2   1  826.22   19.90
   3   2   1  839.42   19.40
   3   2   1  819.42   18.10
  -4  -2  -1  109.59    6.20
  -4  -2  -1  114.19    5.80
  -4  -2  -1  129.49    6.60
  -4  -2  -1  132.39    7.10
  -4  -2  -1  117.49    5.10
   4   2   1  119.69    5.30
   4   2   1  114.09    5.00
   4   2   1  126.89    6.60
   4   2   1  127.19    6.90
  -5  -2  -1 1531.85   37.20
  -5  -2  -1 1543.45   36.20
  -5  -2  -1 1509.35   34.70
  -5  -2  -1 1478.65   33.80
  -5  -2  -1 1566.44   35.30
  -5  -2  -1 1602.14   35.80
   5   2   1 1582.54   36.50
   5   2   1 1509.05   35.70
   5   2   1 1528.05   34.40
   5   2   1 1526.25   34.20
   5   2   1 1558.34   34.10
  -6  -2  -1  102.69    9.00
  -6  -2  -1   94.69    6.30
  -6  -2  -1   96.39    8.10
  -6  -2  -1   97.19    6.60
  -6  -2  -1  105.79   10.20
  -6  -2  -1  105.69    8.20
   6   2   1   95.19    7.00
   6   2   1  100.89    6.30
   6   2   1   98.09    8.80
   6   2   1   94.89    7.30
   6   2   1   89.59    6.70
  -7  -2  -1  777.12   22.20
  -7  -2  -1  731.93   23.50
  -7  -2  -1  765.52   20.00
  -7  -2  -1  747.93   22.20
  -7  -2  -1  722.33   19.30
  -7  -2  -1  746.33   23.50
   7   2   1  731.63   20.20
   7   2   1  723.13   20.00
   7   2   1  746.43   20.30
   7   2   1  731.73   22.60
   7   2   1  716.13   21.60
  -8  -2  -1  275.17   14.80
  -8  -2  -1  258.97   12.60
  -8  -2  -1  264.47   10.20
  -8  -2  -1  257.87   13.10
  -8  -2  -1  249.68   13.60
  -8  -2  -1  276.47   10.50
   8   2   1  270.47   13.40
   8   2   1  284.17   11.50
   8   2   1  259.57   11.10
   8   2   1  260.47   11.20
   8   2   1  269.87   12.00
  -9  -2  -1    7.20    6.60
  -9  -2  -1    2.60    3.30
  -9  -2  -1    0.10    5.40
  -9  -2  -1   -4.50    4.00
  -9  -2  -1    3.10    3.00
   9   2   1    4.40    5.00
   9   2   1    1.70    3.20
   9   2   1    8.00    4.20
   9   2   1    3.00    3.90
 -10  -2  -1  141.29    8.30
 -10  -2  -1  120.19    7.80
 -10  -2  -1  124.79   10.90
 -10  -2  -1  137.59   13.90
 -10  -2  -1  132.69   13.00
  10   2   1  124.89    9.80
  10   2   1  123.59   10.80
  10   2   1  157.68   12.50
  10   2   1  126.99   10.70
  10   2   1  130.79    9.20
 -11  -2  -1  219.88   14.10
 -11  -2  -1  207.08   15.60
 -11  -2  -1  204.48    9.50
 -11  -2  -1  227.28   11.40
 -11  -2  -1  213.48   16.30
  11   2   1  215.08   13.50
  11   2   1  204.28   12.40
  11   2   1  189.18   12.00
  11   2   1  216.48   15.10
  11   2   1  217.88   12.70
 -12  -2  -1  157.58   15.80
 -12  -2  -1  174.58   10.70
 -12  -2  -1  154.28   13.20
 -12  -2  -1  171.48   17.10
 -12  -2  -1  171.58    8.20
  12   2   1  174.28   12.10
  12   2   1  185.68   14.80
  12   2   1  171.38   11.70
  12   2   1  168.28   12.80
  12   2   1  186.88   11.60
 -13  -2  -1    4.60    4.70
 -13  -2  -1    8.60    8.80
 -13  -2  -1   24.10    9.50
 -13  -2  -1    7.70    2.70
  13   2   1   21.70    8.10
  13   2   1    7.50    7.20
  13   2   1    6.50    5.50
  13   2   1    6.00    5.90
  13   2   1   13.80    5.70
 -14  -2  -1   -0.70    7.50
 -14  -2  -1   -4.70    7.50
 -14  -2  -1    3.50    9.20
 -14  -2  -1    1.30    3.70
  14   2   1    7.10    5.10
  14   2   1   -7.00    4.00
  14   2   1   -4.70    7.30
  14   2   1   -1.80    4.60
 -15  -2  -1   46.80   11.60
 -15  -2  -1   45.70   10.50
  15   2   1   32.40    7.90
  15   2   1   36.50    7.80
  15   2   1   45.30    7.70
  15   2   1   30.40    9.20
 -16  -2  -1   46.50   11.90
 -16  -2  -1   81.69   14.40
  16   2   1   62.19    9.70
  16   2   1   56.49    8.80
  16   2   1   48.60    8.30
  16   2   1   37.20    9.90
 -17  -2  -1   49.10   12.20
 -17  -2  -1   20.80   11.60
  17   2   1   61.39    9.10
  17   2   1   41.30    8.70
  17   2   1   35.40    9.80
  17   2   1   52.49    9.90
  16  -3  -1    5.60    5.50
  16  -3  -1   13.40    5.50
  16  -3  -1    7.50    6.40
  16  -3  -1    8.70    5.80
 -16   3   1   -2.30    7.10
  15  -3  -1    0.20    4.70
  15  -3  -1   -5.30    5.70
  15  -3  -1   -7.90    3.90
  15  -3  -1    7.30    6.00
 -15   3   1   -1.50    3.40
 -15   3   1   12.90    7.00
 -15   3   1   -0.40    5.50
  14  -3  -1   34.40    8.80
  14  -3  -1   33.50    8.40
  14  -3  -1   36.60    6.10
  14  -3  -1   44.00    8.30
 -14   3   1   30.40    7.70
 -14   3   1   40.70    8.70
 -14   3   1   41.80    7.70
  13  -3  -1    5.00    6.00
  13  -3  -1    9.50    6.80
  13  -3  -1   -8.10    4.30
  13  -3  -1   -1.30    6.40
  13  -3  -1    4.80    5.50
  13  -3  -1   -1.00    4.40
 -13   3   1   -3.40    2.70
 -13   3   1   -6.10    4.20
 -13   3   1    4.90    6.20
  12  -3  -1  134.09   10.70
  12  -3  -1  112.89   11.10
  12  -3  -1  131.79   13.10
  12  -3  -1  126.09   13.70
  12  -3  -1  125.69   14.30
  12  -3  -1  143.49    9.80
 -12   3   1  137.99   12.40
 -12   3   1  120.49   10.00
 -12   3   1  131.09    8.00
  11  -3  -1   -5.70    5.80
  11  -3  -1    4.90    6.00
  11  -3  -1    1.60    4.20
  11  -3  -1    4.60    6.90
  11  -3  -1    8.40    5.30
  11  -3  -1   -1.80    4.40
 -11   3   1    2.10    4.30
 -11   3   1    8.50    6.90
 -11   3   1    5.60    3.50
  10  -3  -1    4.90    5.60
  10  -3  -1    8.10    4.70
  10  -3  -1    4.20    6.40
  10  -3  -1    9.40    4.90
  10  -3  -1    8.00    4.00
  10  -3  -1    6.50    6.00
 -10   3   1   10.40    5.10
 -10   3   1    9.20    5.80
 -10   3   1    9.50    3.00
   9  -3  -1    6.30    3.90
   9  -3  -1    3.10    3.80
   9  -3  -1   -0.20    3.20
   9  -3  -1   -3.30    4.50
   9  -3  -1   -1.40    4.10
   9  -3  -1  -10.00    4.80
  -9   3   1   -4.20    6.70
  -9   3   1    3.60    3.40
  -9   3   1   -1.10    4.30
  -9   3   1   -1.90    2.20
   8  -3  -1  129.39    7.10
   8  -3  -1  152.18    9.50
   8  -3  -1  121.29    8.70
   8  -3  -1  146.49    9.80
  -8   3   1  120.59    5.90
  -8   3   1  148.69   10.30
  -8   3   1  119.59    7.50
  -8   3   1  135.59   13.40
   7  -3  -1   38.50    7.10
   7  -3  -1   36.30    4.10
   7  -3  -1   29.00    4.50
   7  -3  -1   48.20    7.10
   7  -3  -1   40.20    5.40
   7  -3  -1   31.80    5.10
  -7   3   1   32.40    3.20
  -7   3   1   25.30    4.00
  -7   3   1   32.10    5.90
   6  -3  -1  650.83   13.30
   6  -3  -1  664.93   17.80
   6  -3  -1  641.64   13.30
   6  -3  -1  646.04   16.40
   6  -3  -1  625.74   19.10
   6  -3  -1  631.84   19.10
   6  -3  -1  662.93   20.80
   6  -3  -1  622.54   22.00
  -6   3   1  642.84   18.80
  -6   3   1  644.14   17.10
  -6   3   1  640.54   15.60
   5  -3  -1    3.50    3.70
   5  -3  -1    5.00    4.00
   5  -3  -1    3.50    2.60
   5  -3  -1    9.10    3.80
   5  -3  -1   -0.40    2.70
   5  -3  -1    1.50    3.60
  -5   3   1    2.50    2.80
  -5   3   1    8.20    3.60
  -5   3   1    4.40    2.20
   4  -3  -1   63.69    5.00
   4  -3  -1   60.69    5.10
   4  -3  -1   66.19    4.00
   4  -3  -1   61.09    6.40
   4  -3  -1   63.29    3.50
  -4   3   1   66.99    3.90
  -4   3   1   63.79    5.50
  -4   3   1   63.59    3.40
  -4   3   1   66.89    5.80
   3  -3  -1   63.39    4.70
   3  -3  -1   68.19    3.30
   3  -3  -1   62.69    5.00
   3  -3  -1   63.19    6.80
   3  -3  -1   63.09    3.20
  -3   3   1   61.99    5.00
  -3   3   1   67.69    3.00
  -3   3   1   62.99    3.00
   2  -3  -1  259.37    6.50
   2  -3  -1  253.87    7.50
   2  -3  -1  247.58    6.00
   2  -3  -1  258.67    7.40
  -2   3   1  269.07    8.90
  -2   3   1  249.38    6.60
   1  -3  -1   12.70    1.50
   1  -3  -1   15.30    2.10
   1  -3  -1   13.00    1.10
   1  -3  -1   12.10    1.80
  -1   3   1   11.20    1.50
  -1   3   1   10.90    1.80
  -1   3   1    9.40    1.60
   0  -3  -1 1021.40   23.80
   0  -3  -1 1135.89   22.90
  -1  -3  -1  368.56    9.50
  -1  -3  -1  349.96    9.40
  -1  -3  -1  397.06   10.00
   1   3   1  353.26    9.30
   1   3   1  350.86    9.40
   1   3   1  364.86    9.40
   1   3   1  410.36   10.10
  -2  -3  -1  788.92   18.80
  -2  -3  -1  778.82   18.90
  -2  -3  -1  745.63   17.90
  -2  -3  -1  771.22   18.10
   2   3   1  751.62   18.20
   2   3   1  800.12   18.00
   2   3   1  771.42   17.90
   2   3   1  861.41   19.20
  -3  -3  -1 1888.11   40.90
  -3  -3  -1 1910.31   40.00
  -3  -3  -1 1838.22   42.00
  -3  -3  -1 1912.91   42.50
   3   3   1 1977.20   41.10
   3   3   1 2073.39   42.70
   3   3   1 1912.01   41.60
  -4  -3  -1 1035.10   26.50
  -4  -3  -1 1030.30   24.30
  -4  -3  -1 1084.59   24.30
  -4  -3  -1 1043.80   24.40
  -4  -3  -1 1043.60   26.10
   4   3   1 1040.60   25.40
   4   3   1 1076.69   24.60
   4   3   1 1079.59   26.40
   4   3   1 1071.99   24.90
  -5  -3  -1  377.16   14.00
  -5  -3  -1  364.86   13.30
  -5  -3  -1  350.16   12.10
  -5  -3  -1  356.36   12.10
  -5  -3  -1  371.26   11.40
  -5  -3  -1  348.17   12.90
   5   3   1  373.76   12.60
   5   3   1  383.06   12.10
   5   3   1  372.16   13.90
   5   3   1  350.86   12.20
  -6  -3  -1   13.80    6.00
  -6  -3  -1   22.20    3.70
   6   3   1   15.40    3.60
   6   3   1    9.10    4.50
   6   3   1   13.50    3.30
   6   3   1   14.40    4.50
  -7  -3  -1    6.50    4.50
  -7  -3  -1    4.00    4.20
  -7  -3  -1   15.20    3.70
  -7  -3  -1    8.60    5.40
  -7  -3  -1   18.40    4.90
  -7  -3  -1   12.30    5.10
   7   3   1   10.80    3.40
   7   3   1   13.20    3.30
   7   3   1    8.00    4.30
   7   3   1    8.00    4.40
   7   3   1    9.80    4.90
  -8  -3  -1  174.88   11.00
  -8  -3  -1  179.58   10.10
  -8  -3  -1  179.98   11.00
  -8  -3  -1  170.68    8.40
  -8  -3  -1  182.58   11.60
  -8  -3  -1  167.78   11.80
   8   3   1  163.58   10.10
   8   3   1  187.58   11.70
   8   3   1  178.78    9.40
   8   3   1  177.98   10.50
   8   3   1  175.38    9.00
  -9  -3  -1  352.86   13.10
  -9  -3  -1  359.86   14.20
  -9  -3  -1  360.46   16.90
  -9  -3  -1  388.76   18.80
  -9  -3  -1  398.56   16.90
  -9  -3  -1  362.86   16.20
   9   3   1  353.46   15.00
   9   3   1  393.46   14.90
   9   3   1  366.06   14.10
   9   3   1  356.76   15.00
   9   3   1  378.06   17.20
 -10  -3  -1  343.07   17.50
 -10  -3  -1  344.77   16.70
 -10  -3  -1  349.87   20.10
 -10  -3  -1  323.97   13.60
 -10  -3  -1  340.07   17.80
 -10  -3  -1  345.97   14.20
  10   3   1  315.07   15.80
  10   3   1  346.77   14.50
  10   3   1  362.06   15.70
  10   3   1  348.17   17.70
  10   3   1  338.97   15.70
 -11  -3  -1  318.97   13.40
 -11  -3  -1  340.87   14.30
 -11  -3  -1  298.37   18.20
 -11  -3  -1  352.76   17.40
 -11  -3  -1  310.17   18.80
  11   3   1  316.57   14.70
  11   3   1  334.87   15.60
  11   3   1  348.27   14.30
  11   3   1  310.57   17.90
  11   3   1  317.27   15.90
 -12  -3  -1   16.30    7.30
 -12  -3  -1   35.70    9.40
 -12  -3  -1   12.90    5.20
 -12  -3  -1   28.80   10.20
 -12  -3  -1   23.40    5.50
  12   3   1   26.00    5.90
  12   3   1   18.40    6.70
  12   3   1   23.10    6.40
  12   3   1   24.40    6.60
  12   3   1    4.20    7.00
 -13  -3  -1   65.69   10.80
 -13  -3  -1   40.50    5.40
 -13  -3  -1   38.70    8.40
 -13  -3  -1   42.80    7.00
 -13  -3  -1   27.00    9.10
  13   3   1   37.30    7.80
  13   3   1   47.90    9.60
  13   3   1   48.10    8.70
  13   3   1   45.30    7.40
  13   3   1   43.90    7.30
 -14  -3  -1   57.49   11.90
 -14  -3  -1   74.69   13.60
 -14  -3  -1   60.49    5.80
  14   3   1   83.29   12.10
  14   3   1   65.89    8.80
  14   3   1   72.49    9.10
 -15  -3  -1   38.80   11.70
 -15  -3  -1   11.30    9.70
 -15  -3  -1   29.60    4.40
  15   3   1   29.80    6.80
  15   3   1   16.10    8.40
  15   3   1   33.10    7.90
 -16  -3  -1   -0.40    9.60
 -16  -3  -1   13.30    9.90
  16   3   1   12.00    7.80
  16   3   1   -1.60    3.90
  16   3   1    6.40    5.60
  16  -4  -1   -1.10    4.90
  16  -4  -1   -9.20    3.80
  16  -4  -1   10.10    7.40
  16  -4  -1   -1.90    5.10
 -16   4   1  -12.30    6.40
 -16   4   1    0.40    6.30
  15  -4  -1   26.10    6.80
  15  -4  -1    5.60    5.20
  15  -4  -1    6.00    5.20
  15  -4  -1   16.40    6.30
 -15   4   1    9.40    4.20
 -15   4   1    4.70    6.70
  14  -4  -1   26.00    7.00
  14  -4  -1   26.80    7.50
  14  -4  -1   23.00    6.70
  14  -4  -1   28.70    6.60
 -14   4   1   15.40    7.00
 -14   4   1   33.30    5.80
 -14   4   1   27.40    7.50
  13  -4  -1   -3.50    4.90
  13  -4  -1    7.70    6.60
  13  -4  -1    2.70    4.80
  13  -4  -1   -4.20    3.80
  13  -4  -1   12.90    7.70
  13  -4  -1    1.50    6.30
 -13   4   1   -2.50    4.80
 -13   4   1    2.80    3.00
 -13   4   1    4.70    5.40
  12  -4  -1    3.90    6.80
  12  -4  -1    5.20    5.90
  12  -4  -1    4.80    4.60
  12  -4  -1   -3.60    4.50
  12  -4  -1   12.00    8.10
  12  -4  -1   20.70    7.20
 -12   4   1   -1.80    3.10
 -12   4   1   10.70    5.60
 -12   4   1   -1.40    6.20
  11  -4  -1  174.58   11.60
  11  -4  -1  161.88   14.50
  11  -4  -1  180.58   12.00
  11  -4  -1  151.38   14.90
  11  -4  -1  173.68    9.90
  11  -4  -1  177.78   12.50
 -11   4   1  158.28   11.10
 -11   4   1  163.38    8.00
 -11   4   1  170.98   12.30
  10  -4  -1  173.68   14.50
  10  -4  -1  171.88   11.30
  10  -4  -1  146.09   11.30
  10  -4  -1  160.68    8.90
  10  -4  -1  158.08   11.30
  10  -4  -1  154.68   11.00
 -10   4   1  149.69    7.20
 -10   4   1  143.99   11.50
 -10   4   1  146.99    9.20
   9  -4  -1   86.49   10.60
   9  -4  -1  113.09    9.00
   9  -4  -1   93.59    8.10
   9  -4  -1  111.89    7.20
   9  -4  -1   99.49    8.50
   9  -4  -1   98.79   11.10
  -9   4   1   93.99    8.50
  -9   4   1  100.09    5.50
  -9   4   1  101.19    7.80
   8  -4  -1  139.39   11.50
   8  -4  -1  125.89   12.20
   8  -4  -1  137.29    7.50
   8  -4  -1  139.79    7.90
   8  -4  -1  135.39    9.20
   8  -4  -1  121.39    8.80
  -8   4   1  126.19    8.60
  -8   4   1  131.39    5.90
  -8   4   1  140.79    7.80
   7  -4  -1   81.39    8.40
   7  -4  -1   94.49    5.80
   7  -4  -1   91.89    2.80
   7  -4  -1   88.89    8.60
   7  -4  -1   98.99   10.20
   7  -4  -1   90.19    7.80
   7  -4  -1   92.29    6.70
   7  -4  -1   88.99    3.10
  -7   4   1   81.59    4.80
  -7   4   1   78.09    7.10
  -7   4   1   86.29    6.00
   6  -4  -1   64.99    5.00
   6  -4  -1   72.89    4.40
   6  -4  -1   73.59    7.50
   6  -4  -1   68.79    5.90
   6  -4  -1   73.49    7.90
   6  -4  -1   76.29    9.00
   6  -4  -1   68.39    7.50
  -6   4   1   66.69    6.40
  -6   4   1   67.99    4.50
  -6   4   1   70.29    5.30
   5  -4  -1  516.55   13.30
   5  -4  -1  550.74   19.90
   5  -4  -1  524.85   13.90
   5  -4  -1  522.65   16.00
   5  -4  -1  518.55   16.00
  -5   4   1  517.75   16.90
  -5   4   1  510.05   14.70
  -5   4   1  497.85   13.10
  -5   4   1  499.95   12.80
   4  -4  -1  375.86   15.50
   4  -4  -1  377.56   11.90
   4  -4  -1  376.46    9.70
   4  -4  -1  368.36    9.80
   4  -4  -1  356.56   12.00
  -4   4   1  368.76    9.70
  -4   4   1  354.86    9.20
  -4   4   1  370.96   12.70
  -4   4   1  364.86   10.60
   3  -4  -1  365.66   10.80
   3  -4  -1  347.57    8.30
   3  -4  -1  360.56    9.20
   3  -4  -1  357.46   10.30
  -3   4   1  360.76    9.70
  -3   4   1  353.96    9.20
  -3   4   1  362.86   11.50
   2  -4  -1 2149.58   45.90
  -2   4   1 2245.28   47.30
  -2   4   1 2192.28   46.00
   1  -4  -1   28.00    4.80
   1  -4  -1   30.50    2.60
   1  -4  -1   31.90    2.80
   1  -4  -1   28.30    1.80
  -1   4   1   32.10    3.00
  -1   4   1   29.90    2.30
  -1   4   1   27.90    2.80
   0  -4  -1 1623.24   35.10
   0  -4  -1 1624.34   34.30
   0   4   1 1718.43   34.50
  -1  -4  -1  551.84   13.70
  -1  -4  -1  540.35   13.70
  -1  -4  -1  532.45   13.40
   1   4   1  544.45   13.30
   1   4   1  540.05   13.50
   1   4   1  529.85   13.40
   1   4   1  572.64   13.80
  -2  -4  -1  504.65   13.30
  -2  -4  -1  495.55   13.20
  -2  -4  -1  524.45   13.90
  -2  -4  -1  524.45   13.90
   2   4   1  483.55   13.20
   2   4   1  511.05   13.10
   2   4   1  543.25   14.10
   2   4   1  499.15   12.90
  -3  -4  -1    1.80    2.40
  -3  -4  -1    1.20    1.90
  -3  -4  -1    0.40    3.00
  -3  -4  -1   -0.90    2.50
   3   4   1    0.80    1.90
   3   4   1    1.80    2.30
   3   4   1    1.40    2.70
  -4  -4  -1   53.29    4.70
  -4  -4  -1   57.09    6.60
  -4  -4  -1   51.79    4.20
  -4  -4  -1   52.69    5.80
  -4  -4  -1   54.79    5.40
  -4  -4  -1   55.99    5.90
   4   4   1   53.09    5.10
   4   4   1   59.49    6.70
   4   4   1   51.69    4.90
   4   4   1   44.80    4.50
  -5  -4  -1  308.27   13.30
  -5  -4  -1  317.17   10.90
  -5  -4  -1  324.37   11.30
  -5  -4  -1  302.47   13.10
  -5  -4  -1  313.97   12.70
  -5  -4  -1  330.47   11.40
   5   4   1  326.97   13.30
   5   4   1  299.47   11.30
   5   4   1  309.17   11.50
   5   4   1  319.87   11.10
  -6  -4  -1  471.55   16.50
  -6  -4  -1  445.66   16.20
  -6  -4  -1  458.45   14.40
  -6  -4  -1  469.45   15.20
  -6  -4  -1  458.35   14.90
  -6  -4  -1  440.76   17.10
   6   4   1  474.85   17.10
   6   4   1  465.15   14.90
   6   4   1  456.55   15.10
   6   4   1  425.06   14.80
  -7  -4  -1  366.36   14.40
  -7  -4  -1  365.56   16.00
  -7  -4  -1  360.66   14.40
  -7  -4  -1  389.26   14.20
  -7  -4  -1  358.96   12.80
  -7  -4  -1  350.56   14.70
   7   4   1  357.36   13.50
   7   4   1  368.16   15.50
   7   4   1  360.26   13.40
  -8  -4  -1  111.89    9.50
  -8  -4  -1  136.99    7.80
  -8  -4  -1  130.89    9.30
  -8  -4  -1  126.29   10.00
  -8  -4  -1  132.49   12.40
  -8  -4  -1  113.49    9.90
   8   4   1  120.79    8.90
   8   4   1  134.39    8.50
   8   4   1  129.79    8.60
   8   4   1  116.39   10.30
  -9  -4  -1   58.99   10.30
  -9  -4  -1   45.10    5.60
  -9  -4  -1   37.70    8.30
  -9  -4  -1   51.49    7.70
  -9  -4  -1   47.30    7.10
  -9  -4  -1   53.49    7.90
   9   4   1   51.29    6.40
   9   4   1   39.10    7.50
   9   4   1   52.99    6.70
   9   4   1   40.20    6.60
 -10  -4  -1   19.20    4.80
 -10  -4  -1   34.20    7.90
 -10  -4  -1   32.40    6.70
 -10  -4  -1   21.80    7.60
 -10  -4  -1   27.30    7.10
 -10  -4  -1   23.40    7.10
  10   4   1   29.50    8.10
  10   4   1   28.10    6.70
  10   4   1   14.10    5.00
  10   4   1   24.00    5.50
 -11  -4  -1   12.80    7.40
 -11  -4  -1   14.30    5.40
 -11  -4  -1   10.40    5.60
 -11  -4  -1   14.10    6.40
 -11  -4  -1   20.00    7.80
 -11  -4  -1   10.50    7.20
  11   4   1   17.50    5.40
  11   4   1   26.50    5.90
  11   4   1    8.50    6.00
  11   4   1   20.70    7.60
 -12  -4  -1  100.79   11.50
 -12  -4  -1   88.99    9.30
 -12  -4  -1   74.29   11.00
 -12  -4  -1   84.99   13.00
  12   4   1   93.99   10.70
  12   4   1   93.89   10.00
  12   4   1   94.19   11.90
 -13  -4  -1   85.79   11.30
 -13  -4  -1   89.59    8.70
 -13  -4  -1   80.89   12.00
 -13  -4  -1   71.79    8.20
 -13  -4  -1   80.79   13.40
  13   4   1   53.19   11.80
  13   4   1   97.09    9.40
  13   4   1   82.79    9.60
 -14  -4  -1   22.10   10.40
 -14  -4  -1   25.60    5.50
  14   4   1   28.00    9.20
  14   4   1   37.00    7.00
  14   4   1   19.80    6.20
 -15  -4  -1   38.80    5.30
 -15  -4  -1   39.40   10.70
 -15  -4  -1   51.79   12.50
  15   4   1   24.40    7.90
  15   4   1   27.30    8.70
  15   4   1   37.30    7.10
 -16  -4  -1   20.80    3.20
 -16  -4  -1    5.70    9.80
 -16  -4  -1   16.80   10.00
  16   4   1   29.80    8.20
  16   4   1   22.90    8.90
  16  -5  -1   23.20    5.80
  16  -5  -1   22.20    6.30
  16  -5  -1   40.70    8.40
  16  -5  -1   39.80    7.60
 -16   5   1   28.70    7.10
  15  -5  -1   19.10    5.90
  15  -5  -1   17.00    7.30
  15  -5  -1   24.20    6.50
  15  -5  -1   14.00    5.50
 -15   5   1   29.80    6.50
 -15   5   1   28.00    4.80
 -15   5   1   14.40    6.80
  14  -5  -1   -2.40    4.80
  14  -5  -1    1.20    6.40
  14  -5  -1    1.50    5.50
 -14   5   1    1.10    4.70
 -14   5   1    5.80    3.30
 -14   5   1    8.80    6.20
  13  -5  -1   19.70    6.30
  13  -5  -1   32.60    6.90
  13  -5  -1   31.30    5.80
  13  -5  -1   27.90    8.60
  13  -5  -1   20.50    6.80
  13  -5  -1   18.90    8.60
 -13   5   1   20.40    4.00
 -13   5   1   22.70    5.30
 -13   5   1   21.10    6.80
  12  -5  -1  225.98   21.00
  12  -5  -1  219.88   19.80
  12  -5  -1  200.08   13.80
  12  -5  -1  192.38   12.50
  12  -5  -1  203.48   11.00
  12  -5  -1  192.18   12.80
 -12   5   1  191.68   12.40
 -12   5   1  192.28   11.60
 -12   5   1  192.68    9.00
  11  -5  -1   29.60    7.40
  11  -5  -1   16.30    8.30
  11  -5  -1   33.30    9.40
  11  -5  -1   19.80    6.30
  11  -5  -1   30.10    5.40
  11  -5  -1   18.40    6.40
 -11   5   1   24.80    6.30
 -11   5   1   20.70    4.10
 -11   5   1   30.90    6.10
  10  -5  -1   34.80    9.10
  10  -5  -1   25.40    5.90
  10  -5  -1   27.40    6.20
  10  -5  -1   36.70    5.20
  10  -5  -1   31.30    8.40
  10  -5  -1   23.40    6.10
 -10   5   1   31.30    6.50
 -10   5   1   35.70    5.10
 -10   5   1   39.80    4.50
   9  -5  -1  267.87   16.50
   9  -5  -1  281.87   13.20
   9  -5  -1  276.57   13.50
   9  -5  -1  277.87   12.20
   9  -5  -1  295.47   11.10
   9  -5  -1  262.07   17.30
  -9   5   1  283.27   11.30
  -9   5   1  269.07   11.20
  -9   5   1  276.97   12.30
   8  -5  -1  101.79    3.50
   8  -5  -1  105.69    6.90
   8  -5  -1  103.09    3.10
   8  -5  -1   94.79    7.60
   8  -5  -1   98.09    7.10
   8  -5  -1  109.09   11.60
   8  -5  -1  100.89    8.70
   8  -5  -1   98.19   11.00
  -8   5   1  102.29    6.50
  -8   5   1  102.09    8.00
  -8   5   1  108.69    5.70
   7  -5  -1  310.97    9.40
   7  -5  -1  320.47   12.90
   7  -5  -1  357.86   20.20
   7  -5  -1  314.27   15.70
   7  -5  -1  323.67   11.00
   7  -5  -1  327.37   10.80
  -7   5   1  329.47   14.20
  -7   5   1  307.27    9.60
  -7   5   1  316.27   10.30
  -7   5   1  326.47   11.60
   6  -5  -1    6.80    4.90
   6  -5  -1    6.80    6.40
   6  -5  -1    0.00    2.60
   6  -5  -1   -2.20    2.80
   6  -5  -1   -1.90    3.90
   6  -5  -1   -2.60    2.30
  -6   5   1   -2.10    4.60
  -6   5   1   -1.80    1.90
  -6   5   1    0.50    2.30
  -6   5   1   -4.90    3.20
   5  -5  -1  479.15   14.30
   5  -5  -1  481.25   12.40
   5  -5  -1  479.55   15.90
   5  -5  -1  474.05   18.60
   5  -5  -1  505.35   14.80
   5  -5  -1  491.05   13.00
  -5   5   1  484.25   12.80
  -5   5   1  480.95   11.90
  -5   5   1  496.15   16.50
  -5   5   1  504.55   13.90
   4  -5  -1    1.10    2.90
   4  -5  -1    2.80    1.50
   4  -5  -1    5.50    4.30
   4  -5  -1    0.90    2.10
  -4   5   1    6.80    4.00
  -4   5   1    4.50    2.80
  -4   5   1    2.40    2.20
   3  -5  -1  181.78    8.20
   3  -5  -1  193.08    6.40
   3  -5  -1  192.78    7.50
  -3   5   1  187.58    7.00
  -3   5   1  186.48    6.50
  -3   5   1  190.68    9.00
   2  -5  -1   52.59    3.50
   2  -5  -1   50.59    4.10
   2  -5  -1   47.90    4.70
  -2   5   1   44.10    3.50
  -2   5   1   56.19    4.10
  -2   5   1   49.70    4.00
   1  -5  -1   89.49    4.10
   1  -5  -1   91.39    4.60
   1  -5  -1   83.79    3.20
   1  -5  -1   87.09    4.80
  -1   5   1   90.69    4.60
  -1   5   1   90.49    4.60
  -1   5   1   94.79    4.40
   0  -5  -1   14.70    2.10
   0  -5  -1   12.90    2.90
   0  -5  -1   16.00    2.50
   0  -5  -1   16.40    2.60
   0   5   1   19.50    2.90
   0   5   1   17.40    2.30
   0   5   1   17.80    2.30
   0   5   1   12.20    2.30
  -1  -5  -1    9.10    2.40
  -1  -5  -1    6.80    2.10
  -1  -5  -1    4.50    2.60
   1   5   1    6.90    2.10
   1   5   1    5.90    1.90
   1   5   1    8.70    2.70
   1   5   1    4.00    2.50
  -2  -5  -1  219.58    8.70
  -2  -5  -1  228.78    9.00
  -2  -5  -1  242.88    8.50
  -2  -5  -1  230.48    8.40
   2   5   1  235.48    8.20
   2   5   1  249.97    9.00
   2   5   1  223.18    8.00
   2   5   1  228.08    8.20
  -3  -5  -1  315.47   10.90
  -3  -5  -1  292.17   11.00
  -3  -5  -1  299.57   11.30
  -3  -5  -1  307.67   10.40
   3   5   1  305.67   10.10
   3   5   1  303.37   11.50
   3   5   1  308.37   10.40
  -4  -5  -1  192.78    8.50
  -4  -5  -1  197.78   10.10
  -4  -5  -1  212.28   10.20
  -4  -5  -1  222.08   10.00
  -4  -5  -1  223.18   12.40
   4   5   1  194.98    8.60
   4   5   1  185.58    8.40
   4   5   1  219.08   10.70
  -5  -5  -1   41.80    4.20
  -5  -5  -1   39.60    5.70
  -5  -5  -1   47.40    4.90
  -5  -5  -1   53.59    6.70
  -5  -5  -1   46.30    6.90
   5   5   1   43.70    5.10
   5   5   1   41.60    4.90
   5   5   1   47.10    5.30
   5   5   1   34.80    6.30
  -6  -5  -1   27.20    5.70
  -6  -5  -1    9.90    4.50
  -6  -5  -1    7.20    5.00
  -6  -5  -1   13.70    4.30
  -6  -5  -1    9.60    3.40
  -6  -5  -1   17.40    4.30
   6   5   1    8.80    4.40
   6   5   1   16.70    3.80
   6   5   1   15.90    4.10
   6   5   1   15.70    3.80
  -7  -5  -1   72.79    8.00
  -7  -5  -1   76.19    7.20
  -7  -5  -1   64.79   14.40
  -7  -5  -1   75.99    6.40
  -7  -5  -1   84.69    8.60
  -7  -5  -1   71.09    7.40
   7   5   1   77.49    8.30
   7   5   1   71.59    7.30
   7   5   1   71.29    6.70
   7   5   1   71.79    7.00
  -8  -5  -1  730.63   24.30
  -8  -5  -1  724.83   23.70
  -8  -5  -1  739.03   21.40
  -8  -5  -1  749.62   26.10
  -8  -5  -1  719.53   22.80
  -8  -5  -1  711.53   23.90
   8   5   1  743.43   24.90
   8   5   1  724.23   22.30
   8   5   1  748.63   22.20
   8   5   1  756.62   22.30
  -9  -5  -1  495.65   20.30
  -9  -5  -1  540.65   18.20
  -9  -5  -1  509.15   19.50
  -9  -5  -1  556.44   20.30
  -9  -5  -1  570.14   24.00
  -9  -5  -1  535.05   20.20
   9   5   1  531.95   19.00
   9   5   1  518.05   18.80
   9   5   1  537.95   21.60
   9   5   1  518.75   18.70
 -10  -5  -1  574.34   26.10
 -10  -5  -1  588.34   22.80
 -10  -5  -1  575.04   22.40
 -10  -5  -1  587.14   24.00
 -10  -5  -1  573.24   22.00
 -10  -5  -1  600.14   19.60
  10   5   1  604.74   24.20
  10   5   1  585.34   20.80
  10   5   1  590.64   20.90
  10   5   1  582.34   20.90
 -11  -5  -1   33.40    8.40
 -11  -5  -1   47.40    8.30
 -11  -5  -1   33.80    8.00
 -11  -5  -1   42.40    8.50
 -11  -5  -1   33.20    6.50
 -11  -5  -1   25.90    9.60
  11   5   1   33.70    6.30
  11   5   1   32.70    8.20
  11   5   1   28.60    6.90
  11   5   1   45.20    7.10
 -12  -5  -1    1.90    6.70
 -12  -5  -1   12.10    6.40
 -12  -5  -1    2.00    4.00
 -12  -5  -1   12.30    7.00
 -12  -5  -1    1.20    8.10
 -12  -5  -1    0.30    6.40
  12   5   1   -4.00    4.20
  12   5   1   -3.90    6.50
  12   5   1    9.30    6.00
  12   5   1    6.80    6.10
 -13  -5  -1   64.89    8.30
 -13  -5  -1   64.09   11.00
 -13  -5  -1   56.99   12.40
 -13  -5  -1   57.49    8.80
 -13  -5  -1   69.29   12.20
  13   5   1   62.49    8.20
  13   5   1   42.90    9.70
  13   5   1   64.99    8.40
 -14  -5  -1  119.59   16.30
 -14  -5  -1  111.59   14.30
 -14  -5  -1  116.59   10.80
  14   5   1   96.69   11.00
  14   5   1   85.89   12.60
 -15  -5  -1   37.60   11.10
 -15  -5  -1   61.39   13.90
 -15  -5  -1   47.30    7.30
  15   5   1   48.00    8.20
 -16  -5  -1   13.60   10.50
 -16  -5  -1    9.40    4.50
 -16  -5  -1   -7.50    7.90
  16   5   1   -5.70    6.40
  16   5   1   -7.80    4.60
  16  -6  -1   28.10    6.40
  16  -6  -1   22.40    6.30
  16  -6  -1   22.80    7.90
 -16   6   1   24.10   13.10
  15  -6  -1   16.60    5.80
  15  -6  -1   21.90    7.30
  15  -6  -1   11.90    5.60
 -15   6   1    4.90    5.80
 -15   6   1   18.10    4.00
  14  -6  -1  116.29   11.80
  14  -6  -1  130.49   12.20
 -14   6   1  105.79    7.10
 -14   6   1   97.59   10.00
  13  -6  -1    0.50    5.40
  13  -6  -1    1.50    5.30
  13  -6  -1    6.30    5.30
  13  -6  -1   12.50    8.00
  13  -6  -1    1.20    4.30
  13  -6  -1   11.10    8.20
 -13   6   1    2.50    5.10
 -13   6   1    3.80    3.10
 -13   6   1   -1.30    4.30
  12  -6  -1   28.70    7.80
  12  -6  -1   18.10    8.50
  12  -6  -1   26.50    9.50
  12  -6  -1   29.30    6.60
  12  -6  -1   22.30    5.30
  12  -6  -1    8.40    5.00
 -12   6   1   16.20    6.00
 -12   6   1   19.00    3.90
 -12   6   1   25.20    5.70
  11  -6  -1  225.88   18.80
  11  -6  -1  238.18   12.90
  11  -6  -1  263.77   12.20
  11  -6  -1  261.17   14.40
  11  -6  -1  236.08   18.10
  11  -6  -1  230.98   15.20
 -11   6   1  233.28   12.10
 -11   6   1  251.67    9.80
 -11   6   1  265.37   11.80
  10  -6  -1   64.39    9.30
  10  -6  -1   43.20    5.80
  10  -6  -1   50.99    7.70
  10  -6  -1   44.80    7.30
  10  -6  -1   50.09    6.40
  10  -6  -1   57.09   11.00
 -10   6   1   53.19    4.90
 -10   6   1   61.69    6.50
 -10   6   1   50.29    6.20
   9  -6  -1  178.28    8.80
   9  -6  -1  176.98   15.00
   9  -6  -1  190.58   16.00
   9  -6  -1  178.18   11.50
   9  -6  -1  167.48    9.30
  -9   6   1  177.28    8.70
  -9   6   1  167.88    9.90
  -9   6   1  171.18    8.80
   8  -6  -1   -5.60    4.00
   8  -6  -1    7.20    6.70
   8  -6  -1    5.80    4.80
   8  -6  -1   -4.20    2.40
   8  -6  -1    2.60    2.90
   8  -6  -1   -0.30    2.80
  -8   6   1    0.80    2.70
  -8   6   1   -4.10    3.60
  -8   6   1   -1.40    2.30
   7  -6  -1    3.20    2.70
   7  -6  -1    7.90    5.10
   7  -6  -1    7.70    6.70
   7  -6  -1    9.60    3.50
   7  -6  -1    1.20    3.30
   7  -6  -1    2.10    2.60
  -7   6   1    0.60    2.00
  -7   6   1    5.60    4.40
  -7   6   1    3.40    3.50
  -7   6   1    3.60    2.00
   6  -6  -1  480.95   21.30
   6  -6  -1  511.75   15.40
   6  -6  -1  513.95   13.20
   6  -6  -1  520.15   15.60
   6  -6  -1  489.55   20.10
   6  -6  -1  543.65   16.30
  -6   6   1  507.25   14.80
  -6   6   1  521.55   13.80
  -6   6   1  533.75   17.80
   5  -6  -1   61.89    6.20
   5  -6  -1   58.99    4.50
   5  -6  -1   56.49    5.80
   5  -6  -1   57.69    3.20
  -5   6   1   54.09    4.40
  -5   6   1   68.89    7.10
  -5   6   1   55.69    5.10
   4  -6  -1  489.05   14.70
   4  -6  -1  496.25   13.20
   4  -6  -1  492.85   16.40
   4  -6  -1  492.75   16.20
  -4   6   1  543.45   17.50
  -4   6   1  530.35   14.00
  -4   6   1  494.75   13.40
   3  -6  -1    3.50    2.80
   3  -6  -1   -1.10    3.80
   3  -6  -1    4.00    2.40
  -3   6   1   -0.10    3.80
  -3   6   1   -2.20    2.30
  -3   6   1    5.40    3.00
  -3   6   1   -0.50    2.70
   2  -6  -1   -0.80    2.60
   2  -6  -1    1.20    2.10
   2  -6  -1   -0.80    2.90
  -2   6   1   -1.30    2.60
  -2   6   1    3.30    2.50
  -2   6   1    3.00    2.60
   1  -6  -1    3.50    2.10
   1  -6  -1   -1.70    2.20
   1  -6  -1    3.60    1.50
   1  -6  -1    2.90    3.50
  -1   6   1    3.50    1.80
  -1   6   1    2.90    2.90
  -1   6   1    3.60    2.90
  -1   6   1    3.20    2.40
   0  -6  -1  296.07    9.50
   0  -6  -1  291.47   10.10
   0  -6  -1  291.47    8.60
   0  -6  -1  292.97    9.50
   0   6   1  280.47    9.30
   0   6   1  260.97    9.10
   0   6   1  289.37    8.90
   0   6   1  293.97    9.80
  -1  -6  -1  590.14   16.40
  -1  -6  -1  602.04   15.90
  -1  -6  -1  572.24   15.50
   1   6   1  606.74   15.70
   1   6   1  593.14   15.80
   1   6   1  620.74   16.00
   1   6   1  590.94   15.60
  -2  -6  -1  276.57   14.00
  -2  -6  -1  271.57   10.50
  -2  -6  -1  281.57   10.20
  -2  -6  -1  275.67   10.30
  -2  -6  -1  288.47   10.40
   2   6   1  278.07    9.80
   2   6   1  303.87   10.80
   2   6   1  293.87   10.40
   2   6   1  267.27    9.50
  -3  -6  -1  110.19    7.10
  -3  -6  -1  119.39    7.80
  -3  -6  -1  110.59    7.60
  -3  -6  -1  125.29    7.80
  -3  -6  -1  107.19   10.90
   3   6   1  120.59    6.90
   3   6   1  139.29    8.20
   3   6   1  113.99    6.60
   3   6   1  125.49    7.00
  -4  -6  -1  322.47   11.90
  -4  -6  -1  315.87   12.90
  -4  -6  -1  316.97   15.50
  -4  -6  -1  341.47   13.50
   4   6   1  346.37   11.90
   4   6   1  345.17   14.20
   4   6   1  360.86   12.50
   4   6   1  342.27   11.70
  -5  -6  -1  788.32   23.10
  -5  -6  -1  825.92   20.00
  -5  -6  -1  761.52   24.90
  -5  -6  -1  751.32   21.30
  -5  -6  -1  789.92   22.30
   5   6   1  795.52   23.80
   5   6   1  774.52   21.40
   5   6   1  763.62   20.90
   5   6   1  789.62   21.60
  -6  -6  -1  101.49    7.20
  -6  -6  -1   94.59    6.40
  -6  -6  -1   85.29    9.80
  -6  -6  -1  100.19    9.10
  -6  -6  -1   96.69    8.40
  -6  -6  -1   91.09    7.40
   6   6   1   94.49    7.10
   6   6   1   96.89    8.90
  -7  -6  -1  239.78   11.40
  -7  -6  -1  211.88   14.20
  -7  -6  -1  204.28   11.90
  -7  -6  -1  212.48   11.00
  -7  -6  -1  222.38   13.30
  -7  -6  -1  202.78   10.20
   7   6   1  217.98   11.10
   7   6   1  211.48   10.50
   7   6   1  239.08   13.00
  -8  -6  -1   -0.30    4.90
  -8  -6  -1   -1.40    4.60
  -8  -6  -1   -3.60    4.30
  -8  -6  -1    1.70    6.80
  -8  -6  -1   -0.80    5.20
  -8  -6  -1   -5.50    4.20
   8   6   1   -5.30    3.70
   8   6   1   -3.90    4.70
   8   6   1   -4.10    3.70
  -9  -6  -1   35.90    7.40
  -9  -6  -1   15.90    5.60
  -9  -6  -1   24.70    6.50
  -9  -6  -1   43.60   10.10
  -9  -6  -1   36.50    7.70
  -9  -6  -1   35.70    7.60
   9   6   1   24.50    5.90
   9   6   1   24.70    8.20
   9   6   1   34.40    6.00
 -10  -6  -1   72.89    9.70
 -10  -6  -1   89.49    8.80
 -10  -6  -1  103.49   12.50
 -10  -6  -1  108.99   12.70
 -10  -6  -1   92.49   10.90
 -10  -6  -1   96.19   10.50
  10   6   1  100.19   11.30
  10   6   1   94.99    9.70
  10   6   1   90.39    9.40
 -11  -6  -1  268.77   16.40
 -11  -6  -1  267.77   16.50
 -11  -6  -1  244.18   16.40
 -11  -6  -1  237.68   18.00
 -11  -6  -1  224.78   15.40
  11   6   1  233.18   13.40
  11   6   1  256.17   17.40
  11   6   1  245.98   14.20
 -12  -6  -1   22.40    7.80
 -12  -6  -1   19.60    8.90
 -12  -6  -1   38.70    9.50
 -12  -6  -1   12.10    7.30
 -12  -6  -1   32.40    6.30
 -12  -6  -1   36.40    8.30
  12   6   1   22.60    6.50
 -13  -6  -1   44.90   10.30
 -13  -6  -1   49.80    8.60
 -13  -6  -1   47.60    9.90
  13   6   1   61.59   11.10
  13   6   1   54.29    8.80
 -14  -6  -1   21.10    9.90
 -14  -6  -1   12.00    6.40
 -14  -6  -1   17.00    8.80
  14   6   1    4.30    5.30
  14   6   1   10.60    8.40
 -15  -6  -1   47.20    8.10
 -15  -6  -1   43.10   11.80
 -15  -6  -1   41.30   11.30
  15   6   1   52.59    8.90
  15   6   1   51.29    9.40
  15   6   1   52.59   11.10
  16  -7  -1    7.40    5.30
  16  -7  -1   18.90    6.80
  16  -7  -1    4.20    5.00
 -16   7   1   14.60    9.30
  15  -7  -1    1.80    5.30
  15  -7  -1    3.10    5.40
  15  -7  -1   12.80    5.70
 -15   7   1    1.60    2.90
 -15   7   1    0.60    4.80
  14  -7  -1   -4.20    5.30
  14  -7  -1    4.20    6.10
  14  -7  -1    0.90    5.40
 -14   7   1    4.40    4.70
 -14   7   1   -2.40    3.40
  13  -7  -1   31.10    7.40
  13  -7  -1   35.60    6.30
  13  -7  -1   38.50    6.40
 -13   7   1   49.20    6.30
  12  -7  -1   20.10    7.20
  12  -7  -1   29.90    6.00
  12  -7  -1   20.50    5.20
  12  -7  -1   23.00    9.50
  12  -7  -1   23.90    9.90
 -12   7   1   26.70    4.00
 -12   7   1   28.10    5.10
  11  -7  -1  151.28   16.70
  11  -7  -1  152.78   12.60
  11  -7  -1  150.88   16.40
  11  -7  -1  165.88    9.60
 -11   7   1  157.48    7.80
 -11   7   1  147.49    8.80
  10  -7  -1   -1.10    4.00
  10  -7  -1    2.70    5.60
  10  -7  -1   -0.50    3.70
  10  -7  -1    3.00    5.20
  10  -7  -1    2.80    6.00
 -10   7   1   -2.70    3.70
 -10   7   1   -2.70    2.90
 -10   7   1    0.60    2.90
   9  -7  -1   75.99   11.40
   9  -7  -1   89.39   12.60
   9  -7  -1   91.69    8.70
   9  -7  -1   93.89    5.70
   9  -7  -1  100.49    7.10
   9  -7  -1   91.49    6.90
   9  -7  -1   81.49    9.00
  -9   7   1   98.79    6.40
  -9   7   1   88.09    5.80
  -9   7   1   86.99    7.80
   8  -7  -1  113.19   13.00
   8  -7  -1  106.79    8.50
   8  -7  -1   96.59    7.10
   8  -7  -1  115.69    6.70
   8  -7  -1  110.29   12.60
   8  -7  -1  109.09   10.00
   8  -7  -1  110.09    6.20
  -8   7   1  105.79   11.20
  -8   7   1  116.59    6.60
  -8   7   1  107.99    7.60
   7  -7  -1  230.38   16.80
   7  -7  -1  242.68    7.90
   7  -7  -1  251.67    9.20
   7  -7  -1  257.57   11.20
   7  -7  -1  251.37   10.70
   7  -7  -1  247.68   12.70
  -7   7   1  279.07   16.70
  -7   7   1  243.98    9.70
  -7   7   1  224.18    8.60
   6  -7  -1   38.20    5.00
   6  -7  -1   34.80    4.00
   6  -7  -1   50.49    8.90
   6  -7  -1   27.20    2.60
   6  -7  -1   35.00    5.60
   6  -7  -1   33.00    6.50
  -6   7   1   37.60    6.20
  -6   7   1   37.20    4.30
  -6   7   1   35.70    3.80
   5  -7  -1   57.09    4.80
   5  -7  -1   62.19    5.80
   5  -7  -1   58.99    6.80
   5  -7  -1   64.89    6.80
  -5   7   1   60.29    5.20
  -5   7   1   56.59    6.60
  -5   7   1   57.89    5.70
   4  -7  -1  269.27   11.40
   4  -7  -1  266.07   10.90
   4  -7  -1  279.47    9.20
   4  -7  -1  275.47   13.40
  -4   7   1  275.67    9.80
  -4   7   1  264.37    9.60
  -4   7   1  296.87   12.70
   3  -7  -1  346.57   10.40
   3  -7  -1  321.97   14.30
   3  -7  -1  336.07   12.30
   3  -7  -1  287.57   16.60
  -3   7   1  338.67   11.60
  -3   7   1  347.47   11.00
  -3   7   1  328.57   10.50
   2  -7  -1  191.28    8.20
   2  -7  -1  185.28    9.70
   2  -7  -1  191.58    7.80
   2  -7  -1  185.68   12.00
  -2   7   1  191.48    8.30
  -2   7   1  186.88    7.80
  -2   7   1  208.18    8.30
   1  -7  -1   43.00    5.00
   1  -7  -1   43.00    4.30
   1  -7  -1   41.20    7.00
   1  -7  -1   48.10    4.70
   1  -7  -1   44.90    3.40
  -1   7   1   42.70    4.50
  -1   7   1   47.20    4.50
  -1   7   1   44.70    3.60
  -1   7   1   40.30    4.20
   0  -7  -1    1.80    2.90
   0  -7  -1    4.70    2.60
   0  -7  -1   -4.20    5.90
   0  -7  -1    0.00    2.90
   0  -7  -1    4.50    4.20
   0   7   1    4.60    2.80
   0   7   1    1.60    2.70
   0   7   1    2.80    2.60
   0   7   1   -0.60    2.40
  -1  -7  -1  345.37   12.30
  -1  -7  -1  360.96   11.50
  -1  -7  -1  323.97   16.20
  -1  -7  -1  375.76   12.00
   1   7   1  360.36   11.60
   1   7   1  357.26   11.40
   1   7   1  345.37   11.30
   1   7   1  358.26   11.70
  -2  -7  -1   36.10    5.50
  -2  -7  -1   31.10    4.80
  -2  -7  -1   28.40    4.20
  -2  -7  -1   24.50    4.40
  -2  -7  -1   23.90    5.60
   2   7   1   31.20    4.00
   2   7   1   24.80    4.20
   2   7   1   31.80    4.40
   2   7   1   26.90    4.00
  -3  -7  -1  217.28   10.10
  -3  -7  -1  236.58   10.10
  -3  -7  -1  232.58   10.10
  -3  -7  -1  247.38   14.30
  -3  -7  -1  245.98   11.20
   3   7   1  226.58   10.50
   3   7   1  214.88    9.70
   3   7   1  238.38    9.70
   3   7   1  235.18    9.30
  -4  -7  -1  103.59    7.40
  -4  -7  -1  111.29    8.10
  -4  -7  -1  110.09    8.70
  -4  -7  -1  102.89    8.30
  -4  -7  -1  125.69   11.50
   4   7   1   99.49    6.80
   4   7   1  118.89   10.30
   4   7   1  113.19    6.90
  -5  -7  -1   27.60    6.90
  -5  -7  -1   28.30    4.70
  -5  -7  -1   35.00    6.00
  -5  -7  -1   24.10    5.10
  -5  -7  -1   23.40    5.10
   5   7   1   37.90    4.90
   5   7   1   29.30    5.60
   5   7   1   30.10    4.50
  -6  -7  -1   -2.10    2.50
  -6  -7  -1   -4.70    3.00
  -6  -7  -1    2.60    5.60
  -6  -7  -1    0.10    5.30
  -6  -7  -1   -0.40    4.00
  -6  -7  -1    1.30    4.40
   6   7   1    3.00    3.30
   6   7   1   -2.20    3.20
   6   7   1   -0.60    3.10
   6   7   1   -1.40    5.30
  -7  -7  -1   -8.50    3.90
  -7  -7  -1   -1.90    3.30
  -7  -7  -1  -15.50    9.10
  -7  -7  -1   -1.50    4.00
  -7  -7  -1    5.70    4.20
  -7  -7  -1   -2.60    4.10
   7   7   1   -1.20    3.40
   7   7   1    2.10    3.80
   7   7   1    7.50    5.30
   7   7   1   -2.40    4.00
  -8  -7  -1   46.00    6.40
  -8  -7  -1   53.09    7.80
  -8  -7  -1   49.60    8.40
  -8  -7  -1   44.00    6.30
  -8  -7  -1   46.60    8.60
  -8  -7  -1   54.09    7.20
   8   7   1   39.10    6.00
   8   7   1   46.70    8.10
   8   7   1   44.50    6.30
   8   7   1   57.29    6.90
  -9  -7  -1   68.59   10.10
  -9  -7  -1   68.79    9.00
  -9  -7  -1   59.59    8.30
  -9  -7  -1   54.79    8.00
  -9  -7  -1   67.79    7.60
  -9  -7  -1   67.19    9.40
   9   7   1   49.20    6.90
   9   7   1   50.99    9.00
   9   7   1   64.09    8.10
   9   7   1   66.49    7.60
 -10  -7  -1  106.39   12.20
 -10  -7  -1  113.39   13.00
 -10  -7  -1   88.09   10.30
 -10  -7  -1   89.09   10.10
 -10  -7  -1  118.19   12.00
 -10  -7  -1   97.39    9.20
  10   7   1   88.59    9.40
  10   7   1  105.49    9.70
  10   7   1   91.99   11.50
  10   7   1  104.99    9.90
 -11  -7  -1   27.70   10.00
 -11  -7  -1   26.50    6.20
 -11  -7  -1   38.70    9.00
 -11  -7  -1   24.80    7.90
 -11  -7  -1   25.60    7.70
 -11  -7  -1   44.60    8.20
  11   7   1   24.80    9.60
  11   7   1   36.90    7.10
  11   7   1   28.00    6.30
  11   7   1   48.80    7.80
 -12  -7  -1   62.79   10.40
 -12  -7  -1   81.39   11.00
 -12  -7  -1   67.19   10.50
 -12  -7  -1   57.49   12.50
 -12  -7  -1   85.29   13.50
  12   7   1   78.29   11.70
  12   7   1   75.79   10.20
  12   7   1   96.79    9.90
  12   7   1   73.09    9.30
 -13  -7  -1   20.70   10.50
 -13  -7  -1   42.00   10.20
 -13  -7  -1   25.50   11.40
 -13  -7  -1   24.90    8.00
  13   7   1   13.90    8.00
  13   7   1   24.00    6.20
  13   7   1    9.20    6.50
 -14  -7  -1   74.39   14.80
 -14  -7  -1  101.89   11.40
 -14  -7  -1   85.89   12.70
  14   7   1   71.79   10.10
  14   7   1   99.19   11.10
  14   7   1   68.89   12.00
 -15  -7  -1   34.60   10.90
 -15  -7  -1   59.69   13.90
 -15  -7  -1   54.39    9.40
  15   7   1   42.30    8.30
  15   7   1   22.20    9.50
  15   7   1   23.90    6.90
  15  -8  -1   16.30    7.10
  15  -8  -1    8.90    5.90
  15  -8  -1   12.50    6.20
  15  -8  -1    3.60    4.50
 -15   8   1    9.30    3.30
  14  -8  -1   82.19    8.50
  14  -8  -1   96.19    9.30
  14  -8  -1   97.59   10.80
 -14   8   1   94.59    6.60
 -14   8   1   66.69    8.80
  13  -8  -1   13.60    6.50
  13  -8  -1    8.10    6.50
  13  -8  -1    7.00    4.50
  13  -8  -1   12.40    4.90
 -13   8   1   10.50    3.70
  12  -8  -1   -7.40    7.80
  12  -8  -1   24.60    7.10
  12  -8  -1    8.70   10.00
  12  -8  -1   15.30    4.90
  12  -8  -1    0.40    7.80
 -12   8   1   14.20    3.60
  11  -8  -1   88.29    9.90
  11  -8  -1   78.69    7.60
  11  -8  -1   69.89    8.50
  11  -8  -1   77.89   12.90
  11  -8  -1   78.49    7.70
  11  -8  -1   71.89   13.20
 -11   8   1   75.99    6.10
  10  -8  -1  242.78   19.10
  10  -8  -1  215.18   19.10
  10  -8  -1  236.58   10.40
  10  -8  -1  238.78   13.40
  10  -8  -1  226.08   14.60
  10  -8  -1  220.08    8.20
  10  -8  -1  255.17   10.90
 -10   8   1  225.68    9.50
   9  -8  -1  260.87   10.90
   9  -8  -1  275.57   13.50
   9  -8  -1  308.87   20.60
   9  -8  -1  227.88   18.80
   9  -8  -1  276.67    9.70
   9  -8  -1  267.67   15.90
   9  -8  -1  267.87   10.90
  -9   8   1  276.07   11.50
  -9   8   1  268.77   10.20
  -9   8   1  269.17   16.70
   8  -8  -1   37.70    5.00
   8  -8  -1   39.30   10.10
   8  -8  -1   38.40    7.20
   8  -8  -1   38.70    5.90
   8  -8  -1   46.60    5.90
  -8   8   1   49.50    4.90
  -8   8   1   45.00    8.10
  -8   8   1   46.10    5.50
   7  -8  -1   23.30    4.90
   7  -8  -1   23.90    3.90
   7  -8  -1   27.00    5.60
   7  -8  -1   24.40    7.20
   7  -8  -1   27.10    6.60
  -7   8   1   21.30    6.00
  -7   8   1   23.20    4.00
  -7   8   1   27.40    4.50
   6  -8  -1  349.27   15.10
   6  -8  -1  357.66   13.30
   6  -8  -1  340.57   14.70
   6  -8  -1  373.76   11.80
  -6   8   1  355.76   12.10
  -6   8   1  369.66   16.50
  -6   8   1  352.36   11.70
   5  -8  -1  129.39   10.40
   5  -8  -1  143.39   10.10
   5  -8  -1  141.69    8.10
   5  -8  -1  145.69    6.90
  -5   8   1  143.79    7.10
  -5   8   1  137.59    9.90
  -5   8   1  148.39    7.70
   4  -8  -1  131.09   10.20
   4  -8  -1  156.68    9.70
   4  -8  -1  154.58    8.00
   4  -8  -1  143.09    6.80
  -4   8   1  135.49   10.40
  -4   8   1  142.09    7.10
  -4   8   1  149.88    7.30
   3  -8  -1  173.38    9.80
   3  -8  -1  155.88    7.20
   3  -8  -1  131.99   10.60
   3  -8  -1  168.38    8.00
  -3   8   1  141.49    7.20
  -3   8   1  157.98    8.00
  -3   8   1  157.98    7.20
   2  -8  -1   15.10    4.90
   2  -8  -1   15.10    6.20
   2  -8  -1   20.30    3.70
   2  -8  -1   19.10    3.30
  -2   8   1   16.70    3.40
  -2   8   1   17.30    3.60
  -2   8   1   19.20    3.40
   1  -8  -1 1815.72   40.40
   1  -8  -1 1820.62   42.10
   1  -8  -1 1801.22   37.90
   1  -8  -1 1837.12   40.80
   1  -8  -1 1757.62   45.70
  -1   8   1 1851.71   40.60
  -1   8   1 1763.22   40.60
  -1   8   1 1813.62   40.20
  -1   8   1 1799.82   38.20
   0  -8  -1  410.86   14.10
   0  -8  -1  400.66   18.00
   0  -8  -1  417.26   13.60
   0  -8  -1  408.46   11.80
   0  -8  -1  412.16   13.20
   0   8   1  393.16   12.60
   0   8   1  427.76   12.30
   0   8   1  424.36   13.20
   0   8   1  405.36   12.90
  -1  -8  -1  408.36   13.30
  -1  -8  -1  407.16   12.70
  -1  -8  -1  382.26   17.70
  -1  -8  -1  404.16   14.00
   1   8   1  396.46   12.70
   1   8   1  415.86   13.60
   1   8   1  386.96   12.70
   1   8   1  421.06   13.00
  -2  -8  -1  182.08    9.50
  -2  -8  -1  203.18    9.30
  -2  -8  -1  210.08   10.10
  -2  -8  -1  179.18   13.30
  -2  -8  -1  185.38    9.30
   2   8   1  190.18    8.80
   2   8   1  188.38    9.10
   2   8   1  188.58    8.50
   2   8   1  184.58    8.50
  -3  -8  -1   34.00    5.20
  -3  -8  -1   30.60    4.90
  -3  -8  -1   32.60    5.00
  -3  -8  -1   32.80    6.60
  -3  -8  -1   28.50    4.70
   3   8   1   36.80    5.20
   3   8   1   38.20    4.50
   3   8   1   30.00    4.80
   3   8   1   32.90    4.50
  -4  -8  -1    6.90    4.80
  -4  -8  -1    4.90    3.70
  -4  -8  -1    8.70    4.40
  -4  -8  -1    8.60    4.40
  -4  -8  -1    2.50    8.20
   4   8   1    2.20    4.80
   4   8   1    5.90    3.20
   4   8   1    9.40    3.60
  -5  -8  -1  227.98   15.00
  -5  -8  -1  252.77   12.10
  -5  -8  -1  241.88   11.80
  -5  -8  -1  229.68   12.60
  -5  -8  -1  233.38   14.70
   5   8   1  241.88   10.50
   5   8   1  244.88   11.10
   5   8   1  261.27   11.20
   5   8   1  244.18   12.70
  -6  -8  -1   55.89    7.20
  -6  -8  -1   55.69    9.10
  -6  -8  -1   42.30    6.60
  -6  -8  -1   55.59    5.70
  -6  -8  -1   55.89    7.40
  -6  -8  -1   42.50    7.20
   6   8   1   52.89    6.20
   6   8   1   39.50    6.90
   6   8   1   43.70    5.80
   6   8   1   48.80    5.80
  -7  -8  -1   23.60    7.90
  -7  -8  -1   20.20    5.20
  -7  -8  -1   19.80    6.60
  -7  -8  -1   15.30    6.60
  -7  -8  -1   22.70    5.50
  -7  -8  -1   18.70    5.20
   7   8   1   26.30    5.30
   7   8   1   21.40    5.00
   7   8   1   27.60    5.40
   7   8   1   21.40    6.50
  -8  -8  -1   21.50    7.30
  -8  -8  -1   14.00    6.10
  -8  -8  -1   18.40    4.90
  -8  -8  -1   18.10    5.70
  -8  -8  -1   16.50    7.70
  -8  -8  -1    8.30    4.80
   8   8   1   23.30    7.00
   8   8   1    5.90    4.50
   8   8   1   21.60    5.50
   8   8   1   22.70    5.40
  -9  -8  -1   -0.80    5.80
  -9  -8  -1   -1.00    5.30
  -9  -8  -1    7.20    5.80
  -9  -8  -1   -8.30    6.10
  -9  -8  -1    6.50    6.50
  -9  -8  -1    8.30    5.70
   9   8   1   13.30    6.80
   9   8   1    9.50    4.90
   9   8   1    2.30    4.60
   9   8   1    6.40    4.70
 -10  -8  -1   19.40    8.20
 -10  -8  -1   24.80    7.00
 -10  -8  -1   27.70    8.10
 -10  -8  -1   22.60    6.60
  10   8   1    8.40    5.20
  10   8   1   25.40    8.00
  10   8   1   25.60    6.50
 -11  -8  -1  133.39   13.30
 -11  -8  -1  112.69   12.60
 -11  -8  -1  124.69   12.30
 -11  -8  -1  144.09   15.40
 -11  -8  -1  131.79   10.90
 -11  -8  -1  129.79   13.50
  11   8   1  121.69   11.70
  11   8   1  131.39   11.10
 -12  -8  -1    8.70    7.10
 -12  -8  -1   -4.40    5.90
 -12  -8  -1    8.60    7.30
 -12  -8  -1   11.10    6.60
  12   8   1   14.00    6.40
  12   8   1   -1.20    4.10
  12   8   1   10.90    7.40
 -13  -8  -1    4.50    7.10
 -13  -8  -1    7.30   10.20
 -13  -8  -1   -3.10    7.40
 -13  -8  -1  -14.90    6.60
  13   8   1    3.40    6.20
  13   8   1    4.70    4.20
  13   8   1   -4.20    6.80
 -14  -8  -1   35.50    9.20
 -14  -8  -1   25.10   11.70
 -14  -8  -1   35.90    9.60
  14   8   1   19.60    6.80
  14   8   1   17.10    7.00
  14   8   1   20.90    8.70
 -15  -8  -1   82.09   14.70
  15   8   1   98.09   15.20
  15  -9  -1    1.70    4.10
  15  -9  -1    5.00    5.80
  15  -9  -1   -2.20    5.90
 -15   9   1    3.80    2.70
 -15   9   1    9.50    4.30
  14  -9  -1   14.80    6.10
  14  -9  -1   19.30    7.00
  14  -9  -1   17.40    5.00
  13  -9  -1   71.69    9.20
  13  -9  -1   73.99    8.80
  13  -9  -1   58.49    8.70
 -13   9   1   67.49    6.00
  12  -9  -1   58.99    8.30
  12  -9  -1   42.80    8.50
  12  -9  -1   76.89    8.20
 -12   9   1   70.09    5.90
  11  -9  -1  111.59    4.40
  11  -9  -1  103.09   12.80
  11  -9  -1  129.59   15.80
  11  -9  -1  117.99    9.00
  11  -9  -1  132.99   12.40
  11  -9  -1  114.89   11.00
 -11   9   1  132.19    7.20
  10  -9  -1   10.20    4.50
  10  -9  -1    3.60    3.80
  10  -9  -1    5.30    6.50
  10  -9  -1    7.40    5.50
 -10   9   1    4.50    3.40
 -10   9   1   12.10    7.60
   9  -9  -1   -1.00    8.40
   9  -9  -1   10.30    4.60
   9  -9  -1   17.00    9.40
   9  -9  -1    1.90    6.10
   9  -9  -1   10.80    3.90
   9  -9  -1   13.70    5.50
  -9   9   1   11.10    3.40
  -9   9   1   12.90    4.40
  -9   9   1    5.50    6.20
   8  -9  -1   27.00    7.10
   8  -9  -1   31.30    6.20
   8  -9  -1   32.70    5.90
   8  -9  -1   44.00   11.10
   8  -9  -1   30.20    4.50
  -8   9   1   35.30    7.40
  -8   9   1   31.30    4.80
  -8   9   1   33.90    4.40
   7  -9  -1   77.29    8.40
   7  -9  -1   63.69    9.10
   7  -9  -1   53.79    5.60
   7  -9  -1   63.09    6.70
  -7   9   1   51.99    5.30
  -7   9   1   63.09    8.60
  -7   9   1   50.09    5.50
   6  -9  -1  381.06   16.30
   6  -9  -1  350.96   16.30
   6  -9  -1  376.46   14.10
   6  -9  -1  365.66   12.00
  -6   9   1  383.46   12.70
  -6   9   1  368.06   12.70
  -6   9   1  365.56   17.10
   5  -9  -1   46.50    7.10
   5  -9  -1   43.90    4.60
   5  -9  -1   50.99    5.70
   5  -9  -1   44.90    8.00
  -5   9   1   67.89    8.60
  -5   9   1   51.59    5.50
   4  -9  -1   36.90    4.20
   4  -9  -1   39.10    5.90
   4  -9  -1   27.80    6.50
   4  -9  -1   40.10    5.10
  -4   9   1   43.20    4.80
  -4   9   1   38.20    4.90
  -4   9   1   41.10    7.10
  -4   9   1   42.20    4.70
   3  -9  -1  139.59    7.80
   3  -9  -1  138.69    7.20
   3  -9  -1  122.29   11.10
   3  -9  -1  125.39    9.70
  -3   9   1  132.39    7.30
  -3   9   1  146.79    7.60
  -3   9   1  131.29    7.80
   2  -9  -1   22.70    3.90
   2  -9  -1   19.60    4.70
   2  -9  -1   18.00    3.80
   2  -9  -1   11.30    6.20
  -2   9   1   23.60    3.70
  -2   9   1   15.50    3.90
   1  -9  -1    3.50    2.00
   1  -9  -1    2.90    3.80
   1  -9  -1    4.50    3.20
   1  -9  -1    2.20    2.90
   1  -9  -1    3.00    6.10
  -1   9   1    3.10    2.70
  -1   9   1    3.80    3.00
  -1   9   1    3.80    2.20
   0  -9  -1  245.08    9.00
   0  -9  -1  249.58   12.00
   0  -9  -1  257.67   10.40
   0  -9  -1  250.47   10.90
   0  -9  -1  230.98   15.00
   0   9   1  263.87   10.70
   0   9   1  235.08   11.80
   0   9   1  248.78    9.50
  -1  -9  -1  108.29   12.40
  -1  -9  -1  124.09    7.20
  -1  -9  -1  121.39    8.60
  -1  -9  -1  126.39    9.30
   1   9   1  127.99    7.80
   1   9   1  132.09    8.90
   1   9   1  129.79    8.70
   1   9   1  131.19    7.70
  -2  -9  -1  448.76   15.80
  -2  -9  -1  420.56   14.50
  -2  -9  -1  407.66   19.70
  -2  -9  -1  443.86   15.00
  -2  -9  -1  442.36   15.90
   2   9   1  430.56   15.20
   2   9   1  436.06   14.70
   2   9   1  425.46   14.60
   2   9   1  445.86   14.60
  -3  -9  -1  290.77   17.00
  -3  -9  -1  296.07   12.20
  -3  -9  -1  279.07   12.70
  -3  -9  -1  308.27   13.70
  -3  -9  -1  287.87   12.40
   3   9   1  290.17   11.30
   3   9   1  305.77   12.60
   3   9   1  289.57   11.60
  -4  -9  -1  162.28   10.10
  -4  -9  -1  168.78   10.60
  -4  -9  -1  155.68    9.80
  -4  -9  -1  147.99   12.00
   4   9   1  163.08    8.80
   4   9   1  147.49    8.80
   4   9   1  162.58   11.40
   4   9   1  167.98    9.60
  -5  -9  -1   60.69    7.30
  -5  -9  -1   77.09   10.90
  -5  -9  -1   60.49    7.30
  -5  -9  -1   58.39    7.80
  -5  -9  -1   70.29    7.80
   5   9   1   67.39    7.00
   5   9   1   63.89    6.40
   5   9   1   61.99    7.80
   5   9   1   63.19    6.80
  -6  -9  -1  127.09   10.90
  -6  -9  -1  128.39    8.00
  -6  -9  -1  128.29   10.70
  -6  -9  -1  138.69   14.20
  -6  -9  -1  131.89   11.60
  -6  -9  -1  120.89   10.40
   6   9   1  124.59   11.10
   6   9   1  140.09    9.00
   6   9   1  132.19    9.70
   6   9   1  115.89    8.90
  -7  -9  -1   37.80    9.00
  -7  -9  -1   41.70    5.50
  -7  -9  -1   34.10    6.30
  -7  -9  -1   26.60    8.90
  -7  -9  -1   54.39    8.00
   7   9   1   34.80    6.10
   7   9   1   43.60    6.30
   7   9   1   27.40    8.10
   7   9   1   24.80    5.10
  -8  -9  -1   25.90    5.40
  -8  -9  -1   26.50    6.80
  -8  -9  -1   38.00    9.40
  -8  -9  -1   23.70    6.30
  -8  -9  -1   22.50    7.80
   8   9   1   16.90    5.30
   8   9   1   26.90    7.50
   8   9   1   25.60    6.00
   8   9   1   36.70    6.10
  -9  -9  -1   56.29    8.20
  -9  -9  -1   42.90    8.30
  -9  -9  -1   71.19   10.90
  -9  -9  -1   58.79    7.60
  -9  -9  -1   53.69    8.10
  -9  -9  -1   49.00    9.90
   9   9   1   61.09    8.60
   9   9   1   45.90    9.10
   9   9   1   62.49    7.80
 -10  -9  -1   -3.10    6.20
 -10  -9  -1    6.40    6.10
 -10  -9  -1    0.40    6.20
 -10  -9  -1   -0.70    6.80
 -10  -9  -1   -2.00    5.60
 -10  -9  -1   -0.40    5.60
  10   9   1   26.30    7.80
  10   9   1    3.90    4.70
  10   9   1    1.10    4.40
  10   9   1    2.50    4.90
 -11  -9  -1    9.60    7.10
 -11  -9  -1    0.40    6.90
 -11  -9  -1   -3.10    5.60
 -11  -9  -1    2.50    7.20
  11   9   1    7.20    6.90
  11   9   1   -2.20    4.30
 -12  -9  -1   40.10   10.70
 -12  -9  -1   27.20    7.90
 -12  -9  -1   28.80    8.90
 -12  -9  -1   24.90    8.50
  12   9   1   33.40    9.30
  12   9   1   37.70    7.40
  12   9   1   26.10    7.20
 -13  -9  -1    3.20    7.90
 -13  -9  -1   23.90    8.20
 -13  -9  -1   14.60    8.70
 -13  -9  -1   27.30   11.50
  13   9   1   27.60    7.80
  13   9   1   28.00    8.70
  13   9   1   24.20    6.80
 -14  -9  -1   21.00   11.80
 -14  -9  -1   26.90    8.80
 -14  -9  -1   22.90    9.20
  14   9   1   29.30    8.30
  14 -10  -1    1.70    4.30
  14 -10  -1  -13.70    4.90
 -14  10   1   -1.30    3.20
  13 -10  -1    1.30    3.80
  13 -10  -1   -3.00    5.20
 -13  10   1   -5.30    4.20
  12 -10  -1    5.10    6.70
  12 -10  -1   10.30    6.00
  12 -10  -1   16.20    4.50
 -12  10   1   16.80    3.60
  11 -10  -1  106.89    6.90
  11 -10  -1   95.89   16.90
  11 -10  -1  107.69   11.70
  11 -10  -1  112.49    8.10
  11 -10  -1  114.19   18.10
  11 -10  -1  130.09   12.40
 -11  10   1  109.09    7.00
  10 -10  -1  192.78   10.10
  10 -10  -1  182.58   18.50
  10 -10  -1  164.98   15.40
  10 -10  -1  170.98   10.40
  10 -10  -1  193.78   19.30
  10 -10  -1  187.58   13.20
 -10  10   1  192.88    8.80
 -10  10   1  182.68   14.10
   9 -10  -1   37.50    6.70
   9 -10  -1   44.60    8.50
   9 -10  -1   50.79   12.00
   9 -10  -1   42.40    6.90
   9 -10  -1   35.90    5.00
  -9  10   1   41.10    5.40
  -9  10   1   48.30    8.30
  -9  10   1   42.30    5.20
   8 -10  -1   40.50    6.30
   8 -10  -1   52.29   11.80
   8 -10  -1   43.10    8.20
   8 -10  -1   32.70    4.80
   8 -10  -1   23.00    6.80
  -8  10   1   28.60    4.90
  -8  10   1   36.80    5.00
  -8  10   1   49.99    8.70
   7 -10  -1   21.60    7.20
   7 -10  -1    5.50    6.60
   7 -10  -1   24.60    5.50
   7 -10  -1   28.40    4.40
  -7  10   1   10.50    6.70
  -7  10   1   28.70    4.90
  -7  10   1   28.90    5.00
   6 -10  -1   56.99    8.50
   6 -10  -1   62.49    6.80
   6 -10  -1   41.70    7.80
   6 -10  -1   54.79    6.00
  -6  10   1   54.59    6.20
  -6  10   1   55.29    6.20
  -6  10   1   60.79    8.70
   5 -10  -1  310.37   17.50
   5 -10  -1  353.66   16.40
   5 -10  -1  352.56   13.60
   5 -10  -1  352.36   12.20
  -5  10   1  357.26   12.60
  -5  10   1  339.37   12.40
  -5  10   1  344.27   17.30
   4 -10  -1  123.89   11.90
   4 -10  -1  134.79    8.50
   4 -10  -1  137.39   11.40
   4 -10  -1  137.59    7.60
  -4  10   1  130.79   10.90
  -4  10   1  127.49    8.60
  -4  10   1  123.49    7.80
  -4  10   1  138.99    7.90
   3 -10  -1    6.50    3.50
   3 -10  -1    9.90    3.80
   3 -10  -1    5.50   11.50
   3 -10  -1   12.20    5.80
  -3  10   1   20.20    3.80
  -3  10   1   11.10    3.80
  -3  10   1   12.30    3.90
   2 -10  -1    8.70    3.60
   2 -10  -1    5.10    3.50
   2 -10  -1    5.10    6.10
   2 -10  -1   13.80    5.70
  -2  10   1    4.60    3.10
  -2  10   1    5.60    3.10
  -2  10   1    6.20    3.50
   1 -10  -1  500.95   13.10
   1 -10  -1  511.45   18.10
   1 -10  -1  503.75   16.20
   1 -10  -1  487.25   21.60
   1 -10  -1  498.75   16.40
  -1  10   1  498.15   15.90
  -1  10   1  504.35   13.50
  -1  10   1  534.25   16.50
  -1  10   1  532.95   16.50
   0 -10  -1  262.67   16.80
   0 -10  -1  304.57   10.40
   0 -10  -1  314.97   14.30
   0 -10  -1  332.57   13.00
   0 -10  -1  299.77   12.10
   0  10   1  300.17   11.50
   0  10   1  329.67   12.60
   0  10   1  298.57   11.90
   0  10   1  308.27   10.70
  -1 -10  -1  207.98    9.30
  -1 -10  -1  212.98   10.40
  -1 -10  -1  234.48   11.70
  -1 -10  -1  202.88   15.50
   1  10   1  215.48   10.00
   1  10   1  195.78   10.60
   1  10   1  239.58   10.30
   1  10   1  217.48    9.90
  -2 -10  -1    6.40    4.20
  -2 -10  -1   10.00    4.30
  -2 -10  -1   11.40    4.80
  -2 -10  -1   10.90    7.50
  -2 -10  -1    8.80    4.50
   2  10   1    0.50    3.50
   2  10   1   10.40    3.80
   2  10   1    4.40    4.00
   2  10   1    4.10    4.50
  -3 -10  -1  214.38   12.50
  -3 -10  -1  211.28   11.30
  -3 -10  -1  186.58   18.00
  -3 -10  -1  182.38   15.60
  -3 -10  -1  176.78   10.20
   3  10   1  198.08   10.50
   3  10   1  188.48   11.70
   3  10   1  194.28    9.90
   3  10   1  210.08   10.20
  -4 -10  -1  635.44   22.20
  -4 -10  -1  607.44   21.10
  -4 -10  -1  632.34   20.80
  -4 -10  -1  561.24   24.40
   4  10   1  629.24   20.20
   4  10   1  616.64   19.20
   4  10   1  625.54   19.70
   4  10   1  615.74   21.20
  -5 -10  -1  262.67   14.50
  -5 -10  -1  260.57   13.90
  -5 -10  -1  243.08   18.00
  -5 -10  -1  243.08   14.40
  -5 -10  -1  265.07   13.90
   5  10   1  273.07   13.00
   5  10   1  250.27   15.20
   5  10   1  260.57   12.00
   5  10   1  277.47   13.20
  -6 -10  -1  144.79   12.60
  -6 -10  -1  112.79   10.40
  -6 -10  -1  100.39   10.50
  -6 -10  -1  117.79   11.10
  -6 -10  -1  142.99   15.30
   6  10   1  118.79    9.30
   6  10   1  129.99   11.80
   6  10   1  123.99    9.90
   6  10   1  119.99    9.10
  -7 -10  -1   11.50    4.90
  -7 -10  -1    5.20    5.40
  -7 -10  -1    2.60    6.30
  -7 -10  -1    3.20    7.90
  -7 -10  -1   16.30    5.60
  -7 -10  -1    8.70    6.70
   7  10   1    4.00    4.30
   7  10   1    4.10    3.80
   7  10   1   16.40    7.80
   7  10   1    5.50    5.40
  -8 -10  -1   -0.90    5.50
  -8 -10  -1   17.60    9.00
  -8 -10  -1    8.00    5.40
  -8 -10  -1   16.50    6.10
  -8 -10  -1   11.80    5.60
  -8 -10  -1   11.90    7.20
   8  10   1    8.00    5.60
   8  10   1    8.20    6.60
   8  10   1    2.70    4.80
  -9 -10  -1  114.69   11.40
  -9 -10  -1   92.99   12.90
  -9 -10  -1   95.79   12.60
  -9 -10  -1   88.69   10.00
  -9 -10  -1   90.39    9.60
  -9 -10  -1   85.59   12.50
   9  10   1   80.79   11.00
   9  10   1   96.59   10.20
   9  10   1   90.69    9.50
   9  10   1   91.09    9.40
 -10 -10  -1   26.70    9.30
 -10 -10  -1   23.50    6.60
 -10 -10  -1   40.70    8.70
 -10 -10  -1   20.40    7.10
 -10 -10  -1   30.30    7.40
 -10 -10  -1   36.00   10.60
  10  10   1   50.79    9.80
  10  10   1   33.50    7.00
 -11 -10  -1   40.40   11.50
 -11 -10  -1   34.30    8.10
 -11 -10  -1   11.40    9.50
  11  10   1   29.90    7.00
  11  10   1   34.70    9.70
  11  10   1   25.40    7.20
 -12 -10  -1    6.30    7.20
 -12 -10  -1   -2.60    6.40
 -12 -10  -1   -1.30    6.40
  12  10   1    1.50    6.00
  12  10   1   -0.50    7.00
 -13 -10  -1    4.50   10.30
 -13 -10  -1  -11.20    6.10
 -13 -10  -1   33.20   10.20
 -13 -10  -1    2.80    7.60
  13  10   1    1.80    7.10
  13  10   1   10.00    5.90
  14 -11  -1   -1.30    3.90
  14 -11  -1  -14.60    5.10
  14 -11  -1    0.20    5.50
 -14  11   1    5.80    3.30
  13 -11  -1    0.10    6.20
  13 -11  -1   24.80    7.70
  13 -11  -1    7.20    4.10
 -13  11   1    1.00    3.10
  12 -11  -1   -0.70    5.10
  12 -11  -1    8.80    2.10
  12 -11  -1    4.40    4.50
  12 -11  -1   14.70    7.10
 -12  11   1    9.30    3.10
 -12  11   1   11.20    4.60
  11 -11  -1    0.90    6.10
  11 -11  -1   -2.10    4.40
  11 -11  -1   -3.40    4.50
  11 -11  -1    5.20    3.90
 -11  11   1   -1.20    5.60
 -11  11   1   -5.70    3.30
  10 -11  -1    6.10    3.90
  10 -11  -1    1.30    5.40
  10 -11  -1    1.30    8.70
  10 -11  -1    2.40    5.00
  10 -11  -1   -6.40    7.30
  10 -11  -1   -6.90    8.00
 -10  11   1   -4.60    5.50
 -10  11   1   -0.80    3.20
   9 -11  -1  128.59    8.10
   9 -11  -1  114.49   10.20
   9 -11  -1  114.19   12.60
   9 -11  -1  123.69   16.20
   9 -11  -1  119.79   11.40
  -9  11   1  128.79    8.20
  -9  11   1  127.49   13.30
  -9  11   1  123.49    8.20
   8 -11  -1  145.09   13.10
   8 -11  -1  147.69   13.50
   8 -11  -1  161.08   20.30
   8 -11  -1  156.58   10.90
   8 -11  -1  149.69    8.80
  -8  11   1  129.19   15.00
  -8  11   1  156.58    9.00
  -8  11   1  136.09    8.30
   7 -11  -1  251.07   12.70
   7 -11  -1  227.88   10.40
   7 -11  -1  192.08   22.00
   7 -11  -1  226.78   15.20
  -7  11   1  232.28   10.80
  -7  11   1  238.08   15.70
  -7  11   1  235.78   10.70
   6 -11  -1   72.39    9.90
   6 -11  -1   70.79    9.70
   6 -11  -1   58.69    6.10
   6 -11  -1   49.50    6.70
  -6  11   1   72.89    9.40
  -6  11   1   55.29    5.90
  -6  11   1   63.29    6.60
   5 -11  -1    9.90    3.80
   5 -11  -1    1.40    4.10
   5 -11  -1    0.50    6.30
   5 -11  -1    2.40    7.80
  -5  11   1   -9.20    5.00
  -5  11   1    2.60    3.80
  -5  11   1   -1.60    3.50
   4 -11  -1   43.10    6.00
   4 -11  -1   38.10    5.20
   4 -11  -1   39.00    7.20
   4 -11  -1   37.30    9.70
  -4  11   1   39.20    5.90
  -4  11   1   38.40    7.40
  -4  11   1   44.90    5.80
  -4  11   1   41.90    5.40
   3 -11  -1  306.77   18.10
   3 -11  -1  318.97   12.70
   3 -11  -1  320.77   15.20
   3 -11  -1  301.47   12.80
  -3  11   1  297.37   13.00
  -3  11   1  315.57   12.60
  -3  11   1  309.77   12.50
   2 -11  -1  335.37   12.70
   2 -11  -1  316.27   13.10
   2 -11  -1  299.67   18.50
   2 -11  -1  335.67   15.20
  -2  11   1  332.27   13.10
  -2  11   1  312.37   13.10
  -2  11   1  333.27   13.00
   1 -11  -1  177.08   10.30
   1 -11  -1  169.58   11.60
   1 -11  -1  149.19   14.80
   1 -11  -1  178.88    6.70
   1 -11  -1  169.68    9.70
  -1  11   1  182.58   10.10
  -1  11   1  177.18    9.70
  -1  11   1  156.88    7.30
  -1  11   1  161.88    9.70
   0 -11  -1   23.00    5.00
   0 -11  -1   25.60    3.80
   0 -11  -1   12.30    5.50
   0 -11  -1   26.60    8.70
   0 -11  -1   20.60    4.90
   0  11   1   18.50    4.40
   0  11   1   26.10    5.30
   0  11   1   20.10    4.20
   0  11   1   18.50    4.30
  -1 -11  -1   21.00    6.80
  -1 -11  -1   30.70    9.20
  -1 -11  -1   30.00    5.70
  -1 -11  -1   30.50    4.80
   1  11   1   31.40    5.30
   1  11   1   30.20    5.10
   1  11   1   41.20    5.50
   1  11   1   35.90    5.10
  -2 -11  -1   36.30    6.20
  -2 -11  -1   26.20    5.60
  -2 -11  -1   31.20    9.40
  -2 -11  -1   31.00    4.80
   2  11   1   30.40    5.00
   2  11   1   29.60    5.00
   2  11   1   31.10    5.50
  -3 -11  -1  374.36   15.90
  -3 -11  -1  400.56   16.90
  -3 -11  -1  379.96   17.80
  -3 -11  -1  362.36   21.80
  -3 -11  -1  375.26   15.00
   3  11   1  393.86   16.00
   3  11   1  387.96   14.70
   3  11   1  384.56   15.00
   3  11   1  390.76   15.40
  -4 -11  -1   20.70    9.20
  -4 -11  -1    6.60    5.70
  -4 -11  -1   18.60    6.30
  -4 -11  -1   11.10    6.00
  -4 -11  -1   14.90    6.10
   4  11   1    6.00    4.30
   4  11   1   10.90    4.70
   4  11   1   15.90    6.00
   4  11   1   15.00    5.20
  -5 -11  -1   86.69    9.50
  -5 -11  -1   90.39    9.70
  -5 -11  -1   97.09   11.00
  -5 -11  -1   92.09    9.40
  -5 -11  -1   83.49   12.30
   5  11   1   87.49   10.20
   5  11   1   78.89    8.90
   5  11   1   82.39    8.30
   5  11   1   88.69    8.10
  -6 -11  -1  102.69   12.20
  -6 -11  -1  101.69   10.80
  -6 -11  -1  110.99   14.00
  -6 -11  -1   94.19   10.30
  -6 -11  -1  139.29   11.30
   6  11   1  108.29    9.10
   6  11   1  104.39   11.40
   6  11   1  109.59    8.90
   6  11   1  120.29   13.20
  -7 -11  -1  279.07   13.30
  -7 -11  -1  287.97   16.70
  -7 -11  -1  297.17   20.80
  -7 -11  -1  283.17   16.60
  -7 -11  -1  279.37   16.90
  -7 -11  -1  275.17   17.90
   7  11   1  297.07   18.50
   7  11   1  302.77   15.20
   7  11   1  276.17   14.10
  -8 -11  -1  134.79   15.30
  -8 -11  -1  161.08   13.40
  -8 -11  -1  128.69   11.80
  -8 -11  -1  142.59   11.10
  -8 -11  -1  137.99   12.10
  -8 -11  -1  152.28   15.10
   8  11   1  125.59   13.80
   8  11   1  145.19   10.90
   8  11   1  155.78   11.80
  -9 -11  -1   52.59   10.50
  -9 -11  -1   39.40    7.80
  -9 -11  -1   29.30    7.00
  -9 -11  -1   28.10    8.00
  -9 -11  -1   46.40    7.90
   9  11   1   38.10    6.90
   9  11   1   26.40    9.50
 -10 -11  -1    4.40    8.40
 -10 -11  -1   -2.50    7.20
 -10 -11  -1    7.00    6.20
  10  11   1   -9.70    5.10
  10  11   1    0.60    6.60
  10  11   1    5.80    5.30
 -11 -11  -1   40.00   12.60
 -11 -11  -1   11.80    7.20
 -11 -11  -1   42.00   11.10
 -11 -11  -1   23.00    8.70
  11  11   1   30.40    8.00
  11  11   1   17.10    8.60
 -12 -11  -1    8.50    6.30
 -12 -11  -1   -2.50    8.00
 -12 -11  -1   24.30    8.50
  12  11   1    9.60    6.10
  12  11   1   15.70    8.10
 -13 -11  -1   32.60    8.80
 -13 -11  -1   30.00    9.50
 -13 -11  -1   62.69   13.50
  13  11   1   44.10   10.60
  13  11   1   48.20    8.70
  13 -12  -1   -2.10    3.20
  13 -12  -1    1.40    5.10
  13 -12  -1   -0.70    5.10
 -13  12   1   -1.50    3.00
 -13  12   1   -8.20    4.60
  12 -12  -1   -2.90    6.80
  12 -12  -1    1.70    3.30
  12 -12  -1    1.90    6.30
  12 -12  -1   10.10    4.50
 -12  12   1   -3.80    3.40
  11 -12  -1   15.90    7.80
  11 -12  -1    4.70    4.80
  11 -12  -1    8.90    5.20
  11 -12  -1    5.40    5.40
 -11  12   1   16.00    4.20
 -11  12   1   20.70    8.70
  10 -12  -1   45.70    7.40
  10 -12  -1   22.70    4.60
  10 -12  -1   21.30    6.80
  10 -12  -1   13.60    8.80
 -10  12   1   31.40    4.90
 -10  12   1   47.00    9.90
   9 -12  -1   -0.10    6.60
   9 -12  -1   -1.10    6.20
   9 -12  -1  -14.60    8.30
   9 -12  -1    6.60    3.80
   9 -12  -1   -0.90    4.30
  -9  12   1    2.10    6.10
  -9  12   1   -0.90    3.10
  -9  12   1   -3.40    3.20
   8 -12  -1    8.60    6.00
   8 -12  -1    1.20    3.40
   8 -12  -1   -2.60    6.80
   8 -12  -1   -1.80    4.50
  -8  12   1  -14.80    6.90
  -8  12   1    0.60    3.20
  -8  12   1   -2.30    4.10
   7 -12  -1   40.90    5.60
   7 -12  -1   48.00    7.00
   7 -12  -1   48.00    9.30
   7 -12  -1   50.09    8.90
  -7  12   1   49.20    9.10
  -7  12   1   36.30    5.30
  -7  12   1   42.50    5.50
   6 -12  -1  286.97   13.60
   6 -12  -1  268.37   11.80
   6 -12  -1  278.97   17.10
   6 -12  -1  256.27   16.90
  -6  12   1  273.77   12.10
  -6  12   1  256.57   12.40
  -6  12   1  260.97   17.90
   5 -12  -1   71.59   10.80
   5 -12  -1   60.49    6.50
   5 -12  -1   72.39    8.10
   5 -12  -1   72.19    9.90
  -5  12   1   59.79    9.10
  -5  12   1   63.09    6.40
  -5  12   1   67.89    7.00
   4 -12  -1  196.38   16.30
   4 -12  -1  214.68   13.80
   4 -12  -1  214.98   10.40
   4 -12  -1  214.48   11.70
  -4  12   1  221.28   11.00
  -4  12   1  218.18   11.20
  -4  12   1  220.28   12.10
   3 -12  -1    9.20    7.20
   3 -12  -1    6.30    8.00
   3 -12  -1    2.40    4.40
   3 -12  -1    3.80    3.60
  -3  12   1   -2.10    4.20
  -3  12   1    8.40    4.70
  -3  12   1   -0.10    4.10
   2 -12  -1   94.79    8.80
   2 -12  -1   95.59   10.50
   2 -12  -1   87.89   12.10
   2 -12  -1  108.59    8.80
  -2  12   1  102.49    8.50
  -2  12   1   89.89    7.70
  -2  12   1  102.19    8.00
   1 -12  -1   44.50   10.70
   1 -12  -1   52.69    8.20
   1 -12  -1   63.19    7.00
   1 -12  -1   56.19    6.90
  -1  12   1   60.19    6.90
  -1  12   1   55.49    6.80
  -1  12   1   56.69    7.00
   0 -12  -1  543.35   18.80
   0 -12  -1  539.95   25.70
   0 -12  -1  553.24   21.10
   0 -12  -1  525.75   15.50
   0  12   1  543.45   18.50
   0  12   1  534.65   16.60
   0  12   1  524.45   18.00
   0  12   1  564.14   18.90
  -1 -12  -1    2.20    5.40
  -1 -12  -1    3.30    3.80
  -1 -12  -1    7.50    6.90
  -1 -12  -1    0.30    4.70
  -1 -12  -1   23.40    9.60
   1  12   1    5.60    3.80
   1  12   1   11.30    4.40
   1  12   1    7.90    4.40
   1  12   1    3.10    4.10
  -2 -12  -1    1.80    5.70
  -2 -12  -1    1.20    5.30
  -2 -12  -1    0.20    4.60
  -2 -12  -1   -5.30    4.10
  -2 -12  -1    2.20    4.20
   2  12   1    3.50    3.80
   2  12   1   -1.10    4.00
   2  12   1    3.90    3.90
   2  12   1   -2.20    3.60
  -3 -12  -1   30.70    7.10
  -3 -12  -1   20.60   10.10
  -3 -12  -1   30.70    6.60
  -3 -12  -1   21.70    6.30
  -3 -12  -1   22.60    6.30
   3  12   1   21.50    5.30
   3  12   1   20.70    6.40
   3  12   1   33.30    6.50
   3  12   1   34.10    6.80
  -4 -12  -1  212.68   14.20
  -4 -12  -1  201.88   13.00
  -4 -12  -1  260.47   14.20
  -4 -12  -1  231.68   14.50
  -4 -12  -1  214.88   18.80
   4  12   1  233.58   14.60
   4  12   1  220.58   12.20
   4  12   1  229.28   12.00
   4  12   1  235.28   12.90
  -5 -12  -1   33.80    7.10
  -5 -12  -1   37.00    7.90
  -5 -12  -1   34.40    7.50
  -5 -12  -1   25.50    6.20
  -5 -12  -1   19.60    9.80
   5  12   1   33.80    6.10
   5  12   1   33.20    7.20
   5  12   1   29.10    6.40
   5  12   1   33.40    5.80
  -6 -12  -1   17.10    6.90
  -6 -12  -1   21.30    6.40
  -6 -12  -1   -2.10    9.90
  -6 -12  -1   21.10    6.70
  -6 -12  -1   27.50    8.70
   6  12   1   18.80    7.00
   6  12   1   25.10    6.00
   6  12   1   16.70    4.90
  -7 -12  -1   -5.60    8.00
  -7 -12  -1    2.50    4.90
  -7 -12  -1   11.40    8.80
  -7 -12  -1   -1.20    5.20
   7  12   1   -5.40    5.60
   7  12   1    4.50    4.50
   7  12   1   -2.30    5.60
   7  12   1    0.50    5.00
  -8 -12  -1  134.89   15.90
  -8 -12  -1  134.19    9.90
  -8 -12  -1  133.69   15.70
  -8 -12  -1  121.29   12.50
  -8 -12  -1  116.29   11.70
   8  12   1  127.89   11.70
   8  12   1  116.69   10.20
   8  12   1  104.19   12.40
  -9 -12  -1  114.39   15.00
  -9 -12  -1  111.79    9.90
  -9 -12  -1  116.39   15.90
   9  12   1  101.19   12.50
   9  12   1  118.59   11.90
 -10 -12  -1  107.09   15.60
 -10 -12  -1  114.49   12.00
 -10 -12  -1  115.89   12.90
  10  12   1   81.89   11.80
  10  12   1   86.59   11.20
 -11 -12  -1   30.20   12.00
 -11 -12  -1   30.80    8.40
 -11 -12  -1   34.90    7.70
  11  12   1   34.20    7.80
  11  12   1   36.10    9.30
 -12 -12  -1   -3.20    6.60
 -12 -12  -1   -3.50    9.90
 -12 -12  -1    3.30    7.30
  12  12   1   -5.30    6.50
  12  12   1    8.00    5.80
  12 -13  -1   -4.80    4.40
  12 -13  -1    3.30    5.50
  12 -13  -1    5.70    6.80
  12 -13  -1    4.80    3.90
 -12  13   1    1.70    3.40
  11 -13  -1   15.70    6.10
  11 -13  -1   17.50    8.90
  11 -13  -1   17.40    4.50
 -11  13   1    8.20    7.00
 -11  13   1    3.60    3.30
  10 -13  -1   -4.60    5.60
  10 -13  -1    3.70    5.00
  10 -13  -1   -8.10    5.70
  10 -13  -1    7.20    3.90
 -10  13   1    9.70    8.30
   9 -13  -1    7.70    4.70
   9 -13  -1   -5.20    6.40
   9 -13  -1   10.30    7.30
   9 -13  -1    8.40    5.10
  -9  13   1    8.50    4.30
  -9  13   1    1.90    3.20
  -9  13   1   11.50    7.20
   8 -13  -1    6.00    4.60
   8 -13  -1    6.80    4.00
   8 -13  -1   -7.60    6.70
  -8  13   1    7.70    8.20
   7 -13  -1   11.50    7.60
   7 -13  -1   18.50    8.90
   7 -13  -1    6.60    4.00
  -7  13   1    5.50    6.60
  -7  13   1   14.30    4.70
  -7  13   1    6.20    3.80
   6 -13  -1   29.00    5.50
   6 -13  -1   27.70    8.70
   6 -13  -1   34.60    6.40
   6 -13  -1   25.80    7.50
  -6  13   1   24.20    8.00
  -6  13   1   25.60    5.00
  -6  13   1   31.80    5.60
   5 -13  -1   44.00    9.90
   5 -13  -1   35.70    5.70
   5 -13  -1   32.40    6.80
   5 -13  -1   29.50    7.60
  -5  13   1   30.60    5.60
  -5  13   1   26.90    7.90
   4 -13  -1  121.29   13.40
   4 -13  -1  160.38   10.70
   4 -13  -1  151.08   15.50
   4 -13  -1  149.99    9.90
  -4  13   1  142.49    9.70
  -4  13   1  137.69    9.90
  -4  13   1  148.89   10.60
   3 -13  -1  201.78   12.40
   3 -13  -1  196.68   15.20
   3 -13  -1  188.58   10.50
   3 -13  -1  150.48   16.40
  -3  13   1  181.58   11.40
  -3  13   1  180.68   11.10
  -3  13   1  200.98   10.40
   2 -13  -1   55.09   10.80
   2 -13  -1   49.80    6.70
   2 -13  -1   44.60    6.60
   2 -13  -1   48.20    9.40
  -2  13   1   49.10    6.70
  -2  13   1   53.99    6.50
  -2  13   1   50.29    6.90
   1 -13  -1  122.99    9.60
   1 -13  -1  124.69   14.50
   1 -13  -1  106.49   11.80
   1 -13  -1  120.09    9.80
  -1  13   1  119.19    9.70
  -1  13   1  115.19    9.10
  -1  13   1  139.79    9.90
   0 -13  -1   -5.80    5.80
   0 -13  -1   -4.00    4.60
   0 -13  -1    2.70    8.50
   0 -13  -1    2.60    3.50
   0  13   1    3.80    4.90
   0  13   1    4.70    5.20
   0  13   1   -3.60    3.50
   0  13   1   -1.60    4.10
  -1 -13  -1   91.09    7.50
  -1 -13  -1   77.29   13.00
  -1 -13  -1   94.59    9.60
  -1 -13  -1   99.69   10.30
  -1 -13  -1   99.49   10.80
   1  13   1  107.09    9.30
   1  13   1  113.49    8.80
   1  13   1  105.39    9.10
   1  13   1   94.09    9.60
  -2 -13  -1   91.99    9.90
  -2 -13  -1   82.59    8.30
  -2 -13  -1   70.29    9.30
  -2 -13  -1   75.49    9.90
  -2 -13  -1   68.19   12.80
   2  13   1   89.59    8.50
   2  13   1   82.99    9.40
   2  13   1   84.69    8.30
   2  13   1   77.49    8.70
  -3 -13  -1  261.97   12.70
  -3 -13  -1  248.58   15.90
  -3 -13  -1  253.37   15.70
  -3 -13  -1  276.67   14.60
  -3 -13  -1  281.17   24.70
   3  13   1  287.47   14.10
   3  13   1  272.47   15.10
   3  13   1  273.37   15.90
   3  13   1  250.67   13.40
  -4 -13  -1    3.30    4.40
  -4 -13  -1    6.00    8.90
  -4 -13  -1    1.30    5.60
  -4 -13  -1    6.40    7.10
  -4 -13  -1    5.90    5.70
   4  13   1    0.70    4.80
   4  13   1    0.30    4.10
   4  13   1    3.70    4.70
   4  13   1    2.40    5.20
  -5 -13  -1   19.90    7.10
  -5 -13  -1   42.50    9.20
  -5 -13  -1   35.80    7.40
  -5 -13  -1   16.80   10.60
  -5 -13  -1   35.90    9.00
   5  13   1   26.30    7.70
   5  13   1   31.40    5.80
   5  13   1   32.90    6.80
   5  13   1   32.40    6.10
  -6 -13  -1   21.70   10.60
  -6 -13  -1   55.99    8.80
  -6 -13  -1   21.50    7.40
   6  13   1   52.99    7.90
   6  13   1   45.90    7.30
   6  13   1   39.20    8.00
   6  13   1   37.20    6.00
  -7 -13  -1  201.28   14.90
  -7 -13  -1  203.88   18.00
  -7 -13  -1  177.68   19.10
  -7 -13  -1  195.48   11.70
  -7 -13  -1  184.08   14.90
   7  13   1  159.18   14.10
   7  13   1  186.48   14.20
  -8 -13  -1   31.60    7.70
  -8 -13  -1   26.10    6.30
  -8 -13  -1   38.90   10.90
   8  13   1   32.40    8.70
   8  13   1   37.90    7.60
  -9 -13  -1    7.40    5.80
  -9 -13  -1   -7.50    5.30
  -9 -13  -1   -6.00    8.50
   9  13   1    0.00    5.50
   9  13   1   -5.40    6.00
 -10 -13  -1    7.70    7.60
 -10 -13  -1    3.20    5.50
 -10 -13  -1    6.20    6.80
  10  13   1   13.10    7.70
  10  13   1   -2.70    6.60
 -11 -13  -1   13.60    9.00
 -11 -13  -1   13.30    7.50
 -11 -13  -1   18.50    7.80
  11  13   1   11.40    6.50
  12 -14  -1    1.00    5.20
  12 -14  -1    0.40    4.20
  12 -14  -1    0.60    8.40
 -12  14   1    9.70    8.90
  11 -14  -1   13.20    4.40
  11 -14  -1    7.80    8.00
  11 -14  -1    2.40    5.40
  11 -14  -1    2.80    5.50
 -11  14   1    4.80    4.10
 -11  14   1   -5.90   13.20
  10 -14  -1   19.00    8.00
  10 -14  -1   22.30    4.90
  10 -14  -1    7.90    5.50
  10 -14  -1    3.50    6.90
 -10  14   1   28.90   10.00
 -10  14   1   14.30    4.70
   9 -14  -1   17.30    5.80
   9 -14  -1    9.60    7.60
   9 -14  -1   22.90    8.60
   9 -14  -1   21.10    4.70
  -9  14   1    9.70    3.50
  -9  14   1   12.90    8.70
  -9  14   1   23.60    5.20
   8 -14  -1   -5.10    7.50
   8 -14  -1    0.40    4.50
   8 -14  -1   -9.50    7.20
   8 -14  -1    2.60    3.70
  -8  14   1   -0.80    3.40
  -8  14   1    1.60    6.70
  -8  14   1   -1.20    3.60
   7 -14  -1    1.90    5.50
   7 -14  -1   -3.80    6.80
   7 -14  -1    5.20    8.00
  -7  14   1    1.30    3.20
  -7  14   1    4.70    4.00
  -7  14   1   -2.70    5.80
   6 -14  -1    7.30    4.50
   6 -14  -1    4.00    4.90
   6 -14  -1    6.20    6.90
   6 -14  -1   -7.50    6.60
  -6  14   1    5.90    6.80
  -6  14   1    4.70    5.20
  -6  14   1    1.40    3.70
   5 -14  -1   40.10    9.70
   5 -14  -1   41.60    6.30
   5 -14  -1   39.50    8.70
  -5  14   1   43.30    9.00
  -5  14   1   27.20    5.30
   4 -14  -1   20.10    8.30
   4 -14  -1   14.00    9.10
   4 -14  -1   12.00    4.90
   4 -14  -1    5.60    4.80
  -4  14   1    1.80    6.30
  -4  14   1   13.60    4.80
  -4  14   1   10.00    5.70
   3 -14  -1    9.50    5.00
   3 -14  -1    4.80    5.10
   3 -14  -1    8.90    8.80
   3 -14  -1    4.80    7.50
  -3  14   1    8.20    4.90
  -3  14   1    6.10    4.70
   2 -14  -1   54.09    7.60
   2 -14  -1   64.19    7.70
   2 -14  -1   40.70   10.90
   2 -14  -1   36.60   10.70
  -2  14   1   57.49    7.40
  -2  14   1   59.69    7.70
   1 -14  -1   59.49    7.50
   1 -14  -1   64.19    9.70
   1 -14  -1   51.59   11.80
  -1  14   1   78.29    8.30
  -1  14   1   63.79    7.10
   0 -14  -1  126.79   13.70
   0 -14  -1  102.99   10.00
   0  14   1  128.09   10.60
   0  14   1  110.99    9.70
   0  14   1  111.49    7.90
   0  14   1  107.79    9.90
  -1 -14  -1   96.99   12.80
  -1 -14  -1   73.09    8.90
  -1 -14  -1   96.79    7.60
  -1 -14  -1   98.09   12.00
  -1 -14  -1   96.29   10.20
   1  14   1   99.89    9.40
   1  14   1   98.89    9.00
   1  14   1   90.99    9.00
   1  14   1   89.09    8.40
  -2 -14  -1   23.20   11.20
  -2 -14  -1   17.90    6.50
  -2 -14  -1   35.00    9.20
  -2 -14  -1   19.50    6.50
   2  14   1   21.50    5.90
   2  14   1   30.90    6.00
   2  14   1   25.80    5.90
   2  14   1   26.80    5.70
  -3 -14  -1   18.60   11.20
  -3 -14  -1   26.40    7.90
  -3 -14  -1   28.60    6.20
   3  14   1   32.80    6.50
   3  14   1   38.80    6.70
   3  14   1   29.90    5.90
   3  14   1   47.20    7.40
  -4 -14  -1  114.99   11.60
  -4 -14  -1   86.39   10.60
  -4 -14  -1  106.89   15.00
  -4 -14  -1   82.09   10.80
  -4 -14  -1   87.99    9.00
   4  14   1  100.19    9.60
   4  14   1   98.99   10.30
   4  14   1   92.09    9.30
   4  14   1   75.79    9.70
  -5 -14  -1   88.49    9.70
  -5 -14  -1  101.69   14.20
  -5 -14  -1  110.39   12.50
  -5 -14  -1   89.09   10.50
   5  14   1   96.69   10.40
   5  14   1   99.99   11.20
  -6 -14  -1   58.89   10.30
  -6 -14  -1   58.19    9.70
  -6 -14  -1   50.09    7.70
  -6 -14  -1   40.00    8.60
   6  14   1   46.50    8.50
   6  14   1   51.89    9.60
  -7 -14  -1   -0.10    3.80
  -7 -14  -1    1.40    5.20
  -7 -14  -1   15.60    8.00
  -7 -14  -1   -4.30    6.10
   7  14   1    1.60    5.20
   7  14   1    0.10    8.30
  -8 -14  -1    9.80    5.80
  -8 -14  -1   12.50    9.40
   8  14   1   11.50    7.20
   8  14   1   19.90    8.80
  -9 -14  -1   51.89    7.50
  -9 -14  -1   44.90   12.10
  -9 -14  -1   51.19    8.80
   9  14   1   47.90   10.90
   9  14   1   43.80    8.40
 -10 -14  -1   33.50   10.00
 -10 -14  -1   41.30    9.00
 -10 -14  -1   28.40    7.70
  10  14   1   45.10    9.20
  10  14   1   18.40    8.60
  10 -15  -1    6.40    5.60
  10 -15  -1   -2.80    3.80
  10 -15  -1   -2.70    6.60
  10 -15  -1    3.20    5.10
 -10  15   1   -0.30    6.90
   9 -15  -1   12.10    7.50
   9 -15  -1   14.90    4.60
   9 -15  -1   10.80    5.60
   9 -15  -1    4.50    7.30
  -9  15   1    1.30    8.70
  -9  15   1   11.80    4.10
   8 -15  -1   17.60    8.70
   8 -15  -1   15.00    8.00
   8 -15  -1   24.30    6.50
   8 -15  -1   11.40    4.50
  -8  15   1   16.40    5.90
  -8  15   1   23.20   10.00
   7 -15  -1   -2.70    3.80
   7 -15  -1    2.20    5.70
   7 -15  -1    3.30    8.90
   7 -15  -1  -13.90    6.10
  -7  15   1   10.60    5.20
  -7  15   1    2.90    3.70
   6 -15  -1   46.60   12.40
   6 -15  -1   30.90    9.40
   6 -15  -1   34.30    6.60
   6 -15  -1   30.20    5.70
  -6  15   1   48.70    7.00
  -6  15   1   20.60    4.80
   5 -15  -1  -14.50    7.10
   5 -15  -1   -1.10    4.50
   5 -15  -1    4.20    9.30
   5 -15  -1   -0.30    4.30
  -5  15   1    6.00    4.70
  -5  15   1   -1.00    4.00
   4 -15  -1    3.70    4.60
   4 -15  -1   15.20    7.40
   4 -15  -1    8.30    5.30
   4 -15  -1    9.40    8.50
  -4  15   1   14.20    5.20
  -4  15   1    9.70    4.60
   3 -15  -1   21.10    5.30
   3 -15  -1   34.50    6.50
   3 -15  -1   11.60    9.20
   3 -15  -1   24.70    8.00
  -3  15   1   32.10    5.60
  -3  15   1   24.10    5.90
   2 -15  -1   26.20    9.00
   2 -15  -1   30.00    6.50
   2 -15  -1   28.50   10.10
  -2  15   1   25.40    6.10
  -2  15   1   30.00    5.60
  -2  15   1   13.70    5.30
   1 -15  -1    0.20    8.90
   1 -15  -1    2.90    4.90
   1 -15  -1   -9.40    5.10
  -1  15   1   -4.20    3.70
  -1  15   1   -3.90    4.80
  -1  15   1    8.00    4.90
   0 -15  -1   20.10    6.40
   0 -15  -1   27.60    9.10
   0 -15  -1   17.60    5.60
   0 -15  -1   22.30   10.90
   0  15   1   35.00    6.10
   0  15   1   26.20    6.50
   0  15   1   15.50    5.80
  -1 -15  -1   83.19    7.90
  -1 -15  -1   78.99   11.00
  -1 -15  -1   92.69   10.20
   1  15   1   92.89    9.40
   1  15   1   72.89    7.90
  -2 -15  -1  168.68   13.20
  -2 -15  -1  148.09   10.00
  -2 -15  -1  147.79   14.10
  -2 -15  -1  163.58   14.10
   2  15   1  181.08   12.00
   2  15   1  167.58   11.50
  -3 -15  -1   67.79    9.70
  -3 -15  -1   49.60    7.30
  -3 -15  -1   60.49    9.00
  -3 -15  -1   74.49   11.60
   3  15   1   44.30    8.00
  -4 -15  -1    0.00    6.80
  -4 -15  -1   10.10    5.80
  -4 -15  -1   -3.20    5.70
  -4 -15  -1   -1.20    7.70
   4  15   1    8.60    5.40
   4  15   1    2.90    6.20
  -5 -15  -1   20.50    7.50
  -5 -15  -1   12.30    7.50
  -5 -15  -1   25.80    9.60
  -5 -15  -1   31.40    7.60
   5  15   1   12.30    7.60
   5  15   1   25.90    7.90
  -6 -15  -1   61.29    9.00
  -6 -15  -1   73.29   11.40
  -6 -15  -1   61.99   10.20
   6  15   1   68.49    9.80
   6  15   1   74.69    9.60
  -7 -15  -1   58.69   10.30
  -7 -15  -1   52.19   11.00
  -7 -15  -1   49.80    6.60
   7  15   1   46.90    8.20
   7  15   1   45.30    8.80
  -8 -15  -1   24.90    6.00
  -8 -15  -1   29.50    9.10
   8  15   1   29.30    8.10
   8  15   1   45.60    8.30
  -9 -15  -1    7.00    4.90
  -9 -15  -1   23.80   10.10
  -9 -15  -1   13.50    7.10
   9  15   1   12.30    6.50
   9  15   1    6.30    6.90
   9 -16  -1    4.80    4.60
   9 -16  -1   -1.40    8.30
   9 -16  -1   -8.80    4.40
   9 -16  -1   -9.90    5.90
  -9  16   1    1.90    9.60
  -9  16   1   -1.30    3.70
   8 -16  -1    6.80    5.50
   8 -16  -1   -4.40    6.70
   8 -16  -1   -6.30    7.80
   8 -16  -1    3.70    4.40
  -8  16   1  -11.80    7.90
  -8  16   1    6.20    3.80
   7 -16  -1   24.50    6.60
   7 -16  -1    6.20   10.00
   7 -16  -1   43.20    6.20
   7 -16  -1   35.70    9.70
  -7  16   1   42.30   11.00
  -7  16   1   22.30    5.20
   6 -16  -1   10.20    7.20
   6 -16  -1    4.80    4.70
   6 -16  -1    6.70    5.40
   6 -16  -1    8.00    9.20
  -6  16   1   -0.10    4.40
  -6  16   1   -4.50    6.40
   5 -16  -1   53.19   11.50
   5 -16  -1   51.39    7.60
   5 -16  -1   20.50   11.30
   5 -16  -1   42.10    7.20
  -5  16   1   32.20    6.00
  -5  16   1   53.29   11.10
   4 -16  -1   -3.40    7.80
   4 -16  -1    9.30    9.80
   4 -16  -1    3.90    4.50
   4 -16  -1   -0.10    4.70
  -4  16   1   -6.80    3.70
  -4  16   1   -3.70    6.20
   3 -16  -1    1.50    5.00
   3 -16  -1    0.30    6.60
   3 -16  -1   11.30    5.40
  -3  16   1    7.50    4.80
   2 -16  -1    9.30    5.60
   2 -16  -1   17.60    8.30
  -2  16   1    8.50    5.10
   1 -16  -1   37.80    7.00
   1 -16  -1   19.40    7.80
   1 -16  -1   15.90    6.40
  -1  16   1   20.50    5.80
   0 -16  -1    2.40    5.50
   0 -16  -1    4.40    7.00
   0 -16  -1   10.70    5.80
   0  16   1    7.30    5.40
  -1 -16  -1   10.60    6.10
  -1 -16  -1    6.50    6.80
  -1 -16  -1    8.50    5.40
   1  16   1    5.10    5.60
  -2 -16  -1   -5.20    7.30
  -2 -16  -1   -0.20    4.00
  -2 -16  -1    6.80    5.90
  -2 -16  -1    2.00    6.30
   2  16   1   -2.50    4.20
   2  16   1    9.40    5.60
  -3 -16  -1   25.70    8.40
  -3 -16  -1   14.00    5.60
  -3 -16  -1   26.00    8.60
  -3 -16  -1   11.30    6.60
   3  16   1   19.50    6.50
   3  16   1   26.10    6.60
  -4 -16  -1   96.09   10.30
  -4 -16  -1   86.09   10.70
  -4 -16  -1   65.89   11.70
  -4 -16  -1   86.49   11.30
   4  16   1   78.49   10.50
   4  16   1   79.49   10.00
  -5 -16  -1   94.99   13.00
  -5 -16  -1  108.19   12.30
   5  16   1   65.99   10.00
   5  16   1  140.59   12.50
  -6 -16  -1   14.00    5.80
  -6 -16  -1   -4.40    6.30
  -6 -16  -1   -2.00    8.00
   6  16   1    7.80    7.10
   6  16   1   16.60    8.50
  -7 -16  -1   19.50    6.00
  -7 -16  -1    9.20    7.80
  -7 -16  -1   11.70    9.30
   7  16   1   -3.50    4.90
   7  16   1   -2.70    7.60
   7 -17  -1   -5.00    3.00
   7 -17  -1   20.50   14.80
   7 -17  -1   -0.30    4.90
  -7  17   1   -5.70    3.40
  -7  17   1    0.30    7.30
   6 -17  -1    7.50    8.90
   6 -17  -1   -0.40    4.60
   6 -17  -1    8.10    5.40
  -6  17   1    3.80    4.30
  -6  17   1   -2.00    6.80
   5 -17  -1    1.60    5.20
   5 -17  -1   -1.60    7.10
   5 -17  -1    6.20    5.20
  -5  17   1    2.80    7.30
   4 -17  -1    7.60    5.70
   4 -17  -1   15.50    8.80
   4 -17  -1   14.60    6.10
  -4  17   1    8.60    7.10
  -4  17   1   13.70    4.60
   3 -17  -1   -0.30    4.90
   3 -17  -1    4.70    8.60
  -3  17   1    2.70    4.80
   2 -17  -1   -6.10    6.60
   2 -17  -1    6.80    5.60
   2 -17  -1    1.90    5.50
  -2  17   1    4.10    4.70
   1 -17  -1    1.80    5.00
   1 -17  -1   -3.30    6.40
   1 -17  -1    1.00    4.30
  -1  17   1   -0.20    4.80
   0 -17  -1    5.00    5.90
   0 -17  -1    4.20    5.60
   0 -17  -1    1.60    6.20
   0  17   1    1.30    5.00
  -1 -17  -1   -6.30    5.20
  -1 -17  -1   13.60    5.90
   1  17   1    2.40    5.30
  -2 -17  -1  -10.00    6.00
  -2 -17  -1    6.30    6.80
  -2 -17  -1    0.50    5.60
   2  17   1   -2.10    4.10
   2  17   1   -5.40    3.70
  -3 -17  -1   14.70    6.90
  -3 -17  -1   -3.60    4.30
  -3 -17  -1    9.00    6.70
   3  17   1    3.90    5.00
   3  17   1   -3.50    5.70
  -4 -17  -1   11.00    5.90
  -4 -17  -1   -0.20    5.90
  -4 -17  -1   -0.10    6.20
   4  17   1    5.80    6.10
   4  17   1    1.50    6.40
  -5 -17  -1   27.40    7.10
  -5 -17  -1   27.00    8.90
  -5 -17  -1   25.90    9.90
   5  17   1    7.60    6.00
   5  17   1    8.10    7.30
   4 -18  -1   -8.30    4.60
  -4  18   1    8.10    5.30
  -4  18   1    5.10    7.70
   3 -18  -1    7.70    5.50
   3 -18  -1   31.10   10.20
   3 -18  -1    3.30    5.40
  -3  18   1    1.10    5.00
  -3  18   1    8.80    7.00
   2 -18  -1    0.90    5.30
   2 -18  -1    1.70    5.70
   2 -18  -1  -11.30    6.30
  -2  18   1   -1.60    4.00
   1 -18  -1   18.70    9.30
   1 -18  -1   15.10    6.80
   1 -18  -1   26.10    6.40
  -1  18   1   18.80    5.30
   0 -18  -1   12.10    7.10
   0 -18  -1    5.10    6.10
   0 -18  -1   30.90    8.50
   0  18   1   16.10    5.30
  -1 -18  -1    8.20    5.50
  -1 -18  -1    0.30    6.90
  -1 -18  -1   13.50    9.00
   1  18   1    2.90    4.80
  -2 -18  -1   -1.70    5.60
  -2 -18  -1    6.50    7.00
   2  18   1    1.20    5.70
   2  17  -2   12.50    6.20
   2  17  -2   10.80    6.10
  -2 -17   2   -0.30    6.20
  -2 -17   2   -1.60    6.60
   1  17  -2   32.60    7.20
   1  17  -2   33.30    6.30
  -1 -17   2   31.00    7.40
  -1 -17   2   37.00    8.30
   0  17  -2   27.60    5.20
   0  17  -2   60.89    9.70
   0 -17   2   25.30    7.00
   0 -17   2   26.20    7.40
  -1  17  -2   15.70    6.80
   1 -17   2   -3.40    6.90
   1 -17   2  -12.90    7.90
  -2  17  -2    0.20    4.60
   2 -17   2  -13.80    9.30
   2 -17   2   -8.90    4.90
  -3  17  -2   12.20    5.70
   3 -17   2   27.10    8.00
   3 -17   2   24.70    6.80
  -4  17  -2   48.60    7.30
   4 -17   2   93.39   13.00
   4 -17   2   42.40    7.50
   4 -17   2   51.69    8.80
  -5  17  -2   31.30    6.90
   5 -17   2   18.70   10.70
   5 -17   2   13.50    6.30
   5 -17   2   36.50    6.80
  -6  17  -2   19.20    6.60
  -6  17  -2   -5.30    7.70
   6 -17   2    2.10    8.30
   6 -17   2   12.00    6.30
   6 -17   2   16.20    6.40
  -5 -16   2    3.00    6.70
   4  16  -2   23.20    8.00
   4  16  -2   36.10    7.70
  -4 -16   2   40.90   10.30
  -4 -16   2   16.80    7.80
   3  16  -2  138.39   14.10
   3  16  -2  137.39   12.80
  -3 -16   2  140.59   14.00
  -3 -16   2  152.88   14.90
   2  16  -2   53.79    7.90
  -2 -16   2   43.70    8.50
  -2 -16   2   46.80    9.50
   1  16  -2   17.70    7.40
   1  16  -2   15.00    5.80
  -1 -16   2   14.30    6.30
  -1 -16   2   21.70    9.90
  -1 -16   2   10.60    6.60
   0  16  -2    8.40    4.40
   0  16  -2   13.10    5.70
   0 -16   2   10.90    6.40
   0 -16   2   28.70    9.50
  -1  16  -2   36.30    4.70
  -1  16  -2   52.79    7.90
   1 -16   2   45.40    8.30
  -2  16  -2   29.60    7.20
   2 -16   2   37.80    7.50
   2 -16   2   32.70    7.70
   2 -16   2   23.40    9.30
  -3  16  -2   50.39    8.30
   3 -16   2   49.90    8.30
   3 -16   2   33.30   10.00
   3 -16   2   41.80    7.70
  -4  16  -2    9.20    6.30
   4 -16   2   -8.00    4.90
   4 -16   2    1.00    5.80
   4 -16   2    8.80    9.30
  -5  16  -2   34.30    7.10
   5 -16   2   30.70    6.60
   5 -16   2   31.00    6.90
   5 -16   2   22.80    9.50
  -6  16  -2   53.99    7.90
  -6  16  -2   63.69   11.10
   6 -16   2   54.99   12.90
   6 -16   2   49.20    8.20
   6 -16   2   44.60    7.70
  -7  16  -2   79.09   12.80
  -7  16  -2   66.29    8.70
   7 -16   2   64.89   13.20
   7 -16   2   61.99    8.70
   7 -16   2   71.59    9.30
  -8  16  -2   -5.20    7.60
  -8  16  -2    9.70    5.60
   8 -16   2    6.60    5.80
   8 -16   2   10.10    5.60
   8 -16   2   14.50   11.50
   7  15  -2   25.90    7.20
   7  15  -2   25.20    9.30
  -7 -15   2   23.70    6.30
  -7 -15   2   20.80    8.80
  -7 -15   2   27.90    9.00
   6  15  -2   45.70    8.30
   6  15  -2   23.50    8.60
  -6 -15   2   19.30    8.40
  -6 -15   2   36.20    9.30
   5  15  -2   56.99    9.60
   5  15  -2   43.60    9.60
  -5 -15   2   43.90    9.00
  -5 -15   2   37.90    7.90
  -5 -15   2   32.70    8.80
   4  15  -2   32.30    8.40
   4  15  -2   44.40    8.00
  -4 -15   2   36.80    9.10
  -4 -15   2   37.70    7.70
  -4 -15   2   33.00    8.70
   3  15  -2    4.70    7.80
   3  15  -2    9.50    5.60
  -3 -15   2    3.60    7.60
  -3 -15   2   -6.90    7.40
  -3 -15   2   12.30    8.10
   2  15  -2   42.00    7.70
   2  15  -2   35.30    7.10
  -2 -15   2   37.20    7.90
  -2 -15   2   41.70   10.20
  -2 -15   2   51.69    9.90
   1  15  -2  147.09   13.20
   1  15  -2  130.19   10.50
  -1 -15   2  143.79   12.60
  -1 -15   2  139.69   12.70
   0  15  -2  112.29   10.80
   0  15  -2  109.79    8.70
   0 -15   2  110.69   11.40
   0 -15   2  105.69   12.80
  -1  15  -2   37.40    5.00
  -1  15  -2   42.60    7.90
   1 -15   2   33.80    9.70
   1 -15   2   45.10    7.60
   1 -15   2   45.80    7.80
  -2  15  -2    7.30    5.10
   2 -15   2    3.80    4.80
   2 -15   2   14.50    5.90
   2 -15   2   10.60    7.70
  -3  15  -2   44.70    7.10
   3 -15   2   41.40    7.60
   3 -15   2   23.20    6.50
   3 -15   2   30.20   13.40
   3 -15   2   42.50   10.90
  -4  15  -2   52.79    8.00
   4 -15   2   58.39   12.40
   4 -15   2   56.09   11.00
   4 -15   2   50.99    7.10
   4 -15   2   46.50    7.60
  -5  15  -2   10.60    5.60
   5 -15   2   23.70    6.20
   5 -15   2   23.20    9.60
   5 -15   2    9.00    4.70
   5 -15   2   10.00    9.80
  -6  15  -2   -0.80    5.10
   6 -15   2   -4.90    7.70
   6 -15   2    5.00    5.30
   6 -15   2   22.80   10.50
   6 -15   2    6.70    5.30
  -7  15  -2   40.70    7.10
   7 -15   2   29.70   11.00
   7 -15   2   27.10    9.20
   7 -15   2   28.10    6.90
   7 -15   2   32.20    6.80
  -8  15  -2   32.80    8.20
   8 -15   2   52.79   12.20
   8 -15   2   35.50    9.80
   8 -15   2   29.80    6.00
   8 -15   2   26.50    7.70
  -9  15  -2   23.20    6.10
  -9  15  -2    8.10   10.30
   9 -15   2   14.20    9.50
   9 -15   2   26.90    7.10
   9 -15   2   33.10   11.40
   9 -15   2   16.00    5.70
 -10  15  -2    3.00    7.10
 -10  15  -2    5.80    4.90
  10 -15   2   19.30    5.90
  10 -15   2   29.10   10.00
  10 -15   2    1.00    5.10
  10 -15   2   26.60    9.00
   8  14  -2   14.60    7.50
   8  14  -2   40.60    7.90
  -8 -14   2   43.50    8.70
  -8 -14   2   21.30    8.60
  -8 -14   2   41.10   10.90
   7  14  -2    7.40    5.70
   7  14  -2    5.90    6.20
  -7 -14   2    3.90    4.80
  -7 -14   2    5.50    7.20
  -7 -14   2   11.40    7.50
   6  14  -2    1.20    6.20
  -6 -14   2    7.80    6.80
  -6 -14   2    4.30    6.80
  -6 -14   2    5.80    5.60
   5  14  -2   64.49    9.60
   5  14  -2   58.39    8.80
  -5 -14   2   76.99   10.90
  -5 -14   2   67.39    9.80
   4  14  -2   63.39    9.50
   4  14  -2   54.39    8.10
  -4 -14   2   71.29   10.20
  -4 -14   2   45.60    8.80
  -4 -14   2   54.79   10.30
  -4 -14   2   65.49    8.70
   3  14  -2  108.99   12.10
   3  14  -2   89.49   10.10
  -3 -14   2   96.89   13.50
  -3 -14   2   80.29   11.20
  -3 -14   2  105.49    9.20
  -3 -14   2  118.89   12.00
   2  14  -2  110.09   10.90
   2  14  -2   92.99   10.30
  -2 -14   2  122.29   12.90
  -2 -14   2   89.69   12.10
  -2 -14   2  127.39   11.50
   1  14  -2   19.50    6.10
   1  14  -2   22.30    5.80
   1  14  -2   23.20    6.30
   1  14  -2   19.10    5.80
  -1 -14   2   19.70    6.60
  -1 -14   2   15.50   10.50
  -1 -14   2    6.50    8.90
   0  14  -2   -1.20    3.90
   0  14  -2    5.80    4.70
   0  14  -2    1.80    6.00
   0  14  -2    4.80    4.60
   0 -14   2    4.00    6.50
   0 -14   2    7.60    7.30
   0 -14   2   -5.70    8.90
   0 -14   2   -1.20    5.50
  -1  14  -2   79.29    9.50
  -1  14  -2   73.39    8.50
  -1  14  -2   86.29    9.30
  -1  14  -2   75.39    7.00
   1 -14   2   77.29   11.60
   1 -14   2  113.49   13.20
   1 -14   2   72.79   10.40
   1 -14   2   74.09   13.70
  -2  14  -2  188.58    7.60
  -2  14  -2  176.68   12.30
  -2  14  -2  231.28   14.00
  -2  14  -2  198.28   12.50
   2 -14   2  173.78   15.60
   2 -14   2  213.68   18.50
   2 -14   2  237.58   15.60
   2 -14   2  189.28   19.10
  -3  14  -2   87.69    9.60
  -3  14  -2   99.39    9.40
  -3  14  -2  111.99    9.90
   3 -14   2   95.49   12.10
   3 -14   2   88.09    9.00
   3 -14   2   94.49   13.90
   3 -14   2   92.69    9.50
  -4  14  -2   39.80    6.70
  -4  14  -2   51.89    7.60
  -4  14  -2   38.00    6.60
   4 -14   2   54.69   11.30
   4 -14   2   51.49    8.10
   4 -14   2   47.70    7.00
   4 -14   2   39.80   12.80
  -5  14  -2   -0.20    5.10
  -5  14  -2    6.80    5.50
   5 -14   2   -1.00    3.90
   5 -14   2   23.00    8.20
   5 -14   2    0.90    4.60
   5 -14   2  -15.20    8.20
  -6  14  -2   63.49    8.20
  -6  14  -2   57.09    7.90
  -6  14  -2   48.10    8.90
   6 -14   2   56.59   11.80
   6 -14   2   66.29   11.30
   6 -14   2   86.99    9.40
   6 -14   2   66.49    8.20
  -7  14  -2   67.09   10.10
   7 -14   2   46.20    7.70
   7 -14   2   59.09   12.00
   7 -14   2   74.89   11.30
   7 -14   2   74.79    8.20
  -8  14  -2   -3.90    7.30
  -8  14  -2    5.70    5.40
   8 -14   2    9.90    5.60
   8 -14   2   12.60    6.60
   8 -14   2    1.60    8.70
  -9  14  -2   -6.10    7.50
  -9  14  -2   12.80    5.50
   9 -14   2    0.00    4.80
   9 -14   2   -2.40    4.50
   9 -14   2   20.40   11.40
   9 -14   2   15.20    8.80
 -10  14  -2    4.10    4.70
 -10  14  -2   -8.60    7.20
  10 -14   2   15.50    7.00
  10 -14   2   -1.40    7.00
  10 -14   2   11.20    4.30
  10 -14   2   15.70   10.40
 -11  14  -2    8.90    5.10
 -11  14  -2   14.80    8.40
  11 -14   2   10.50    5.60
  11 -14   2   23.30    9.30
  11 -14   2   10.60    6.70
  11 -14   2   10.30    5.30
   9  13  -2   -9.40    7.20
   9  13  -2   -4.90    4.80
  -9 -13   2   17.00    9.80
  -9 -13   2   12.20    7.20
   8  13  -2   -0.30    6.20
   8  13  -2    5.90    6.30
  -8 -13   2   -9.60    7.60
  -8 -13   2    2.40    5.90
  -8 -13   2    2.60    6.00
   7  13  -2    8.10    5.60
   7  13  -2   14.40    7.20
  -7 -13   2    8.50    7.10
  -7 -13   2   10.40    5.30
  -7 -13   2   17.30    7.30
  -7 -13   2   10.10    5.90
   6  13  -2   36.90    8.20
   6  13  -2   49.70    7.70
  -6 -13   2   17.80    7.10
  -6 -13   2   31.30    8.00
   5  13  -2   16.60    6.00
   5  13  -2   22.90    7.80
   5  13  -2   27.90    6.30
  -5 -13   2   11.90    6.70
  -5 -13   2   30.40    8.40
  -5 -13   2   37.40    8.60
  -5 -13   2   28.20    6.20
   4  13  -2    0.10    4.00
   4  13  -2   -6.70    4.50
   4  13  -2    4.20    4.90
   4  13  -2    0.90    5.90
  -4 -13   2   -0.80    9.40
  -4 -13   2   -3.60    7.30
  -4 -13   2    1.20    6.90
  -4 -13   2   -5.90    3.70
   3  13  -2   -4.90    3.70
   3  13  -2    2.40    5.60
   3  13  -2   -9.60    3.30
   3  13  -2    3.30    5.80
  -3 -13   2   -0.70    5.00
  -3 -13   2    5.40    5.60
  -3 -13   2  -10.30    8.40
  -3 -13   2   -1.50    6.40
   2  13  -2   82.79    9.00
   2  13  -2   89.59    9.90
   2  13  -2   88.39    9.50
   2  13  -2   82.79    8.60
  -2 -13   2   74.99    9.00
  -2 -13   2   85.79   13.80
  -2 -13   2   97.39   10.50
  -2 -13   2   84.79    8.70
  -2 -13   2   98.39   12.00
   1  13  -2  322.47   14.90
   1  13  -2  328.37   15.20
   1  13  -2  361.86   16.00
   1  13  -2  356.86   16.10
  -1 -13   2  335.77   19.40
  -1 -13   2  339.47   16.10
  -1 -13   2  352.16   23.60
   0  13  -2  332.57   18.30
   0  13  -2  420.06   17.50
   0 -13   2  413.06   17.20
   0 -13   2  362.76   20.30
   0 -13   2  432.96   18.70
  -1  13  -2   99.39    7.60
  -1  13  -2  120.09   11.40
   1 -13   2  110.19   10.00
   1 -13   2   80.09   13.40
   1 -13   2   98.69   12.20
   1 -13   2  106.59   10.00
  -2  13  -2    3.40    4.80
  -2  13  -2    6.40    2.90
   2 -13   2   -3.00    8.30
   2 -13   2    2.90    9.00
   2 -13   2   12.90    5.10
   2 -13   2   11.20    5.30
  -3  13  -2   41.90    7.30
   3 -13   2   33.20    6.20
   3 -13   2   45.80   10.90
   3 -13   2   35.20    6.10
   3 -13   2   40.70    9.10
  -4  13  -2  108.59    9.60
  -4  13  -2   95.99    9.20
   4 -13   2  101.69    8.80
   4 -13   2  111.19   12.60
   4 -13   2   95.09    9.30
   4 -13   2   59.39   11.70
  -5  13  -2  164.38   11.50
  -5  13  -2  158.58   11.70
   5 -13   2  140.79   22.70
   5 -13   2  143.49   10.90
   5 -13   2  154.78   15.90
   5 -13   2  153.08   10.20
  -6  13  -2   64.59   10.20
  -6  13  -2   89.29    8.90
   6 -13   2   83.69    9.10
   6 -13   2   77.29   12.60
   6 -13   2   78.59   11.70
  -7  13  -2   42.60    6.70
  -7  13  -2   34.80    6.40
  -7  13  -2   26.40    7.80
   7 -13   2   30.00    6.40
   7 -13   2   29.00   10.70
   7 -13   2   32.30    8.70
  -8  13  -2   54.49    7.10
  -8  13  -2   37.60    9.20
   8 -13   2   32.00    8.40
   8 -13   2   53.19   11.70
   8 -13   2   36.90    6.80
   8 -13   2   42.10    6.20
  -9  13  -2   54.29    7.40
  -9  13  -2   42.10    9.40
  -9  13  -2   56.49    7.10
   9 -13   2   44.40   10.00
   9 -13   2   52.79    7.70
   9 -13   2   45.40   11.20
   9 -13   2   39.20    6.60
 -10  13  -2   29.20    6.10
 -10  13  -2   14.90    7.00
  10 -13   2   18.20    8.00
  10 -13   2   26.70    5.80
  10 -13   2   21.70    6.20
  10 -13   2   21.40   10.20
 -11  13  -2   -6.30    5.20
 -11  13  -2  -15.10    6.30
  11 -13   2   15.60    7.00
  11 -13   2   -0.30    5.00
  11 -13   2    3.80    4.80
  11 -13   2   -8.70    6.10
 -12  13  -2    0.80    7.10
 -12  13  -2    6.90    5.00
  12 -13   2    7.10    8.60
  12 -13   2   -8.80    4.20
  12 -13   2    3.40    5.80
  12 -13   2   -5.40    5.60
  11  12  -2    0.90    6.50
  10  12  -2   44.00    8.40
  10  12  -2   44.70   10.10
 -10 -12   2   38.30   11.50
 -10 -12   2   55.79    9.90
 -10 -12   2   37.90   10.90
   9  12  -2   33.00    7.40
   9  12  -2   25.40    8.60
  -9 -12   2   21.50    7.70
  -9 -12   2   25.10   10.20
  -9 -12   2   45.80    8.00
   8  12  -2   17.90    8.70
   8  12  -2   14.50    6.10
  -8 -12   2   10.00    7.50
  -8 -12   2    5.90    5.10
  -8 -12   2    9.30    6.20
   7  12  -2    4.40    6.40
   7  12  -2    7.10    5.50
   7  12  -2   21.90    6.40
  -7 -12   2   13.30    8.90
  -7 -12   2   16.70    7.40
  -7 -12   2    6.80    5.10
  -7 -12   2   15.30    8.00
  -7 -12   2   19.20    6.40
   6  12  -2    0.00    4.40
   6  12  -2    3.40    5.00
   6  12  -2   -0.50    4.50
   6  12  -2    3.60    5.80
  -6 -12   2    0.40    5.00
  -6 -12   2   12.40    6.80
  -6 -12   2    2.90    5.20
  -6 -12   2    2.60    5.90
  -6 -12   2   -9.00    8.40
   5  12  -2   27.90    7.00
   5  12  -2   36.20    7.60
   5  12  -2   39.30    6.10
   5  12  -2   28.10    6.50
  -5 -12   2   41.90    8.10
  -5 -12   2   43.10    7.40
  -5 -12   2   21.90    7.00
  -5 -12   2   54.29   11.90
   4  12  -2   41.20    8.20
   4  12  -2   50.79    8.10
   4  12  -2   48.50    6.70
  -4 -12   2   47.00   11.50
  -4 -12   2   76.19    8.70
  -4 -12   2   53.89    9.00
  -4 -12   2   48.60    8.80
  -4 -12   2   60.89    8.40
   3  12  -2   -1.00    3.60
   3  12  -2   -1.00    4.40
   3  12  -2   17.60    6.30
   3  12  -2    9.50    5.10
  -3 -12   2   -7.40    5.50
  -3 -12   2   -1.40    8.50
  -3 -12   2    2.80    4.10
  -3 -12   2   -0.10    4.60
  -3 -12   2   15.00    5.90
   2  12  -2    1.80    4.70
   2  12  -2   -4.10    3.60
   2  12  -2    1.20    3.60
   2  12  -2   -0.60    4.30
  -2 -12   2   -1.10    8.50
  -2 -12   2   -1.40    4.80
  -2 -12   2    9.60    8.10
  -2 -12   2    1.50    4.50
   1  12  -2   -1.20    4.30
   1  12  -2   11.80    5.20
   1  12  -2    8.40    4.30
   1  12  -2   11.00    5.60
  -1 -12   2    0.30    4.80
  -1 -12   2   11.50    6.90
  -1 -12   2   17.30    9.60
  -1 -12   2    7.80    6.20
   0  12  -2   53.09    7.30
   0  12  -2   50.79    6.80
   0  12  -2   46.10    6.50
   0  12  -2   44.50    6.00
   0 -12   2   51.19    9.10
   0 -12   2   48.00    7.10
   0 -12   2   42.80   11.00
   0 -12   2   52.69    7.40
  -1  12  -2  185.88    9.20
  -1  12  -2  184.18   11.40
  -1  12  -2  156.58   10.70
  -1  12  -2  167.58   10.60
   1 -12   2  159.28   17.40
   1 -12   2  163.38   10.90
   1 -12   2  165.68   11.10
   1 -12   2  191.18   16.20
  -2  12  -2  125.79    9.60
  -2  12  -2  184.78   12.10
  -2  12  -2  131.69    6.90
  -2  12  -2  130.79    9.70
   2 -12   2  134.99   14.00
   2 -12   2  137.49   10.30
   2 -12   2  142.39   16.50
   2 -12   2  146.79   10.90
  -3  12  -2  192.98   12.40
  -3  12  -2  177.18   11.20
  -3  12  -2  179.58   11.10
   3 -12   2  216.98   12.00
   3 -12   2  177.08   17.10
   3 -12   2  168.28   11.00
  -4  12  -2   -0.70    4.30
  -4  12  -2   -6.20    4.60
  -4  12  -2   -6.30    3.70
   4 -12   2   -2.00    6.50
   4 -12   2   -1.70    4.00
   4 -12   2    0.20    3.70
   4 -12   2    0.90    7.90
  -5  12  -2   38.60    7.00
   5 -12   2   41.40    5.90
   5 -12   2   37.00    9.90
   5 -12   2   39.90    7.30
   5 -12   2   43.50    9.20
  -6  12  -2   73.89    8.50
  -6  12  -2   82.19   10.60
  -6  12  -2  119.39   10.30
   6 -12   2   69.69    7.60
   6 -12   2   94.19    9.40
   6 -12   2   96.89   12.30
   6 -12   2   98.49   13.00
  -7  12  -2  315.97   15.00
  -7  12  -2  331.87   17.50
  -7  12  -2  335.47   15.40
   7 -12   2  295.27   19.10
   7 -12   2  323.27   13.70
   7 -12   2  332.37   15.50
   7 -12   2  323.27   19.00
  -8  12  -2   33.40    6.50
  -8  12  -2   10.10    6.40
  -8  12  -2   28.90   10.40
   8 -12   2   20.90    7.30
   8 -12   2   35.60    6.10
   8 -12   2   36.30   10.30
  -9  12  -2    3.20    5.10
  -9  12  -2   -0.90    4.50
  -9  12  -2   -2.50    5.20
   9 -12   2   13.30    8.90
   9 -12   2    9.90    5.10
   9 -12   2    5.70    7.50
 -10  12  -2   23.20    5.70
 -10  12  -2   27.70    6.00
 -10  12  -2   25.40    7.70
  10 -12   2   28.30    7.60
  10 -12   2   11.90    9.10
  10 -12   2   20.00    5.50
  10 -12   2   23.70    6.40
 -11  12  -2   43.20    7.10
 -11  12  -2   52.19    9.30
 -11  12  -2   48.70    6.80
  11 -12   2   31.10    6.90
  11 -12   2   23.50    9.60
  11 -12   2   35.40    6.20
 -12  12  -2   27.90    6.10
 -12  12  -2   23.10    8.00
  12 -12   2   18.90    5.50
  12 -12   2   11.30    9.50
  12 -12   2   23.50    7.00
  12 -12   2   25.30    5.70
 -13  12  -2    8.50    5.40
  13 -12   2    6.40    3.30
  13 -12   2   -3.50    4.70
  13 -12   2   -5.60    7.50
  13 -12   2   -3.50    5.30
  11  11  -2   33.50    7.60
  11  11  -2   55.09   11.90
 -11 -11   2   49.20    9.80
 -11 -11   2   31.50   10.60
 -11 -11   2   55.89   17.20
  10  11  -2   35.50    7.70
  10  11  -2   21.30    8.80
 -10 -11   2   33.70    8.00
 -10 -11   2   24.60    7.90
 -10 -11   2   21.00    8.90
   9  11  -2   19.30    8.10
   9  11  -2   14.00    6.00
   9  11  -2   21.10    6.00
  -9 -11   2   41.90   10.90
  -9 -11   2    5.70    6.80
  -9 -11   2   15.00    6.90
  -9 -11   2   16.30    9.10
   8  11  -2   11.80    5.10
   8  11  -2    7.30    5.10
  -8 -11   2    3.80    6.20
  -8 -11   2    1.20    7.90
  -8 -11   2   -4.30    6.30
  -8 -11   2    7.50    6.00
  -8 -11   2    2.00    5.20
   7  11  -2  147.79   15.00
   7  11  -2  132.59   10.10
   7  11  -2  145.09   11.60
  -7 -11   2  161.28   14.10
  -7 -11   2  128.89   15.50
  -7 -11   2  147.49   12.70
  -7 -11   2  143.19   12.00
   6  11  -2   50.79    8.60
   6  11  -2   49.70    7.20
   6  11  -2   43.00    7.20
   6  11  -2   35.20    6.50
  -6 -11   2   50.39    8.80
  -6 -11   2   41.80    7.60
  -6 -11   2   48.40    9.40
   5  11  -2   64.19    8.80
   5  11  -2   42.80    6.70
   5  11  -2   47.60    7.20
   5  11  -2   43.70    6.30
  -5 -11   2   40.00    7.80
  -5 -11   2   33.90   10.70
  -5 -11   2   44.30    9.20
  -5 -11   2   44.20    9.00
  -5 -11   2   57.89    8.60
   4  11  -2    7.80    5.00
   4  11  -2   12.90    4.50
   4  11  -2    8.30    5.20
   4  11  -2   15.20    5.90
  -4 -11   2    4.40    4.80
  -4 -11   2   11.00    5.70
  -4 -11   2    3.90    5.70
  -4 -11   2    9.70    9.10
  -4 -11   2    0.10    5.60
   3  11  -2   80.59    8.30
   3  11  -2   70.19    7.60
   3  11  -2   75.69    8.20
   3  11  -2   81.79    9.30
  -3 -11   2   74.59    9.50
  -3 -11   2   70.59   12.10
  -3 -11   2   71.49    8.10
  -3 -11   2   78.29    8.40
  -3 -11   2   77.19    9.30
   2  11  -2   23.20    4.90
   2  11  -2   30.00    6.00
   2  11  -2   24.00    5.00
   2  11  -2   20.80    5.90
  -2 -11   2   33.80    8.40
  -2 -11   2   24.10    5.90
  -2 -11   2   13.80    9.50
  -2 -11   2   26.60    5.10
   1  11  -2   19.80    5.30
   1  11  -2   20.80    5.60
   1  11  -2   21.00    5.50
   1  11  -2   21.40    4.80
  -1 -11   2   23.70    6.40
  -1 -11   2   22.50    4.90
  -1 -11   2   19.10    5.30
  -1 -11   2   25.60    7.30
  -1 -11   2   30.80    9.70
   0  11  -2   40.60    6.10
   0  11  -2   44.50    6.30
   0  11  -2   68.89    7.50
   0  11  -2   54.09    6.40
   0 -11   2   58.29    7.20
   0 -11   2   46.30    9.30
   0 -11   2   56.59   11.10
   0 -11   2   41.70    6.20
  -1  11  -2  109.49   10.30
  -1  11  -2   95.79    7.30
  -1  11  -2   89.29    8.20
  -1  11  -2  100.09    8.50
   1 -11   2  120.99    9.90
   1 -11   2  110.09    8.90
   1 -11   2  105.29   13.00
  -2  11  -2   -1.30    4.90
  -2  11  -2    2.90    4.70
  -2  11  -2    3.70    2.90
  -2  11  -2    0.00    3.90
   2 -11   2   10.90    8.20
   2 -11   2    7.20    4.40
   2 -11   2   -3.40    7.30
   2 -11   2    1.70    3.80
  -3  11  -2  317.97   22.80
  -3  11  -2  320.47   13.80
  -3  11  -2  310.77   13.60
  -3  11  -2  306.57    8.10
   3 -11   2  335.17   14.10
   3 -11   2  330.17   13.80
   3 -11   2  309.57   19.60
   3 -11   2  320.07   18.80
  -4  11  -2  156.28   10.60
  -4  11  -2  146.39   10.10
  -4  11  -2  142.39    9.80
   4 -11   2  153.58    9.30
   4 -11   2  153.88    9.90
   4 -11   2  159.78   15.00
   4 -11   2  171.58   13.70
  -5  11  -2  108.39    9.70
  -5  11  -2  122.89    9.40
   5 -11   2  113.09   10.10
   5 -11   2   94.29   12.00
   5 -11   2  116.49    9.10
   5 -11   2   97.89   12.10
  -6  11  -2   46.70    6.50
  -6  11  -2   37.60    6.90
  -6  11  -2   21.60    7.60
   6 -11   2   41.80    9.20
   6 -11   2   41.50    6.60
   6 -11   2   48.90    6.60
   6 -11   2   38.40    9.20
  -7  11  -2   27.10    6.60
  -7  11  -2    9.20    5.10
  -7  11  -2   -8.10    6.30
   7 -11   2    2.40    6.70
   7 -11   2    1.70    6.70
   7 -11   2    5.90    5.00
   7 -11   2    1.70    4.50
  -8  11  -2  207.88   12.70
  -8  11  -2  200.98   12.20
  -8  11  -2  200.68   15.20
   8 -11   2  216.98   12.70
   8 -11   2  214.78   17.90
   8 -11   2  202.28   11.50
   8 -11   2  193.38   14.00
  -9  11  -2   52.29    7.40
  -9  11  -2   43.50    8.00
  -9  11  -2   44.30    6.70
   9 -11   2   55.19    6.90
   9 -11   2   42.00   10.30
   9 -11   2   45.00    7.20
   9 -11   2   44.40    9.40
 -10  11  -2  142.59   13.60
 -10  11  -2  148.39   11.80
 -10  11  -2  138.89   10.70
  10 -11   2  133.39   11.70
  10 -11   2  156.88   11.60
  10 -11   2  141.19   10.50
  10 -11   2  142.59   17.90
  10 -11   2  156.08   16.10
 -11  11  -2   11.80    5.50
 -11  11  -2   -0.80    6.40
 -11  11  -2   -3.50    4.30
  11 -11   2   -1.10    3.50
  11 -11   2    3.10    5.20
  11 -11   2    4.50    5.20
  11 -11   2    0.00    8.10
 -12  11  -2    6.00    3.90
 -12  11  -2    0.20    5.20
  12 -11   2  -11.60    3.80
  12 -11   2    1.50    3.60
  12 -11   2   -4.40    7.60
  12 -11   2    0.50    3.60
 -13  11  -2   -2.60    4.90
  13 -11   2    3.40    2.80
  13 -11   2   -1.20    7.50
  13 -11   2    3.70    4.60
  13 -11   2    0.40    5.20
 -14  11  -2    7.60    5.80
  14 -11   2   14.80    6.10
  14 -11   2   26.80    6.20
  14 -11   2   13.70    8.90
  12  10  -2    4.30    5.20
  12  10  -2    9.00    8.00
 -12 -10   2    6.70    7.80
 -12 -10   2    9.50    8.90
 -12 -10   2   -1.60    9.60
  11  10  -2   51.19    8.30
  11  10  -2   48.10   10.20
 -11 -10   2   44.60   10.00
 -11 -10   2   50.09   11.20
 -11 -10   2   55.89   11.50
 -11 -10   2   63.09   10.50
  10  10  -2  117.09   11.40
[truncated: 3,618,206 more chars]
