# Supplementary material for: Ligand Postsynthetic Functionalization with Fluorinated Boranes and Implications in Hydrogenation Catalysis
Source: ACS Catal. 2023 Nov 30;13(24):16055–66. doi: 10.1021/acscatal.3c02764 (PMC10852356; doi:10.1021/acscatal.3c02764)
Supplement: Supplementary file 6 — cs3c02764_si_006.cif [file cs3c02764_si_006.cif]

data_global
# 1. SUBMISSION DETAILS
_publ_contact_author
;
       Macarena Gonz\'alez Alf\'erez
        Instituto de Investigaciones Qu\'imicas (IIQ)
        Universidad de Sevilla and Consejo Superior de Investigaciones Cient\'ificas
        Avenida Am\'erico Vespucio 49
        41092 Sevilla (Spain)
;
_publ_contact_author_phone         '34 954489554'
_publ_contact_author_email         macarena.gonzalez@iiq.csic.es
_publ_requested_journal            '?'
_publ_requested_coeditor_name
;
?
;
#=========================================================================
# Data for compound 5 (local labelling jcm03822a_0m_sq)
#========================================================================= 
data_5

_audit_creation_date               2023-03-12
_audit_creation_method
;
Olex2 1.5
(compiled 2022.04.07 svn.rca3783a0 for OlexSys, GUI svn.r6498)
;
_shelx_SHELXL_version_number       '2018/3'
_audit_contact_author_address      ?
_audit_contact_author_email        ?
_audit_contact_author_name         ''
_audit_contact_author_phone        ?
_publ_contact_author_id_orcid      ?
_publ_section_references
;
Dolomanov, O.V., Bourhis, L.J., Gildea, R.J, Howard, J.A.K. & Puschmann, H.
 (2009), J. Appl. Cryst. 42, 339-341.

Sheldrick, G.M. (2015). Acta Cryst. C71, 3-8.
;
_chemical_name_common              ?
_chemical_name_systematic          ?
_chemical_formula_moiety           'C48 H32 B F10 P2 Rh'
_chemical_formula_sum              'C48 H32 B F10 P2 Rh'
_chemical_formula_weight           974.39
_chemical_melting_point            ?
loop_
  _atom_type_symbol
  _atom_type_description
  _atom_type_scat_dispersion_real
  _atom_type_scat_dispersion_imag
  _atom_type_scat_source
 'C' 'C' 0.0033 0.0016 'International Tables Vol C Tables 4.2.6.8 and 6.1.1.4'
 'H' 'H' 0.0000 0.0000 'International Tables Vol C Tables 4.2.6.8 and 6.1.1.4'
 'B' 'B' 0.0013 0.0007 'International Tables Vol C Tables 4.2.6.8 and 6.1.1.4'
 'F' 'F' 0.0171 0.0103 'International Tables Vol C Tables 4.2.6.8 and 6.1.1.4'
 'P' 'P' 0.1023 0.0942 'International Tables Vol C Tables 4.2.6.8 and 6.1.1.4'
 'Rh' 'Rh' -1.1178 0.9187
 'International Tables Vol C Tables 4.2.6.8 and 6.1.1.4'

_shelx_space_group_comment
;
The symmetry employed for this shelxl refinement is uniquely defined
by the following loop, which should always be used as a source of
symmetry information in preference to the above space-group names.
They are only intended as comments.
;
_space_group_crystal_system        'triclinic'
_space_group_IT_number             2
_space_group_name_H-M_alt          'P -1'
_space_group_name_Hall             '-P 1'
loop_
  _space_group_symop_operation_xyz
 'x, y, z'
 '-x, -y, -z'

_cell_length_a                     10.5086(8)
_cell_length_b                     12.6977(9)
_cell_length_c                     17.3473(13)
_cell_angle_alpha                  98.977(3)
_cell_angle_beta                   99.247(3)
_cell_angle_gamma                  98.137(3)
_cell_volume                       2223.5(3)
_cell_formula_units_Z              2
_cell_measurement_reflns_used      9945
_cell_measurement_temperature      193.00
_cell_measurement_theta_max        29.60
_cell_measurement_theta_min        2.36
_shelx_estimated_absorpt_T_max     0.949
_shelx_estimated_absorpt_T_min     0.925
_exptl_absorpt_coefficient_mu      0.531
_exptl_absorpt_correction_T_max    0.7459
_exptl_absorpt_correction_T_min    0.6833
_exptl_absorpt_correction_type     multi-scan
_exptl_absorpt_process_details
;
SADABS-2016/2 (Bruker,2016/2) was used for absorption correction.
wR2(int) was 0.1158 before and 0.0542 after correction.
The Ratio of minimum to maximum transmission is 0.9161.
The \l/2 correction factor is Not present.
;
_exptl_absorpt_special_details     ?
_exptl_crystal_colour              brown
_exptl_crystal_colour_primary      brown
_exptl_crystal_density_diffrn      1.455
_exptl_crystal_density_meas        ?
_exptl_crystal_density_method      ?
_exptl_crystal_description         prism
_exptl_crystal_F_000               980
_exptl_crystal_size_max            0.15
_exptl_crystal_size_mid            0.12
_exptl_crystal_size_min            0.1
_exptl_transmission_factor_max     ?
_exptl_transmission_factor_min     ?
_diffrn_reflns_av_R_equivalents    0.0502
_diffrn_reflns_av_unetI/netI       0.0542
_diffrn_reflns_Laue_measured_fraction_full  0.953
_diffrn_reflns_Laue_measured_fraction_max  0.937
_diffrn_reflns_limit_h_max         14
_diffrn_reflns_limit_h_min         -14
_diffrn_reflns_limit_k_max         17
_diffrn_reflns_limit_k_min         -17
_diffrn_reflns_limit_l_max         24
_diffrn_reflns_limit_l_min         -24
_diffrn_reflns_number              36015
_diffrn_reflns_point_group_measured_fraction_full  0.953
_diffrn_reflns_point_group_measured_fraction_max  0.937
_diffrn_reflns_theta_full          25.242
_diffrn_reflns_theta_max           29.558
_diffrn_reflns_theta_min           1.993
_diffrn_ambient_temperature        193.00
_diffrn_detector_area_resol_mean   ?
_diffrn_measured_fraction_theta_full  0.953
_diffrn_measured_fraction_theta_max  0.937
_diffrn_measurement_device_type    'Bruker APEX-II CCD'
_diffrn_measurement_method         '\f and \w scans'
_diffrn_radiation_type             MoK\a
_diffrn_radiation_wavelength       0.71073
_diffrn_source                     ?
_diffrn_standards_number           0
_reflns_Friedel_coverage           0.000
_reflns_Friedel_fraction_full      .
_reflns_Friedel_fraction_max       .
_reflns_number_gt                  9180
_reflns_number_total               11673
_reflns_special_details
;
 Reflections were merged by SHELXL according to the crystal
 class for the calculation of statistics and refinement.
 
 Structure factors included contributions from the .fab file.
 
 _reflns_Friedel_fraction is defined as the number of unique
 Friedel pairs measured divided by the number that would be
 possible theoretically, ignoring centric projections and
 systematic absences.
;
_reflns_threshold_expression       'I > 2\s(I)'
_computing_cell_refinement         ?
_computing_data_collection         ?
_computing_data_reduction          ?
_computing_molecular_graphics      'Olex2 1.5 (Dolomanov et al., 2009)'
_computing_publication_material    'Olex2 1.5 (Dolomanov et al., 2009)'
_computing_structure_refinement    'SHELXL 2018/3 (Sheldrick, 2015)'
_computing_structure_solution      ?
_refine_diff_density_max           1.625
_refine_diff_density_min           -0.863
_refine_diff_density_rms           0.142
_refine_ls_extinction_coef         .
_refine_ls_extinction_method       none
_refine_ls_goodness_of_fit_ref     1.049
_refine_ls_hydrogen_treatment      mixed
_refine_ls_matrix_type             full
_refine_ls_number_parameters       567
_refine_ls_number_reflns           11673
_refine_ls_number_restraints       0
_refine_ls_R_factor_all            0.0836
_refine_ls_R_factor_gt             0.0636
_refine_ls_restrained_S_all        1.049
_refine_ls_shift/su_max            0.001
_refine_ls_shift/su_mean           0.000
_refine_ls_structure_factor_coef   Fsqd
_refine_ls_weighting_details      
 'w=1/[\s^2^(Fo^2^)+(0.0883P)^2^+7.7385P] where P=(Fo^2^+2Fc^2^)/3'
_refine_ls_weighting_scheme        calc
_refine_ls_wR_factor_gt            0.1740
_refine_ls_wR_factor_ref           0.1882
_refine_special_details            ?
_olex2_refinement_description
;
1. Fixed Uiso
 At 1.2 times of:
  All C(H) groups
2.a Aromatic/amide H refined with riding coordinates:
 C2(H2), C3(H3), C4(H4), C5(H5), C6(H6), C8(H8), C9(H9), C10(H10), C11(H11),
 C12(H12), C14(H14), C15(H15), C16(H16), C17(H17), C18(H18), C20(H20), C21(H21),
  C22(H22), C23(H23), C24(H24), C26(H26), C27(H27), C28(H28), C29(H29),
 C30(H30), C32(H32), C33(H33), C34(H34), C35(H35), C36(H36)
;
_atom_sites_solution_hydrogens     mixed
_atom_sites_solution_primary       ?
_atom_sites_solution_secondary     ?
loop_
  _atom_site_label
  _atom_site_type_symbol
  _atom_site_fract_x
  _atom_site_fract_y
  _atom_site_fract_z
  _atom_site_U_iso_or_equiv
  _atom_site_adp_type
  _atom_site_occupancy
  _atom_site_site_symmetry_order
  _atom_site_calc_flag
  _atom_site_refinement_flags_posn
  _atom_site_refinement_flags_adp
  _atom_site_refinement_flags_occupancy
  _atom_site_disorder_assembly
  _atom_site_disorder_group
 Rh1 Rh 0.28037(3) 0.70890(3) 0.23479(2) 0.02269(10) Uani 1 1 d . . . . .
 P1 P 0.24086(11) 0.78200(9) 0.12136(6) 0.0250(2) Uani 1 1 d . . . . .
 P2 P 0.23831(11) 0.59552(9) 0.32265(6) 0.0242(2) Uani 1 1 d . . . . .
 F1 F 0.5389(3) 0.9302(2) 0.44100(18) 0.0458(7) Uani 1 1 d . . . . .
 F2 F 0.6892(5) 0.9068(4) 0.5745(2) 0.0765(13) Uani 1 1 d . . . . .
 F3 F 0.8280(5) 0.7418(4) 0.5741(3) 0.0856(15) Uani 1 1 d . . . . .
 F4 F 0.8046(4) 0.5958(4) 0.4383(3) 0.0784(13) Uani 1 1 d . . . . .
 F5 F 0.6477(4) 0.6139(3) 0.3058(2) 0.0521(8) Uani 1 1 d . . . . .
 F6 F 0.6845(3) 0.7404(3) 0.1859(2) 0.0494(8) Uani 1 1 d . . . . .
 F7 F 0.8197(4) 0.8798(3) 0.1148(2) 0.0640(10) Uani 1 1 d . . . . .
 F8 F 0.7867(4) 1.0897(3) 0.1322(2) 0.0604(10) Uani 1 1 d . . . . .
 F9 F 0.6185(4) 1.1587(2) 0.2243(2) 0.0592(10) Uani 1 1 d . . . . .
 F10 F 0.4935(3) 1.0256(2) 0.30177(19) 0.0436(7) Uani 1 1 d . . . . .
 C1 C 0.0891(4) 0.7087(3) 0.0552(2) 0.0268(8) Uani 1 1 d . . . . .
 C2 C -0.0231(5) 0.6962(5) 0.0861(3) 0.0458(13) Uani 1 1 d . . . . .
 H2 H -0.020566 0.724762 0.140470 0.055 Uiso 1 1 calc R U . . .
 C3 C -0.1409(5) 0.6420(6) 0.0385(3) 0.0519(15) Uani 1 1 d . . . . .
 H3 H -0.218605 0.635314 0.060020 0.062 Uiso 1 1 calc R U . . .
 C4 C -0.1447(6) 0.5985(4) -0.0388(3) 0.0439(12) Uani 1 1 d . . . . .
 H4 H -0.224778 0.560174 -0.070801 0.053 Uiso 1 1 calc R U . . .
 C5 C -0.0337(6) 0.6100(5) -0.0706(3) 0.0506(15) Uani 1 1 d . . . . .
 H5 H -0.036454 0.579082 -0.124464 0.061 Uiso 1 1 calc R U . . .
 C6 C 0.0841(6) 0.6672(5) -0.0237(3) 0.0453(13) Uani 1 1 d . . . . .
 H6 H 0.160576 0.677330 -0.046220 0.054 Uiso 1 1 calc R U . . .
 C7 C 0.2105(4) 0.9212(3) 0.1322(3) 0.0282(9) Uani 1 1 d . . . . .
 C8 C 0.2243(6) 0.9825(4) 0.2072(3) 0.0444(13) Uani 1 1 d . . . . .
 H8 H 0.250973 0.952614 0.252884 0.053 Uiso 1 1 calc R U . . .
 C9 C 0.1993(8) 1.0879(5) 0.2159(4) 0.0586(18) Uani 1 1 d . . . . .
 H9 H 0.207959 1.129189 0.267666 0.070 Uiso 1 1 calc R U . . .
 C10 C 0.1623(7) 1.1329(4) 0.1509(4) 0.0492(14) Uani 1 1 d . . . . .
 H10 H 0.147018 1.205471 0.157544 0.059 Uiso 1 1 calc R U . . .
 C11 C 0.1472(5) 1.0725(4) 0.0756(3) 0.0388(11) Uani 1 1 d . . . . .
 H11 H 0.121860 1.103680 0.030378 0.047 Uiso 1 1 calc R U . . .
 C12 C 0.1690(5) 0.9663(4) 0.0657(3) 0.0335(10) Uani 1 1 d . . . . .
 H12 H 0.155764 0.924219 0.013895 0.040 Uiso 1 1 calc R U . . .
 C13 C 0.3630(5) 0.7708(4) 0.0580(3) 0.0291(9) Uani 1 1 d . . . . .
 C14 C 0.4035(7) 0.6726(5) 0.0423(4) 0.0579(18) Uani 1 1 d . . . . .
 H14 H 0.368156 0.614278 0.065045 0.070 Uiso 1 1 calc R U . . .
 C15 C 0.4948(8) 0.6570(5) -0.0060(5) 0.069(2) Uani 1 1 d . . . . .
 H15 H 0.518203 0.587593 -0.018096 0.083 Uiso 1 1 calc R U . . .
 C16 C 0.5514(6) 0.7415(5) -0.0362(3) 0.0490(14) Uani 1 1 d . . . . .
 H16 H 0.614744 0.731701 -0.068832 0.059 Uiso 1 1 calc R U . . .
 C17 C 0.5152(6) 0.8393(6) -0.0187(4) 0.0573(17) Uani 1 1 d . . . . .
 H17 H 0.554150 0.898320 -0.039443 0.069 Uiso 1 1 calc R U . . .
 C18 C 0.4228(6) 0.8556(5) 0.0287(4) 0.0490(14) Uani 1 1 d . . . . .
 H18 H 0.400680 0.925519 0.041062 0.059 Uiso 1 1 calc R U . . .
 C19 C 0.0801(4) 0.5050(4) 0.2883(2) 0.0291(9) Uani 1 1 d . . . . .
 C20 C -0.0314(5) 0.5474(4) 0.2655(3) 0.0401(11) Uani 1 1 d . . . . .
 H20 H -0.025691 0.623592 0.270288 0.048 Uiso 1 1 calc R U . . .
 C21 C -0.1513(5) 0.4807(5) 0.2357(4) 0.0500(14) Uani 1 1 d . . . . .
 H21 H -0.226573 0.511147 0.219504 0.060 Uiso 1 1 calc R U . . .
 C22 C -0.1612(5) 0.3692(5) 0.2294(4) 0.0477(14) Uani 1 1 d . . . . .
 H22 H -0.242730 0.323086 0.207985 0.057 Uiso 1 1 calc R U . . .
 C23 C -0.0528(6) 0.3263(4) 0.2544(3) 0.0430(12) Uani 1 1 d . . . . .
 H23 H -0.059961 0.250280 0.251475 0.052 Uiso 1 1 calc R U . . .
 C24 C 0.0685(5) 0.3934(4) 0.2841(3) 0.0365(10) Uani 1 1 d . . . . .
 H24 H 0.143088 0.362775 0.301486 0.044 Uiso 1 1 calc R U . . .
 C25 C 0.2259(4) 0.6559(3) 0.4227(2) 0.0260(8) Uani 1 1 d . . . . .
 C26 C 0.1588(5) 0.5978(4) 0.4698(3) 0.0359(10) Uani 1 1 d . . . . .
 H26 H 0.119113 0.524465 0.450047 0.043 Uiso 1 1 calc R U . . .
 C27 C 0.1498(5) 0.6462(5) 0.5451(3) 0.0409(12) Uani 1 1 d . . . . .
 H27 H 0.104035 0.605944 0.577036 0.049 Uiso 1 1 calc R U . . .
 C28 C 0.2070(6) 0.7535(5) 0.5748(3) 0.0419(12) Uani 1 1 d . . . . .
 H28 H 0.199679 0.786964 0.626524 0.050 Uiso 1 1 calc R U . . .
 C29 C 0.2741(5) 0.8106(4) 0.5287(3) 0.0392(11) Uani 1 1 d . . . . .
 H29 H 0.314882 0.883517 0.549079 0.047 Uiso 1 1 calc R U . . .
 C30 C 0.2831(5) 0.7635(4) 0.4533(3) 0.0332(10) Uani 1 1 d . . . . .
 H30 H 0.328578 0.804502 0.421696 0.040 Uiso 1 1 calc R U . . .
 C31 C 0.3504(5) 0.4993(3) 0.3319(3) 0.0295(9) Uani 1 1 d . . . . .
 C32 C 0.3932(5) 0.4648(4) 0.4023(3) 0.0370(10) Uani 1 1 d . . . . .
 H32 H 0.370363 0.496528 0.450427 0.044 Uiso 1 1 calc R U . . .
 C33 C 0.4692(6) 0.3840(5) 0.4022(4) 0.0468(13) Uani 1 1 d . . . . .
 H33 H 0.498247 0.360810 0.450546 0.056 Uiso 1 1 calc R U . . .
 C34 C 0.5033(6) 0.3369(5) 0.3334(4) 0.0518(15) Uani 1 1 d . . . . .
 H34 H 0.555074 0.281397 0.333897 0.062 Uiso 1 1 calc R U . . .
 C35 C 0.4617(7) 0.3711(5) 0.2637(4) 0.0530(15) Uani 1 1 d . . . . .
 H35 H 0.484535 0.338414 0.215903 0.064 Uiso 1 1 calc R U . . .
 C36 C 0.3872(6) 0.4524(4) 0.2621(3) 0.0422(12) Uani 1 1 d . . . . .
 H36 H 0.360868 0.476323 0.213757 0.051 Uiso 1 1 calc R U . . .
 C37 C 0.5842(4) 0.7710(4) 0.3671(3) 0.0280(8) Uani 1 1 d . . . . .
 C38 C 0.6004(5) 0.8439(4) 0.4382(3) 0.0350(10) Uani 1 1 d . . . . .
 C39 C 0.6794(6) 0.8343(5) 0.5077(3) 0.0505(14) Uani 1 1 d . . . . .
 C40 C 0.7481(6) 0.7514(6) 0.5075(4) 0.0574(17) Uani 1 1 d . . . . .
 C41 C 0.7373(6) 0.6776(6) 0.4395(4) 0.0534(16) Uani 1 1 d . . . . .
 C42 C 0.6546(5) 0.6886(4) 0.3709(3) 0.0378(11) Uani 1 1 d . . . . .
 C43 C 0.5779(4) 0.8745(3) 0.2443(2) 0.0258(8) Uani 1 1 d . . . . .
 C44 C 0.6647(5) 0.8440(4) 0.1968(3) 0.0339(10) Uani 1 1 d . . . . .
 C45 C 0.7368(5) 0.9137(5) 0.1602(3) 0.0430(12) Uani 1 1 d . . . . .
 C46 C 0.7199(6) 1.0210(5) 0.1692(3) 0.0406(12) Uani 1 1 d . . . . .
 C47 C 0.6347(6) 1.0553(4) 0.2156(3) 0.0394(11) Uani 1 1 d . . . . .
 C48 C 0.5690(5) 0.9842(4) 0.2540(3) 0.0309(9) Uani 1 1 d . . . . .
 B1 B 0.4954(5) 0.7893(4) 0.2862(3) 0.0236(8) Uani 1 1 d . . . . .
 H1 H 0.404(5) 0.830(4) 0.305(3) 0.029(13) Uiso 1 1 d . . . . .
 H H 0.204(6) 0.622(5) 0.182(4) 0.050(18) Uiso 1 1 d . . . . .

loop_
  _atom_site_aniso_label
  _atom_site_aniso_U_11
  _atom_site_aniso_U_22
  _atom_site_aniso_U_33
  _atom_site_aniso_U_23
  _atom_site_aniso_U_13
  _atom_site_aniso_U_12
 Rh1 0.02464(16) 0.02229(16) 0.01942(15) 0.00290(11) 0.00239(11) 0.00127(11)
 P1 0.0287(5) 0.0248(5) 0.0201(5) 0.0028(4) 0.0022(4) 0.0042(4)
 P2 0.0268(5) 0.0220(5) 0.0222(5) 0.0032(4) 0.0049(4) 0.0000(4)
 F1 0.058(2) 0.0348(15) 0.0364(16) -0.0078(12) 0.0040(14) 0.0025(14)
 F2 0.092(3) 0.092(3) 0.0294(17) -0.0012(18) -0.0094(18) -0.003(3)
 F3 0.074(3) 0.117(4) 0.063(3) 0.052(3) -0.023(2) 0.005(3)
 F4 0.062(3) 0.083(3) 0.102(3) 0.049(3) 0.000(2) 0.033(2)
 F5 0.055(2) 0.0453(18) 0.059(2) 0.0052(16) 0.0092(16) 0.0243(16)
 F6 0.0543(19) 0.0414(17) 0.060(2) 0.0059(15) 0.0295(17) 0.0167(15)
 F7 0.063(2) 0.075(3) 0.068(2) 0.017(2) 0.044(2) 0.016(2)
 F8 0.068(2) 0.060(2) 0.054(2) 0.0221(17) 0.0229(18) -0.0134(19)
 F9 0.094(3) 0.0261(15) 0.060(2) 0.0119(14) 0.027(2) -0.0007(17)
 F10 0.060(2) 0.0282(14) 0.0456(17) 0.0021(12) 0.0251(15) 0.0072(14)
 C1 0.030(2) 0.0274(19) 0.0211(18) 0.0020(15) -0.0012(15) 0.0066(17)
 C2 0.030(2) 0.067(4) 0.033(2) -0.010(2) 0.000(2) 0.011(2)
 C3 0.028(2) 0.075(4) 0.042(3) -0.010(3) 0.000(2) 0.002(3)
 C4 0.042(3) 0.043(3) 0.036(3) 0.000(2) -0.011(2) -0.001(2)
 C5 0.057(4) 0.058(3) 0.024(2) -0.007(2) 0.002(2) -0.008(3)
 C6 0.046(3) 0.057(3) 0.025(2) 0.000(2) 0.006(2) -0.008(3)
 C7 0.027(2) 0.0250(19) 0.032(2) 0.0069(17) 0.0018(17) 0.0049(16)
 C8 0.066(4) 0.034(2) 0.030(2) 0.0003(19) -0.002(2) 0.017(2)
 C9 0.096(5) 0.043(3) 0.037(3) -0.001(2) 0.005(3) 0.031(3)
 C10 0.066(4) 0.033(3) 0.050(3) 0.008(2) 0.005(3) 0.019(3)
 C11 0.038(3) 0.036(2) 0.048(3) 0.020(2) 0.006(2) 0.012(2)
 C12 0.041(3) 0.033(2) 0.028(2) 0.0090(18) 0.0027(18) 0.009(2)
 C13 0.033(2) 0.031(2) 0.0237(19) 0.0043(16) 0.0066(17) 0.0069(18)
 C14 0.077(4) 0.042(3) 0.076(4) 0.025(3) 0.052(4) 0.024(3)
 C15 0.095(6) 0.041(3) 0.094(6) 0.016(3) 0.064(5) 0.029(4)
 C16 0.046(3) 0.065(4) 0.045(3) 0.016(3) 0.024(3) 0.016(3)
 C17 0.051(3) 0.057(4) 0.079(5) 0.032(3) 0.033(3) 0.014(3)
 C18 0.051(3) 0.038(3) 0.068(4) 0.017(3) 0.026(3) 0.015(3)
 C19 0.032(2) 0.028(2) 0.0224(19) 0.0007(16) 0.0057(16) -0.0065(18)
 C20 0.032(2) 0.038(3) 0.048(3) -0.001(2) 0.010(2) 0.004(2)
 C21 0.026(2) 0.053(3) 0.065(4) -0.005(3) 0.011(2) 0.001(2)
 C22 0.035(3) 0.051(3) 0.049(3) -0.001(3) 0.015(2) -0.016(2)
 C23 0.049(3) 0.033(2) 0.040(3) 0.005(2) 0.011(2) -0.015(2)
 C24 0.046(3) 0.031(2) 0.029(2) 0.0069(18) 0.006(2) -0.005(2)
 C25 0.030(2) 0.0257(19) 0.0210(18) 0.0016(15) 0.0047(15) 0.0017(17)
 C26 0.044(3) 0.033(2) 0.028(2) 0.0024(18) 0.0081(19) -0.002(2)
 C27 0.043(3) 0.049(3) 0.029(2) 0.006(2) 0.013(2) -0.005(2)
 C28 0.047(3) 0.051(3) 0.026(2) -0.001(2) 0.011(2) 0.007(2)
 C29 0.051(3) 0.028(2) 0.032(2) -0.0078(18) 0.007(2) 0.001(2)
 C30 0.041(3) 0.026(2) 0.029(2) -0.0013(17) 0.0092(19) -0.0009(19)
 C31 0.034(2) 0.0228(19) 0.029(2) 0.0037(16) 0.0030(17) 0.0000(17)
 C32 0.044(3) 0.035(2) 0.030(2) 0.0058(19) 0.002(2) 0.007(2)
 C33 0.054(3) 0.040(3) 0.044(3) 0.010(2) -0.007(2) 0.013(3)
 C34 0.052(3) 0.040(3) 0.061(4) 0.002(3) -0.003(3) 0.020(3)
 C35 0.066(4) 0.048(3) 0.045(3) -0.004(3) 0.010(3) 0.029(3)
 C36 0.052(3) 0.040(3) 0.036(3) 0.003(2) 0.010(2) 0.015(2)
 C37 0.0238(19) 0.028(2) 0.031(2) 0.0069(17) 0.0023(16) -0.0008(16)
 C38 0.037(2) 0.035(2) 0.030(2) 0.0054(18) 0.0028(19) -0.001(2)
 C39 0.055(3) 0.057(3) 0.029(2) 0.005(2) -0.003(2) -0.007(3)
 C40 0.050(3) 0.071(4) 0.046(3) 0.034(3) -0.015(3) -0.006(3)
 C41 0.038(3) 0.063(4) 0.067(4) 0.039(3) 0.005(3) 0.010(3)
 C42 0.030(2) 0.039(3) 0.042(3) 0.011(2) 0.001(2) 0.000(2)
 C43 0.0251(19) 0.0273(19) 0.0208(18) 0.0006(15) 0.0021(15) -0.0029(16)
 C44 0.037(2) 0.030(2) 0.035(2) 0.0051(18) 0.0096(19) 0.0054(19)
 C45 0.039(3) 0.054(3) 0.037(3) 0.008(2) 0.015(2) -0.001(2)
 C46 0.044(3) 0.045(3) 0.030(2) 0.010(2) 0.008(2) -0.009(2)
 C47 0.049(3) 0.031(2) 0.034(2) 0.0046(19) 0.006(2) -0.006(2)
 C48 0.038(2) 0.025(2) 0.026(2) 0.0001(16) 0.0044(18) 0.0000(18)
 B1 0.023(2) 0.023(2) 0.025(2) 0.0027(16) 0.0054(17) 0.0032(17)

_geom_special_details
;
 All esds (except the esd in the dihedral angle between two l.s. planes)
 are estimated using the full covariance matrix.  The cell esds are taken
 into account individually in the estimation of esds in distances, angles
 and torsion angles; correlations between esds in cell parameters are only
 used when they are defined by crystal symmetry.  An approximate (isotropic)
 treatment of cell esds is used for estimating esds involving l.s. planes.
;
loop_
  _geom_bond_atom_site_label_1
  _geom_bond_atom_site_label_2
  _geom_bond_distance
  _geom_bond_site_symmetry_2
  _geom_bond_publ_flag
 Rh1 P1 2.3070(11) . ?
 Rh1 P2 2.3049(11) . ?
 Rh1 B1 2.316(5) . ?
 Rh1 H1 1.97(5) . ?
 Rh1 H 1.38(6) . ?
 P1 C1 1.840(4) . ?
 P1 C7 1.826(4) . ?
 P1 C13 1.825(5) . ?
 P2 C19 1.836(4) . ?
 P2 C25 1.817(4) . ?
 P2 C31 1.820(5) . ?
 F1 C38 1.346(6) . ?
 F2 C39 1.343(7) . ?
 F3 C40 1.348(6) . ?
 F4 C41 1.337(7) . ?
 F5 C42 1.341(6) . ?
 F6 C44 1.350(6) . ?
 F7 C45 1.337(6) . ?
 F8 C46 1.345(6) . ?
 F9 C47 1.336(6) . ?
 F10 C48 1.336(5) . ?
 C1 C2 1.372(7) . ?
 C1 C6 1.377(6) . ?
 C2 H2 0.9500 . ?
 C2 C3 1.393(7) . ?
 C3 H3 0.9500 . ?
 C3 C4 1.359(8) . ?
 C4 H4 0.9500 . ?
 C4 C5 1.368(9) . ?
 C5 H5 0.9500 . ?
 C5 C6 1.399(8) . ?
 C6 H6 0.9500 . ?
 C7 C8 1.383(7) . ?
 C7 C12 1.401(6) . ?
 C8 H8 0.9500 . ?
 C8 C9 1.389(7) . ?
 C9 H9 0.9500 . ?
 C9 C10 1.369(8) . ?
 C10 H10 0.9500 . ?
 C10 C11 1.381(8) . ?
 C11 H11 0.9500 . ?
 C11 C12 1.388(7) . ?
 C12 H12 0.9500 . ?
 C13 C14 1.374(7) . ?
 C13 C18 1.377(7) . ?
 C14 H14 0.9500 . ?
 C14 C15 1.387(8) . ?
 C15 H15 0.9500 . ?
 C15 C16 1.369(9) . ?
 C16 H16 0.9500 . ?
 C16 C17 1.353(9) . ?
 C17 H17 0.9500 . ?
 C17 C18 1.387(8) . ?
 C18 H18 0.9500 . ?
 C19 C20 1.384(7) . ?
 C19 C24 1.394(6) . ?
 C20 H20 0.9500 . ?
 C20 C21 1.387(7) . ?
 C21 H21 0.9500 . ?
 C21 C22 1.391(9) . ?
 C22 H22 0.9500 . ?
 C22 C23 1.368(9) . ?
 C23 H23 0.9500 . ?
 C23 C24 1.401(7) . ?
 C24 H24 0.9500 . ?
 C25 C26 1.392(6) . ?
 C25 C30 1.395(6) . ?
 C26 H26 0.9500 . ?
 C26 C27 1.378(7) . ?
 C27 H27 0.9500 . ?
 C27 C28 1.390(8) . ?
 C28 H28 0.9500 . ?
 C28 C29 1.372(8) . ?
 C29 H29 0.9500 . ?
 C29 C30 1.375(6) . ?
 C30 H30 0.9500 . ?
 C31 C32 1.391(6) . ?
 C31 C36 1.399(7) . ?
 C32 H32 0.9500 . ?
 C32 C33 1.387(7) . ?
 C33 H33 0.9500 . ?
 C33 C34 1.374(9) . ?
 C34 H34 0.9500 . ?
 C34 C35 1.373(9) . ?
 C35 H35 0.9500 . ?
 C35 C36 1.382(8) . ?
 C36 H36 0.9500 . ?
 C37 C38 1.393(6) . ?
 C37 C42 1.367(7) . ?
 C37 B1 1.623(6) . ?
 C38 C39 1.381(7) . ?
 C39 C40 1.358(10) . ?
 C40 C41 1.365(10) . ?
 C41 C42 1.395(8) . ?
 C43 C44 1.380(6) . ?
 C43 C48 1.395(6) . ?
 C43 B1 1.622(6) . ?
 C44 C45 1.379(7) . ?
 C45 C46 1.387(8) . ?
 C46 C47 1.369(8) . ?
 C47 C48 1.376(7) . ?
 B1 H1 1.22(5) . ?

loop_
  _geom_angle_atom_site_label_1
  _geom_angle_atom_site_label_2
  _geom_angle_atom_site_label_3
  _geom_angle
  _geom_angle_site_symmetry_1
  _geom_angle_site_symmetry_3
  _geom_angle_publ_flag
 P1 Rh1 B1 101.06(12) . . ?
 P1 Rh1 H1 100.1(15) . . ?
 P1 Rh1 H 78(3) . . ?
 P2 Rh1 P1 156.58(4) . . ?
 P2 Rh1 B1 102.09(12) . . ?
 P2 Rh1 H1 101.4(15) . . ?
 P2 Rh1 H 81(3) . . ?
 B1 Rh1 H1 31.8(15) . . ?
 B1 Rh1 H 143(3) . . ?
 H1 Rh1 H 174(3) . . ?
 C1 P1 Rh1 110.86(14) . . ?
 C7 P1 Rh1 117.97(15) . . ?
 C7 P1 C1 101.4(2) . . ?
 C13 P1 Rh1 114.82(15) . . ?
 C13 P1 C1 102.8(2) . . ?
 C13 P1 C7 107.1(2) . . ?
 C19 P2 Rh1 111.89(15) . . ?
 C25 P2 Rh1 118.24(15) . . ?
 C25 P2 C19 102.2(2) . . ?
 C25 P2 C31 107.2(2) . . ?
 C31 P2 Rh1 113.82(15) . . ?
 C31 P2 C19 101.7(2) . . ?
 C2 C1 P1 118.1(3) . . ?
 C2 C1 C6 119.3(4) . . ?
 C6 C1 P1 122.6(4) . . ?
 C1 C2 H2 119.8 . . ?
 C1 C2 C3 120.5(5) . . ?
 C3 C2 H2 119.8 . . ?
 C2 C3 H3 119.9 . . ?
 C4 C3 C2 120.1(5) . . ?
 C4 C3 H3 119.9 . . ?
 C3 C4 H4 119.9 . . ?
 C3 C4 C5 120.1(5) . . ?
 C5 C4 H4 119.9 . . ?
 C4 C5 H5 120.0 . . ?
 C4 C5 C6 120.0(5) . . ?
 C6 C5 H5 120.0 . . ?
 C1 C6 C5 119.9(5) . . ?
 C1 C6 H6 120.0 . . ?
 C5 C6 H6 120.0 . . ?
 C8 C7 P1 119.8(3) . . ?
 C8 C7 C12 119.0(4) . . ?
 C12 C7 P1 121.2(4) . . ?
 C7 C8 H8 120.0 . . ?
 C7 C8 C9 120.1(5) . . ?
 C9 C8 H8 120.0 . . ?
 C8 C9 H9 119.6 . . ?
 C10 C9 C8 120.9(5) . . ?
 C10 C9 H9 119.6 . . ?
 C9 C10 H10 120.1 . . ?
 C9 C10 C11 119.8(5) . . ?
 C11 C10 H10 120.1 . . ?
 C10 C11 H11 119.9 . . ?
 C10 C11 C12 120.2(5) . . ?
 C12 C11 H11 119.9 . . ?
 C7 C12 H12 120.0 . . ?
 C11 C12 C7 120.1(5) . . ?
 C11 C12 H12 120.0 . . ?
 C14 C13 P1 117.8(4) . . ?
 C14 C13 C18 117.8(5) . . ?
 C18 C13 P1 124.3(4) . . ?
 C13 C14 H14 119.3 . . ?
 C13 C14 C15 121.4(5) . . ?
 C15 C14 H14 119.3 . . ?
 C14 C15 H15 119.9 . . ?
 C16 C15 C14 120.1(6) . . ?
 C16 C15 H15 119.9 . . ?
 C15 C16 H16 120.6 . . ?
 C17 C16 C15 118.7(5) . . ?
 C17 C16 H16 120.6 . . ?
 C16 C17 H17 119.2 . . ?
 C16 C17 C18 121.7(6) . . ?
 C18 C17 H17 119.2 . . ?
 C13 C18 C17 120.2(5) . . ?
 C13 C18 H18 119.9 . . ?
 C17 C18 H18 119.9 . . ?
 C20 C19 P2 119.7(4) . . ?
 C20 C19 C24 118.5(4) . . ?
 C24 C19 P2 121.7(4) . . ?
 C19 C20 H20 119.4 . . ?
 C19 C20 C21 121.1(5) . . ?
 C21 C20 H20 119.4 . . ?
 C20 C21 H21 120.0 . . ?
 C20 C21 C22 119.9(6) . . ?
 C22 C21 H21 120.0 . . ?
 C21 C22 H22 120.2 . . ?
 C23 C22 C21 119.6(5) . . ?
 C23 C22 H22 120.2 . . ?
 C22 C23 H23 119.7 . . ?
 C22 C23 C24 120.6(5) . . ?
 C24 C23 H23 119.7 . . ?
 C19 C24 C23 120.1(5) . . ?
 C19 C24 H24 119.9 . . ?
 C23 C24 H24 119.9 . . ?
 C26 C25 P2 121.5(3) . . ?
 C26 C25 C30 118.6(4) . . ?
 C30 C25 P2 119.8(3) . . ?
 C25 C26 H26 119.9 . . ?
 C27 C26 C25 120.2(5) . . ?
 C27 C26 H26 119.9 . . ?
 C26 C27 H27 119.7 . . ?
 C26 C27 C28 120.6(5) . . ?
 C28 C27 H27 119.7 . . ?
 C27 C28 H28 120.4 . . ?
 C29 C28 C27 119.3(4) . . ?
 C29 C28 H28 120.4 . . ?
 C28 C29 H29 119.6 . . ?
 C28 C29 C30 120.7(5) . . ?
 C30 C29 H29 119.6 . . ?
 C25 C30 H30 119.7 . . ?
 C29 C30 C25 120.6(4) . . ?
 C29 C30 H30 119.7 . . ?
 C32 C31 P2 123.9(4) . . ?
 C32 C31 C36 118.9(5) . . ?
 C36 C31 P2 117.1(4) . . ?
 C31 C32 H32 120.1 . . ?
 C33 C32 C31 119.9(5) . . ?
 C33 C32 H32 120.1 . . ?
 C32 C33 H33 119.5 . . ?
 C34 C33 C32 121.1(5) . . ?
 C34 C33 H33 119.5 . . ?
 C33 C34 H34 120.4 . . ?
 C35 C34 C33 119.3(5) . . ?
 C35 C34 H34 120.4 . . ?
 C34 C35 H35 119.5 . . ?
 C34 C35 C36 121.0(5) . . ?
 C36 C35 H35 119.5 . . ?
 C31 C36 H36 120.0 . . ?
 C35 C36 C31 120.0(5) . . ?
 C35 C36 H36 120.0 . . ?
 C38 C37 B1 121.3(4) . . ?
 C42 C37 C38 114.5(4) . . ?
 C42 C37 B1 124.1(4) . . ?
 F1 C38 C37 119.8(4) . . ?
 F1 C38 C39 116.8(5) . . ?
 C39 C38 C37 123.5(5) . . ?
 F2 C39 C38 120.4(6) . . ?
 F2 C39 C40 120.3(5) . . ?
 C40 C39 C38 119.3(6) . . ?
 F3 C40 C39 120.4(7) . . ?
 F3 C40 C41 119.5(7) . . ?
 C39 C40 C41 120.1(5) . . ?
 F4 C41 C40 120.8(6) . . ?
 F4 C41 C42 120.2(6) . . ?
 C40 C41 C42 119.0(6) . . ?
 F5 C42 C37 119.9(4) . . ?
 F5 C42 C41 116.5(5) . . ?
 C37 C42 C41 123.6(5) . . ?
 C44 C43 C48 114.4(4) . . ?
 C44 C43 B1 122.2(4) . . ?
 C48 C43 B1 123.3(4) . . ?
 F6 C44 C43 119.4(4) . . ?
 F6 C44 C45 116.5(5) . . ?
 C45 C44 C43 124.1(5) . . ?
 F7 C45 C44 121.7(5) . . ?
 F7 C45 C46 119.4(5) . . ?
 C44 C45 C46 118.9(5) . . ?
 F8 C46 C45 119.9(5) . . ?
 F8 C46 C47 121.0(5) . . ?
 C47 C46 C45 119.1(5) . . ?
 F9 C47 C46 119.1(5) . . ?
 F9 C47 C48 120.7(5) . . ?
 C46 C47 C48 120.1(5) . . ?
 F10 C48 C43 120.6(4) . . ?
 F10 C48 C47 116.3(4) . . ?
 C47 C48 C43 123.1(5) . . ?
 Rh1 B1 H1 58(2) . . ?
 C37 B1 Rh1 126.3(3) . . ?
 C37 B1 H1 108(2) . . ?
 C43 B1 Rh1 123.0(3) . . ?
 C43 B1 C37 110.7(3) . . ?
 C43 B1 H1 107(2) . . ?

loop_
  _geom_torsion_atom_site_label_1
  _geom_torsion_atom_site_label_2
  _geom_torsion_atom_site_label_3
  _geom_torsion_atom_site_label_4
  _geom_torsion
  _geom_torsion_site_symmetry_1
  _geom_torsion_site_symmetry_2
  _geom_torsion_site_symmetry_3
  _geom_torsion_site_symmetry_4
  _geom_torsion_publ_flag
 Rh1 P1 C1 C2 53.2(4) . . . . ?
 Rh1 P1 C1 C6 -127.4(4) . . . . ?
 Rh1 P1 C7 C8 6.3(5) . . . . ?
 Rh1 P1 C7 C12 -171.5(3) . . . . ?
 Rh1 P1 C13 C14 45.8(5) . . . . ?
 Rh1 P1 C13 C18 -130.2(5) . . . . ?
 Rh1 P2 C19 C20 -51.0(4) . . . . ?
 Rh1 P2 C19 C24 128.7(3) . . . . ?
 Rh1 P2 C25 C26 157.6(4) . . . . ?
 Rh1 P2 C25 C30 -21.6(4) . . . . ?
 Rh1 P2 C31 C32 145.0(4) . . . . ?
 Rh1 P2 C31 C36 -39.8(4) . . . . ?
 P1 C1 C2 C3 179.6(5) . . . . ?
 P1 C1 C6 C5 178.5(5) . . . . ?
 P1 C7 C8 C9 -178.9(5) . . . . ?
 P1 C7 C12 C11 -179.7(4) . . . . ?
 P1 C13 C14 C15 179.3(7) . . . . ?
 P1 C13 C18 C17 179.6(5) . . . . ?
 P2 C19 C20 C21 176.9(4) . . . . ?
 P2 C19 C24 C23 -177.2(4) . . . . ?
 P2 C25 C26 C27 -179.2(4) . . . . ?
 P2 C25 C30 C29 179.7(4) . . . . ?
 P2 C31 C32 C33 174.2(4) . . . . ?
 P2 C31 C36 C35 -173.7(5) . . . . ?
 F1 C38 C39 F2 2.1(8) . . . . ?
 F1 C38 C39 C40 -177.3(5) . . . . ?
 F2 C39 C40 F3 -0.9(10) . . . . ?
 F2 C39 C40 C41 179.7(6) . . . . ?
 F3 C40 C41 F4 0.3(9) . . . . ?
 F3 C40 C41 C42 -179.8(5) . . . . ?
 F4 C41 C42 F5 -0.1(8) . . . . ?
 F4 C41 C42 C37 -178.9(5) . . . . ?
 F6 C44 C45 F7 1.6(8) . . . . ?
 F6 C44 C45 C46 179.7(5) . . . . ?
 F7 C45 C46 F8 -0.1(8) . . . . ?
 F7 C45 C46 C47 179.8(5) . . . . ?
 F8 C46 C47 F9 -0.2(8) . . . . ?
 F8 C46 C47 C48 -178.8(5) . . . . ?
 F9 C47 C48 F10 -2.3(7) . . . . ?
 F9 C47 C48 C43 177.1(5) . . . . ?
 C1 P1 C7 C8 127.5(4) . . . . ?
 C1 P1 C7 C12 -50.3(4) . . . . ?
 C1 P1 C13 C14 -74.7(5) . . . . ?
 C1 P1 C13 C18 109.3(5) . . . . ?
 C1 C2 C3 C4 1.6(10) . . . . ?
 C2 C1 C6 C5 -2.0(9) . . . . ?
 C2 C3 C4 C5 -1.4(10) . . . . ?
 C3 C4 C5 C6 -0.5(10) . . . . ?
 C4 C5 C6 C1 2.2(10) . . . . ?
 C6 C1 C2 C3 0.1(9) . . . . ?
 C7 P1 C1 C2 -72.9(4) . . . . ?
 C7 P1 C1 C6 106.6(5) . . . . ?
 C7 P1 C13 C14 178.9(5) . . . . ?
 C7 P1 C13 C18 2.9(5) . . . . ?
 C7 C8 C9 C10 -0.8(11) . . . . ?
 C8 C7 C12 C11 2.5(8) . . . . ?
 C8 C9 C10 C11 1.2(11) . . . . ?
 C9 C10 C11 C12 0.2(10) . . . . ?
 C10 C11 C12 C7 -2.1(8) . . . . ?
 C12 C7 C8 C9 -1.1(9) . . . . ?
 C13 P1 C1 C2 176.4(4) . . . . ?
 C13 P1 C1 C6 -4.2(5) . . . . ?
 C13 P1 C7 C8 -125.1(4) . . . . ?
 C13 P1 C7 C12 57.1(4) . . . . ?
 C13 C14 C15 C16 3.1(13) . . . . ?
 C14 C13 C18 C17 3.6(9) . . . . ?
 C14 C15 C16 C17 -0.7(12) . . . . ?
 C15 C16 C17 C18 -0.1(11) . . . . ?
 C16 C17 C18 C13 -1.4(11) . . . . ?
 C18 C13 C14 C15 -4.5(11) . . . . ?
 C19 P2 C25 C26 34.3(4) . . . . ?
 C19 P2 C25 C30 -144.9(4) . . . . ?
 C19 P2 C31 C32 -94.6(4) . . . . ?
 C19 P2 C31 C36 80.7(4) . . . . ?
 C19 C20 C21 C22 0.9(9) . . . . ?
 C20 C19 C24 C23 2.5(7) . . . . ?
 C20 C21 C22 C23 1.3(9) . . . . ?
 C21 C22 C23 C24 -1.7(9) . . . . ?
 C22 C23 C24 C19 -0.2(8) . . . . ?
 C24 C19 C20 C21 -2.8(8) . . . . ?
 C25 P2 C19 C20 76.5(4) . . . . ?
 C25 P2 C19 C24 -103.9(4) . . . . ?
 C25 P2 C31 C32 12.3(5) . . . . ?
 C25 P2 C31 C36 -172.5(4) . . . . ?
 C25 C26 C27 C28 0.2(8) . . . . ?
 C26 C25 C30 C29 0.5(7) . . . . ?
 C26 C27 C28 C29 -0.8(9) . . . . ?
 C27 C28 C29 C30 1.2(9) . . . . ?
 C28 C29 C30 C25 -1.1(8) . . . . ?
 C30 C25 C26 C27 -0.1(8) . . . . ?
 C31 P2 C19 C20 -172.8(4) . . . . ?
 C31 P2 C19 C24 6.8(4) . . . . ?
 C31 P2 C25 C26 -72.1(4) . . . . ?
 C31 P2 C25 C30 108.7(4) . . . . ?
 C31 C32 C33 C34 -0.1(9) . . . . ?
 C32 C31 C36 C35 1.7(8) . . . . ?
 C32 C33 C34 C35 0.3(10) . . . . ?
 C33 C34 C35 C36 0.5(10) . . . . ?
 C34 C35 C36 C31 -1.5(10) . . . . ?
 C36 C31 C32 C33 -1.0(8) . . . . ?
 C37 C38 C39 F2 -179.1(5) . . . . ?
 C37 C38 C39 C40 1.6(9) . . . . ?
 C38 C37 C42 F5 -179.4(4) . . . . ?
 C38 C37 C42 C41 -0.5(7) . . . . ?
 C38 C37 B1 Rh1 -98.3(5) . . . . ?
 C38 C37 B1 C43 81.3(5) . . . . ?
 C38 C39 C40 F3 178.5(6) . . . . ?
 C38 C39 C40 C41 -1.0(9) . . . . ?
 C39 C40 C41 F4 179.7(6) . . . . ?
 C39 C40 C41 C42 -0.3(9) . . . . ?
 C40 C41 C42 F5 180.0(5) . . . . ?
 C40 C41 C42 C37 1.1(9) . . . . ?
 C42 C37 C38 F1 178.0(4) . . . . ?
 C42 C37 C38 C39 -0.8(7) . . . . ?
 C42 C37 B1 Rh1 85.8(5) . . . . ?
 C42 C37 B1 C43 -94.6(5) . . . . ?
 C43 C44 C45 F7 -180.0(5) . . . . ?
 C43 C44 C45 C46 -1.9(8) . . . . ?
 C44 C43 C48 F10 -176.7(4) . . . . ?
 C44 C43 C48 C47 4.0(7) . . . . ?
 C44 C43 B1 Rh1 -98.8(5) . . . . ?
 C44 C43 B1 C37 81.5(5) . . . . ?
 C44 C45 C46 F8 -178.2(5) . . . . ?
 C44 C45 C46 C47 1.7(8) . . . . ?
 C45 C46 C47 F9 179.9(5) . . . . ?
 C45 C46 C47 C48 1.3(8) . . . . ?
 C46 C47 C48 F10 176.3(5) . . . . ?
 C46 C47 C48 C43 -4.3(8) . . . . ?
 C48 C43 C44 F6 177.5(4) . . . . ?
 C48 C43 C44 C45 -0.9(7) . . . . ?
 C48 C43 B1 Rh1 82.3(5) . . . . ?
 C48 C43 B1 C37 -97.3(5) . . . . ?
 B1 C37 C38 F1 1.8(7) . . . . ?
 B1 C37 C38 C39 -177.1(5) . . . . ?
 B1 C37 C42 F5 -3.2(7) . . . . ?
 B1 C37 C42 C41 175.6(5) . . . . ?
 B1 C43 C44 F6 -1.5(7) . . . . ?
 B1 C43 C44 C45 -179.9(5) . . . . ?
 B1 C43 C48 F10 2.3(7) . . . . ?
 B1 C43 C48 C47 -177.0(4) . . . . ?

_smtbx_masks_special_details       ?
loop_
  _smtbx_masks_void_nr
  _smtbx_masks_void_average_x
  _smtbx_masks_void_average_y
  _smtbx_masks_void_average_z
  _smtbx_masks_void_volume
  _smtbx_masks_void_count_electrons
  _smtbx_masks_void_content
 1 0.000 0.000 0.500 218.5 38.1 ?
 2 0.449 0.473 0.855 11.5 0.0 ?
 3 0.551 0.527 0.145 11.5 0.0 ?

_smtbx_masks_void_probe_radius     1.2
_smtbx_masks_void_truncation_radius  1.2
_shelx_res_file
;
TITL jcm03822a_0m_a.res in P-1
    jcm03822a.res
    created by SHELXL-2018/3 at 17:37:38 on 12-Mar-2023
REM Old TITL jcm03822a_0m in P1
REM SHELXT solution in P-1: R1 0.119, Rweak 0.015, Alpha 0.041
REM <I/s> 0.000 for 0 systematic absences, Orientation as input
REM Formula found by SHELXT: C102 B F20 P4 Rh2
CELL 0.71073 10.5086 12.6977 17.3473 98.977 99.247 98.137
ZERR 2 0.0008 0.0009 0.0013 0.003 0.003 0.003
LATT 1
SFAC C H B F P Rh
UNIT 96 64 2 20 4 2

L.S. 5 0 23
PLAN  5
SIZE 0.1 0.12 0.15
TEMP -80.15
CONF
MORE -1
ABIN
BOND $H
fmap 2 53
acta
OMIT -8 -2 10
OMIT -5 -2 1
OMIT -4 -4 1
OMIT 6 -9 6
OMIT -7 9 10
OMIT 0 1 10
OMIT 10 -5 5
OMIT -9 -6 2
OMIT 4 5 9
OMIT -1 6 5
OMIT -6 -8 2
OMIT -1 3 10
OMIT -10 1 17
REM <olex2.extras>
REM <HklSrc "%.\\jcm03822a.hkl">
REM </olex2.extras>

WGHT    0.088300    7.738500
FVAR       0.23297
RH1   6    0.280374    0.708904    0.234787    11.00000    0.02464    0.02229 =
         0.01942    0.00290    0.00239    0.00127
P1    5    0.240862    0.782001    0.121360    11.00000    0.02870    0.02482 =
         0.02013    0.00282    0.00224    0.00424
P2    5    0.238311    0.595517    0.322648    11.00000    0.02684    0.02202 =
         0.02221    0.00319    0.00492   -0.00001
F1    4    0.538936    0.930175    0.441004    11.00000    0.05824    0.03484 =
         0.03643   -0.00777    0.00398    0.00252
F2    4    0.689241    0.906816    0.574498    11.00000    0.09165    0.09187 =
         0.02940   -0.00117   -0.00941   -0.00310
F3    4    0.828031    0.741772    0.574064    11.00000    0.07352    0.11666 =
         0.06275    0.05199   -0.02286    0.00469
F4    4    0.804630    0.595780    0.438319    11.00000    0.06194    0.08305 =
         0.10200    0.04921    0.00036    0.03273
F5    4    0.647710    0.613945    0.305805    11.00000    0.05454    0.04530 =
         0.05918    0.00519    0.00924    0.02428
F6    4    0.684532    0.740410    0.185873    11.00000    0.05435    0.04136 =
         0.06034    0.00591    0.02949    0.01667
F7    4    0.819667    0.879797    0.114758    11.00000    0.06287    0.07526 =
         0.06761    0.01720    0.04449    0.01595
F8    4    0.786725    1.089665    0.132196    11.00000    0.06808    0.05977 =
         0.05401    0.02210    0.02292   -0.01336
F9    4    0.618465    1.158689    0.224331    11.00000    0.09380    0.02610 =
         0.05989    0.01186    0.02659   -0.00069
F10   4    0.493455    1.025551    0.301772    11.00000    0.06042    0.02822 =
         0.04562    0.00213    0.02511    0.00716
C1    1    0.089088    0.708705    0.055186    11.00000    0.02975    0.02738 =
         0.02109    0.00204   -0.00120    0.00657
C2    1   -0.023137    0.696221    0.086149    11.00000    0.03010    0.06741 =
         0.03254   -0.00959    0.00020    0.01095
AFIX  43
H2    2   -0.020566    0.724762    0.140470    11.00000   -1.20000
AFIX   0
C3    1   -0.140871    0.641970    0.038477    11.00000    0.02800    0.07485 =
         0.04202   -0.00955   -0.00024    0.00220
AFIX  43
H3    2   -0.218605    0.635314    0.060020    11.00000   -1.20000
AFIX   0
C4    1   -0.144747    0.598544   -0.038792    11.00000    0.04232    0.04286 =
         0.03567   -0.00007   -0.01098   -0.00062
AFIX  43
H4    2   -0.224778    0.560174   -0.070801    11.00000   -1.20000
AFIX   0
C5    1   -0.033652    0.609975   -0.070561    11.00000    0.05748    0.05812 =
         0.02433   -0.00674    0.00221   -0.00799
AFIX  43
H5    2   -0.036454    0.579082   -0.124464    11.00000   -1.20000
AFIX   0
C6    1    0.084125    0.667169   -0.023671    11.00000    0.04601    0.05669 =
         0.02535   -0.00042    0.00566   -0.00772
AFIX  43
H6    2    0.160576    0.677330   -0.046220    11.00000   -1.20000
AFIX   0
C7    1    0.210536    0.921189    0.132181    11.00000    0.02666    0.02496 =
         0.03240    0.00694    0.00182    0.00494
C8    1    0.224341    0.982537    0.207237    11.00000    0.06641    0.03385 =
         0.02990    0.00027   -0.00221    0.01711
AFIX  43
H8    2    0.250973    0.952614    0.252884    11.00000   -1.20000
AFIX   0
C9    1    0.199291    1.087875    0.215921    11.00000    0.09633    0.04267 =
         0.03705   -0.00123    0.00468    0.03148
AFIX  43
H9    2    0.207959    1.129189    0.267666    11.00000   -1.20000
AFIX   0
C10   1    0.162280    1.132912    0.150885    11.00000    0.06621    0.03261 =
         0.04982    0.00796    0.00451    0.01881
AFIX  43
H10   2    0.147018    1.205471    0.157544    11.00000   -1.20000
AFIX   0
C11   1    0.147218    1.072498    0.075589    11.00000    0.03831    0.03561 =
         0.04751    0.02011    0.00607    0.01152
AFIX  43
H11   2    0.121860    1.103680    0.030378    11.00000   -1.20000
AFIX   0
C12   1    0.169017    0.966309    0.065737    11.00000    0.04071    0.03308 =
         0.02754    0.00905    0.00268    0.00934
AFIX  43
H12   2    0.155764    0.924219    0.013895    11.00000   -1.20000
AFIX   0
C13   1    0.362981    0.770760    0.058019    11.00000    0.03320    0.03103 =
         0.02368    0.00432    0.00665    0.00690
C14   1    0.403479    0.672639    0.042329    11.00000    0.07739    0.04218 =
         0.07591    0.02480    0.05197    0.02427
AFIX  43
H14   2    0.368156    0.614278    0.065045    11.00000   -1.20000
AFIX   0
C15   1    0.494813    0.657045   -0.005964    11.00000    0.09492    0.04086 =
         0.09437    0.01626    0.06388    0.02875
AFIX  43
H15   2    0.518203    0.587593   -0.018096    11.00000   -1.20000
AFIX   0
C16   1    0.551356    0.741540   -0.036198    11.00000    0.04612    0.06473 =
         0.04539    0.01591    0.02406    0.01608
AFIX  43
H16   2    0.614744    0.731701   -0.068832    11.00000   -1.20000
AFIX   0
C17   1    0.515227    0.839324   -0.018707    11.00000    0.05058    0.05705 =
         0.07942    0.03174    0.03334    0.01399
AFIX  43
H17   2    0.554150    0.898320   -0.039443    11.00000   -1.20000
AFIX   0
C18   1    0.422780    0.855619    0.028741    11.00000    0.05064    0.03782 =
         0.06801    0.01714    0.02575    0.01471
AFIX  43
H18   2    0.400680    0.925519    0.041062    11.00000   -1.20000
AFIX   0
C19   1    0.080057    0.504951    0.288334    11.00000    0.03186    0.02850 =
         0.02240    0.00067    0.00572   -0.00653
C20   1   -0.031409    0.547433    0.265473    11.00000    0.03193    0.03814 =
         0.04756   -0.00125    0.01013    0.00361
AFIX  43
H20   2   -0.025691    0.623592    0.270288    11.00000   -1.20000
AFIX   0
C21   1   -0.151313    0.480706    0.235653    11.00000    0.02639    0.05303 =
         0.06454   -0.00505    0.01137    0.00092
AFIX  43
H21   2   -0.226573    0.511147    0.219504    11.00000   -1.20000
AFIX   0
C22   1   -0.161212    0.369182    0.229427    11.00000    0.03481    0.05116 =
         0.04919   -0.00106    0.01481   -0.01589
AFIX  43
H22   2   -0.242730    0.323086    0.207985    11.00000   -1.20000
AFIX   0
C23   1   -0.052843    0.326275    0.254368    11.00000    0.04932    0.03319 =
         0.04018    0.00457    0.01103   -0.01496
AFIX  43
H23   2   -0.059961    0.250280    0.251475    11.00000   -1.20000
AFIX   0
C24   1    0.068513    0.393365    0.284131    11.00000    0.04622    0.03107 =
         0.02877    0.00689    0.00580   -0.00510
AFIX  43
H24   2    0.143088    0.362775    0.301486    11.00000   -1.20000
AFIX   0
C25   1    0.225876    0.655945    0.422668    11.00000    0.02954    0.02567 =
         0.02104    0.00156    0.00465    0.00166
C26   1    0.158785    0.597771    0.469835    11.00000    0.04431    0.03270 =
         0.02763    0.00237    0.00810   -0.00216
AFIX  43
H26   2    0.119113    0.524465    0.450047    11.00000   -1.20000
AFIX   0
C27   1    0.149752    0.646217    0.545147    11.00000    0.04301    0.04865 =
         0.02908    0.00617    0.01343   -0.00478
AFIX  43
H27   2    0.104035    0.605944    0.577036    11.00000   -1.20000
AFIX   0
C28   1    0.206986    0.753535    0.574841    11.00000    0.04694    0.05129 =
         0.02560   -0.00142    0.01076    0.00735
AFIX  43
H28   2    0.199679    0.786964    0.626524    11.00000   -1.20000
AFIX   0
C29   1    0.274116    0.810609    0.528691    11.00000    0.05107    0.02802 =
         0.03215   -0.00775    0.00744    0.00098
AFIX  43
H29   2    0.314882    0.883517    0.549079    11.00000   -1.20000
AFIX   0
C30   1    0.283062    0.763483    0.453260    11.00000    0.04119    0.02630 =
         0.02883   -0.00126    0.00919   -0.00094
AFIX  43
H30   2    0.328578    0.804502    0.421696    11.00000   -1.20000
AFIX   0
C31   1    0.350411    0.499328    0.331868    11.00000    0.03367    0.02282 =
         0.02918    0.00373    0.00298   -0.00002
C32   1    0.393188    0.464819    0.402334    11.00000    0.04427    0.03453 =
         0.03047    0.00582    0.00216    0.00653
AFIX  43
H32   2    0.370363    0.496528    0.450427    11.00000   -1.20000
AFIX   0
C33   1    0.469248    0.383999    0.402227    11.00000    0.05356    0.03967 =
         0.04429    0.01022   -0.00650    0.01315
AFIX  43
H33   2    0.498247    0.360810    0.450546    11.00000   -1.20000
AFIX   0
C34   1    0.503317    0.336949    0.333355    11.00000    0.05200    0.03970 =
         0.06052    0.00234   -0.00270    0.02005
AFIX  43
H34   2    0.555074    0.281397    0.333897    11.00000   -1.20000
AFIX   0
C35   1    0.461713    0.371123    0.263713    11.00000    0.06636    0.04836 =
         0.04546   -0.00438    0.00970    0.02866
AFIX  43
H35   2    0.484535    0.338414    0.215903    11.00000   -1.20000
AFIX   0
C36   1    0.387160    0.452365    0.262148    11.00000    0.05239    0.03995 =
         0.03588    0.00335    0.00981    0.01512
AFIX  43
H36   2    0.360868    0.476323    0.213757    11.00000   -1.20000
AFIX   0
C37   1    0.584164    0.770954    0.367074    11.00000    0.02382    0.02768 =
         0.03062    0.00688    0.00233   -0.00084
C38   1    0.600436    0.843934    0.438214    11.00000    0.03670    0.03460 =
         0.03022    0.00541    0.00283   -0.00073
C39   1    0.679418    0.834333    0.507667    11.00000    0.05528    0.05741 =
         0.02935    0.00480   -0.00281   -0.00662
C40   1    0.748081    0.751412    0.507489    11.00000    0.04978    0.07095 =
         0.04622    0.03374   -0.01461   -0.00586
C41   1    0.737253    0.677609    0.439488    11.00000    0.03754    0.06333 =
         0.06689    0.03880    0.00481    0.00954
C42   1    0.654569    0.688633    0.370871    11.00000    0.02996    0.03890 =
         0.04209    0.01146    0.00074    0.00041
C43   1    0.577863    0.874548    0.244307    11.00000    0.02508    0.02733 =
         0.02079    0.00063    0.00209   -0.00290
C44   1    0.664687    0.844008    0.196816    11.00000    0.03691    0.03014 =
         0.03523    0.00514    0.00957    0.00540
C45   1    0.736837    0.913746    0.160226    11.00000    0.03878    0.05388 =
         0.03664    0.00828    0.01521   -0.00059
C46   1    0.719878    1.021023    0.169153    11.00000    0.04427    0.04474 =
         0.02951    0.01021    0.00842   -0.00887
C47   1    0.634702    1.055272    0.215631    11.00000    0.04857    0.03069 =
         0.03395    0.00462    0.00600   -0.00603
C48   1    0.569049    0.984247    0.254041    11.00000    0.03823    0.02472 =
         0.02608    0.00008    0.00443    0.00003
B1    3    0.495447    0.789348    0.286230    11.00000    0.02273    0.02282 =
         0.02492    0.00269    0.00540    0.00315
H1    2    0.403772    0.830041    0.304843    11.00000    0.02909
H     2    0.204284    0.622227    0.181783    11.00000    0.05032
HKLF 4


REM  jcm03822a_0m_a.res in P-1
REM wR2 = 0.1882, GooF = S = 1.049, Restrained GooF = 1.049 for all data
REM R1 = 0.0636 for 9180 Fo > 4sig(Fo) and 0.0836 for all 11673 data
REM 567 parameters refined using 0 restraints

END

WGHT      0.0883      7.7384

REM Highest difference peak  1.625,  deepest hole -0.863,  1-sigma level  0.142
Q1    1   0.2964  0.6784  0.1622  11.00000  0.05    1.63
Q2    1   0.2593  0.7473  0.3022  11.00000  0.05    1.31
Q3    1   0.2819  0.6456  0.2607  11.00000  0.05    1.27
Q4    1   0.2639  0.7649  0.2159  11.00000  0.05    1.24
Q5    1   0.2644  0.7060  0.3205  11.00000  0.05    1.22
;
_shelx_res_checksum                29475
_shelx_hkl_file
;
  -1   0   0  246.48   14.60
  -2   0   0 1821.32   76.19
   2   0   0 1968.00   76.99
  -3   0   0   64.99    3.10
  -3   0   0   73.39    3.00
   3   0   0   69.59    2.90
  -4   0   0  475.55   18.00
  -4   0   0  509.35   17.90
   4   0   0  491.65   17.80
  -5   0   0    2.20    1.20
  -5   0   0    3.20    1.40
   5   0   0    4.10    1.20
  -6   0   0    1.60    1.20
  -6   0   0    2.30    1.40
  -7   0   0   33.00    3.00
  -7   0   0   31.10    2.50
   7   0   0   29.80    2.40
  -8   0   0   15.60    2.50
  -8   0   0   18.30    2.20
   8   0   0   16.00    2.10
   8   0   0   19.10    2.10
  -9   0   0   83.39    5.30
  -9   0   0   76.39    4.60
   9   0   0   82.29    4.60
   9   0   0   87.09    4.50
 -10   0   0    5.70    2.40
 -10   0   0    4.00    1.90
  10   0   0    8.00    2.50
  10   0   0    4.20    1.70
 -11   0   0    2.90    1.90
 -11   0   0    1.60    2.30
  11   0   0    1.40    1.70
 -12   0   0   -0.30    2.30
 -12   0   0    1.00    1.90
  12   0   0   -1.40    1.70
 -13   0   0   -1.40    2.60
 -13   0   0    0.70    2.00
  13   0   0    0.00    1.80
 -14   0   0   13.80    3.70
 -14   0   0   13.50    2.80
  14  -1   0   -1.60    2.10
 -14   1   0   -2.50    2.80
 -14   1   0   -2.30    1.90
  13  -1   0    5.30    2.10
 -13   1   0    5.10    2.20
  12  -1   0   -0.40    2.50
 -12   1   0    1.50    3.90
 -12   1   0    1.00    1.90
  11  -1   0    7.00    1.90
 -11   1   0    6.60    2.70
 -11   1   0    4.40    2.00
  10  -1   0   78.69    4.50
 -10   1   0   67.59    4.50
 -10   1   0   74.29    5.40
   9  -1   0    4.80    1.70
  -9   1   0    5.00    1.80
  -9   1   0    4.20    2.20
   8  -1   0   68.19    4.00
   8  -1   0   69.39    4.10
  -8   1   0   69.89    4.50
  -8   1   0   70.39    4.10
   7  -1   0  238.58    9.80
   7  -1   0  242.68    9.60
  -7   1   0  230.18   10.00
  -7   1   0  247.38    9.70
   6  -1   0   47.00    3.10
   6  -1   0   44.80    2.90
  -6   1   0   43.90    2.90
  -6   1   0   47.40    3.30
   5  -1   0   99.79    4.70
   5  -1   0   94.49    4.50
  -5   1   0  102.19    4.60
  -5   1   0   93.09    5.20
   4  -1   0   13.10    1.60
   4  -1   0   11.20    1.40
  -4   1   0   13.60    1.50
   3  -1   0  445.06   16.60
   3  -1   0  480.35   16.80
  -3   1   0  473.35   17.10
  -3   1   0  447.86   16.70
   2  -1   0   37.20    1.80
  -2   1   0   27.80    1.70
   1  -1   0  860.41   37.10
  -1   1   0  810.02   36.60
  -1  -1   0   23.10    0.90
  -1  -1   0   20.30    1.00
  -2  -1   0    4.30    0.60
  -2  -1   0    4.50    0.60
   2   1   0    4.90    0.70
   2   1   0    4.30    0.60
   3   1   0 1139.99   40.30
  -4  -1   0  331.47   12.50
  -4  -1   0  334.67   12.40
   4   1   0  332.97   12.40
   4   1   0  348.87   12.40
  -5  -1   0  480.25   18.10
  -5  -1   0  490.35   17.90
   5   1   0  516.05   17.90
   5   1   0  471.75   17.80
  -6  -1   0    3.70    1.40
  -6  -1   0    4.30    1.20
   6   1   0    4.10    1.90
   6   1   0    4.00    1.20
  -7  -1   0  223.28    9.40
  -7  -1   0  238.08    9.10
   7   1   0  222.88    9.00
  -8  -1   0    6.80    1.90
  -8  -1   0    6.30    1.60
   8   1   0    4.30    1.40
   8   1   0    7.30    1.60
  -9  -1   0    6.90    1.90
  -9  -1   0    5.50    2.10
   9   1   0    8.10    1.70
   9   1   0    4.70    1.60
 -10  -1   0    8.20    2.50
 -10  -1   0    8.30    2.10
  10   1   0   13.60    2.10
  10   1   0   15.40    2.10
 -11  -1   0    2.70    1.80
 -11  -1   0    2.20    2.30
  11   1   0    0.40    1.50
 -12  -1   0    7.30    2.10
 -12  -1   0    6.60    2.50
  12   1   0    2.40    1.70
 -13  -1   0   23.40    3.70
 -13  -1   0   25.90    3.20
  13   1   0   21.50    2.70
 -14  -1   0   -2.50    2.60
 -14  -1   0    1.00    1.80
  14  -2   0    1.70    2.30
 -14   2   0    3.20    2.30
 -14   2   0    3.70    3.20
  13  -2   0    5.80    2.50
 -13   2   0    5.30    3.20
 -13   2   0    7.80    2.50
 -12   2   0   -0.40    1.90
 -12   2   0    0.30    2.80
  11  -2   0   26.50    3.20
 -11   2   0   20.50    3.60
 -11   2   0   15.20    2.80
  10  -2   0   17.60    2.70
  10  -2   0   18.80    2.60
 -10   2   0   18.00    2.80
 -10   2   0   21.10    3.30
   9  -2   0    8.80    2.00
   9  -2   0   11.20    2.30
  -9   2   0    7.80    2.10
  -9   2   0    7.10    2.50
   8  -2   0   27.50    3.10
   8  -2   0   23.30    2.50
  -8   2   0   27.60    3.20
  -8   2   0   25.60    2.80
   7  -2   0   95.49    4.70
   7  -2   0   97.09    5.00
  -7   2   0   93.69    4.80
  -7   2   0   93.69    5.10
   6  -2   0   20.30    2.40
   6  -2   0   18.80    2.20
  -6   2   0   22.00    2.30
  -6   2   0   21.00    2.50
   5  -2   0  315.57   12.00
   5  -2   0  317.07   12.30
  -5   2   0  306.87   12.30
  -5   2   0  316.87   12.00
   4  -2   0  119.99    5.50
   4  -2   0  132.19    5.30
  -4   2   0  121.69    5.50
  -4   2   0  132.99    5.40
   3  -2   0  402.66   14.80
   3  -2   0  395.26   15.00
  -3   2   0  423.26   14.90
  -3   2   0  404.56   15.00
   2  -2   0  799.42   41.90
  -2   2   0  782.52   41.40
   1  -2   0  625.04   32.50
  -1   2   0  647.74   32.90
   0  -2   0  343.17   12.30
   0  -2   0  351.96   12.40
   0   2   0  342.57   12.40
  -1  -2   0    3.60    0.50
  -1  -2   0    3.50    0.60
   1   2   0    3.50    0.60
   1   2   0    2.70    0.50
  -2  -2   0  219.38    8.00
  -2  -2   0  240.68    8.10
   2   2   0  205.18    8.00
  -3  -2   0   28.20    1.50
  -3  -2   0   23.10    1.50
   3   2   0   23.70    1.40
   3   2   0   23.70    1.40
  -4  -2   0  192.58    6.70
  -4  -2   0  168.08    6.80
   4   2   0  161.68    6.70
  -5  -2   0   90.99    4.10
  -5  -2   0   80.49    4.20
   5   2   0   95.09    4.10
   5   2   0  102.99    4.00
  -6  -2   0  499.85   17.70
  -6  -2   0  480.55   18.00
   6   2   0  446.06   17.60
   6   2   0  504.35   17.70
  -7  -2   0   87.59    4.30
  -7  -2   0   90.39    4.60
   7   2   0   93.49    4.20
   7   2   0   87.39    4.20
  -8  -2   0   48.40    3.30
  -8  -2   0   49.50    3.70
   8   2   0   52.99    3.10
   8   2   0   52.19    3.10
  -9  -2   0   73.09    5.00
  -9  -2   0   79.79    4.40
   9   2   0   83.89    4.20
   9   2   0   79.39    4.30
 -10  -2   0   -1.10    2.30
 -10  -2   0    2.80    2.10
  10   2   0    1.20    1.40
  10   2   0    2.40    1.40
 -11  -2   0    2.10    1.70
 -11  -2   0    6.70    2.30
  11   2   0    6.80    1.70
 -12  -2   0    4.40    1.90
 -12  -2   0    0.80    2.30
  12   2   0    0.90    1.50
 -13  -2   0    3.30    2.40
 -13  -2   0    8.80    2.20
 -14   3   0    2.00    2.30
 -14   3   0    1.70    3.30
  13  -3   0   24.50    3.60
 -13   3   0   18.90    3.20
 -13   3   0   15.20    4.00
  12  -3   0    2.30    1.90
 -12   3   0   -0.70    2.00
 -12   3   0   -2.90    2.50
  11  -3   0   38.70    4.10
 -11   3   0   54.29    5.20
 -11   3   0   47.20    4.20
  10  -3   0   55.49    4.30
  10  -3   0   51.59    4.30
 -10   3   0   57.79    5.10
 -10   3   0   57.69    4.40
   9  -3   0   12.60    2.30
   9  -3   0   16.10    2.70
  -9   3   0   17.50    3.00
  -9   3   0   14.70    2.50
   8  -3   0   41.50    3.30
   8  -3   0   45.00    4.00
  -8   3   0   45.50    3.30
  -8   3   0   40.70    3.90
   7  -3   0   43.90    3.10
   7  -3   0   44.00    3.50
  -7   3   0   40.50    3.60
  -7   3   0   38.90    3.00
   6  -3   0   50.39    3.30
   6  -3   0   53.89    3.70
  -6   3   0   56.49    3.90
  -6   3   0   53.39    3.40
   5  -3   0   28.00    2.80
   5  -3   0   25.30    2.60
  -5   3   0   25.60    2.50
  -5   3   0   32.30    3.10
   4  -3   0  729.73   25.80
   4  -3   0  694.93   26.10
  -4   3   0  709.23   25.80
  -4   3   0  720.23   26.10
   3  -3   0   36.80    2.40
   3  -3   0   33.50    2.20
  -3   3   0   32.30    2.30
  -3   3   0   34.50    2.10
   2  -3   0   40.50    2.30
   2  -3   0   39.80    2.10
  -2   3   0   39.90    2.20
  -2   3   0   42.40    2.40
  -1   3   0  790.22   28.20
   0   3   0  630.14   22.50
  -1  -3   0  146.19    5.40
  -1  -3   0  143.29    5.50
   1   3   0  144.59    5.40
   1   3   0  142.69    5.40
  -2  -3   0   11.60    1.00
  -2  -3   0   12.20    0.90
   2   3   0   11.70    1.00
   2   3   0    9.70    1.00
  -3  -3   0   33.60    1.90
  -3  -3   0   34.60    1.80
   3   3   0   32.40    1.70
   3   3   0   33.60    1.80
  -4  -3   0   26.50    2.00
  -4  -3   0   29.00    2.00
   4   3   0   28.30    1.90
  -5  -3   0  387.76   14.50
  -5  -3   0  388.96   14.30
   5   3   0  401.56   14.20
   5   3   0  382.36   14.30
  -6  -3   0   78.29    3.50
  -6  -3   0   70.29    3.70
   6   3   0   67.79    3.30
   6   3   0   71.09    3.40
  -7  -3   0   31.80    2.50
  -7  -3   0   36.00    3.00
   7   3   0   31.00    2.20
   7   3   0   33.60    2.40
  -8  -3   0   61.99    3.70
  -8  -3   0   74.39    4.30
   8   3   0   60.29    3.30
   8   3   0   58.99    3.50
  -9  -3   0   32.50    2.90
  -9  -3   0   30.20    3.40
   9   3   0   33.30    2.60
   9   3   0   31.90    3.20
 -10  -3   0   49.00    3.60
 -10  -3   0   50.29    4.10
  10   3   0   49.70    3.20
  10   3   0   50.69    3.30
 -11  -3   0   -0.20    1.50
 -11  -3   0   -1.00    2.10
  11   3   0   -1.40    1.10
 -12  -3   0   40.30    4.40
 -12  -3   0   44.40    3.70
  12   3   0   33.30    3.60
 -13  -3   0    1.60    2.50
  14  -4   0   17.60    3.10
 -14   4   0    8.10    2.80
 -14   4   0    6.80    4.10
  13  -4   0    5.80    2.30
 -13   4   0    2.00    3.10
 -13   4   0    3.70    2.40
  12  -4   0   22.40    3.40
 -12   4   0   23.80    3.40
 -12   4   0   19.20    4.00
  11  -4   0    9.20    2.30
 -11   4   0    4.80    2.30
 -11   4   0   11.90    3.30
  10  -4   0   65.19    4.50
  10  -4   0   68.69    5.20
 -10   4   0   60.09    4.40
 -10   4   0   61.09    5.50
  -9   4   0    6.50    2.60
   8  -4   0   38.50    3.80
   8  -4   0   30.70    3.10
  -8   4   0   27.40    3.30
  -8   4   0   37.20    3.90
   7  -4   0   33.10    3.60
   7  -4   0   49.99    3.30
  -7   4   0   33.50    3.40
  -7   4   0   44.70    3.40
   6  -4   0   24.60    2.40
   6  -4   0   30.10    3.10
  -6   4   0   26.40    3.10
  -6   4   0   28.60    2.60
   5  -4   0  110.39    5.70
   5  -4   0  118.19    5.40
  -5   4   0  118.09    5.70
  -5   4   0  121.29    5.60
   4  -4   0    0.70    1.20
   4  -4   0   -0.30    1.40
  -4   4   0   -1.30    1.60
  -4   4   0    0.20    1.40
   3  -4   0  217.48    8.80
   3  -4   0  211.18    8.40
  -3   4   0  222.38    8.80
  -3   4   0  210.58    8.50
   2  -4   0   58.19    2.80
   2  -4   0   51.09    2.90
  -2   4   0   57.29    3.00
  -2   4   0   52.19    2.70
   1  -4   0  234.98    8.90
   1  -4   0  232.88    8.70
  -1   4   0  226.18    8.80
  -1   4   0  228.38    8.70
   0  -4   0   36.20    1.80
   0  -4   0   34.30    2.00
   0   4   0   35.20    1.90
   0   4   0   31.40    1.80
  -1  -4   0   50.29    2.30
  -1  -4   0   53.69    2.50
   1   4   0   53.69    2.40
   1   4   0   52.79    2.40
  -2  -4   0   66.39    2.90
  -2  -4   0   61.99    2.70
   2   4   0   64.19    2.80
   2   4   0   64.19    2.80
  -3  -4   0  119.39    4.90
  -3  -4   0  124.19    4.80
   3   4   0  121.49    4.80
   3   4   0  118.39    4.70
  -4  -4   0  229.48    8.50
  -4  -4   0  218.18    8.50
   4   4   0  230.98    8.40
   4   4   0  215.58    8.30
  -5  -4   0   39.10    2.40
  -5  -4   0   42.40    2.40
   5   4   0   38.20    2.10
   5   4   0   41.80    2.50
  -6  -4   0   52.69    2.80
  -6  -4   0   47.40    3.00
   6   4   0   47.80    2.70
   6   4   0   45.00    2.50
  -7  -4   0   24.60    2.50
  -7  -4   0   28.60    2.40
   7   4   0   25.50    2.20
  -8  -4   0   52.19    3.80
  -8  -4   0   54.99    3.40
   8   4   0   58.49    3.20
  -9  -4   0   93.99    5.20
  -9  -4   0   84.49    4.60
   9   4   0   88.99    4.40
 -10  -4   0    8.20    2.30
 -10  -4   0    7.50    1.80
 -11  -4   0  100.69    5.90
 -11  -4   0   80.09    4.80
 -12  -4   0    1.40    1.70
 -12  -4   0    2.30    2.10
  13   4   0   47.90    3.30
  14  -5   0    8.30    2.60
 -14   5   0   17.10    5.60
 -14   5   0   12.80    3.10
  13  -5   0   24.00    3.60
 -13   5   0   16.40    3.20
 -13   5   0   15.10    4.00
  12  -5   0    8.60    2.70
 -12   5   0    7.50    2.70
 -12   5   0   11.20    3.60
  11  -5   0   48.30    4.80
 -11   5   0   50.89    5.50
 -11   5   0   43.10    4.40
  10  -5   0    2.70    1.90
  10  -5   0    9.70    2.70
 -10   5   0    4.40    2.20
 -10   5   0    4.90    2.80
   9  -5   0   30.00    3.30
   9  -5   0   28.60    3.70
  -9   5   0   29.70    3.40
  -9   5   0   30.50    3.90
   8  -5   0   54.19    3.90
   8  -5   0   59.09    4.60
  -8   5   0   47.00    4.00
  -8   5   0   37.70    4.10
   7  -5   0  110.79    6.00
   7  -5   0  100.39    5.30
  -7   5   0  102.89    5.80
  -7   5   0  101.89    5.50
   6  -5   0   13.80    2.40
   6  -5   0   12.60    2.50
  -6   5   0    9.50    2.10
   5  -5   0  110.89    5.20
   5  -5   0  109.69    5.70
  -5   5   0  105.29    5.60
  -5   5   0  110.69    5.30
   4  -5   0   17.70    2.00
   4  -5   0   26.60    2.80
  -4   5   0   25.40    2.60
  -4   5   0   19.30    2.20
   3  -5   0    5.00    1.40
   3  -5   0    4.40    1.90
  -3   5   0    1.50    1.70
  -3   5   0    4.80    1.50
   2  -5   0   47.80   13.40
  -2   5   0   51.59   13.50
   1  -5   0   87.69    3.90
   1  -5   0   87.89    4.20
  -1   5   0   89.09    4.00
  -1   5   0   90.19    4.20
   0  -5   0   96.29    4.40
   0  -5   0   99.29    4.10
   0   5   0   97.99    4.20
   0   5   0   99.79    4.30
  -1  -5   0   19.40    1.90
  -1  -5   0   14.40    1.50
   1   5   0   14.70    1.50
   1   5   0   19.40    1.60
  -2  -5   0  104.79    4.50
  -2  -5   0  100.29    4.30
   2   5   0  106.59    4.30
   2   5   0  109.99    4.40
  -3  -5   0  464.25   16.90
  -3  -5   0  460.25   16.60
   3   5   0  460.95   16.50
   3   5   0  444.46   16.50
  -4  -5   0   14.20    1.60
  -4  -5   0    9.50    1.20
   4   5   0    9.50    1.10
   4   5   0   11.60    1.20
  -5  -5   0   59.29    3.10
  -5  -5   0   61.09    3.00
   5   5   0   56.59    2.70
   5   5   0   55.99    2.80
  -6  -5   0    1.60    1.20
  -6  -5   0    0.20    1.00
   6   5   0    1.40    0.90
   6   5   0    0.10    1.00
  -7  -5   0  110.99    5.00
  -7  -5   0  117.69    5.40
   7   5   0  108.89    4.70
   7   5   0  108.19    4.80
  -8  -5   0   14.80    1.90
  -8  -5   0   14.90    2.20
   8   5   0   16.90    1.70
   8   5   0   14.50    1.70
  -9  -5   0   41.60    3.60
   9   5   0   42.20    2.80
   9   5   0   43.60    2.70
 -10  -5   0   35.90    3.70
 -10  -5   0   31.90    3.00
 -11  -5   0   34.40    3.80
 -11  -5   0   33.10    3.10
  11   5   0   32.00    2.40
 -12  -5   0   30.00    3.10
  12   5   0   29.90    2.20
  14  -6   0    5.00    2.60
 -14   6   0    3.30    2.50
  13  -6   0   40.40    4.70
 -13   6   0   42.00    4.60
 -13   6   0   33.20    8.20
  12  -6   0   28.30    3.90
 -12   6   0   22.50    3.40
 -12   6   0   25.00    4.50
  11  -6   0   10.00    3.00
 -11   6   0   16.70    3.80
 -11   6   0   10.30    2.60
  10  -6   0   19.10    3.40
  10  -6   0   19.20    2.80
 -10   6   0   21.60    3.90
 -10   6   0   23.30    3.40
   9  -6   0   37.40    3.40
   9  -6   0   42.80    4.50
  -9   6   0   39.10    4.60
  -9   6   0   42.20    3.90
   8  -6   0   45.10    3.80
   8  -6   0   46.70    4.60
  -8   6   0   48.10    4.80
  -8   6   0   45.80    4.10
   7  -6   0    4.30    2.10
   7  -6   0   -1.20    1.40
  -7   6   0    0.30    1.80
  -7   6   0   -2.40    1.70
   6  -6   0  173.08    8.10
  -6   6   0  163.58    8.10
  -6   6   0  179.28    7.80
   5  -6   0    2.50    1.70
  -5   6   0    0.20    1.30
  -5   6   0   -1.60    1.60
   4  -6   0   10.10    2.00
  -4   6   0   11.20    2.10
   3  -6   0   41.60    3.60
   3  -6   0   40.70    2.80
  -3   6   0   40.30    2.90
  -3   6   0   41.40    3.20
   2  -6   0  140.19    6.40
   2  -6   0  133.19    5.90
  -2   6   0  141.39    6.10
  -2   6   0  145.79    6.40
   1  -6   0   78.29    3.80
   1  -6   0   80.79    4.30
  -1   6   0   80.29    4.00
  -1   6   0   76.39    4.10
   0  -6   0   32.20    2.20
   0  -6   0   31.90    2.60
   0   6   0   29.80    2.50
  -1  -6   0   18.50    1.70
   1   6   0   18.40    1.90
   1   6   0   16.00    1.70
  -2  -6   0  293.07   11.10
  -2  -6   0  286.67   10.90
   2   6   0  296.37   11.00
   2   6   0  297.27   11.00
  -3  -6   0   11.70    1.40
   3   6   0   12.60    1.60
   3   6   0   12.70    1.30
  -4  -6   0  225.48    8.70
  -4  -6   0  221.88    8.80
   4   6   0  231.68    8.60
   4   6   0  231.08    8.60
  -5  -6   0  100.79    4.40
  -5  -6   0  102.39    4.40
   5   6   0   92.59    4.10
   5   6   0   89.69    4.10
  -6  -6   0  171.18    7.20
  -6  -6   0  179.28    7.10
   6   6   0  170.78    6.90
   6   6   0  173.68    6.80
  -7  -6   0    4.10    1.40
  -7  -6   0    2.70    1.40
   7   6   0    2.60    1.10
   7   6   0    2.00    1.00
  -8  -6   0   29.70    3.00
  -8  -6   0   30.10    2.60
   8   6   0   29.10    2.20
   8   6   0   29.20    2.30
  -9  -6   0    0.50    1.40
  -9  -6   0    5.20    1.80
   9   6   0    4.70    1.20
 -10  -6   0   43.40    3.30
 -10  -6   0   46.20    3.90
  10   6   0   44.90    2.60
 -11  -6   0    5.80    1.70
 -12  -6   0    3.90    1.90
 -12  -6   0    6.30    2.20
  13  -7   0    2.00    2.70
 -13   7   0    2.60    2.40
 -13   7   0   -0.30    3.10
  12  -7   0   20.20    4.30
 -12   7   0   14.20    3.10
 -12   7   0   16.10    3.80
  11  -7   0   15.20    4.00
 -11   7   0   14.40    4.00
 -11   7   0   15.00    3.10
  10  -7   0   56.69    6.00
  10  -7   0   51.69    4.50
 -10   7   0   56.59    4.90
 -10   7   0   63.99    6.90
   9  -7   0   11.90    2.50
   9  -7   0    9.70    3.10
  -9   7   0   11.10    3.90
  -9   7   0    9.60    2.60
   8  -7   0   33.00    3.40
  -8   7   0   40.50    4.30
  -8   7   0   40.60    4.20
   7  -7   0   40.70    3.70
  -7   7   0   43.70    4.40
  -7   7   0   45.40    4.00
   6  -7   0    0.50    1.40
  -6   7   0    1.20    1.90
  -6   7   0    0.90    1.60
   5  -7   0   11.80    2.00
  -5   7   0    9.40    1.90
  -5   7   0   13.30    2.50
   4  -7   0    6.70    1.70
  -4   7   0    4.20    1.70
  -4   7   0    5.30    1.70
   3  -7   0   66.49    6.40
   3  -7   0   74.39    4.10
  -3   7   0   81.69    4.30
   2  -7   0   68.69    3.70
   2  -7   0   67.79    4.30
  -2   7   0   67.79    4.00
  -2   7   0   63.49    3.60
   1  -7   0  159.18    7.00
   1  -7   0  179.08    6.70
  -1   7   0  142.69    6.60
  -1   7   0  153.98    6.80
   0  -7   0   17.40    2.90
   0  -7   0   14.10    1.90
   0   7   0   15.30    1.80
   0   7   0   16.40    1.80
  -1  -7   0   31.80    2.50
  -1  -7   0   32.70    2.20
  -2  -7   0   30.90    2.40
  -2  -7   0   28.50    2.00
   2   7   0   28.10    2.10
   2   7   0   28.60    2.10
  -3  -7   0  175.38    7.10
   3   7   0  167.48    6.80
   3   7   0  177.18    6.90
  -4  -7   0   40.60    2.50
  -4  -7   0   43.00    2.70
   4   7   0   40.70    2.40
   4   7   0   40.10    2.40
  -5  -7   0   32.00    2.50
  -5  -7   0   28.80    2.30
   5   7   0   30.50    2.10
   5   7   0   29.30    2.10
  -6  -7   0   77.29    4.00
  -6  -7   0   85.49    4.10
   6   7   0   67.19    3.40
   6   7   0   66.79    3.50
  -7  -7   0  118.39    5.50
  -7  -7   0  126.99    5.80
   7   7   0  121.49    5.10
   7   7   0  120.29    5.20
  -8  -7   0    4.30    1.50
   8   7   0    4.30    1.20
  -9  -7   0   48.80    3.40
  -9  -7   0   53.89    3.90
   9   7   0   48.30    2.70
   9   7   0   49.40    2.60
 -10  -7   0    0.90    1.40
  10   7   0    1.00    0.70
 -11  -7   0   17.10    2.60
 -11  -7   0   11.00    2.00
  13  -8   0    9.70    2.90
 -13   8   0   10.70    3.20
  12  -8   0    3.80    2.80
 -12   8   0   -2.60    2.70
 -12   8   0    0.70    2.20
  11  -8   0   15.20    3.40
 -11   8   0   10.50    3.20
 -11   8   0   10.00    2.90
  10  -8   0    5.20    2.20
  10  -8   0    8.30    2.80
 -10   8   0    9.00    3.20
 -10   8   0    8.90    2.70
   9  -8   0   24.00    3.20
   9  -8   0   30.10    4.00
  -9   8   0   27.30    3.70
  -9   8   0   27.10    4.00
   8  -8   0  141.19    7.20
   8  -8   0  131.89    7.90
  -8   8   0  143.49    8.00
  -8   8   0  137.89    7.50
   7  -8   0    3.50    2.50
   7  -8   0    2.30    1.80
  -7   8   0    6.80    2.70
  -7   8   0    5.10    2.40
   6  -8   0  119.99    6.60
   6  -8   0  113.79    5.90
  -6   8   0  120.19    6.50
  -6   8   0  119.99    6.20
   5  -8   0   -2.10    1.80
   5  -8   0   -1.70    1.50
  -5   8   0    0.50    1.90
  -5   8   0    0.70    1.80
   4  -8   0  103.79    5.20
   4  -8   0  112.89    6.10
  -4   8   0  109.39    5.60
  -4   8   0  104.89    5.70
   3  -8   0    1.20    1.30
   3  -8   0    1.70    1.80
  -3   8   0   -0.60    1.60
  -3   8   0    7.10    1.70
   2  -8   0   51.79    3.30
   2  -8   0   52.89    3.90
  -2   8   0   58.69    3.50
  -2   8   0   52.49    3.60
   1  -8   0   47.50    2.90
   1  -8   0   48.60    3.50
  -1   8   0   42.40    3.00
  -1   8   0   43.70    3.10
   0  -8   0    6.00    1.50
   0  -8   0    7.10    1.50
   0   8   0    7.30    1.50
   0   8   0    5.20    1.40
  -1  -8   0   58.19    3.60
  -1  -8   0   64.59    3.20
   1   8   0   57.99    3.20
   1   8   0   58.99    3.20
   2   8   0   20.20    2.00
  -3  -8   0  143.59    6.40
   3   8   0  146.29    6.10
   3   8   0  150.48    6.10
  -4  -8   0    1.10    1.10
  -4  -8   0    1.80    1.20
   4   8   0    0.90    1.00
   4   8   0    0.40    1.00
  -5  -8   0   56.29    3.40
  -5  -8   0   63.89    3.60
   5   8   0   59.99    3.10
   5   8   0   62.19    3.20
  -6  -8   0   35.00    3.00
   6   8   0   36.90    2.40
  -7  -8   0   24.20    2.80
  -7  -8   0   26.20    2.60
  -8  -8   0   30.10    2.80
  -8  -8   0   31.00    2.90
   8   8   0   29.90    2.00
   8   8   0   28.50    1.90
  -9  -8   0    3.30    1.50
 -10  -8   0   31.60    3.30
 -10  -8   0   29.30    2.90
 -11  -8   0    3.00    1.50
 -11  -8   0    0.50    1.70
  13  -9   0   -1.20    2.30
 -13   9   0   -0.50    3.10
 -13   9   0    3.30    2.60
  12  -9   0    5.40    3.10
 -12   9   0    2.60    3.20
 -12   9   0    7.40    2.70
  11  -9   0   19.10    3.90
 -11   9   0    6.50    3.50
 -11   9   0   15.60    3.40
  10  -9   0   12.00    3.30
  10  -9   0    2.80    2.40
 -10   9   0    5.80    3.10
 -10   9   0    6.60    2.70
   9  -9   0    9.60    3.10
  -9   9   0    2.90    2.40
  -9   9   0    4.60    3.00
   8  -9   0   21.50    3.80
   8  -9   0   21.40    3.30
  -8   9   0   29.00    4.30
  -8   9   0   26.60    3.70
   7  -9   0   45.40    3.90
   7  -9   0   41.80    4.40
  -7   9   0   44.20    4.10
  -7   9   0   47.40    4.90
   6  -9   0   35.30    4.10
   6  -9   0   36.70    3.50
  -6   9   0   36.70    4.10
  -6   9   0   39.10    4.00
   5  -9   0  167.18    7.80
   5  -9   0  176.78    8.60
  -5   9   0  154.98    8.10
  -5   9   0  172.88    8.30
   4  -9   0   16.60    2.30
   4  -9   0   22.30    3.00
  -4   9   0   22.40    3.00
  -4   9   0   23.80    2.90
   3  -9   0  115.69    5.70
   3  -9   0  116.59    6.30
  -3   9   0  115.99    5.90
  -3   9   0  114.29    6.00
   1  -9   0  105.19    5.50
   1  -9   0  101.99    4.90
  -1   9   0   98.49    5.20
  -1   9   0  102.19    5.10
   0  -9   0   78.99    4.60
   0  -9   0   83.79    4.20
   0   9   0   79.49    4.30
   0   9   0   85.89    4.40
  -1  -9   0   42.90    3.30
  -1  -9   0   43.80    2.80
   1   9   0   42.60    2.90
   1   9   0   42.90    3.00
  -2  -9   0   80.09    3.90
  -2  -9   0   79.49    4.40
   2   9   0   78.59    4.00
   2   9   0   74.89    4.00
  -3  -9   0    0.00    1.40
  -3  -9   0   -0.60    1.00
   3   9   0   -1.70    1.10
   3   9   0   -0.90    1.10
  -4  -9   0    3.90    1.30
  -4  -9   0    1.00    1.50
   4   9   0    1.60    1.10
   4   9   0    1.40    1.20
  -5  -9   0    2.50    1.30
  -5  -9   0   -0.50    1.40
   5   9   0    3.80    1.20
   5   9   0    2.40    1.10
  -6  -9   0    3.60    1.50
  -6  -9   0    3.30    1.50
   6   9   0    3.20    1.10
  -7  -9   0    1.40    1.40
  -7  -9   0    1.30    1.50
   7   9   0   -0.10    0.90
   7   9   0    1.70    1.00
  -8  -9   0    3.70    2.50
  -8  -9   0    1.00    1.40
   8   9   0    2.90    0.80
   8   9   0    2.70    0.80
  -9  -9   0   14.10    2.20
  -9  -9   0   15.30    2.10
 -10  -9   0    0.50    1.50
 -10  -9   0   -0.80    1.30
  13 -10   0   17.90    4.00
 -13  10   0    8.80    5.00
 -13  10   0   10.60    3.70
  12 -10   0    5.50    3.40
 -12  10   0    4.40    2.60
  11 -10   0   25.90    4.50
 -11  10   0   18.40    4.10
 -11  10   0   24.20    4.10
  10 -10   0    3.00    2.70
 -10  10   0    9.10    3.60
   9 -10   0   36.30    4.20
   9 -10   0   35.20    4.50
  -9  10   0   32.20    4.50
  -9  10   0   28.30    4.00
   8 -10   0   45.40    4.10
   8 -10   0   47.10    5.40
  -8  10   0   44.20    5.20
  -8  10   0   47.00    4.50
   7 -10   0    5.30    2.40
   7 -10   0    4.10    2.80
  -7  10   0    4.30    2.60
  -7  10   0    6.00    2.70
   6 -10   0   78.89    4.90
   6 -10   0   75.19    5.80
  -6  10   0   80.39    5.50
  -6  10   0   71.89    5.40
   5 -10   0   40.30    4.50
   5 -10   0   38.20    3.80
  -5  10   0   40.50    4.40
   4 -10   0  122.79    6.90
   4 -10   0  122.99    6.10
  -4  10   0  127.79    6.60
  -4  10   0  127.29    6.80
   3 -10   0    4.50    1.70
   3 -10   0   -0.90    2.00
  -3  10   0   -0.40    1.80
  -3  10   0   -1.10    1.60
   2 -10   0  112.29    5.60
   2 -10   0  111.09    6.30
  -2  10   0  113.29    5.90
  -2  10   0  114.09    5.80
   1 -10   0    8.70    1.80
   1 -10   0    9.60    2.20
  -1  10   0   12.60    2.10
  -1  10   0   10.30    2.00
   0 -10   0   71.79    4.10
   0 -10   0   77.79    4.70
   0  10   0   78.09    4.40
   0  10   0   76.99    4.30
  -1 -10   0   12.30    2.20
  -1 -10   0   10.00    1.80
   1  10   0   13.00    2.00
   1  10   0   14.00    2.00
  -2 -10   0  117.29    5.80
  -2 -10   0  109.59    5.20
   2  10   0  109.79    5.30
   2  10   0  110.79    5.30
  -3 -10   0   15.00    2.20
  -3 -10   0   13.60    1.80
   3  10   0   12.80    1.90
   3  10   0   14.20    1.80
  -4 -10   0   59.99    4.00
  -4 -10   0   65.49    3.60
   4  10   0   63.99    3.50
   4  10   0   62.29    3.50
  -5 -10   0   20.20    2.50
   5  10   0   18.70    1.90
   5  10   0   22.90    2.00
  -6 -10   0    6.00    1.70
  -6 -10   0    4.90    1.50
   6  10   0    3.10    1.10
  -7 -10   0    6.60    1.70
  -7 -10   0    7.00    1.80
   7  10   0    7.50    1.20
   7  10   0    8.40    1.40
  -8 -10   0    5.70    1.80
  -8 -10   0    9.40    2.00
  -9 -10   0   -0.40    1.40
  -9 -10   0   -1.60    1.30
 -10 -10   0    0.30    1.60
 -10 -10   0   -1.60    1.60
  12 -11   0   19.80    4.50
 -12  11   0   18.10    3.50
 -12  11   0   15.10    5.00
  11 -11   0   14.60    3.90
 -11  11   0   21.50    4.10
 -11  11   0    9.20    2.70
  10 -11   0   41.50    5.20
 -10  11   0   41.60    4.60
 -10  11   0   35.20    5.00
   9 -11   0    2.80    2.10
   9 -11   0    2.70    2.80
  -9  11   0    4.80    5.10
  -9  11   0    0.70    2.40
   8 -11   0   41.10    4.50
   8 -11   0   50.79    5.60
  -8  11   0   47.50    5.30
  -8  11   0   56.89    5.20
   7 -11   0   49.70    5.20
   7 -11   0   44.30    4.30
  -7  11   0   46.10    4.80
  -7  11   0   46.10    5.10
   6 -11   0  117.79    6.50
   6 -11   0  104.59    6.80
  -6  11   0  110.59    7.00
  -6  11   0  118.49    6.80
   5 -11   0   74.19    5.60
  -5  11   0   69.49    4.90
  -5  11   0   64.39    5.00
   4 -11   0   32.70    4.10
   4 -11   0   25.90    3.00
  -4  11   0   35.10    3.80
  -4  11   0   25.70    3.20
   3 -11   0  134.89    6.80
   3 -11   0  152.68    7.80
  -3  11   0  137.19    7.00
  -3  11   0  135.59    7.10
   2 -11   0    2.30    2.40
   2 -11   0    3.20    1.80
  -2  11   0    5.20    2.00
  -2  11   0    2.10    2.00
   1 -11   0   86.89    5.40
   1 -11   0   74.29    4.50
  -1  11   0   81.69    4.80
  -1  11   0   74.09    4.70
   0 -11   0   15.60    2.60
   0 -11   0   17.10    2.30
   0  11   0   15.30    2.50
   0  11   0   12.90    2.20
  -1 -11   0   69.39    4.10
  -1 -11   0   77.29    4.90
   1  11   0   74.79    4.40
   1  11   0   78.19    4.60
  -2 -11   0   -0.30    1.20
  -2 -11   0    0.90    1.70
   2  11   0    0.40    1.50
  -3 -11   0   68.89    4.40
  -3 -11   0   67.89    3.90
   3  11   0   71.89    4.00
   3  11   0   71.59    3.90
  -4 -11   0   27.90    3.20
  -4 -11   0   27.30    2.70
   4  11   0   26.50    2.50
   4  11   0   27.00    2.50
  -5 -11   0    0.70    1.30
  -5 -11   0    1.90    1.60
   5  11   0    2.20    1.10
   5  11   0    1.60    1.30
  -6 -11   0   27.00    3.00
  -6 -11   0   25.80    2.90
   6  11   0   28.90    2.20
  -7 -11   0    2.70    1.70
  -8 -11   0    6.40    1.90
  -8 -11   0    7.00    2.00
  -9 -11   0   -2.00    1.30
  -9 -11   0    0.30    1.40
  11 -12   0   30.90    8.00
 -11  12   0   23.20    4.00
  10 -12   0   -1.10    2.90
 -10  12   0    4.70    2.90
   9 -12   0   46.30    5.70
   9 -12   0   41.60    4.50
  -9  12   0   34.70    5.10
  -9  12   0   45.00    5.20
   8 -12   0    0.40    2.50
   8 -12   0    0.10    2.00
  -8  12   0    4.20    2.70
  -8  12   0   -0.20    2.30
   7 -12   0   74.19    5.00
   7 -12   0   74.49    6.20
  -7  12   0   78.19    6.30
  -7  12   0   67.29    5.40
   6 -12   0    7.60    2.50
   6 -12   0    4.80    2.50
  -6  12   0   11.50    2.90
  -6  12   0    7.90    3.00
   5 -12   0   49.60    5.10
   5 -12   0   50.09    4.20
  -5  12   0   49.99    4.80
  -5  12   0   51.09    4.70
   4 -12   0   20.90    2.90
   4 -12   0   20.40    3.40
  -4  12   0   18.40    3.00
  -4  12   0   18.50    3.00
   3 -12   0   24.30    3.00
   3 -12   0   28.60    3.90
  -3  12   0   26.80    3.40
  -3  12   0   36.70    3.80
   2 -12   0    8.80    2.60
   2 -12   0   10.20    2.20
  -2  12   0    7.50    2.30
  -2  12   0   10.50    2.50
   1 -12   0    4.30    1.80
   1 -12   0    4.70    2.50
  -1  12   0    2.60    1.80
  -1  12   0    4.30    2.00
   0 -12   0   11.10    2.00
   0 -12   0   12.30    2.70
   0  12   0   10.80    2.20
  -1 -12   0   -2.20    1.80
  -1 -12   0   -1.30    1.30
   1  12   0    0.40    1.60
  -2 -12   0    8.30    1.80
  -2 -12   0    9.70    2.40
   2  12   0   12.90    2.10
   2  12   0   14.50    2.30
  -3 -12   0    0.80    1.60
   3  12   0    2.30    1.60
  -4 -12   0    8.90    1.80
  -4 -12   0    8.40    2.10
   4  12   0    6.00    1.70
  -5 -12   0    3.60    1.70
  -5 -12   0    4.30    1.80
  -6 -12   0    0.90    1.60
  -6 -12   0    0.70    1.50
   6  12   0   -1.50    0.90
  -7 -12   0   21.10    2.50
  -7 -12   0   13.30    2.30
  -8 -12   0    1.00    1.60
  -8 -12   0    0.70    1.60
 -11  13   0    4.80    2.80
  10 -13   0   19.10    4.30
 -10  13   0   23.70    4.20
   9 -13   0   -0.80    2.90
  -9  13   0    3.60    2.30
   8 -13   0   17.70    3.70
   8 -13   0   16.00    4.00
  -8  13   0   18.80    3.70
   7 -13   0   -0.20    2.00
   7 -13   0    0.60    3.00
  -7  13   0    0.60    2.40
   6 -13   0   57.29    4.70
  -6  13   0   51.39    4.70
   5 -13   0   14.70    2.80
  -5  13   0   19.90    5.00
  -5  13   0   12.50    3.10
   4 -13   0   32.70    3.80
  -4  13   0   43.10    4.30
  -4  13   0   25.80    3.80
   3 -13   0    3.20    1.90
  -3  13   0    2.50    2.20
  -3  13   0   10.00    3.00
   2 -13   0   24.90    3.70
   2 -13   0   24.50    2.90
  -2  13   0   24.00    3.10
  -2  13   0   30.50    5.10
   1 -13   0    9.00    2.10
   1 -13   0   10.50    2.80
  -1  13   0   11.50    2.40
   0 -13   0   31.00    3.30
   0 -13   0   34.00    4.00
  -1 -13   0   47.10    4.20
  -1 -13   0   46.50    3.40
   1  13   0   47.70    3.80
  -2 -13   0    5.40    1.60
  -2 -13   0    3.30    2.00
   2  13   0    4.60    1.70
  -3 -13   0   36.50    3.80
   3  13   0   33.10    3.10
  -4 -13   0   19.60    2.50
   4  13   0   15.90    2.20
  -5 -13   0   -1.80    1.50
  -5 -13   0   -0.90    1.50
   5  13   0   -0.30    1.20
  -6 -13   0   13.10    2.40
  -7 -13   0    2.10    1.90
  -7 -13   0    3.70    1.50
  10 -14   0    1.90    3.10
 -10  14   0    7.40    2.90
   9 -14   0   -2.00    2.70
   8 -14   0    0.00    2.80
   8 -14   0   -0.70    2.40
  -8  14   0    1.00    2.80
   7 -14   0   12.10    3.30
  -7  14   0   19.50    3.70
   6 -14   0    2.50    2.20
   6 -14   0   -2.20    2.10
  -6  14   0   -1.60    2.10
   5 -14   0    8.80    3.00
   5 -14   0   12.60    2.60
  -5  14   0   15.40    3.40
   4 -14   0    4.60    2.30
   4 -14   0    0.00    2.30
  -4  14   0   -0.60    2.30
   3 -14   0   12.70    3.10
   3 -14   0   14.70    2.70
  -3  14   0   15.10    3.00
   2 -14   0   19.60    2.80
   2 -14   0   15.80    3.20
  -2  14   0   14.60    2.90
   1 -14   0    6.10    2.60
   1 -14   0    4.80    2.00
  -1  14   0    6.40    2.20
   0 -14   0   22.50    3.50
   0 -14   0   20.50    2.70
  -1 -14   0   -0.30    1.80
  -1 -14   0    0.20    1.40
   1  14   0    1.70    1.80
  -2 -14   0   14.60    2.90
  -2 -14   0   18.60    2.40
   2  14   0   20.30    2.80
  -3 -14   0   -0.40    1.80
   3  14   0    4.20    1.70
  -4 -14   0   12.00    2.10
  -4 -14   0   13.20    2.60
   4  14   0   16.60    3.50
  -5 -14   0    8.30    2.10
  -5 -14   0   11.90    2.40
   5  14   0   10.40    1.70
  -6 -14   0    8.20    3.50
  -6 -14   0   18.00    2.50
   9 -15   0    1.40    2.80
  -9  15   0   -2.10    2.30
   8 -15   0   -0.80    2.30
   8 -15   0   -3.00    2.70
  -8  15   0    3.70    3.00
   7 -15   0   -0.20    2.20
   7 -15   0   -2.60    2.60
  -7  15   0   -0.60    2.60
   6 -15   0    4.70    2.40
   6 -15   0   -0.90    2.50
  -6  15   0   -2.20    2.30
   5 -15   0    2.20    2.10
   5 -15   0    0.60    2.40
  -5  15   0   -0.30    2.10
   4 -15   0    7.80    2.90
   4 -15   0   10.00    2.80
  -4  15   0    9.10    2.70
   3 -15   0    3.00    2.00
   3 -15   0   -0.60    2.40
  -3  15   0   -3.00    2.10
   2 -15   0   10.50    2.40
   2 -15   0   17.50    3.40
  -2  15   0    9.90    2.80
   1 -15   0   33.50    4.20
   1 -15   0   31.50    3.50
  -1  15   0   30.10    3.70
   0 -15   0    3.80    2.50
   0 -15   0    2.40    1.60
   0  15   0    3.40    2.40
  -1 -15   0   57.59    5.10
  -1 -15   0   52.69    4.00
   1  15   0   56.39    4.30
  -2 -15   0    4.20    2.20
  -2 -15   0    5.70    1.80
   2  15   0    6.90    1.90
  -3 -15   0   41.10    4.40
   3  15   0   48.50    3.90
  -4 -15   0    0.60    1.60
   4  15   0    4.50    1.60
  -5 -15   0   23.60    3.20
   7 -16   0    0.90    2.20
   7 -16   0    3.70    3.00
  -7  16   0   -5.60    2.40
   6 -16   0    2.40    2.40
   6 -16   0   -1.10    2.40
  -6  16   0    3.10    2.70
   5 -16   0    5.70    2.20
   5 -16   0   -1.30    2.30
  -5  16   0    1.80    2.60
   4 -16   0    9.20    2.20
   4 -16   0    7.70    2.90
  -4  16   0   16.90    3.20
   3 -16   0    2.70    1.80
   3 -16   0   -1.00    2.20
  -3  16   0    0.30    2.30
   2 -16   0    8.50    3.10
   2 -16   0    8.30    2.30
  -2  16   0    9.60    2.60
   1 -16   0   24.30    4.00
   1 -16   0   32.20    3.40
  -1  16   0   35.20    4.50
   0 -16   0   29.70    4.10
   0 -16   0   35.10    3.60
   0  16   0   38.50    4.20
  -1 -16   0   13.90    2.50
   1  16   0   13.90    2.60
  -2 -16   0   24.00    4.00
  -2 -16   0   36.90    3.40
   2  16   0   35.70    3.50
  -3 -16   0   -0.10    2.20
  -3 -16   0    2.30    1.90
   5 -17   0   -1.30    2.40
  -5  17   0   -0.40    2.40
   4 -17   0    0.80    2.40
   4 -17   0    5.50    2.30
  -4  17   0    4.80    2.70
   3 -17   0   -1.10    2.20
   3 -17   0    3.90    2.20
  -3  17   0    3.30    2.40
   2 -17   0   24.60    3.40
   2 -17   0   18.00    4.00
  -2  17   0   31.60    3.90
   1 -17   0   11.40    2.30
   1 -17   0    7.30    3.10
   0 -17   0    9.10    3.10
   0 -17   0    7.80    3.00
   0  17   0   11.20    3.20
  -1 -17   1   13.40    3.20
  -1 -17   1   13.60    3.30
   0  17  -1    2.70    2.20
   0 -17   1   -1.20    2.20
  -1  17  -1    9.10    3.80
   1 -17   1    6.20    2.90
   1 -17   1    6.00    2.10
  -2  17  -1    1.90    2.20
   2 -17   1    1.00    1.80
   2 -17   1   -3.20    2.10
  -3  17  -1   29.10    4.00
   3 -17   1   12.10    3.70
   3 -17   1   20.10    3.10
   4 -17   1   -2.50    2.60
  -5  17  -1   27.00    3.80
  -3 -16   1   17.80    3.10
   2  16  -1    9.10    1.90
  -2 -16   1    5.20    1.80
   1  16  -1   16.80    2.70
  -1 -16   1   11.80    3.00
  -1 -16   1   16.90    2.50
   0  16  -1    3.80    2.20
   0 -16   1    4.40    2.50
   0 -16   1    5.80    2.10
   1 -16   1   24.30    3.10
   1 -16   1   27.10    4.00
  -2  16  -1    5.50    2.50
   2 -16   1    1.00    1.80
   2 -16   1    2.30    2.60
  -3  16  -1    8.60    2.70
   3 -16   1    9.20    2.40
   3 -16   1    9.00    3.00
  -4  16  -1    3.10    2.50
   4 -16   1    5.30    2.60
   4 -16   1    5.70    2.60
  -5  16  -1    1.10    2.70
   5 -16   1    2.20    2.10
   5 -16   1    2.90    2.90
  -6  16  -1    1.50    2.50
   6 -16   1    7.40    2.60
   6 -16   1    7.60    3.00
  -7  16  -1   10.80    3.00
   7 -16   1   11.70    3.50
   7 -16   1   14.70    3.30
  -5 -15   1   -1.70    1.80
  -5 -15   1    1.40    1.70
   4  15  -1   71.39    3.80
  -4 -15   1   60.69    4.10
  -4 -15   1   65.09    5.40
  -3 -15   1    0.40    2.00
   2  15  -1   39.20    3.30
  -2 -15   1   34.70    3.20
  -2 -15   1   31.00    3.80
   1  15  -1    3.80    1.80
  -1 -15   1   -0.80    2.00
  -1 -15   1    1.60    1.50
   0 -15   1   39.00    3.60
   0 -15   1   36.40    4.20
  -1  15  -1   -0.60    2.90
   1 -15   1    3.00    1.90
   1 -15   1   -0.80    2.30
  -2  15  -1   17.30    3.20
   2 -15   1   16.30    2.70
   2 -15   1   17.20    3.50
  -3  15  -1   -4.40    1.80
   3 -15   1   -2.40    2.20
   3 -15   1    3.90    2.00
  -4  15  -1    4.70    2.80
   4 -15   1    2.70    2.10
   4 -15   1    4.20    2.60
  -5  15  -1    0.70    2.50
   5 -15   1    1.30    1.90
   5 -15   1   -1.20    2.50
  -6  15  -1   -4.70    2.30
   6 -15   1    3.60    2.20
   6 -15   1    0.90    2.60
  -7  15  -1    5.30    2.60
   7 -15   1    4.70    2.70
   7 -15   1    4.00    3.00
  -8  15  -1   -2.10    2.50
   8 -15   1   -1.30    2.40
   8 -15   1    0.90    2.60
  -9  15  -1   13.20    3.90
   9 -15   1    1.40    2.80
  -6 -14   1   11.50    2.40
  -6 -14   1   15.20    2.20
   5  14  -1   22.60    2.60
  -5 -14   1   15.60    2.70
   4  14  -1   21.20    2.40
  -4 -14   1   12.20    2.60
  -4 -14   1   18.90    2.30
   3  14  -1   64.29    4.00
  -3 -14   1   56.89    4.70
   2  14  -1    9.90    2.10
  -2 -14   1    7.50    2.30
  -2 -14   1    9.00    1.90
   1  14  -1   84.79    4.90
  -1 -14   1   72.59    4.40
  -1 -14   1   77.29    5.50
   0  14  -1    2.30    2.80
   0 -14   1    0.00    1.90
   0 -14   1    1.00    1.70
  -1  14  -1   88.09    5.40
   1 -14   1   85.19    5.20
   1 -14   1   81.39    5.90
  -2  14  -1    0.40    2.00
   2 -14   1    0.80    1.70
  -3  14  -1    7.30    2.50
   3 -14   1   11.10    2.50
   3 -14   1    5.40    2.60
  -4  14  -1   -0.40    2.10
   4 -14   1    2.20    2.50
   4 -14   1    5.40    2.30
  -5  14  -1   -0.80    2.30
   5 -14   1    1.60    2.50
   5 -14   1   -0.80    1.90
  -6  14  -1    1.20    2.30
   6 -14   1    3.30    2.60
   6 -14   1    0.90    2.00
  -7  14  -1    1.70    2.70
   7 -14   1   -0.80    2.50
   7 -14   1   -0.10    2.40
  -8  14  -1   -0.30    2.70
   8 -14   1    1.20    2.30
   8 -14   1    1.20    2.80
  -9  14  -1    3.40    2.80
   9 -14   1   -3.20    2.30
 -10  14  -1    7.90    3.20
  10 -14   1    3.60    3.10
  -7 -13   1    9.20    1.90
  -7 -13   1    5.50    1.90
  -6 -13   1    7.30    1.90
  -6 -13   1    6.60    2.00
   5  13  -1   37.30    2.40
  -5 -13   1   28.80    3.00
  -4 -13   1   34.20    3.50
  -4 -13   1   31.60    2.90
   3  13  -1    2.60    1.50
  -3 -13   1    0.80    1.80
  -3 -13   1    3.40    1.50
   2  13  -1   12.50    2.20
  -2 -13   1   10.10    1.80
  -2 -13   1   12.20    2.50
   1  13  -1   -1.20    1.60
  -1 -13   1   -0.30    1.80
  -1 -13   1    0.50    1.50
   0  13  -1   43.70    4.40
   0 -13   1   47.60    4.50
   0 -13   1   40.00    3.40
  -1  13  -1    1.30    2.80
  -1  13  -1   -0.40    1.90
   1 -13   1   -1.60    2.10
   1 -13   1   -0.30    1.70
  -2  13  -1   31.40    3.50
  -2  13  -1   33.00    3.90
   2 -13   1   33.70    3.40
   2 -13   1   25.00    4.20
  -3  13  -1   11.50    2.80
  -3  13  -1    8.70    2.60
   3 -13   1   10.70    2.50
  -4  13  -1   43.20    4.30
  -4  13  -1   39.10    4.30
   4 -13   1   32.50    3.90
  -5  13  -1   22.80    5.70
  -5  13  -1   22.50    3.50
   5 -13   1   17.50    2.80
  -6  13  -1    0.10    2.30
   6 -13   1    4.60    2.10
   6 -13   1   12.50    5.00
  -7  13  -1    2.80    2.80
   7 -13   1    3.30    2.90
   7 -13   1    5.80    2.40
  -8  13  -1   -4.80    2.00
   8 -13   1   -1.90    2.60
  -9  13  -1   12.20    3.30
   9 -13   1    7.60    3.00
 -10  13  -1    8.60    3.20
  10 -13   1    1.50    3.20
 -11  13  -1   27.30    4.30
  -8 -12   1    2.80    1.50
  -8 -12   1    3.60    1.60
  -7 -12   1   -2.10    1.30
  -7 -12   1   -1.10    1.60
  -6 -12   1   18.50    3.30
  -6 -12   1   21.50    2.60
   5  12  -1   25.20    2.10
  -5 -12   1   18.70    2.20
  -5 -12   1   17.40    2.40
   4  12  -1    3.40    1.40
  -4 -12   1    5.70    1.90
  -4 -12   1    3.40    1.50
   3  12  -1    5.90    1.70
   3  12  -1    4.20    1.50
  -3 -12   1    6.10    1.60
  -3 -12   1    4.90    2.00
   2  12  -1   53.49    3.70
   2  12  -1   54.39    3.50
  -2 -12   1   48.70    3.40
   1  12  -1  119.59    6.10
   1  12  -1  120.99    6.10
  -1 -12   1  139.69    6.90
  -1 -12   1  125.99    6.00
   0  12  -1   -1.40    1.50
   0 -12   1   -2.00    1.90
   0 -12   1   -1.40    1.70
  -1  12  -1   29.70    3.20
  -1  12  -1   26.70    3.10
   1 -12   1   26.70    3.40
   1 -12   1   25.70    2.80
  -2  12  -1   26.30    3.20
  -2  12  -1   20.70    3.00
   2 -12   1   24.80    2.90
   2 -12   1   26.90    3.60
  -3  12  -1   27.10    3.40
  -3  12  -1   20.20    3.30
   3 -12   1   27.90    3.20
   3 -12   1   22.50    3.30
  -4  12  -1   19.70    3.70
  -4  12  -1   22.00    3.30
   4 -12   1   18.60    2.80
   4 -12   1   19.30    3.40
  -5  12  -1   31.40    4.00
  -5  12  -1   24.40    5.80
   5 -12   1   26.40    3.90
  -6  12  -1   40.30    4.40
  -6  12  -1   30.50    4.40
   6 -12   1   31.30    4.10
   6 -12   1   31.00    3.60
  -7  12  -1   17.90    3.90
  -7  12  -1    7.40    2.90
   7 -12   1   23.00    4.10
   7 -12   1   15.10    2.80
  -8  12  -1   35.60    4.50
  -8  12  -1   37.70    4.30
   8 -12   1   34.00    4.70
   8 -12   1   29.80    3.80
  -9  12  -1    3.20    2.70
  -9  12  -1    0.30    2.70
   9 -12   1    2.60    2.20
   9 -12   1    4.40    3.00
 -10  12  -1   16.00    3.50
  10 -12   1   17.20    4.30
 -11  12  -1    4.00    2.90
  11 -12   1    3.40    5.10
  -9 -11   1    4.00    1.50
  -9 -11   1    1.60    1.40
  -8 -11   1   -1.40    1.30
  -8 -11   1   -3.10    1.30
  -7 -11   1   12.20    2.10
  -7 -11   1   10.60    2.00
   6  11  -1    1.20    0.70
   6  11  -1   -0.90    0.80
  -6 -11   1    1.10    1.50
  -6 -11   1   -1.90    1.60
   5  11  -1    2.20    1.00
  -5 -11   1    2.80    1.30
  -5 -11   1    1.10    1.40
   4  11  -1    1.70    1.20
   4  11  -1    1.50    1.20
  -4 -11   1    1.00    2.60
  -4 -11   1    4.60    1.40
   3  11  -1   17.60    2.10
   3  11  -1   18.70    2.30
  -3 -11   1   19.10    2.10
  -3 -11   1   20.20    2.50
   2  11  -1   11.90    1.90
   2  11  -1   15.80    2.10
  -2 -11   1   13.60    1.90
  -2 -11   1   13.70    2.40
   1  11  -1    2.40    1.70
   1  11  -1    5.50    1.80
  -1 -11   1    2.60    1.90
  -1 -11   1    2.40    1.50
   0  11  -1   85.39    4.90
   0 -11   1   93.79    5.50
  -1  11  -1   -1.00    1.70
  -1  11  -1   -0.80    1.70
   1 -11   1   -1.10    1.50
   1 -11   1    0.50    1.90
  -2  11  -1  103.49    5.60
  -2  11  -1   91.69    5.40
   2 -11   1   93.19    5.20
   2 -11   1   95.19    6.00
  -3  11  -1   19.40    3.00
  -3  11  -1   16.20    2.90
   3 -11   1   15.80    3.20
   3 -11   1   12.60    2.30
  -4  11  -1   19.90    2.90
  -4  11  -1   18.80    2.90
   4 -11   1   18.90    3.10
   4 -11   1   19.30    2.70
  -5  11  -1   13.60    3.00
  -5  11  -1    8.70    3.20
   5 -11   1   13.00    2.30
  -6  11  -1   43.40    4.50
  -6  11  -1   31.80    4.10
   6 -11   1   43.40    4.80
   6 -11   1   42.60    4.10
  -7  11  -1   30.10    3.70
  -7  11  -1   33.30    4.20
   7 -11   1   28.40    4.00
   7 -11   1   25.60    3.20
  -8  11  -1   13.90    3.00
  -8  11  -1   12.90    3.30
   8 -11   1   19.50    3.90
   8 -11   1   15.00    2.90
  -9  11  -1   37.70    4.60
  -9  11  -1   39.80    7.00
   9 -11   1   29.40    4.50
   9 -11   1   43.20    4.40
 -10  11  -1    8.30    3.50
 -10  11  -1    7.20    3.20
  10 -11   1    7.20    3.70
 -11  11  -1   22.40    4.40
 -11  11  -1   23.60    3.90
  11 -11   1   16.70    4.10
 -12  11  -1   -2.60    2.30
  12 -11   1   -0.90    3.10
 -10 -10   1   -2.40    1.30
 -10 -10   1   -0.70    1.20
  -9 -10   1    0.30    1.50
  -9 -10   1   -0.30    1.30
  -8 -10   1    6.50    1.70
  -8 -10   1    8.10    1.80
  -7 -10   1   -0.70    1.30
  -7 -10   1   -1.60    1.60
  -6 -10   1   15.50    2.00
  -6 -10   1   15.50    2.00
   5  10  -1    0.90    1.00
   5  10  -1   -0.40    0.90
  -5 -10   1   -0.60    1.20
  -5 -10   1    3.00    1.50
   4  10  -1  121.79    5.40
   4  10  -1  122.79    5.40
  -4 -10   1  130.49    5.60
  -4 -10   1  124.79    6.00
   3  10  -1    3.80    1.40
   3  10  -1    2.80    1.30
  -3 -10   1    6.70    1.70
  -3 -10   1    3.80    1.30
   2  10  -1   27.50    2.50
   2  10  -1   20.90    2.40
  -2 -10   1   25.80    2.70
  -2 -10   1   22.80    2.30
   1  10  -1  217.98    8.90
   1  10  -1  232.18    9.30
  -1 -10   1  209.48    8.80
  -1 -10   1  212.98    9.40
   0  10  -1    0.00    1.40
   0 -10   1   -1.30    1.20
   0 -10   1    0.70    1.60
  -1  10  -1  108.39    5.40
  -1  10  -1  103.39    5.50
   1 -10   1  108.19    5.90
   1 -10   1  110.29    5.20
  -2  10  -1   -0.50    1.50
  -2  10  -1   -0.80    1.50
   2 -10   1   -0.30    1.20
   2 -10   1    0.20    1.80
  -3  10  -1  135.99    6.80
  -3  10  -1  130.39    6.60
   3 -10   1  130.69    6.90
   3 -10   1  134.39    6.30
  -4  10  -1    8.90    2.60
  -4  10  -1    6.30    2.30
   4 -10   1    6.40    2.30
   4 -10   1    6.20    1.90
  -5  10  -1  181.18    8.90
  -5  10  -1  193.28    8.90
   5 -10   1  176.68    9.10
   5 -10   1  196.78    8.70
  -6  10  -1    9.50    2.90
  -6  10  -1    8.80    2.80
   6 -10   1    5.80    2.50
   6 -10   1    6.50    2.20
  -7  10  -1   55.39    4.90
  -7  10  -1   52.39    4.90
   7 -10   1   55.19    5.40
   7 -10   1   53.99    4.30
  -8  10  -1   10.40    2.90
  -8  10  -1   17.80    3.60
   8 -10   1   11.70    2.80
   8 -10   1    6.80    3.00
  -9  10  -1   23.90    3.90
  -9  10  -1   25.10    3.80
   9 -10   1   31.00    4.10
   9 -10   1   26.10    4.10
 -10  10  -1   21.80    4.30
  10 -10   1   27.80    4.60
 -11  10  -1    9.90    3.30
  11 -10   1    8.80    3.70
 -12  10  -1   10.50    4.10
 -12  10  -1   10.90    3.20
  12 -10   1    6.80    3.10
 -11  -9   1    1.40    1.60
 -11  -9   1    1.60    1.40
 -10  -9   1    1.60    1.40
 -10  -9   1    1.50    1.40
  -9  -9   1   -0.50    1.40
  -9  -9   1    0.10    1.30
  -8  -9   1    3.00    1.50
  -8  -9   1    1.10    1.30
  -7  -9   1    1.70    1.50
  -7  -9   1    0.40    1.40
   6   9  -1    9.60    1.20
   6   9  -1   10.80    1.90
  -6  -9   1   11.00    1.70
   5   9  -1  109.09    4.60
   5   9  -1  106.09    4.60
  -5  -9   1  108.19    5.20
  -5  -9   1  110.49    5.00
   4   9  -1    3.50    1.10
   4   9  -1    3.90    1.20
  -4  -9   1    4.40    1.60
  -4  -9   1    5.70    1.30
   3   9  -1   14.20    1.60
   3   9  -1   12.70    1.60
  -3  -9   1   10.20    1.50
  -3  -9   1    8.80    1.80
   2   9  -1  113.99    5.10
   2   9  -1  112.69    5.10
  -2  -9   1  113.59    5.00
  -2  -9   1  111.29    5.40
   1   9  -1  115.59    5.30
  -1  -9   1  116.79    5.10
  -1  -9   1  113.39    5.60
   0   9  -1  192.18    8.00
   0  -9   1  190.48    8.30
   0  -9   1  187.58    7.80
  -1   9  -1    3.30    1.40
  -1   9  -1    2.70    1.50
   1  -9   1    4.60    1.40
   1  -9   1    5.30    1.80
  -2   9  -1   23.90    2.70
  -2   9  -1   20.00    2.40
   2  -9   1   23.50    2.40
   2  -9   1   23.60    2.90
  -3   9  -1   58.09    4.20
  -3   9  -1   61.99    4.10
   3  -9   1   57.69    4.20
   3  -9   1   57.09    3.80
  -4   9  -1  167.28    8.10
  -4   9  -1  175.58    7.80
   4  -9   1  167.38    8.20
   4  -9   1  158.18    7.50
  -5   9  -1   32.50    3.60
  -5   9  -1   32.70    3.50
   5  -9   1   31.40    3.40
   5  -9   1   33.90    3.90
  -6   9  -1   99.39    6.10
  -6   9  -1   98.39    6.00
   6  -9   1  105.09    5.60
   6  -9   1  105.29    6.50
  -7   9  -1    4.30    2.50
  -7   9  -1    3.50    2.60
   7  -9   1    3.60    2.10
   7  -9   1    3.30    2.60
  -8   9  -1   63.59    5.60
  -8   9  -1   59.19    4.80
   8  -9   1   63.29    5.70
   8  -9   1   59.59    4.50
  -9   9  -1   54.39    5.60
  -9   9  -1   48.50    4.50
   9  -9   1   50.99    5.40
   9  -9   1   58.29    7.30
 -10   9  -1   14.60    3.70
 -10   9  -1   14.20    3.20
  10  -9   1   20.90    3.90
  10  -9   1   22.70    3.80
 -11   9  -1   16.90    3.80
 -11   9  -1   17.70    3.40
  11  -9   1   20.90    3.80
 -12   9  -1    4.40    3.60
 -12   9  -1    6.80    3.00
  12  -9   1    6.20    3.20
 -13   9  -1    5.80    2.80
 -13   9  -1   -2.40    3.80
  13  -9   1    7.10    3.10
 -11  -8   1    6.60    1.90
 -11  -8   1    3.70    1.40
 -10  -8   1    2.30    1.40
 -10  -8   1    2.40    1.70
  -9  -8   1    8.90    1.70
  -9  -8   1   10.80    2.00
  -8  -8   1    6.70    1.60
   7   8  -1    7.60    1.00
   7   8  -1    7.40    0.90
  -7  -8   1    9.70    1.70
  -7  -8   1    6.20    1.50
   6   8  -1   25.30    1.90
   6   8  -1   30.60    1.90
  -6  -8   1   29.90    2.50
  -6  -8   1   32.50    2.50
   5   8  -1    1.50    0.90
   5   8  -1    1.40    0.90
  -5  -8   1    1.60    1.30
  -5  -8   1    1.90    1.10
   4   8  -1    8.70    1.20
   4   8  -1    8.80    1.20
  -4  -8   1    8.30    1.30
  -4  -8   1    7.10    1.50
   3   8  -1    7.70    1.20
   3   8  -1    5.70    1.10
   2   8  -1  312.37   11.60
   2   8  -1  319.37   11.60
  -2  -8   1  301.17   11.60
  -2  -8   1  297.37   11.90
   1   8  -1   94.59    4.50
  -1  -8   1  104.49    4.40
  -1  -8   1   93.59    4.80
   0   8  -1  155.38    6.60
   0  -8   1  151.08    6.80
   0  -8   1  157.48    6.50
  -1   8  -1   21.70    2.40
  -1   8  -1   22.90    2.30
   1  -8   1   25.50    2.80
   1  -8   1   26.30    2.30
  -2   8  -1   83.79    4.30
  -2   8  -1   77.89    4.50
   2  -8   1   77.59    4.00
   2  -8   1   85.39    4.80
  -3   8  -1   86.19    4.60
  -3   8  -1   87.39    5.00
   3  -8   1   89.29    5.10
   3  -8   1   81.99    4.40
  -4   8  -1    9.50    2.30
  -4   8  -1   10.10    2.10
   4  -8   1    7.90    2.10
   4  -8   1   10.50    1.80
  -5   8  -1   30.40    3.60
  -5   8  -1   31.60    3.20
   5  -8   1   31.60    2.90
   5  -8   1   36.80    3.80
  -6   8  -1   -0.70    1.80
  -6   8  -1   -2.70    1.90
   6  -8   1   -0.50    1.60
   6  -8   1   -0.60    1.80
  -7   8  -1   72.89    5.60
  -7   8  -1   69.09    5.00
   7  -8   1   63.29    5.10
   7  -8   1   63.79    4.40
  -8   8  -1   12.60    2.70
  -8   8  -1    7.70    2.80
   8  -8   1   11.90    2.50
   8  -8   1   17.30    3.40
  -9   8  -1   14.50    2.90
  -9   8  -1   18.40    4.00
   9  -8   1   18.90    3.10
   9  -8   1   19.70    3.40
 -10   8  -1    3.10    2.50
 -10   8  -1   -2.40    2.80
  10  -8   1   -0.50    2.30
  10  -8   1   -0.30    2.00
 -11   8  -1    4.80    3.50
 -11   8  -1   10.30    2.80
  11  -8   1    8.60    3.20
 -12   8  -1    1.70    2.80
 -12   8  -1    5.20    2.50
  12  -8   1    3.90    2.90
 -13   8  -1    3.40    2.60
  13  -8   1    3.00    2.60
 -12  -7   1    6.60    1.90
 -11  -7   1    1.40    1.70
 -11  -7   1   -0.20    1.30
 -10  -7   1   30.30    3.20
 -10  -7   1   27.40    2.70
  -9  -7   1    1.50    1.30
   8   7  -1   87.79    3.60
  -8  -7   1   92.09    4.60
  -8  -7   1   92.99    4.40
   7   7  -1    5.60    1.00
  -7  -7   1    5.30    1.50
  -7  -7   1    6.20    1.40
   6   7  -1   73.69    3.40
   6   7  -1   76.79    3.40
  -6  -7   1   79.19    3.90
  -6  -7   1   87.99    4.00
   5   7  -1    2.40    0.90
   5   7  -1    2.60    0.90
  -5  -7   1    4.50    1.20
  -5  -7   1    2.60    1.10
   4   7  -1   19.50    1.60
   4   7  -1   13.20    1.50
  -4  -7   1   16.50    1.70
   3   7  -1   29.80    1.90
   2   7  -1   22.80    1.80
   2   7  -1   20.60    1.80
  -2  -7   1   21.30    1.70
   1   7  -1   14.50    1.60
   1   7  -1   13.90    1.70
  -1  -7   1   11.90    1.40
  -1  -7   1   13.50    1.80
   0   7  -1   53.19    3.20
   0  -7   1   52.69    3.40
  -1   7  -1  509.75   19.20
  -1   7  -1  518.85   19.40
   1  -7   1  532.95   19.20
   1  -7   1  525.55   19.60
  -2   7  -1   17.50    2.20
  -2   7  -1   22.60    2.30
   2  -7   1   25.40    2.80
   2  -7   1   22.00    2.10
  -3   7  -1   95.09    5.10
  -3   7  -1  104.59    5.10
   3  -7   1   99.29    4.80
   3  -7   1  104.89    5.60
  -4   7  -1   49.80    3.60
  -4   7  -1   47.10    3.60
   4  -7   1   49.99    3.20
   4  -7   1   51.59    3.90
  -5   7  -1   40.50    3.50
  -5   7  -1   39.50    3.20
   5  -7   1   38.00    3.70
   5  -7   1   43.70    3.30
  -6   7  -1  140.59    7.10
  -6   7  -1  139.99    6.90
   6  -7   1  133.19    7.30
   6  -7   1  147.69    7.30
  -7   7  -1    8.50    2.20
  -7   7  -1    6.20    2.40
   7  -7   1    8.40    2.00
   7  -7   1    7.20    2.40
  -8   7  -1   89.89    5.80
  -8   7  -1   76.69    8.50
   8  -7   1   98.29    6.40
   8  -7   1   95.39    5.60
  -9   7  -1   -3.00    3.00
  -9   7  -1   -1.00    2.10
   9  -7   1   -0.60    1.70
   9  -7   1    2.70    2.70
 -10   7  -1   59.19    5.90
 -10   7  -1   56.09    4.70
  10  -7   1   57.19    4.40
  10  -7   1   67.59    5.60
 -11   7  -1    2.10    2.50
 -11   7  -1   -2.60    3.00
  11  -7   1    0.10    2.50
 -12   7  -1    0.50    3.20
 -12   7  -1    1.50    2.40
  12  -7   1   -0.70    2.30
 -13   7  -1   11.60    2.90
 -13   7  -1    1.30    3.70
  13  -7   1    8.30    2.80
 -12  -6   1    4.10    1.90
 -12  -6   1    4.30    1.60
 -11  -6   1   40.60    3.70
 -11  -6   1   39.50    3.10
  10   6  -1    5.70    0.80
 -10  -6   1    2.90    1.40
   9   6  -1   76.69    3.40
  -9  -6   1   83.29    4.60
  -9  -6   1   85.99    4.50
   8   6  -1   50.49    2.70
  -8  -6   1   57.09    3.60
  -8  -6   1   55.79    3.20
   7   6  -1  165.58    6.50
   7   6  -1  165.98    6.40
  -7  -6   1  173.28    6.90
  -7  -6   1  168.28    7.10
   6   6  -1    2.40    0.90
  -6  -6   1    2.80    1.10
  -6  -6   1    2.60    1.20
   5   6  -1  162.28    6.30
   5   6  -1  166.28    6.30
  -5  -6   1  161.48    6.50
  -5  -6   1  169.58    6.60
   4   6  -1   38.20    1.90
   4   6  -1   34.00    1.90
  -4  -6   1   30.20    2.10
  -4  -6   1   32.20    2.00
  -3  -6   1   10.80    6.30
   2   6  -1   10.30    1.20
   2   6  -1   10.20    1.20
  -2  -6   1    9.20    1.20
  -2  -6   1   10.10    1.40
   1   6  -1   68.79    3.30
   1   6  -1   60.89    3.40
  -1  -6   1   69.09    3.10
  -1  -6   1   67.99    3.50
   0   6  -1  200.18    8.00
   0  -6   1  202.88    8.20
   0  -6   1  199.48    7.80
  -1   6  -1   17.90    2.10
  -1   6  -1   23.00    2.20
   1  -6   1   16.00    2.10
  -2   6  -1    9.30    1.70
  -2   6  -1    8.40    1.70
   2  -6   1   11.90    2.00
   2  -6   1   13.80    1.80
  -3   6  -1    5.80    1.70
  -4   6  -1  208.68    9.30
  -4   6  -1  224.18    9.10
   4  -6   1  222.38    9.40
   4  -6   1  220.98    8.90
  -5   6  -1  158.98    7.70
  -5   6  -1  170.88    7.40
   5  -6   1  167.38    7.70
   5  -6   1  163.38    7.20
  -7   6  -1   36.60    3.60
  -7   6  -1   36.30    3.80
   7  -6   1   39.50    4.00
   7  -6   1   31.00    3.00
  -8   6  -1    1.80    2.10
  -8   6  -1   -1.60    2.40
   8  -6   1    0.40    1.80
   8  -6   1    2.10    2.00
  -9   6  -1   40.80    4.20
  -9   6  -1   44.30    4.70
   9  -6   1   43.70    4.40
   9  -6   1   44.00    4.10
 -10   6  -1   39.60    4.90
 -10   6  -1   38.20    4.20
  10  -6   1   41.40    4.30
  10  -6   1   39.20    4.10
 -11   6  -1   25.70    3.70
  11  -6   1   20.50    3.40
 -12   6  -1   16.30    3.20
  12  -6   1   18.40    3.30
 -13   6  -1   17.50    3.30
 -13   6  -1   22.00    4.80
  13  -6   1   18.30    3.50
 -14   6  -1    9.00    3.00
  14  -6   1    9.30    2.80
 -12  -5   1   33.50    3.70
 -12  -5   1   24.50    2.90
  11   5  -1   29.90    2.00
 -11  -5   1   24.70    2.80
 -11  -5   1   34.60    4.00
  10   5  -1   18.80    1.90
  10   5  -1   22.50    1.90
 -10  -5   1   25.00    2.90
 -10  -5   1   20.20    2.30
  -9  -5   1   99.39    4.80
  -9  -5   1   95.19    5.20
   8   5  -1   45.40    2.50
   8   5  -1   44.70    2.60
  -8  -5   1   44.30    2.90
  -8  -5   1   51.99    3.50
   7   5  -1    7.10    1.20
   7   5  -1    7.00    1.10
  -7  -5   1    6.60    1.50
  -7  -5   1    8.20    1.40
   6   5  -1  213.78    8.00
   6   5  -1  211.38    7.90
  -6  -5   1  208.88    8.40
  -6  -5   1  214.58    8.20
   5   5  -1   16.50    1.40
   5   5  -1   19.90    1.40
  -5  -5   1   19.00    1.60
  -5  -5   1   15.70    1.70
   4   5  -1  499.65   17.80
   4   5  -1  500.05   17.80
  -4  -5   1  496.55   17.90
  -4  -5   1  492.95   18.00
   3   5  -1   13.00    1.20
   3   5  -1   13.70    1.30
  -3  -5   1   12.50    1.30
  -3  -5   1   13.80    1.60
   2   5  -1  378.86   14.00
   2   5  -1  403.46   14.10
  -2  -5   1  386.46   14.00
  -2  -5   1  384.46   14.20
   1   5  -1   63.69    3.00
   1   5  -1   60.09    3.10
  -1  -5   1   63.59    2.80
  -1  -5   1   62.09    3.10
   0   5  -1  344.37   12.80
   0  -5   1  344.57   12.70
   0  -5   1  348.67   12.90
  -1   5  -1   11.50    1.40
  -1   5  -1   10.10    1.40
   1  -5   1   11.60    1.30
   1  -5   1   12.30    1.50
  -2   5  -1  199.98    7.90
  -2   5  -1  194.68    8.00
   2  -5   1  201.98    7.90
   2  -5   1  195.48    8.10
  -3   5  -1   29.10    2.70
  -3   5  -1   28.60    3.00
   3  -5   1   28.20    2.40
   3  -5   1   30.80    3.00
  -4   5  -1   28.80    2.90
  -4   5  -1   34.10    3.40
   4  -5   1   33.10    3.20
   4  -5   1   27.50    2.80
  -5   5  -1    1.00    1.60
  -5   5  -1    1.00    1.70
   5  -5   1   -0.20    1.40
   5  -5   1    0.40    1.50
  -6   5  -1   77.69    4.90
   6  -5   1   94.29    5.20
  -7   5  -1   18.40    2.80
  -7   5  -1   25.10    2.80
   7  -5   1   18.30    2.70
  -8   5  -1  126.79    7.00
  -8   5  -1  134.69    6.70
   8  -5   1  122.39    6.50
   8  -5   1  134.09    7.10
  -9   5  -1   21.50    3.10
  -9   5  -1   32.00    4.20
   9  -5   1   33.10    3.60
   9  -5   1   42.80    4.30
 -10   5  -1   76.09    5.30
 -10   5  -1   80.09    6.20
  10  -5   1   67.39    5.00
  10  -5   1   79.39    5.60
 -11   5  -1   17.30    3.50
 -11   5  -1    8.30    2.40
  11  -5   1    9.00    2.70
 -12   5  -1   55.29    4.80
 -12   5  -1   56.39    5.90
  12  -5   1   54.29    5.00
 -13   5  -1   16.40    4.20
 -13   5  -1   13.80    2.90
  13  -5   1   15.60    3.10
 -14   5  -1   12.90    3.00
  14  -5   1    7.90    2.90
 -13  -4   1    1.50    2.30
  12   4  -1   57.99    3.00
 -12  -4   1   53.79    3.80
 -12  -4   1   53.99    4.60
  11   4  -1   27.60    2.20
 -11  -4   1   20.50    2.50
 -11  -4   1   21.80    3.00
  10   4  -1  131.99    5.90
 -10  -4   1  136.99    6.30
 -10  -4   1  154.38    7.10
   9   4  -1   44.40    2.80
  -9  -4   1   51.69    3.30
  -9  -4   1   46.30    3.70
   8   4  -1   23.80    2.10
  -8  -4   1   25.20    2.60
  -8  -4   1   20.70    2.40
   7   4  -1  133.59    5.50
  -7  -4   1  133.49    6.00
  -7  -4   1  138.99    5.70
   6   4  -1    6.80    1.00
   6   4  -1    7.20    1.10
  -6  -4   1    5.90    1.30
  -6  -4   1    7.50    1.20
   5   4  -1   22.20    1.50
   5   4  -1   19.90    1.40
  -5  -4   1   23.70    1.70
  -5  -4   1   19.40    1.80
   4   4  -1  272.27    9.90
   4   4  -1  273.77   10.00
   3   4  -1   77.19    3.20
   3   4  -1   80.09    3.20
  -3  -4   1   80.89    3.30
  -3  -4   1   77.79    3.30
   2   4  -1    3.00    0.60
   2   4  -1    1.30    0.60
  -2  -4   1    1.70    0.60
  -2  -4   1    3.30    0.80
   1   4  -1  305.57   11.10
  -1  -4   1  302.87   11.20
  -1  -4   1  305.07   11.00
   0   4  -1  115.89    4.70
   0  -4   1  116.19    4.80
   0  -4   1  117.79    4.60
  -1   4  -1  504.15   18.20
  -1   4  -1  495.55   18.30
   1  -4   1  508.65   18.20
   1  -4   1  506.95   18.40
  -2   4  -1   85.69    4.10
  -2   4  -1   87.09    3.90
   2  -4   1   93.39    4.00
   2  -4   1   88.29    4.20
  -3   4  -1   -0.40    1.00
  -3   4  -1    1.10    1.20
   3  -4   1    0.70    1.30
   3  -4   1    0.70    1.10
  -4   4  -1   29.50    2.90
  -4   4  -1   28.80    2.80
   4  -4   1   27.10    2.70
   4  -4   1   30.50    3.10
  -5   4  -1   33.40   11.50
   5  -4   1   24.60   12.10
  -6   4  -1   63.09    3.90
  -6   4  -1   61.99    4.30
   6  -4   1   69.69    3.90
   6  -4   1   56.79    4.10
  -7   4  -1  144.29    6.70
  -7   4  -1  134.99    7.10
   7  -4   1  148.99    6.60
   7  -4   1  139.09    6.90
  -9   4  -1   87.09    6.10
  -9   4  -1   94.99    5.60
   9  -4   1   96.99    5.90
   9  -4   1   94.99    5.40
 -10   4  -1   16.20    3.30
 -11   4  -1   34.90    4.00
 -11   4  -1   39.50    4.80
  11  -4   1   39.60    4.20
 -12   4  -1   -2.40    2.70
 -12   4  -1    1.50    2.20
  12  -4   1    4.20    2.30
 -13   4  -1   25.80    3.70
 -13   4  -1   21.80    4.30
 -14   4  -1    6.70    4.90
 -14   4  -1    6.20    2.60
  14  -4   1    5.60    2.40
 -13  -3   1   17.80    2.50
 -13  -3   1   14.80    3.00
 -12  -3   1   -0.90    2.10
 -12  -3   1    0.50    1.60
  11   3  -1  133.09    5.60
 -11  -3   1  129.19    6.10
 -11  -3   1  110.79    6.60
  10   3  -1    1.90    1.30
  10   3  -1    2.50    1.20
 -10  -3   1    3.50    2.10
 -10  -3   1    3.40    1.70
   9   3  -1  242.18   10.20
   9   3  -1  275.37   10.20
  -9  -3   1  248.08   10.90
  -9  -3   1  289.97   10.60
   8   3  -1    6.40    1.30
   8   3  -1    7.80    1.40
  -8  -3   1    4.90    1.50
  -8  -3   1    4.90    1.80
   7   3  -1  208.98    7.40
   7   3  -1  177.58    7.40
  -7  -3   1  190.18    7.50
  -7  -3   1  176.68    7.80
   6   3  -1   81.89    3.40
   6   3  -1   78.09    3.50
  -6  -3   1   81.19    3.60
  -6  -3   1   75.19    3.80
   5   3  -1   45.20    2.30
   5   3  -1   48.00    2.20
  -5  -3   1   45.20    2.40
  -5  -3   1   46.80    2.60
   4   3  -1   11.50    1.30
  -4  -3   1    8.50    1.10
  -4  -3   1    9.40    1.20
   3   3  -1   63.39    2.50
   3   3  -1   62.19    2.50
  -3  -3   1   59.69    2.60
  -3  -3   1   61.89    2.60
   2   3  -1  485.65   17.00
   2   3  -1  477.75   17.00
  -2  -3   1  473.45   17.00
   1   3  -1    5.50    0.60
  -1  -3   1    7.00    0.70
  -1  -3   1    6.20    0.60
   0   3  -1  528.15   19.30
   0  -3   1  546.95   19.20
   0  -3   1  541.85   19.30
  -1   3  -1  129.39    5.10
  -1   3  -1  131.69    5.30
   1  -3   1  127.59    5.10
   1  -3   1  132.49    5.30
  -2   3  -1   85.29    3.60
  -2   3  -1   81.99    3.80
   2  -3   1   82.19    3.60
   2  -3   1   80.69    3.70
  -3   3  -1  573.84   21.60
  -3   3  -1  611.14   21.50
   3  -3   1  592.84   21.60
   3  -3   1  585.74   21.40
  -4   3  -1    5.00    1.40
  -4   3  -1    4.70    1.60
   4  -3   1    5.20    1.70
   4  -3   1    6.00    1.40
  -5   3  -1  643.84   24.30
  -5   3  -1  642.44   24.60
   5  -3   1  697.53   24.60
   5  -3   1  668.53   24.30
  -6   3  -1   29.70    2.80
  -6   3  -1   24.70    2.80
   6  -3   1   29.30    2.60
   6  -3   1   25.30    2.70
   7  -3   1   75.69    4.60
  -8   3  -1   12.90    2.30
  -8   3  -1    8.20    2.30
   8  -3   1   15.10    2.30
   8  -3   1   12.50    2.40
  -9   3  -1   19.00    3.20
  -9   3  -1   12.30    2.50
   9  -3   1   16.90    2.50
   9  -3   1   18.50    2.70
 -10   3  -1   81.39    6.00
 -10   3  -1   76.69    5.10
  10  -3   1   84.39    5.20
  10  -3   1   77.89    5.30
 -11   3  -1    7.50    2.40
 -11   3  -1   13.50    3.30
  11  -3   1    9.20    2.60
 -12   3  -1   31.10    3.70
 -12   3  -1   37.90    4.80
  12  -3   1   26.00    3.60
 -13   3  -1    7.70    2.50
 -13   3  -1    1.80    3.30
  13  -3   1   11.30    2.70
 -14   3  -1   25.10    3.60
 -14   3  -1   33.20    5.20
  14  -3   1   23.40    3.60
  13   2  -1    1.30    1.40
 -13  -2   1   -0.60    2.10
 -13  -2   1    2.60    1.90
  12   2  -1   99.69    4.80
 -12  -2   1   91.89    5.10
 -12  -2   1   78.09    5.70
  11   2  -1    0.60    1.20
 -11  -2   1   -0.50    1.90
 -11  -2   1    0.20    1.50
  10   2  -1  130.19    6.20
  10   2  -1  168.08    6.40
 -10  -2   1  127.99    7.10
   9   2  -1    5.20    1.40
   9   2  -1    5.40    1.50
  -9  -2   1    3.20    1.50
  -9  -2   1    4.10    2.00
   8   2  -1   72.19    3.50
   8   2  -1   59.59    3.40
  -8  -2   1   61.59    3.60
  -8  -2   1   63.79    4.10
   7   2  -1   40.50    2.60
   7   2  -1   41.50    2.50
  -7  -2   1   43.30    2.80
  -7  -2   1   43.30    3.10
   6   2  -1  206.38    7.90
   6   2  -1  214.08    7.90
  -6  -2   1  194.48    8.20
  -6  -2   1  204.88    8.00
   5   2  -1  469.45   16.90
   4   2  -1    8.90    1.00
   4   2  -1    8.30    0.90
  -4  -2   1    7.70    1.10
  -4  -2   1    8.50    1.10
   3   2  -1  372.56   13.50
   3   2  -1  396.86   13.40
  -3  -2   1  365.86   13.50
  -3  -2   1  372.46   13.50
  -2  -2   1 1697.43   65.19
   1   2  -1    2.40    0.40
   1   2  -1    2.20    0.40
  -1  -2   1    2.20    0.30
  -1  -2   1    2.00    0.40
   0   2  -1    5.50    0.70
   0  -2   1    5.50    0.60
   0  -2   1    6.00    0.70
  -1   2  -1   78.29    3.20
  -1   2  -1   78.19    3.40
   1  -2   1   76.29    3.30
   1  -2   1   82.99    3.30
  -2   2  -1 2194.78   92.89
   2  -2   1 2090.99   91.49
  -3   2  -1  144.29    6.00
  -3   2  -1  145.99    5.80
   3  -2   1  146.69    6.00
   3  -2   1  147.59    5.80
  -4   2  -1  103.49    4.80
  -4   2  -1  103.39    4.60
   4  -2   1  108.89    4.60
   4  -2   1   99.19    4.70
  -5   2  -1   50.29    3.70
  -5   2  -1   53.69    3.40
   5  -2   1   59.69    3.60
   5  -2   1   55.29    3.30
  -6   2  -1  159.48    7.30
  -6   2  -1  158.78    6.90
   6  -2   1  164.38    7.20
   6  -2   1  166.08    7.20
  -7   2  -1    5.00    1.80
  -7   2  -1    6.00    1.60
   7  -2   1    4.30    1.60
   7  -2   1    9.50    1.80
  -8   2  -1  106.29    5.80
  -8   2  -1   97.99    5.30
   8  -2   1   98.89    5.20
   8  -2   1   98.99    5.40
  -9   2  -1   24.10    2.80
  -9   2  -1   21.40    3.10
   9  -2   1   22.60    2.90
   9  -2   1   19.10    2.50
 -10   2  -1   72.29    4.90
 -10   2  -1   71.79    5.60
  10  -2   1   77.69    5.20
  10  -2   1   86.29    5.00
 -11   2  -1   17.50    2.90
 -11   2  -1   25.20    4.00
  11  -2   1   23.50    3.20
 -12   2  -1   18.80    3.10
 -12   2  -1   10.10    3.10
  12  -2   1    9.90    2.50
 -13   2  -1   17.10    3.90
 -13   2  -1   17.40    3.20
 -14   2  -1   -7.80    2.80
 -14   2  -1    6.70    2.50
 -14  -1   1    9.40    2.40
 -14  -1   1    4.80    3.10
 -13  -1   1   15.00    3.40
 -13  -1   1   22.30    2.90
  12   1  -1    0.30    1.60
 -12  -1   1    2.90    1.90
 -12  -1   1    4.10    2.30
  11   1  -1   17.10    2.30
 -11  -1   1   18.50    3.20
 -11  -1   1   12.50    2.30
  10   1  -1    2.80    1.40
  10   1  -1    3.60    1.50
 -10  -1   1    5.70    2.20
 -10  -1   1    1.30    1.60
   9   1  -1    7.30    1.70
   9   1  -1    7.80    1.70
  -9  -1   1    7.30    2.20
  -9  -1   1    4.10    1.70
   8   1  -1   21.10    2.30
   8   1  -1   26.40    2.40
  -8  -1   1   22.00    2.60
  -8  -1   1   18.90    2.20
   7   1  -1  183.08    6.80
   7   1  -1  158.18    6.70
  -7  -1   1  165.28    6.80
  -7  -1   1  150.38    7.10
   6   1  -1  193.88    7.30
  -6  -1   1  189.88    7.30
  -6  -1   1  161.18    7.40
   5   1  -1  151.78    6.00
   5   1  -1  151.38    5.90
  -5  -1   1  154.38    6.00
  -5  -1   1  136.49    6.10
   4   1  -1  434.86   16.80
  -4  -1   1  460.55   16.80
  -4  -1   1  502.75   17.00
   3   1  -1 1101.19   49.20
  -3  -1   1 1107.69   53.09
   2   1  -1   96.39    3.70
   2   1  -1  101.19    3.70
  -2  -1   1  101.29    3.70
  -2  -1   1   99.29    3.70
  -1   1  -1   78.59    3.10
  -1   1  -1   79.19    3.00
   1  -1   1   79.29    3.10
   1  -1   1   75.29    3.10
  -2   1  -1    5.40    0.90
  -2   1  -1    4.60    1.00
   2  -1   1    4.10    1.00
   2  -1   1    3.60    0.80
  -3   1  -1  978.00   51.99
   3  -1   1 1023.40   52.69
  -4   1  -1  290.67   11.60
  -4   1  -1  307.97   11.80
   4  -1   1  343.07   11.80
   4  -1   1  296.77   11.60
  -5   1  -1  527.95   19.50
  -5   1  -1  543.65   19.80
   5  -1   1  508.45   19.50
   5  -1   1  545.15   19.70
  -6   1  -1    5.50    1.70
  -6   1  -1    6.60    1.50
   6  -1   1    5.00    1.50
  -7   1  -1  203.98    8.70
  -7   1  -1  208.18    8.40
   7  -1   1  200.98    8.40
   7  -1   1  186.68    8.20
  -8   1  -1   -0.90    1.80
  -8   1  -1    1.20    1.60
   8  -1   1   -0.10    1.40
   8  -1   1    0.30    1.40
  -9   1  -1   20.00    3.10
  -9   1  -1   18.20    2.60
   9  -1   1   18.10    2.60
   9  -1   1   17.50    2.40
 -10   1  -1   11.00    2.30
 -10   1  -1   10.80    2.80
  10  -1   1    7.60    2.30
  10  -1   1    8.60    2.10
 -11   1  -1   -0.10    2.40
 -11   1  -1    0.20    1.90
 -12   1  -1    2.40    2.70
 -12   1  -1    1.00    2.10
  12  -1   1    1.40    2.10
 -13   1  -1   17.90    2.90
  13  -1   1   23.80    3.30
 -14   1  -1    0.90    3.60
  14  -1   1   -1.60    2.50
  14   0  -1   -1.00    2.00
 -14   0   1   -6.20    2.40
 -14   0   1    2.30    2.10
  13   0  -1    2.90    1.70
 -13   0   1    7.70    3.00
 -13   0   1    3.70    2.10
 -12   0   1    0.80    2.30
 -12   0   1    1.40    1.90
  11   0  -1    8.40    2.00
 -11   0   1    7.20    2.50
 -11   0   1   11.60    2.30
  10   0  -1   47.30    3.50
  10   0  -1   52.99    3.70
 -10   0   1   57.59    4.60
 -10   0   1   51.59    3.70
   9   0  -1    1.20    1.40
   9   0  -1    2.40    1.50
  -9   0   1    0.00    1.60
  -9   0   1   -0.70    1.80
   8   0  -1   13.40    1.80
  -8   0   1   15.90    2.30
  -8   0   1   14.00    2.00
   7   0  -1   64.49    3.60
   7   0  -1   67.19    3.50
  -7   0   1   64.69    3.90
  -7   0   1   67.39    3.60
   6   0  -1  183.98   22.70
  -6   0   1  256.67   25.50
   5   0  -1  298.87   10.80
   5   0  -1  266.87   11.20
  -5   0   1  297.77   10.90
  -5   0   1  286.57   11.10
   4   0  -1    1.10    0.70
   4   0  -1    2.80    0.80
  -4   0   1    0.70    0.90
  -4   0   1    1.90    0.80
   3   0  -1 1301.97   63.19
   2   0  -1  156.98    5.70
  -2   0   1  155.78    5.70
  -2   0   1  151.78    5.80
   1   0  -1  715.03   27.70
  -1   0   1  588.74   26.60
  -1   0  -1   89.19    3.50
  -1   0  -1   88.89    3.40
   1   0   1   90.99    3.50
   1   0   1   96.39    3.50
  -2   0  -1    0.80    0.70
  -2   0  -1    1.20    0.60
   2   0   1    1.80    0.70
   2   0   1    0.80    0.70
  -3   0  -1  347.27   12.60
  -3   0  -1  341.87   12.50
   3   0   1  328.37   12.50
   3   0   1  347.87   12.60
  -4   0  -1  128.29    5.50
  -4   0  -1  129.59    5.30
   4   0   1  133.49    5.40
   4   0   1  123.99    5.30
  -5   0  -1  264.17   10.70
  -5   0  -1  278.97   10.50
   5   0   1  290.77   10.60
   5   0   1  255.87   10.40
  -6   0  -1   91.69    4.70
  -6   0  -1   93.09    4.40
   6   0   1   91.29    4.40
   6   0   1   86.89    4.40
  -7   0  -1  128.49    6.40
  -7   0  -1  107.79    5.30
   7   0   1  116.19    5.40
  -8   0  -1    7.30    1.70
  -8   0  -1    4.90    2.20
   8   0   1    8.80    1.70
  -9   0  -1    1.70    1.70
  -9   0  -1    0.00    3.10
   9   0   1    0.10    1.40
 -10   0  -1   39.50    4.70
 -10   0  -1   32.10    3.30
  10   0   1   39.50    3.40
  10   0   1   39.80    3.40
 -11   0  -1    2.90    1.90
 -11   0  -1    2.80    2.40
  11   0   1    3.70    3.30
 -12   0  -1    0.80    2.30
 -12   0  -1   -0.30    1.90
  12   0   1    0.80    1.80
 -13   0  -1   11.70    3.30
 -13   0  -1   15.50    2.70
  13   0   1   11.80    2.40
 -14   0  -1    6.10    2.40
  14  -1  -1    8.30    2.50
 -14   1   1    8.00    2.50
 -14   1   1    6.20    3.10
  13  -1  -1    7.80    2.30
 -13   1   1    5.60    2.30
 -13   1   1    7.10    3.10
  12  -1  -1   -0.50    1.60
 -12   1   1    2.00    2.00
 -12   1   1   -1.70    2.40
 -11   1   1   19.90    2.80
 -11   1   1   26.00    3.60
  10  -1  -1    7.50    2.00
  10  -1  -1    4.70    1.80
 -10   1   1    5.60    2.50
 -10   1   1    9.70    2.20
   9  -1  -1   -2.30    1.30
  -9   1   1    0.30    2.00
  -9   1   1    1.30    1.60
   8  -1  -1   19.70    2.20
  -8   1   1   18.20    2.20
  -8   1   1   21.00    2.70
   7  -1  -1  241.28    9.60
  -7   1   1  235.38    9.60
  -7   1   1  248.38   10.00
  -6   1   1  107.79   20.80
   5  -1  -1  179.08    7.40
   5  -1  -1  180.38    7.10
  -5   1   1  181.98    7.20
  -5   1   1  173.38    7.40
   4  -1  -1   76.19    3.60
   4  -1  -1   71.69    3.30
  -4   1   1   70.19    3.50
  -4   1   1   75.09    3.40
   3  -1  -1    7.10    1.10
   3  -1  -1    6.90    0.90
  -3   1   1    5.60    1.00
  -3   1   1    7.80    1.00
   2  -1  -1  279.07   10.60
   2  -1  -1  297.07   10.50
  -2   1   1  289.27   10.50
  -2   1   1  290.27   10.60
   1  -1  -1 1102.49   46.90
  -1   1   1 1112.19   46.80
  -1  -1  -1  124.79    5.00
  -1  -1  -1  143.59    5.00
   1   1   1  134.79    5.00
  -2  -1  -1 9324.77  350.56
   2   1   1 9999.00  351.06
  -3  -1  -1  313.47   11.30
  -3  -1  -1  312.57   11.40
   3   1   1  298.57   11.30
  -4  -1  -1  409.36   15.20
  -4  -1  -1  421.56   15.00
   4   1   1  400.16   15.00
  -5  -1  -1  160.38    6.70
  -5  -1  -1  162.48    6.90
   5   1   1  154.58    6.50
  -6  -1  -1   78.09    3.70
  -6  -1  -1   70.89    4.00
   6   1   1   68.69    3.60
  -7  -1  -1   25.30    2.60
  -7  -1  -1   21.90    2.40
   7   1   1   27.30    2.30
   7   1   1   25.40    2.30
  -8  -1  -1    3.10    1.80
  -8  -1  -1    8.40    1.70
   8   1   1    5.60    1.60
   8   1   1    5.40    1.60
  -9  -1  -1   44.50    3.40
  -9  -1  -1   45.40    4.20
   9   1   1   46.30    3.50
   9   1   1   54.89    3.80
 -10  -1  -1   16.90    2.90
  10   1   1   16.80    2.30
  10   1   1   16.50    2.20
 -11  -1  -1   -0.10    1.70
 -11  -1  -1    1.40    2.20
  11   1   1    0.50    1.50
 -12  -1  -1   25.90    3.70
  12   1   1   39.60    3.30
 -13  -1  -1    3.90    2.80
 -13  -1  -1    6.30    2.30
  13   1   1    6.80    2.00
  14  -2  -1   -1.40    1.80
 -14   2   1    4.80    2.30
 -14   2   1   -2.10    2.80
  13  -2  -1    9.20    4.00
 -13   2   1    8.30    2.40
 -13   2   1    6.70    3.30
  12  -2  -1   -0.90    2.90
 -12   2   1    0.90    2.50
 -12   2   1    1.40    1.90
 -11   2   1   14.30    2.60
 -11   2   1   11.40    3.10
  10  -2  -1    0.80    1.60
  10  -2  -1    0.50    1.70
 -10   2   1    1.10    1.80
 -10   2   1    2.00    2.30
   9  -2  -1   15.20    2.50
   9  -2  -1   17.20    2.40
  -9   2   1   18.80    2.90
  -9   2   1   16.10    2.40
   8  -2  -1  224.18    9.30
   8  -2  -1  230.28    9.70
  -8   2   1  225.38    9.80
  -8   2   1  224.18    9.40
   7  -2  -1   22.40    2.50
   7  -2  -1   23.00    2.70
  -7   2   1   30.90    2.60
   6  -2  -1  198.28    8.00
   6  -2  -1  195.88    8.30
  -6   2   1  198.88    8.40
  -6   2   1  198.58    8.10
   5  -2  -1   46.80    3.00
   5  -2  -1   48.10    3.30
  -5   2   1   51.79    3.10
  -5   2   1   44.60    3.40
   4  -2  -1   30.90    2.10
   4  -2  -1   34.40    2.40
  -4   2   1   32.30    2.30
  -4   2   1   28.30    2.00
   3  -2  -1   10.10    1.10
   3  -2  -1    8.70    1.20
  -3   2   1    8.40    1.00
  -3   2   1   10.60    1.30
   2  -2  -1   43.80    2.50
   2  -2  -1   45.30    2.20
  -2   2   1   41.70    2.40
  -2   2   1   40.70    2.10
   1  -2  -1  130.39    5.10
   1  -2  -1  126.89    4.90
  -1   2   1  129.69    5.00
  -1   2   1  130.99    5.10
   0  -2  -1  149.09    5.60
   0  -2  -1  144.39    5.50
   0   2   1  145.39    5.50
   0   2   1  148.39    5.50
  -1  -2  -1  408.66   15.00
  -1  -2  -1  422.26   15.10
   1   2   1  431.26   15.10
  -2  -2  -1   49.60    2.20
  -2  -2  -1   51.39    2.20
   2   2   1   45.70    2.20
   3   2   1 1094.19   38.80
  -4  -2  -1   17.00    1.90
  -4  -2  -1   18.50    1.80
   4   2   1   14.90    1.70
   4   2   1   15.30    1.60
  -5  -2  -1  345.27   13.30
  -5  -2  -1  357.16   13.20
   5   2   1  360.16   13.10
   5   2   1  349.17   13.10
  -6  -2  -1   67.79    3.70
  -6  -2  -1   68.09    3.50
   6   2   1   64.69    3.40
  -7  -2  -1    8.50    1.60
  -7  -2  -1    6.70    1.80
   7   2   1    7.20    1.40
   7   2   1    6.50    1.50
  -8  -2  -1   25.70    2.70
  -8  -2  -1   24.80    2.80
   8   2   1   23.10    2.40
   8   2   1   25.00    2.50
  -9  -2  -1    9.40    2.00
  -9  -2  -1    8.90    2.30
   9   2   1   10.00    1.80
 -10  -2  -1    0.30    1.90
 -10  -2  -1    0.10    1.70
  10   2   1    0.90    1.50
  10   2   1    4.00    1.50
 -11  -2  -1   -1.10    2.10
 -11  -2  -1    0.70    1.60
  11   2   1    2.60    1.50
 -12  -2  -1   19.30    3.20
 -12  -2  -1   16.00    2.40
  12   2   1   20.20    2.40
 -13  -2  -1   11.40    3.20
  13   2   1   14.70    2.20
  14  -3  -1    7.10    3.40
 -14   3   1    2.70    3.40
 -14   3   1    5.50    2.40
 -13   3   1    1.90    2.90
 -13   3   1   -1.00    2.00
  12  -3  -1    4.00    2.10
 -12   3   1    0.40    2.00
 -12   3   1    1.70    2.80
  11  -3  -1   11.40    2.50
 -11   3   1    4.80    2.80
 -11   3   1   11.80    2.60
  10  -3  -1    4.80    2.10
  10  -3  -1    4.90    1.90
 -10   3   1   10.20    3.00
 -10   3   1   12.70    2.50
   9  -3  -1   66.99    4.60
   9  -3  -1   61.39    4.10
  -9   3   1   64.29    4.30
  -9   3   1   53.39    4.80
   8  -3  -1   45.60    3.80
   8  -3  -1   41.80    3.20
  -8   3   1   41.40    3.50
  -8   3   1   41.50    3.60
   7  -3  -1  142.59    6.80
   7  -3  -1  134.19    6.30
  -7   3   1  154.18    7.00
  -7   3   1  140.39    6.50
   6  -3  -1   86.09    4.60
   6  -3  -1   85.89    4.30
  -6   3   1   83.99    4.40
  -6   3   1   83.49    4.70
   5  -3  -1  222.08    9.10
   5  -3  -1  216.78    8.70
  -5   3   1  210.68    8.70
  -5   3   1  216.18    9.00
   4  -3  -1  106.49    4.70
   4  -3  -1  109.19    5.10
  -4   3   1   98.09    5.00
  -4   3   1  109.89    4.80
   3  -3  -1  113.29    4.90
   3  -3  -1  105.59    4.60
  -3   3   1  110.09    4.80
  -3   3   1  106.79    4.60
   2  -3  -1  435.06   16.40
   2  -3  -1  461.95   16.30
  -2   3   1  433.26   16.40
  -2   3   1  460.65   16.30
   1  -3  -1  616.04   21.60
   1  -3  -1  579.14   21.40
  -1   3   1  607.44   21.60
  -1   3   1  594.74   21.50
   0  -3  -1  276.27   10.20
   0  -3  -1  279.67   10.10
   0   3   1  277.17   10.00
   0   3   1  264.67   10.10
  -1  -3  -1    2.00    0.70
  -1  -3  -1    1.40    0.50
   1   3   1    1.50    0.60
  -2  -3  -1    2.40    0.70
  -2  -3  -1    1.20    0.60
   2   3   1    3.20    0.60
   2   3   1    1.20    0.60
  -3  -3  -1  180.28    6.90
  -3  -3  -1  178.78    6.90
   3   3   1  176.68    6.80
   3   3   1  180.68    6.90
  -4  -3  -1   71.79    3.60
  -4  -3  -1   78.29    3.60
   4   3   1   78.29    3.50
  -5  -3  -1   33.90    2.50
  -5  -3  -1   35.20    2.30
   5   3   1   33.40    2.10
  -6  -3  -1   25.20    2.20
  -6  -3  -1   26.30    2.40
   6   3   1   29.10    2.00
   6   3   1   26.80    2.20
  -7  -3  -1    8.90    1.80
  -7  -3  -1   11.70    1.70
   7   3   1    8.90    1.60
   7   3   1    9.40    1.50
  -8  -3  -1  136.69    6.50
  -8  -3  -1  124.89    6.00
   8   3   1  136.49    6.00
   8   3   1  133.89    5.80
  -9  -3  -1   11.80    2.30
  -9  -3  -1    9.40    1.80
   9   3   1    8.10    1.60
   9   3   1    8.50    1.70
 -10  -3  -1    3.20    2.00
 -10  -3  -1    4.10    1.70
  10   3   1    8.00    1.60
 -11  -3  -1    8.50    2.50
 -11  -3  -1    4.40    1.80
  11   3   1    8.30    1.60
 -12  -3  -1   -1.10    1.70
 -12  -3  -1   -1.30    2.20
  12   3   1   -1.70    1.40
 -13  -3  -1    7.70    2.80
  14  -4  -1    4.30    2.20
 -14   4   1    5.30    2.60
 -14   4   1   -6.40    3.20
  13  -4  -1    1.30    2.20
 -13   4   1    3.60    2.30
 -13   4   1   -1.50    3.00
  12  -4  -1   -0.50    1.90
 -12   4   1    2.00    2.10
 -12   4   1    1.70    3.00
  11  -4  -1   50.39    4.70
 -11   4   1   42.80    4.20
 -11   4   1   53.19    5.40
  10  -4  -1    0.30    1.80
  10  -4  -1    1.90    2.20
 -10   4   1    0.40    2.60
 -10   4   1   -1.60    2.00
   9  -4  -1   16.00    2.80
   9  -4  -1   14.00    2.40
  -9   4   1   12.10    3.00
  -9   4   1   11.00    2.40
   8  -4  -1   10.40    1.90
   8  -4  -1    7.10    2.20
  -8   4   1   10.60    2.60
  -8   4   1    7.90    2.10
   7  -4  -1   32.50    3.10
   7  -4  -1   28.10    2.80
  -7   4   1   31.90    3.20
  -7   4   1   30.00    3.00
   6  -4  -1    3.20    1.50
   6  -4  -1    4.20    1.80
  -6   4   1    4.10    1.60
  -6   4   1    4.10    1.70
   5  -4  -1  201.08    8.30
   5  -4  -1  204.28    8.70
  -5   4   1  206.58    8.70
  -5   4   1  205.48    8.40
   4  -4  -1   34.70    2.60
   4  -4  -1   31.80    3.00
  -4   4   1   33.20    2.70
  -4   4   1   38.60    3.20
   3  -4  -1  218.78    9.00
   3  -4  -1  215.98    8.60
  -3   4   1  231.08    8.80
  -3   4   1  224.78    9.00
   2  -4  -1  498.95   18.50
   2  -4  -1  508.75   18.80
  -2   4   1  521.15   18.60
  -2   4   1  515.75   18.80
   1  -4  -1    1.20    0.90
   1  -4  -1    0.90    0.70
  -1   4   1    0.50    0.70
  -1   4   1    2.40    0.90
   0  -4  -1   24.70    1.70
   0   4   1   23.90    1.70
   0   4   1   21.40    1.50
  -1  -4  -1  115.59    4.60
  -1  -4  -1  115.79    4.70
   1   4   1  114.69    4.70
  -2  -4  -1   35.90    2.20
   2   4   1   34.30    2.00
   2   4   1   32.90    1.90
  -3  -4  -1  234.38    8.70
  -3  -4  -1  223.38    8.70
   3   4   1  227.68    8.60
  -4  -4  -1    4.60    1.10
  -4  -4  -1    6.60    1.20
   4   4   1    5.90    1.10
   4   4   1    6.30    1.10
  -5  -4  -1   29.20    2.20
  -5  -4  -1   28.40    2.20
   5   4   1   26.60    1.90
   5   4   1   29.50    2.00
  -6  -4  -1   48.80    3.20
  -6  -4  -1   50.69    3.00
   6   4   1   51.39    2.80
  -7  -4  -1  156.58    7.00
  -7  -4  -1  160.28    6.80
   7   4   1  161.98    6.70
  -8  -4  -1   20.80    2.30
  -8  -4  -1   23.80    2.80
   8   4   1   23.60    2.50
  -9  -4  -1   35.30    3.60
  -9  -4  -1   26.90    2.90
   9   4   1   31.60    2.70
 -10  -4  -1   14.00    2.20
 -10  -4  -1   12.10    2.60
 -11  -4  -1   36.10    4.00
 -11  -4  -1   28.10    3.30
 -12  -4  -1   29.10    3.90
 -12  -4  -1   20.50    2.70
 -13  -4  -1   -0.80    1.70
 -13  -4  -1   -1.20    2.20
  14  -5  -1    3.40    2.30
 -14   5   1    5.20    2.60
 -14   5   1    0.60    3.30
  13  -5  -1   17.10    3.20
 -13   5   1   17.10    3.10
 -13   5   1   25.00    4.40
  12  -5  -1   25.00    3.70
 -12   5   1   25.60    4.60
 -12   5   1   23.00    3.50
  11  -5  -1   12.90    3.10
 -11   5   1   18.40    3.70
 -11   5   1   11.00    2.80
  10  -5  -1   29.20    3.60
  10  -5  -1   23.80    3.00
 -10   5   1   30.40    4.30
 -10   5   1   27.90    3.50
   9  -5  -1    5.20    2.50
   9  -5  -1    3.10    1.90
  -9   5   1    4.00    2.30
  -9   5   1    2.30    2.40
   8  -5  -1   41.60    3.60
   8  -5  -1   56.49    4.50
  -8   5   1   53.89    4.30
  -8   5   1   44.40    3.90
   7  -5  -1    5.90    2.10
   7  -5  -1    5.80    1.70
  -7   5   1    7.20    2.30
  -7   5   1    5.10    1.80
   6  -5  -1   30.60    3.10
  -6   5   1   28.70    3.00
  -6   5   1   26.80    2.60
   5  -5  -1    8.80    1.90
   5  -5  -1    7.80    1.60
  -5   5   1    5.60    1.60
  -5   5   1    8.70    2.10
   4  -5  -1    4.10    1.80
   4  -5  -1    2.10    1.40
  -4   5   1    4.30    1.70
  -4   5   1    2.80    1.60
   3  -5  -1  205.48    8.40
   3  -5  -1  198.38    8.00
  -3   5   1  188.18    8.30
  -3   5   1  203.68    8.20
   2  -5  -1   11.00    1.50
   2  -5  -1   19.20    2.20
  -2   5   1   16.30    1.90
   1  -5  -1  240.18    9.10
   1  -5  -1  232.58    9.40
  -1   5   1  239.98    9.20
  -1   5   1  241.98    9.30
   0  -5  -1   -0.60    0.80
   0  -5  -1    1.00    1.10
   0   5   1   -0.40    0.90
   0   5   1   -0.30    1.00
  -1  -5  -1  172.78    6.70
  -1  -5  -1  171.28    7.00
   1   5   1  170.98    6.80
  -2  -5  -1    7.10    1.40
  -2  -5  -1    7.10    1.10
   2   5   1    6.50    1.20
   2   5   1    7.10    1.20
  -3  -5  -1   -0.60    1.00
  -3  -5  -1    1.90    0.90
   3   5   1    0.60    1.00
   3   5   1    1.20    0.90
  -4  -5  -1   91.99    4.10
  -4  -5  -1   87.69    4.00
   4   5   1   90.39    4.00
   4   5   1   91.79    3.90
  -5  -5  -1   51.89    2.90
  -5  -5  -1   48.90    2.90
   5   5   1   49.00    2.70
   5   5   1   49.00    2.60
  -6  -5  -1   91.29    4.40
  -6  -5  -1   99.49    4.60
   6   5   1   92.99    4.20
   6   5   1   87.99    4.30
  -7  -5  -1    4.00    1.40
  -7  -5  -1    4.20    1.60
   7   5   1    5.70    1.40
   7   5   1    5.00    1.30
  -8  -5  -1   69.79    4.30
  -8  -5  -1   74.89    4.00
   8   5   1   74.99    3.80
   8   5   1   71.99    3.80
  -9  -5  -1   11.50    2.30
  -9  -5  -1   11.00    2.00
   9   5   1    9.90    1.70
   9   5   1   15.30    1.90
 -10  -5  -1   83.39    4.80
 -10  -5  -1   86.59    5.40
  10   5   1   96.69    4.40
 -11  -5  -1   14.80    2.80
 -11  -5  -1    9.20    2.00
  11   5   1   11.30    1.80
 -12  -5  -1    8.50    2.00
 -12  -5  -1   13.40    2.90
  14  -6  -1   14.90    3.00
 -14   6   1   12.50    3.10
  13  -6  -1    7.80    2.70
 -13   6   1    1.10    2.70
 -13   6   1    5.20    2.60
  12  -6  -1   34.80    4.50
 -12   6   1   20.70    3.40
 -12   6   1   32.70    4.70
  11  -6  -1   10.40    3.00
 -11   6   1    9.20    2.60
 -11   6   1   17.60    3.70
  10  -6  -1    9.20    2.90
 -10   6   1    9.70    3.10
 -10   6   1    9.80    2.60
   9  -6  -1    5.90    2.00
   9  -6  -1    8.90    2.80
  -9   6   1    8.10    2.50
  -9   6   1   14.80    3.00
   8  -6  -1   13.60    2.90
   8  -6  -1    8.10    2.10
  -8   6   1    5.70    2.10
  -8   6   1   10.00    2.90
   7  -6  -1  117.29    6.60
   7  -6  -1  115.99    5.80
  -7   6   1  123.69    6.10
  -7   6   1  122.79    6.60
   6  -6  -1    9.10    2.20
   6  -6  -1   14.30    2.10
  -6   6   1    9.90    2.10
  -6   6   1   10.20    2.20
   5  -6  -1  116.19    6.10
   5  -6  -1  118.59    5.50
  -5   6   1  114.39    5.60
  -5   6   1  110.99    5.90
   4  -6  -1   -0.80    1.20
   4  -6  -1    0.20    1.80
  -4   6   1   -0.40    1.40
  -4   6   1   -1.00    1.30
   3  -6  -1   83.59    4.60
  -3   6   1   79.89    4.60
  -3   6   1   79.59    4.30
   2  -6  -1   31.00    3.10
   2  -6  -1   36.40    2.60
  -2   6   1   28.30    2.40
  -2   6   1   25.40    2.60
   1  -6  -1   31.30    2.90
   1  -6  -1   32.90    2.40
  -1   6   1   29.50    2.50
  -1   6   1   29.10    2.50
   0  -6  -1   99.29    4.70
   0  -6  -1   95.29    4.20
   0   6   1   85.39    4.40
   0   6   1   94.89    4.30
  -1  -6  -1   11.80    1.70
  -1  -6  -1   12.70    1.40
   1   6   1   13.20    1.60
  -2  -6  -1   59.19    2.80
  -2  -6  -1   54.39    3.00
   2   6   1   42.80    2.70
   2   6   1   47.00    2.70
  -3  -6  -1  133.09    5.80
  -3  -6  -1  134.69    5.60
   3   6   1  139.69    5.60
   3   6   1  137.59    5.60
  -4  -6  -1   89.49    4.10
  -4  -6  -1   87.89    4.00
   4   6   1   89.69    3.90
   4   6   1   81.49    3.90
  -5  -6  -1  174.88    7.10
  -5  -6  -1  170.98    7.10
   5   6   1  173.28    6.90
   5   6   1  169.98    6.90
  -6  -6  -1    4.70    1.40
   6   6   1    5.40    1.30
   6   6   1    5.90    1.20
  -7  -6  -1   66.89    3.80
  -7  -6  -1   64.79    4.00
   7   6   1   68.39    3.50
   7   6   1   63.39    3.60
  -8  -6  -1   -1.80    1.40
  -8  -6  -1   -1.70    1.30
   8   6   1    0.60    1.20
   8   6   1   -2.60    1.00
  -9  -6  -1   71.79    4.30
  -9  -6  -1   70.59    4.70
   9   6   1   74.79    4.30
   9   6   1   73.69    3.70
 -11  -6  -1   46.60    4.20
 -11  -6  -1   39.40    3.50
  11   6   1   45.70    2.70
 -12  -6  -1    3.50    1.90
 -12  -6  -1    6.40    2.80
  14  -7  -1   -0.20    2.20
 -14   7   1    3.40    2.60
  13  -7  -1   26.30    3.90
 -13   7   1   17.80    3.90
 -13   7   1   22.10    3.60
  12  -7  -1    0.00    2.40
 -12   7   1   -1.80    2.70
 -12   7   1    1.20    2.20
  11  -7  -1   47.50    5.20
 -11   7   1   47.20    6.30
 -11   7   1   52.69    4.90
  10  -7  -1   19.00    3.00
  10  -7  -1   22.20    3.70
 -10   7   1   14.90    3.70
 -10   7   1   18.80    3.30
   9  -7  -1   -1.00    2.40
   9  -7  -1    0.00    1.90
  -9   7   1    2.30    2.30
  -9   7   1   -4.70    2.00
   8  -7  -1   -2.00    2.00
   8  -7  -1   -1.30    1.50
  -8   7   1   -1.70    2.30
  -8   7   1   -1.20    2.20
   7  -7  -1   26.90    3.00
   7  -7  -1   26.00    3.50
  -7   7   1   18.80    3.10
  -7   7   1   21.10    3.00
   6  -7  -1   56.79    4.50
   6  -7  -1   52.79    3.80
  -6   7   1   55.49    4.40
  -6   7   1   58.29    4.20
   5  -7  -1   -1.50    1.50
   5  -7  -1   -2.10    1.10
  -5   7   1   -1.90    1.50
  -5   7   1   -3.70    1.20
   4  -7  -1   50.79    5.70
   4  -7  -1   57.49    3.40
  -4   7   1   59.09    3.90
  -4   7   1   58.39    3.80
   3  -7  -1  150.88    6.60
  -3   7   1  150.78    6.90
  -3   7   1  154.18    6.70
   2  -7  -1   26.40    2.40
   2  -7  -1   23.90    2.70
  -2   7   1   31.70    2.80
  -2   7   1   26.50    2.40
   1  -7  -1   43.40    2.70
   1  -7  -1   46.20    3.30
  -1   7   1   39.40    2.70
  -1   7   1   34.60    2.90
   0  -7  -1    1.10    1.00
   0  -7  -1    0.50    1.20
   0   7   1    2.20    1.30
   0   7   1    0.80    1.10
  -1  -7  -1    3.20    1.30
  -1  -7  -1    3.30    1.00
   1   7   1    1.60    1.10
  -2  -7  -1   26.20    1.90
  -2  -7  -1   26.00    2.40
   2   7   1   25.40    2.10
   2   7   1   30.50    2.10
  -3  -7  -1  148.89    6.30
   3   7   1  132.79    6.00
   3   7   1  161.28    6.10
  -4  -7  -1   11.50    1.50
  -4  -7  -1   11.60    1.70
   4   7   1   10.90    1.40
   4   7   1   12.50    1.50
  -5  -7  -1   94.79    4.60
  -5  -7  -1  101.29    4.60
   5   7   1   86.49    4.30
   5   7   1   97.09    4.30
  -6  -7  -1   88.89    4.50
  -6  -7  -1   92.19    4.50
   6   7   1   75.69    4.00
   6   7   1   84.99    4.00
  -7  -7  -1   54.89    3.60
   7   7   1   55.89    3.10
   7   7   1   53.39    3.60
  -8  -7  -1  107.89    5.60
  -8  -7  -1  110.49    5.40
   8   7   1  108.99    4.80
   8   7   1  104.49    4.90
  -9  -7  -1    3.30    1.70
  -9  -7  -1    2.80    1.50
   9   7   1    4.00    1.60
 -10  -7  -1   50.39    4.00
 -10  -7  -1   45.00    3.60
  10   7   1   47.80    2.70
 -11  -7  -1    1.30    2.00
 -11  -7  -1    1.30    1.60
  13  -8  -1    2.80    2.80
 -13   8   1    2.80    3.20
 -13   8   1    3.00    2.40
  12  -8  -1   23.20    4.20
 -12   8   1   19.80    3.60
 -12   8   1   20.90    4.20
  11  -8  -1    3.70    2.80
 -11   8   1   -2.80    2.40
 -11   8   1    2.30    2.30
  10  -8  -1    9.20    2.50
  10  -8  -1   11.60    3.00
 -10   8   1    8.60    3.10
 -10   8   1    3.30    2.40
   9  -8  -1    3.00    2.80
   9  -8  -1    6.90    2.50
  -9   8   1    7.20    2.60
  -9   8   1    8.40    2.70
   8  -8  -1   73.69    6.00
   8  -8  -1   81.69    5.20
  -8   8   1   66.89    5.80
  -8   8   1   74.49    5.50
   7  -8  -1   39.70    3.50
   7  -8  -1   49.30    4.40
  -7   8   1   40.20    4.10
  -7   8   1   36.30    3.80
   6  -8  -1   18.70    2.50
   6  -8  -1   14.90    2.80
  -6   8   1   18.20    2.90
  -6   8   1   18.40    2.70
   5  -8  -1   -0.30    1.40
   5  -8  -1    0.50    1.90
  -5   8   1    1.70    1.80
   4  -8  -1    4.00    1.60
   4  -8  -1    6.50    2.00
  -4   8   1    6.30    1.70
  -4   8   1    5.90    2.10
   3  -8  -1   98.59    5.50
   3  -8  -1   96.19    4.80
  -3   8   1   93.99    5.20
  -3   8   1   92.59    5.00
   2  -8  -1  111.69    5.70
   2  -8  -1  111.59    5.20
  -2   8   1  116.89    5.60
  -2   8   1  116.59    5.50
   1  -8  -1   63.49    3.40
   1  -8  -1   61.39    3.80
  -1   8   1   55.29    3.60
  -1   8   1   64.69    3.60
   0  -8  -1  140.29    6.50
   0  -8  -1  146.29    6.10
   0   8   1  127.69    6.20
   0   8   1  160.18    6.30
  -1  -8  -1    1.50    1.00
  -1  -8  -1    1.90    1.30
   1   8   1    3.30    1.20
  -2  -8  -1  154.88    6.80
  -2  -8  -1  157.38    6.40
   2   8   1  143.79    6.70
   2   8   1  161.68    6.60
   3   8   1    2.70    1.20
   3   8   1    1.90    1.10
  -4  -8  -1   21.20    2.30
  -4  -8  -1   23.00    2.30
   4   8   1   25.30    2.20
   4   8   1   22.70    2.20
  -5  -8  -1   57.09    3.70
  -5  -8  -1   64.59    3.60
   5   8   1   55.49    3.30
   5   8   1   62.19    3.30
  -6  -8  -1   70.29    4.00
  -6  -8  -1   68.69    3.90
   6   8   1   66.89    3.50
   6   8   1   60.09    3.50
  -7  -8  -1   51.89    3.60
   7   8   1   45.80    2.80
   7   8   1   44.90    2.90
  -8  -8  -1   25.70    3.00
  -8  -8  -1   34.00    3.30
  -9  -8  -1   39.50    3.60
  -9  -8  -1   44.20    3.40
   9   8   1   44.20    2.60
 -10  -8  -1    7.00    1.80
 -10  -8  -1   10.20    2.80
 -11  -8  -1   15.30    2.60
  13  -9  -1    3.50    2.90
 -13   9   1   -0.20    3.60
 -13   9   1    3.20    2.80
  12  -9  -1    4.60    3.20
 -12   9   1   -2.50    2.90
 -12   9   1   -1.90    2.20
  11  -9  -1    8.50    3.30
 -11   9   1    4.00    3.30
 -11   9   1   10.20    3.00
  10  -9  -1   -3.00    2.90
  10  -9  -1   -0.30    2.60
 -10   9   1   -1.10    2.70
 -10   9   1    1.20    4.40
   9  -9  -1   34.80    5.70
   9  -9  -1   48.20    5.20
  -9   9   1   35.30    4.40
  -9   9   1   45.00    4.70
   8  -9  -1  121.49    7.10
   8  -9  -1  112.69    6.10
  -8   9   1  104.19    6.80
  -8   9   1  104.69    6.40
   7  -9  -1   23.50    3.10
   7  -9  -1   18.70    3.50
  -7   9   1   19.90    3.50
  -7   9   1   20.80    3.30
   6  -9  -1   45.60    3.70
   6  -9  -1   45.90    4.70
  -6   9   1   50.19    4.20
  -6   9   1   45.10    4.70
   5  -9  -1    0.30    1.60
   5  -9  -1   -0.10    2.20
  -5   9   1   -1.10    1.80
  -5   9   1    0.00    2.00
   4  -9  -1  107.29    6.20
   4  -9  -1  120.19    5.70
  -4   9   1  111.39    6.00
  -4   9   1  107.29    5.90
   3  -9  -1    1.10    1.70
   3  -9  -1    0.80    1.30
  -3   9   1    4.10    1.80
  -3   9   1    3.20    1.90
   2  -9  -1    4.30    1.50
   2  -9  -1    4.20    1.70
  -2   9   1    5.30    1.80
  -2   9   1    6.00    1.60
   1  -9  -1    4.30    1.70
   1  -9  -1    2.60    1.20
  -1   9   1    1.70    1.50
  -1   9   1    4.90    1.50
   0  -9  -1   55.29    3.30
   0  -9  -1   57.39    3.80
   0   9   1   52.79    3.40
   0   9   1   53.29    3.50
  -1  -9  -1   38.40    2.70
  -1  -9  -1   42.40    3.30
   1   9   1   41.10    2.90
  -2  -9  -1   38.00    3.20
  -2  -9  -1   47.80    2.90
   2   9   1   35.80    2.80
  -3  -9  -1   15.20    2.20
   3   9   1   10.60    1.70
   3   9   1   12.30    1.70
  -4  -9  -1    3.40    1.60
  -4  -9  -1    4.70    1.40
   4   9   1    3.00    1.40
   4   9   1    5.80    1.50
  -5  -9  -1  141.39    6.40
  -5  -9  -1  137.89    6.60
   5   9   1  144.79    6.60
   5   9   1  143.99    6.10
  -6  -9  -1   17.10    2.20
   6   9   1   16.30    1.80
   6   9   1   12.30    1.70
  -7  -9  -1   34.60    3.30
  -7  -9  -1   38.00    3.20
   7   9   1   36.70    2.60
  -8  -9  -1   13.20    2.20
  -8  -9  -1   18.20    2.50
   8   9   1   14.60    1.60
  -9  -9  -1   13.80    2.20
   9   9   1   15.70    1.60
 -10  -9  -1   13.10    2.30
 -10  -9  -1   14.70    2.60
 -13  10   1  -10.80    4.60
  12 -10  -1    8.20    3.30
 -12  10   1   -0.40    3.70
 -12  10   1    4.90    2.80
  11 -10  -1   -3.20    2.80
 -11  10   1    1.10    2.40
 -11  10   1    0.40    2.80
  10 -10  -1   16.20    3.80
 -10  10   1   21.60    4.00
 -10  10   1   18.40    4.10
   9 -10  -1    0.60    2.00
   9 -10  -1   -0.60    2.80
  -9  10   1    0.30    2.40
  -9  10   1    4.00    3.00
   8 -10  -1   11.50    2.70
   8 -10  -1    8.60    3.20
  -8  10   1   11.60    3.20
  -8  10   1    6.10    2.80
   7 -10  -1    8.00    2.20
   7 -10  -1    5.20    2.40
  -7  10   1   10.40    3.00
  -7  10   1    4.70    2.50
   6 -10  -1   61.99    5.20
   6 -10  -1   64.49    4.70
  -6  10   1   72.09    5.60
  -6  10   1   65.19    4.90
   5 -10  -1  182.68   10.60
   5 -10  -1  199.08    9.70
  -5  10   1  194.28    9.10
  -5  10   1  192.48    9.30
   4 -10  -1   24.40    3.40
   4 -10  -1   24.90    2.90
  -4  10   1   23.40    3.10
  -4  10   1   19.70    2.90
   3 -10  -1  111.59    6.40
   3 -10  -1  106.89    5.60
  -3  10   1  106.59    6.00
  -3  10   1  103.99    5.60
   2 -10  -1    4.10    1.60
   2 -10  -1    6.40    2.30
  -2  10   1    3.40    1.80
  -2  10   1    6.30    2.00
   1 -10  -1  167.18    8.00
   1 -10  -1  160.48    7.30
  -1  10   1  173.38    7.60
  -1  10   1  168.08    7.60
   0 -10  -1    2.10    1.40
   0 -10  -1    1.40    1.70
   0  10   1    3.20    1.60
   0  10   1    0.90    1.50
  -1 -10  -1   89.59    4.60
  -1 -10  -1   73.89    4.70
   1  10   1   67.29    4.10
  -2 -10  -1   10.50    1.70
  -2 -10  -1    8.50    2.10
   2  10   1    8.40    1.90
   2  10   1    9.60    1.80
  -3 -10  -1    0.70    1.60
   3  10   1    2.20    1.40
   3  10   1    3.10    1.50
  -4 -10  -1   43.20    3.60
  -4 -10  -1   47.10    3.20
   4  10   1   44.60    3.10
   4  10   1   45.00    3.10
  -5 -10  -1   11.70    2.40
  -5 -10  -1   12.00    1.90
   5  10   1   10.50    1.70
  -6 -10  -1    0.60    1.60
  -6 -10  -1    3.00    1.70
   6  10   1    2.10    1.20
  -7 -10  -1   -1.90    1.40
  -7 -10  -1   -0.40    1.50
   7  10   1   -0.30    1.00
  -8 -10  -1    0.30    1.50
   8  10   1    1.60    1.00
  -9 -10  -1    7.60    1.90
  -9 -10  -1    2.10    1.70
  12 -11  -1   -1.00    2.60
 -12  11   1   -2.50    3.40
 -12  11   1    7.40    3.00
  11 -11  -1   31.60    4.90
 -11  11   1   31.60    4.50
 -11  11   1   41.60    5.60
  10 -11  -1   -3.50    2.80
 -10  11   1   -2.50    2.40
 -10  11   1   -4.20    2.70
   9 -11  -1   37.70    4.20
   9 -11  -1   43.20    5.40
  -9  11   1   52.49    6.40
  -9  11   1   32.50    4.20
   8 -11  -1   19.10    3.90
   8 -11  -1   19.70    3.20
  -8  11   1   16.10    3.60
  -8  11   1   22.30    3.60
   7 -11  -1   23.80    3.90
   7 -11  -1   24.50    3.30
  -7  11   1   24.10    3.90
  -7  11   1   27.40    3.90
   6 -11  -1   20.30    3.60
   6 -11  -1   21.30    2.90
  -6  11   1   27.80    3.80
  -6  11   1   28.50    3.70
   5 -11  -1   22.30    2.90
   5 -11  -1   21.20    3.50
  -5  11   1   26.90    3.70
  -5  11   1   27.80    3.50
   4 -11  -1   26.60    3.60
   4 -11  -1   23.80    3.00
  -4  11   1   20.50    3.10
  -4  11   1   24.50    3.30
   3 -11  -1   57.29    4.20
   3 -11  -1   58.59    5.10
  -3  11   1   52.49    4.50
  -3  11   1   65.09    4.60
   2 -11  -1  146.59    7.90
   2 -11  -1  151.18    7.00
  -2  11   1  141.39    7.30
  -2  11   1  157.58    7.40
   1 -11  -1   18.60    3.10
   1 -11  -1   22.40    2.60
  -1  11   1   19.10    2.70
  -1  11   1   24.10    2.90
   0 -11  -1   88.89    4.80
   0 -11  -1   86.69    5.50
   0  11   1   91.89    5.10
   0  11   1   96.69    5.10
  -1 -11  -1    3.10    1.90
  -2 -11  -1   25.20    2.60
  -2 -11  -1   18.50    2.70
   2  11   1   18.60    2.40
   2  11   1   24.60    2.60
  -3 -11  -1   -1.90    1.80
   3  11   1   -1.50    1.20
   3  11   1    0.40    1.40
  -4 -11  -1   21.90    2.40
  -4 -11  -1   28.70    3.20
   4  11   1   19.10    2.10
   4  11   1   22.30    2.50
  -5 -11  -1    1.60    1.50
  -5 -11  -1    2.40    1.80
   5  11   1    1.30    1.20
  -6 -11  -1    5.90    2.00
  -6 -11  -1    7.90    2.00
  -7 -11  -1    3.80    1.80
  -7 -11  -1    2.20    1.70
   7  11   1    5.10    1.20
  -8 -11  -1    1.40    1.70
  -8 -11  -1    5.10    2.00
  -9 -11  -1   -1.00    2.60
  -9 -11  -1    2.30    1.70
  11 -12  -1    8.30    3.70
 -11  12   1    8.40    3.00
  10 -12  -1   39.20    5.50
 -10  12   1   47.40    4.90
 -10  12   1   45.80    8.80
   9 -12  -1    2.60    2.80
   9 -12  -1    1.20    2.10
  -9  12   1   -3.40    2.80
  -9  12   1    2.30    2.50
   8 -12  -1   71.29    7.50
   8 -12  -1   70.59    6.30
  -8  12   1   70.89    6.10
  -8  12   1   67.69    5.40
   7 -12  -1    2.10    2.00
   7 -12  -1    6.40    3.10
  -7  12   1    4.60    2.40
  -7  12   1    3.70    3.00
   6 -12  -1   92.79    5.80
   6 -12  -1   94.19    6.40
  -6  12   1   96.19    6.50
  -6  12   1   79.59    5.70
   5 -12  -1   10.70    2.60
   5 -12  -1   16.10    3.50
  -5  12   1   13.00    3.10
  -5  12   1   15.60    3.10
   4 -12  -1  102.89    6.80
   4 -12  -1   99.69    5.90
  -4  12   1  101.59    6.40
  -4  12   1  107.19    6.30
   3 -12  -1   43.50    3.90
   3 -12  -1   44.50    4.40
  -3  12   1   42.90    4.20
  -3  12   1   41.30    4.00
   2 -12  -1   36.00    4.20
   2 -12  -1   39.00    3.50
  -2  12   1   38.40    3.90
  -2  12   1   32.70    3.70
   1 -12  -1   22.10    2.70
   1 -12  -1   12.50    2.80
  -1  12   1   23.60    3.00
  -1  12   1   20.00    2.90
   0 -12  -1   27.70    2.90
   0 -12  -1   32.80    3.80
   0  12   1   29.80    3.20
   0  12   1   27.20    3.10
   1  12   1   30.60    3.60
   1  12   1   46.70    3.50
  -2 -12  -1   20.10    2.40
  -2 -12  -1   16.20    2.70
   2  12   1   19.80    3.00
   2  12   1   22.90    2.60
  -3 -12  -1   22.10    3.00
   3  12   1   24.40    2.80
  -4 -12  -1   -0.10    1.70
  -4 -12  -1    0.40    1.30
   4  12   1    0.40    1.30
  -5 -12  -1    7.00    2.20
  -5 -12  -1    5.80    1.80
   5  12   1    8.60    1.70
  -6 -12  -1    8.60    2.10
  -6 -12  -1    6.70    2.10
   6  12   1   10.30    1.70
  -7 -12  -1   -3.40    1.50
   7  12   1    1.30    1.10
  -8 -12  -1    8.20    2.20
  11 -13  -1    1.10    2.80
 -11  13   1    5.30    2.90
  10 -13  -1   13.40    3.90
 -10  13   1   10.10    3.30
   9 -13  -1   29.40    4.60
  -9  13   1   31.80    5.00
   8 -13  -1   -0.20    2.10
   8 -13  -1   -2.50    2.60
  -8  13   1    1.40    2.70
   7 -13  -1   39.90    4.40
   7 -13  -1   40.00    6.80
  -7  13   1   44.60    4.90
   6 -13  -1    3.50    2.30
  -6  13   1    2.60    2.20
   5 -13  -1  116.59    6.60
  -5  13   1  110.19    6.90
  -5  13   1  114.99    9.30
   4 -13  -1   14.70    2.60
  -4  13   1   18.40    2.90
  -4  13   1   13.40    3.50
   3 -13  -1   34.90    6.10
   3 -13  -1   32.40    3.60
  -3  13   1   44.70    6.10
  -3  13   1   34.70    4.10
   2 -13  -1    4.90    2.00
   2 -13  -1    2.60    2.50
  -2  13   1    3.50    2.10
   1 -13  -1   28.50    3.70
   1 -13  -1   28.00    3.20
  -1  13   1   32.40    3.60
   0 -13  -1   32.80    3.90
   0 -13  -1   35.80    3.20
   0  13   1   35.70    3.70
  -1 -13  -1    2.30    2.10
   1  13   1    1.50    2.50
  -2 -13  -1   -0.10    1.80
  -2 -13  -1    1.30    1.40
   2  13   1   -0.80    1.70
  -3 -13  -1    2.60    1.90
   3  13   1   -1.60    1.40
  -4 -13  -1   13.20    2.20
  -4 -13  -1    9.10    2.30
   4  13   1    9.80    2.00
  -5 -13  -1    1.50    1.90
  -5 -13  -1    2.20    1.70
   5  13   1    4.50    2.30
  -6 -13  -1    4.60    2.00
  -6 -13  -1    8.80    2.20
   6  13   1    9.10    1.50
  -7 -13  -1    7.80    2.00
  -7 -13  -1    4.80    2.10
  10 -14  -1   13.40    3.90
 -10  14   1    7.30    3.40
   9 -14  -1    3.30    3.00
  -9  14   1    2.80    3.20
   8 -14  -1   12.70    2.70
   8 -14  -1   20.10    4.00
  -8  14   1   15.70    3.50
   7 -14  -1    7.50    3.20
   7 -14  -1    8.10    2.40
  -7  14   1    5.50    3.00
   6 -14  -1   22.30    3.90
   6 -14  -1   28.30    3.60
  -6  14   1   22.20    3.70
   5 -14  -1    0.50    1.90
   5 -14  -1    1.70    2.40
  -5  14   1   -1.20    2.20
   4 -14  -1   43.40    6.10
   4 -14  -1   43.30    4.80
  -4  14   1   48.50    4.80
   3 -14  -1    1.00    1.80
   3 -14  -1    2.20    2.30
  -3  14   1   -2.60    2.10
   2 -14  -1   27.80    4.00
   2 -14  -1   31.30    3.40
  -2  14   1   36.40    4.00
   1 -14  -1    9.80    2.70
   1 -14  -1    9.10    2.20
  -1  14   1    9.50    2.50
   0 -14  -1   22.20    3.60
   0 -14  -1   18.40    2.60
  -1 -14  -1    4.70    2.30
   1  14   1    6.10    2.30
  -2 -14  -1    4.20    1.80
  -2 -14  -1    7.60    2.50
   2  14   1   10.20    2.20
  -3 -14  -1   27.50    3.50
   3  14   1   28.90    3.10
  -4 -14  -1    9.20    2.10
  -4 -14  -1    8.90    2.50
   4  14   1   11.90    2.50
  -5 -14  -1    6.20    2.50
  -5 -14  -1    9.90    2.30
   5  14   1   13.10    1.90
  -6 -14  -1   -0.30    1.90
  -6 -14  -1    5.00    3.00
   9 -15  -1    2.80    3.30
  -9  15   1    1.90    2.90
   8 -15  -1    2.50    3.00
  -8  15   1   -0.10    2.70
   7 -15  -1    4.60    2.90
   7 -15  -1    9.60    3.60
  -7  15   1   11.80    3.50
   6 -15  -1   -0.70    2.10
   6 -15  -1    1.40    2.60
  -6  15   1    0.60    2.50
   5 -15  -1   18.40    3.80
   5 -15  -1   25.30    3.50
  -5  15   1   25.60    3.80
   4 -15  -1   -3.60    2.60
   4 -15  -1   -0.60    1.90
  -4  15   1    3.10    2.60
   3 -15  -1   16.00    3.60
   3 -15  -1   18.20    2.90
  -3  15   1   14.40    3.30
   2 -15  -1    1.80    2.40
   2 -15  -1   -0.20    1.50
  -2  15   1   -0.20    2.10
   1 -15  -1   18.80    3.70
   1 -15  -1   22.70    2.90
  -1  15   1   20.60    3.20
   0 -15  -1   23.80    3.00
   0 -15  -1   21.70    3.60
  -1 -15  -1    2.90    2.30
   1  15   1    6.50    2.20
  -2 -15  -1   23.50    3.50
  -2 -15  -1   29.50    3.00
   2  15   1   27.20    3.30
  -3 -15  -1   -1.20    2.10
  -3 -15  -1    1.80    1.60
   3  15   1   -0.60    1.60
  -4 -15  -1   19.30    3.20
  -4 -15  -1   28.00    3.30
   4  15   1   33.20    3.20
   7 -16  -1    2.10    2.40
   7 -16  -1   -5.30    2.00
  -7  16   1   -0.60    2.60
   6 -16  -1    3.90    2.80
   6 -16  -1    4.10    2.20
  -6  16   1   10.00    3.00
   5 -16  -1    1.40    2.00
   5 -16  -1    2.50    2.80
  -5  16   1    2.80    2.50
   4 -16  -1    3.90    2.80
   4 -16  -1   11.20    2.50
  -4  16   1    6.70    2.90
   3 -16  -1    3.20    2.10
   3 -16  -1   -0.40    2.50
  -3  16   1    8.00    2.70
   2 -16  -1   12.10    3.40
   2 -16  -1   12.30    2.50
  -2  16   1   13.70    2.90
   1 -16  -1   12.50    3.30
  -1  16   1   14.80    2.90
   0 -16  -1   15.00    3.50
   0 -16  -1   18.60    2.70
   1  16   1   18.90    2.90
  -2 -16  -1    2.80    2.40
   2  16   1    7.30    2.10
   4 -17  -1    1.80    2.70
   3 -17  -1   11.60    3.30
  -3  17   1    9.00    2.70
   2 -17  -1    4.00    2.80
  -2  17   1    7.00    2.40
   1 -17  -1   21.70    4.00
  -1  17   1   25.30    3.80
  -1 -17   2    0.80    2.30
  -1 -17   2    5.10    1.70
   0  17  -2    4.60    2.40
   0 -17   2    5.70    1.80
   0 -17   2   -0.80    2.20
  -1  17  -2    0.90    2.40
   1 -17   2   -2.70    2.00
   1 -17   2    0.70    1.70
  -2  17  -2   51.39    4.70
   2 -17   2   51.39    4.30
   2 -17   2   53.19    5.30
  -3  17  -2    5.90    2.30
   3 -17   2    1.90    2.00
   3 -17   2   -1.20    2.40
  -4  17  -2   19.90    3.50
   4 -17   2   19.90    3.40
   4 -17   2   10.90    3.40
  -5  17  -2    6.60    2.40
   5 -17   2    1.40    2.70
   3  16  -2    4.10    1.50
  -3 -16   2   -2.50    1.90
  -2 -16   2   34.90    3.10
   1  16  -2   17.40    2.70
  -1 -16   2    9.50    2.00
  -1 -16   2   12.00    2.80
   0  16  -2   11.30    2.60
   0 -16   2    3.00    2.40
   0 -16   2    6.20    1.90
  -1  16  -2   17.10    3.10
   1 -16   2   12.80    3.10
   1 -16   2   15.70    2.40
  -2  16  -2    3.90    2.40
   2 -16   2    2.50    2.20
   2 -16   2    5.20    1.90
  -3  16  -2    9.40    3.00
   3 -16   2    5.70    2.60
   3 -16   2   11.50    2.50
  -4  16  -2    4.00    2.50
   4 -16   2    1.20    2.00
   4 -16   2    0.80    2.20
  -5  16  -2   17.40    3.40
   5 -16   2   11.10    3.10
   5 -16   2   13.00    2.80
  -6  16  -2    7.40    2.60
   6 -16   2    1.90    2.30
   6 -16   2    2.40    2.90
  -7  16  -2   11.90    3.30
   7 -16   2    9.30    3.10
  -5 -15   2   18.30    2.40
  -4 -15   2    2.60    2.00
   3  15  -2   15.90    2.10
  -3 -15   2   14.80    2.70
   2  15  -2    3.00    1.70
  -2 -15   2    1.00    1.40
  -2 -15   2    1.10    2.10
   1  15  -2   45.90    3.90
  -1 -15   2   44.90    4.50
  -1 -15   2   45.90    3.60
   0  15  -2    4.30    2.20
   0 -15   2   -0.10    2.20
   0 -15   2    1.70    1.80
   1 -15   2   21.50    2.80
   1 -15   2   16.30    3.20
  -2  15  -2    6.00    2.50
   2 -15   2    1.10    2.20
   2 -15   2    9.50    2.20
  -3  15  -2   22.80    3.50
   3 -15   2   17.30    3.50
   3 -15   2   24.60    3.30
  -4  15  -2   15.40    3.50
   4 -15   2    9.60    3.00
   4 -15   2    9.30    2.60
  -5  15  -2    3.30    2.90
   5 -15   2    1.20    2.10
   5 -15   2    4.80    2.90
  -6  15  -2    7.00    2.90
   6 -15   2    2.20    2.60
   6 -15   2    7.70    2.60
  -7  15  -2    4.40    2.90
   7 -15   2   -2.00    2.10
   7 -15   2    2.80    2.80
  -8  15  -2    8.20    2.90
   8 -15   2    2.00    2.40
   8 -15   2    4.10    3.10
  -9  15  -2   11.90    5.10
   9 -15   2    5.70    3.30
  -6 -14   2    8.70    1.90
  -6 -14   2    5.20    1.90
  -5 -14   2   27.30    2.80
  -5 -14   2   25.50    3.10
   4  14  -2   46.50    2.90
  -4 -14   2   43.90    3.20
  -4 -14   2   33.50    3.70
  -3 -14   2    1.90    1.50
  -3 -14   2    1.60    1.90
   2  14  -2   71.79    4.40
  -2 -14   2   69.89    4.10
  -2 -14   2   67.89    5.00
   1  14  -2    4.00    1.90
  -1 -14   2    4.90    1.70
  -1 -14   2    3.40    2.20
   0  14  -2   40.10    3.80
   0 -14   2   44.60    4.50
   0 -14   2   39.30    3.50
   1 -14   2    1.90    1.70
   1 -14   2   -0.80    2.20
  -2  14  -2   39.50    4.10
   2 -14   2   38.60    3.90
   2 -14   2   33.00    4.20
  -3  14  -2   -0.30    2.10
   3 -14   2    0.10    1.90
   3 -14   2   -1.40    2.20
  -4  14  -2   13.30    3.10
   4 -14   2    5.00    2.40
   4 -14   2   10.50    2.70
   5 -14   2    1.20    1.80
   5 -14   2    0.30    2.40
  -6  14  -2    0.80    2.20
   6 -14   2   -0.60    2.50
   6 -14   2    1.20    2.20
  -7  14  -2    1.80    2.50
   7 -14   2    3.70    2.90
   7 -14   2    4.90    2.30
  -8  14  -2    4.40    2.80
   8 -14   2    1.70    3.00
   8 -14   2    0.70    1.90
  -9  14  -2    3.10    2.80
   9 -14   2    0.80    2.80
 -10  14  -2    3.10    2.40
  10 -14   2   -2.10    2.90
  -7 -13   2   -2.50    1.30
  -7 -13   2    4.00    1.50
  -6 -13   2   48.50    3.40
  -6 -13   2   40.90    3.50
  -5 -13   2    4.70    1.90
   4  13  -2   27.80    2.40
  -4 -13   2   28.50    2.70
  -4 -13   2   26.20    3.00
   3  13  -2   24.40    2.50
  -3 -13   2   19.00    2.80
  -3 -13   2   23.30    2.50
   2  13  -2   31.30    3.20
  -2 -13   2   34.60    3.60
  -2 -13   2   32.60    2.90
   1  13  -2   55.99    4.00
  -1 -13   2   56.89    4.50
  -1 -13   2   47.00    3.60
   0 -13   2    6.60    1.80
   0 -13   2    7.80    2.50
  -1  13  -2   39.10    3.90
  -1  13  -2   38.30    4.10
   1 -13   2   40.90    3.50
   1 -13   2   45.40    4.50
  -2  13  -2    0.00    1.90
  -2  13  -2   -3.50    1.80
   2 -13   2   -0.50    1.60
   2 -13   2   -0.10    2.50
  -3  13  -2   18.30    3.20
  -3  13  -2   25.30    3.40
   3 -13   2   20.80    2.90
   3 -13   2   20.10    5.60
  -4  13  -2   -4.90    2.00
  -4  13  -2   -0.80    2.30
   4 -13   2   -2.30    4.00
   4 -13   2   -1.80    1.70
  -5  13  -2   -1.30    2.50
   5 -13   2    3.40    4.50
   5 -13   2   -4.90    2.10
  -6  13  -2   -4.60    2.20
   6 -13   2   -3.90    2.30
   6 -13   2   -2.60    1.70
  -7  13  -2   -1.40    2.40
   7 -13   2   -1.50    2.60
   7 -13   2   -3.70    1.60
  -8  13  -2    3.90    2.40
   8 -13   2   -1.80    2.30
   8 -13   2    3.40    2.90
  -9  13  -2    7.60    3.20
   9 -13   2    4.40    3.30
   9 -13   2    3.80    2.70
 -10  13  -2   -0.20    2.40
  10 -13   2   -0.50    2.90
 -11  13  -2    2.60    2.90
  11 -13   2   -0.70    2.80
  -8 -12   2    1.60    1.30
  -8 -12   2    0.20    1.10
  -7 -12   2   29.00    2.80
  -7 -12   2   32.00    3.00
  -6 -12   2    1.30    1.40
  -6 -12   2   -0.10    1.40
   5  12  -2   25.10    1.60
   5  12  -2   24.10    1.80
  -5 -12   2   21.50    2.60
  -5 -12   2   23.10    2.50
   4  12  -2    3.20    1.10
  -4 -12   2    2.90    1.70
   3  12  -2   41.90    3.00
   3  12  -2   39.70    2.80
  -3 -12   2   39.20    2.90
  -3 -12   2   43.80    3.70
   2  12  -2   18.30    2.30
   2  12  -2   18.20    2.20
  -2 -12   2   17.90    2.20
  -2 -12   2   19.40    3.00
   1  12  -2   26.90    3.00
   1  12  -2   30.10    3.20
  -1 -12   2   35.70    3.70
  -1 -12   2   29.80    2.90
   0  12  -2   27.60    2.90
   0  12  -2   28.80    3.20
   0 -12   2   32.70    3.00
   0 -12   2   33.00    3.60
  -1  12  -2    0.80    1.70
  -1  12  -2   -1.30    1.70
   1 -12   2   -1.80    1.50
   1 -12   2    0.00    2.00
  -2  12  -2   25.50    3.10
  -2  12  -2   28.10    3.30
   2 -12   2   31.20    3.30
   2 -12   2   26.70    3.60
  -3  12  -2    3.90    2.10
  -3  12  -2    4.20    2.30
   3 -12   2    2.90    2.10
   3 -12   2    0.20    1.80
  -4  12  -2  109.19    6.60
  -4  12  -2  110.79    6.40
   4 -12   2  112.19    6.10
   4 -12   2  100.09    6.40
  -5  12  -2   22.10    3.40
  -5  12  -2   20.90    3.40
   5 -12   2   16.90    3.00
   5 -12   2   13.60    3.00
  -6  12  -2   12.60    2.90
  -6  12  -2    7.90    3.20
   6 -12   2   10.70    2.40
   6 -12   2   11.20    3.10
  -7  12  -2   11.10    3.30
  -7  12  -2   10.20    2.90
   7 -12   2    8.80    2.50
   7 -12   2   15.00    3.80
  -8  12  -2   -1.70    2.70
  -8  12  -2   -1.30    2.00
   8 -12   2   -4.30    2.00
   8 -12   2   -2.10    2.10
  -9  12  -2   15.60    3.50
   9 -12   2   17.60    3.10
   9 -12   2   17.90    3.80
 -10  12  -2    2.70    2.70
 -11  12  -2    0.40    2.50
  11 -12   2    2.90    3.30
  -9 -11   2    8.50    1.50
  -9 -11   2    8.10    1.50
  -8 -11   2   20.50    2.40
  -8 -11   2   24.90    2.40
  -7 -11   2    6.30    1.60
  -7 -11   2    7.30    1.60
  -6 -11   2   28.20    2.50
  -6 -11   2   27.30    2.60
   5  11  -2    4.40    1.00
  -5 -11   2    3.30    1.50
  -5 -11   2    4.70    1.40
   4  11  -2   29.40    2.40
  -4 -11   2   30.70    2.90
   3  11  -2   75.39    3.90
   3  11  -2   73.09    4.00
  -3 -11   2   76.79    3.90
  -3 -11   2   71.69    4.50
   2  11  -2   17.10    2.10
   2  11  -2   13.40    1.90
  -2 -11   2   13.80    2.40
  -2 -11   2   16.80    2.00
   1  11  -2   46.00    3.30
   1  11  -2   47.80    3.60
  -1 -11   2   52.29    4.10
  -1 -11   2   45.70    3.20
   0  11  -2   27.60    3.00
   0  11  -2   26.10    2.80
   0 -11   2   27.80    3.20
   0 -11   2   31.30    2.90
  -1  11  -2  105.69    5.60
  -1  11  -2  104.89    5.60
   1 -11   2  107.69    6.10
   1 -11   2  102.19    5.40
  -2  11  -2   -2.70    1.60
  -2  11  -2    0.30    1.80
   2 -11   2   -0.40    1.50
   2 -11   2   -3.60    1.70
  -3  11  -2   83.29    5.50
  -3  11  -2   86.09    5.30
   3 -11   2   86.99    5.70
   3 -11   2   88.29    5.10
  -4  11  -2   -1.60    2.00
  -4  11  -2    0.10    2.20
   4 -11   2    1.50    2.00
   4 -11   2    2.20    1.90
  -5  11  -2   12.10    3.10
  -5  11  -2    8.70    2.70
   5 -11   2    7.50    2.30
  -6  11  -2    3.10    2.30
  -6  11  -2    4.80    2.30
   6 -11   2    2.60    2.00
   6 -11   2    5.10    2.70
  -7  11  -2   34.40    4.40
  -7  11  -2   48.80    4.80
   7 -11   2   34.70    3.80
   7 -11   2   33.00    4.20
  -8  11  -2   40.00    4.30
  -8  11  -2   37.20    7.30
   8 -11   2   37.10    4.90
   8 -11   2   38.30    4.20
  -9  11  -2   -1.00    2.70
  -9  11  -2    5.70    2.50
   9 -11   2    0.50    2.30
   9 -11   2    1.60    2.70
 -10  11  -2   11.50    3.80
 -10  11  -2    4.20    3.10
  10 -11   2   10.20    3.50
 -11  11  -2    6.00    3.10
  11 -11   2    2.60    2.90
 -12  11  -2   13.10    3.10
  12 -11   2    9.50    3.60
 -10 -10   2    3.30    1.20
  -9 -10   2    0.60    1.10
  -9 -10   2   -0.10    1.30
  -8 -10   2    6.40    1.50
  -8 -10   2    7.40    1.60
  -7 -10   2    2.70    1.30
  -7 -10   2    3.70    1.40
  -6 -10   2    1.30    1.30
   5  10  -2    6.90    1.40
   5  10  -2    6.60    1.00
  -5 -10   2    7.00    1.60
  -5 -10   2    6.40    1.40
   4  10  -2   36.10    2.50
  -4 -10   2   34.40    3.00
   3  10  -2    1.50    1.30
   3  10  -2    2.10    1.20
  -3 -10   2    2.20    1.50
  -3 -10   2    3.30    1.30
   2  10  -2    6.20    1.50
   2  10  -2    2.40    1.40
  -2 -10   2    8.10    1.90
   1  10  -2   82.29    4.40
   1  10  -2   90.39    4.50
  -1 -10   2   89.49    4.90
  -1 -10   2   79.89    4.20
   0  10  -2  123.29    5.70
   0 -10   2  115.59    5.40
   0 -10   2  115.69    6.00
  -1  10  -2   18.60    2.50
  -1  10  -2   14.60    2.20
   1 -10   2   25.90    3.00
   1 -10   2   21.00    2.30
  -2  10  -2  128.89    6.50
  -2  10  -2  133.19    6.30
   2 -10   2  133.29    6.80
   2 -10   2  126.89    6.10
  -3  10  -2   10.20    2.40
  -3  10  -2    9.50    2.50
   3 -10   2   11.80    2.60
   3 -10   2    9.30    2.10
  -4  10  -2  103.09    6.10
  -4  10  -2   97.29    5.60
   4 -10   2  107.79    6.00
   4 -10   2   98.99    5.40
  -5  10  -2   13.90    2.90
  -5  10  -2   11.70    2.90
   5 -10   2   12.80    2.80
   5 -10   2   11.90    2.40
  -6  10  -2   87.09    6.00
  -6  10  -2   88.29    5.50
   6 -10   2   85.29    5.50
   6 -10   2   87.59    6.20
  -7  10  -2    2.10    2.60
  -7  10  -2    4.60    2.40
   7 -10   2   -1.00    1.90
   7 -10   2    3.10    2.40
  -8  10  -2   49.30    5.50
  -8  10  -2   59.29    5.20
   8 -10   2   60.79    5.80
   8 -10   2   62.79    5.00
  -9  10  -2   18.80    3.80
  -9  10  -2   21.50    3.70
   9 -10   2   19.00    3.70
   9 -10   2   16.00    3.40
 -10  10  -2   12.30    3.40
  10 -10   2   19.20    4.10
 -11  10  -2    6.90    3.00
  11 -10   2    7.60    3.20
 -12  10  -2   -2.70    2.70
 -12  10  -2   -2.60    2.30
  12 -10   2    1.60    3.20
 -11  -9   2   10.00    1.50
 -10  -9   2    2.80    1.20
 -10  -9   2    1.90    1.30
  -9  -9   2    5.60    1.40
  -9  -9   2    8.80    1.60
  -8  -9   2    4.10    1.30
  -8  -9   2    3.90    1.30
  -7  -9   2    2.50    1.40
  -7  -9   2    2.30    1.30
  -6  -9   2   52.49    3.00
  -6  -9   2   49.10    3.10
   5   9  -2    0.90    0.70
  -5  -9   2    0.80    1.30
  -5  -9   2    1.90    1.10
   4   9  -2   25.30    1.80
   4   9  -2   24.70    1.90
  -4  -9   2   28.00    2.10
  -4  -9   2   25.20    2.40
   3   9  -2   48.10    2.80
  -3  -9   2   47.90    2.70
  -3  -9   2   51.79    3.20
   2   9  -2  254.67    9.80
   2   9  -2  251.07    9.70
  -2  -9   2  250.47   10.10
  -2  -9   2  251.27    9.70
   1   9  -2   99.69    4.60
   1   9  -2   95.59    4.60
  -1  -9   2   95.39    5.00
  -1  -9   2  100.29    4.50
   0   9  -2   18.40    2.10
   0  -9   2   19.90    2.30
   0  -9   2   18.30    2.00
  -1   9  -2  133.29    6.10
  -1   9  -2  134.49    6.00
   1  -9   2  135.99    5.90
   1  -9   2  127.09    6.40
  -2   9  -2   21.20    2.40
  -2   9  -2   21.70    2.60
   2  -9   2   20.90    2.40
   2  -9   2   19.30    2.70
  -3   9  -2  391.76   15.20
  -3   9  -2  383.56   15.50
   3  -9   2  388.66   15.60
   3  -9   2  396.16   15.10
  -4   9  -2   -1.20    1.50
  -4   9  -2   -2.90    1.70
   4  -9   2   -1.70    1.30
   4  -9   2    0.00    1.80
  -5   9  -2  200.78    9.10
  -5   9  -2  212.58    9.70
   5  -9   2  215.08    9.80
   5  -9   2  199.18    9.10
  -6   9  -2   13.30    3.10
   6  -9   2   20.60    3.40
   6  -9   2   14.80    2.60
  -7   9  -2   45.10    4.60
  -7   9  -2   44.50    4.40
   7  -9   2   39.00    4.00
   7  -9   2   42.10    4.90
  -8   9  -2   -2.70    2.30
  -8   9  -2   -2.90    2.30
   8  -9   2    1.50    2.40
   8  -9   2   -0.70    2.00
  -9   9  -2   44.50    5.10
  -9   9  -2   46.70    4.80
   9  -9   2   58.89    7.40
   9  -9   2   54.89    5.50
 -10   9  -2   -3.50    2.50
 -10   9  -2   -1.60    2.30
  10  -9   2   -3.10    2.40
 -11   9  -2   29.90    5.00
 -11   9  -2   30.60    4.20
  11  -9   2   31.80    4.90
 -12   9  -2    4.00    3.50
 -12   9  -2    6.10    3.10
  12  -9   2    7.80    3.10
 -13   9  -2   -2.10    2.30
 -13   9  -2  -11.80    4.90
  13  -9   2    0.00    2.70
 -11  -8   2    4.20    1.30
 -11  -8   2    6.10    1.50
 -10  -8   2    5.70    1.40
 -10  -8   2    6.80    1.70
  -9  -8   2    5.60    1.50
  -9  -8   2    5.30    1.40
  -8  -8   2   14.20    1.70
  -7  -8   2   19.10    2.10
  -6  -8   2   37.00    2.70
  -6  -8   2   41.40    2.70
   5   8  -2   19.00    1.40
   5   8  -2   23.80    1.50
  -5  -8   2   21.40    1.90
  -5  -8   2   21.10    2.20
   4   8  -2    1.30    0.80
   4   8  -2   -0.70    0.70
  -4  -8   2    2.40    1.10
  -4  -8   2   -1.60    0.80
   3   8  -2  215.98    8.20
   3   8  -2  217.88    8.20
  -3  -8   2  214.38    8.30
  -3  -8   2  217.78    8.60
   2   8  -2   26.20    2.00
   2   8  -2   25.00    2.00
  -2  -8   2   24.80    2.30
  -2  -8   2   25.10    1.90
   1   8  -2  322.57   12.40
   1   8  -2  330.87   12.40
  -1  -8   2  339.97   12.80
  -1  -8   2  324.97   12.40
   0   8  -2   17.80    2.00
   0  -8   2   18.10    1.80
   0  -8   2   13.10    1.90
  -1   8  -2  382.56   15.20
  -1   8  -2  404.86   15.10
   1  -8   2  408.66   15.10
   1  -8   2  402.96   15.50
  -2   8  -2  247.88    9.90
  -2   8  -2  242.78   10.10
   2  -8   2  240.68   10.20
   2  -8   2  244.98    9.80
  -3   8  -2   90.29    4.80
  -3   8  -2   87.19    5.00
   3  -8   2   91.89    4.70
   3  -8   2   90.59    5.10
  -4   8  -2   67.79    4.30
  -4   8  -2   66.09    4.30
   4  -8   2   70.09    4.00
   4  -8   2   66.39    4.40
  -5   8  -2  130.69    6.50
  -5   8  -2  126.39    6.70
   5  -8   2  122.99    6.30
   5  -8   2  133.79    6.80
  -6   8  -2   90.19    5.90
  -6   8  -2   88.29    5.50
   6  -8   2   93.79    5.80
   6  -8   2   98.49    5.50
  -7   8  -2   11.40    2.70
  -7   8  -2    8.40    2.70
   7  -8   2    9.10    2.50
   7  -8   2    8.20    2.60
  -8   8  -2   99.19    6.20
  -8   8  -2  102.19    7.00
   8  -8   2  100.69    6.00
   8  -8   2  104.09    6.80
  -9   8  -2    4.80    2.40
  -9   8  -2    4.60    3.10
   9  -8   2    5.40    3.00
   9  -8   2    2.50    2.20
 -10   8  -2   32.60    4.40
 -10   8  -2   38.90    4.40
  10  -8   2   35.10    4.30
  10  -8   2   38.80    4.10
 -11   8  -2   11.80    3.10
  11  -8   2   11.70    3.60
 -12   8  -2    1.70    2.40
  12  -8   2   -2.60    2.40
 -13   8  -2    5.40    2.60
 -13   8  -2   11.40    3.90
  13  -8   2    8.10    3.10
 -12  -7   2   12.70    2.00
 -12  -7   2    9.80    1.70
 -11  -7   2   -1.00    1.40
 -11  -7   2    0.40    1.20
 -10  -7   2    1.30    1.60
 -10  -7   2    0.50    1.20
  -9  -7   2   11.80    1.60
  -8  -7   2   25.50    2.20
  -7  -7   2   61.79    3.30
  -7  -7   2   71.89    3.60
  -6  -7   2   22.70    2.20
  -6  -7   2   26.80    2.10
   5   7  -2   10.90    1.00
   5   7  -2   12.70    1.10
  -5  -7   2   15.30    1.50
  -5  -7   2   12.60    1.50
   4   7  -2  133.79    5.20
   4   7  -2  132.99    5.20
  -4  -7   2  128.89    5.50
  -4  -7   2  147.59    5.40
   3   7  -2    9.70    1.10
   3   7  -2    9.70    1.10
  -3  -7   2    9.40    1.30
  -3  -7   2    8.00    1.10
   2   7  -2  242.48    9.50
   2   7  -2  254.97    9.30
  -2  -7   2  238.58    9.50
  -2  -7   2  247.78    9.30
   1   7  -2    1.80    0.90
   1   7  -2    1.80    1.10
  -1  -7   2    1.80    0.90
  -1  -7   2    1.80    1.20
   0   7  -2  275.57   10.80
   0  -7   2  284.57   10.60
   0  -7   2  278.97   11.00
  -1   7  -2  122.79    5.50
  -1   7  -2  112.39    5.60
   1  -7   2  134.99    5.50
   1  -7   2  123.69    5.80
  -2   7  -2   24.90    2.50
  -2   7  -2   26.40    2.60
   2  -7   2   26.80    2.50
   2  -7   2   27.30    2.90
  -3   7  -2   63.99    3.90
  -3   7  -2   63.79    4.20
   3  -7   2   74.29    4.20
  -4   7  -2   52.39    3.50
  -4   7  -2   53.69    3.80
   4  -7   2   55.49    3.40
   4  -7   2   56.49    4.00
  -5   7  -2   33.20    3.50
  -5   7  -2   26.30    2.80
   5  -7   2   26.50    3.10
   5  -7   2   26.80    2.90
  -6   7  -2   36.60    3.70
  -6   7  -2   40.10    3.50
   6  -7   2   35.20    3.70
  -7   7  -2   97.09    5.50
   7  -7   2   95.09    5.90
   7  -7   2   97.49    5.40
  -8   7  -2    8.50    2.90
  -8   7  -2    7.60    2.60
   8  -7   2   14.40    2.70
   8  -7   2   13.10    2.90
  -9   7  -2   57.39    4.80
  -9   7  -2   51.59    5.10
   9  -7   2   51.19    5.10
   9  -7   2   48.90    4.50
 -10   7  -2    7.10    2.40
 -10   7  -2   11.10    3.30
  10  -7   2    0.80    2.40
  10  -7   2    5.00    2.10
 -11   7  -2    7.20    2.70
 -11   7  -2   11.10    3.60
  11  -7   2    5.20    2.50
 -12   7  -2   -5.70    2.40
 -12   7  -2    1.80    2.30
  12  -7   2    2.20    2.40
 -13   7  -2    2.60    2.40
 -13   7  -2   -5.20    3.20
  13  -7   2   -2.10    2.20
 -12  -6   2    4.90    1.50
 -12  -6   2    0.60    1.60
 -11  -6   2    5.30    1.80
 -11  -6   2    4.80    1.40
 -10  -6   2   10.80    1.60
  -9  -6   2   49.40    3.00
  -8  -6   2   64.99    3.60
  -8  -6   2   61.09    3.30
  -7  -6   2   -0.50    1.00
  -7  -6   2   -0.60    1.10
  -6  -6   2  153.28    6.10
  -6  -6   2  145.89    6.00
   5   6  -2   32.10    1.50
  -5  -6   2   25.70    1.90
   4   6  -2  109.59    4.10
   4   6  -2  105.99    4.10
  -4  -6   2  104.99    4.40
  -4  -6   2  104.19    4.30
   3   6  -2   49.10    2.30
   3   6  -2   50.19    2.30
  -3  -6   2   50.29    2.40
  -3  -6   2   52.09    2.60
   2   6  -2   71.49    3.20
   2   6  -2   74.59    3.20
  -2  -6   2   72.19    3.20
   1   6  -2  198.48    7.60
   1   6  -2  193.48    7.50
  -1  -6   2  197.78    7.50
  -1  -6   2  194.38    7.80
   0   6  -2    1.30    1.20
   0  -6   2    0.20    1.20
   0  -6   2    0.30    1.00
  -1   6  -2  157.18    6.80
  -1   6  -2  163.28    7.00
   1  -6   2  169.58    6.80
   1  -6   2  172.88    7.10
  -2   6  -2   22.30    2.20
  -2   6  -2   17.60    2.20
   2  -6   2   13.50    2.00
  -3   6  -2  683.93   24.70
  -3   6  -2  666.93   25.00
   3  -6   2  665.13   25.00
   3  -6   2  678.33   24.70
  -4   6  -2  129.69    6.00
  -4   6  -2  126.39    6.30
   4  -6   2  123.19    6.30
   4  -6   2  129.89    5.90
  -5   6  -2   40.60    3.70
  -5   6  -2   40.50    3.10
   5  -6   2   39.30    3.60
   5  -6   2   41.20    3.20
  -6   6  -2   79.49    4.60
  -6   6  -2   78.49    5.10
   6  -6   2   78.89    4.90
  -7   6  -2   15.60    2.50
  -7   6  -2   16.70    2.90
   7  -6   2   18.80    2.80
  -8   6  -2   91.09    6.00
  -8   6  -2   87.09    5.50
   8  -6   2   90.69    5.40
   8  -6   2   85.99    6.00
  -9   6  -2    4.00    2.30
  -9   6  -2   -0.10    2.60
   9  -6   2    7.60    2.70
   9  -6   2    3.10    1.90
 -10   6  -2  145.69    8.40
 -10   6  -2  140.89    7.40
  10  -6   2  112.29    6.90
  10  -6   2  135.19    7.70
 -11   6  -2    0.70    3.60
 -11   6  -2    3.50    2.50
  11  -6   2    3.20    2.50
 -12   6  -2   14.00    3.90
  12  -6   2   17.20    3.50
 -13   6  -2   -1.50    3.10
 -13   6  -2    6.30    2.40
  13  -6   2    2.70    2.20
 -13  -5   2   -0.90    1.80
 -13  -5   2    0.00    2.00
 -12  -5   2   20.50    2.80
 -12  -5   2   22.00    2.60
 -11  -5   2   24.20    2.60
 -11  -5   2   25.40    3.10
 -10  -5   2   11.40    1.70
 -10  -5   2   10.90    2.10
   9   5  -2   56.89    2.70
  -9  -5   2   63.59    3.40
  -9  -5   2   61.19    3.80
   8   5  -2   10.40    1.00
  -8  -5   2   12.40    1.90
  -8  -5   2    9.40    1.50
   7   5  -2  203.48    7.60
   7   5  -2  203.98    7.60
  -7  -5   2  207.48    8.00
  -7  -5   2  217.38    8.30
   6   5  -2  100.29    3.90
   6   5  -2  103.29    3.90
  -6  -5   2  102.59    4.30
  -6  -5   2  100.29    4.40
   5   5  -2  198.98    7.30
   5   5  -2  197.58    7.30
  -5  -5   2  208.28    7.70
  -5  -5   2  202.18    7.60
   4   5  -2   21.50    1.10
   4   5  -2   19.90    1.20
  -4  -5   2   21.20    1.50
  -4  -5   2   19.60    1.50
   3   5  -2   39.60    1.80
   3   5  -2   38.60    1.80
  -3  -5   2   43.30    2.10
   2   5  -2   33.30    1.80
   2   5  -2   35.20    1.80
  -2  -5   2   35.70    2.10
  -2  -5   2   32.40    1.80
   1   5  -2   29.30    1.80
   1   5  -2   28.00    1.80
  -1  -5   2   27.00    1.70
  -1  -5   2   28.10    2.00
   0   5  -2   52.59    2.70
   0  -5   2   45.20    2.70
   0  -5   2   44.70    2.40
  -1   5  -2   13.00    1.60
   1  -5   2   17.60    1.70
   1  -5   2   17.60    1.90
  -2   5  -2   82.49    4.00
  -2   5  -2   80.49    4.30
   2  -5   2   78.89    4.20
   2  -5   2   85.29    4.00
  -3   5  -2    4.00    1.50
  -3   5  -2    4.10    1.80
   3  -5   2    3.90    1.40
   3  -5   2    5.70    1.60
  -4   5  -2   11.20    2.10
  -4   5  -2   11.00    1.90
   4  -5   2   14.40    2.20
   4  -5   2   10.80    1.90
  -5   5  -2    2.10    1.90
  -5   5  -2   -1.20    1.50
   5  -5   2    1.10    1.40
   5  -5   2    0.70    1.60
  -6   5  -2  121.69    6.50
  -6   5  -2  133.89    6.20
   6  -5   2  127.09    6.50
   6  -5   2  121.79    6.30
  -7   5  -2  127.99    7.00
  -7   5  -2  135.09    6.60
   7  -5   2  138.29    7.00
   7  -5   2  129.99    6.40
  -8   5  -2    9.00    2.10
  -8   5  -2   11.40    2.90
   8  -5   2   10.70    2.60
   8  -5   2    8.60    2.30
  -9   5  -2  147.59    7.90
  -9   5  -2  128.89    6.80
   9  -5   2  127.09    6.90
   9  -5   2  142.49    7.50
 -10   5  -2    3.90    2.80
 -10   5  -2    2.40    2.00
  10  -5   2    7.20    2.50
  10  -5   2    3.80    1.90
 -11   5  -2   15.00    2.90
 -11   5  -2   19.70    3.70
  11  -5   2   17.40    3.10
 -12   5  -2   14.70    3.10
 -12   5  -2    5.40    3.50
  12  -5   2   14.10    3.00
 -13   5  -2   30.30    5.30
  13  -5   2   35.00    4.40
 -14   5  -2    7.00    2.60
  14  -5   2    1.30    2.60
 -13  -4   2   40.90    3.80
 -13  -4   2   33.50    3.70
  12   4  -2   17.40    1.60
  11   4  -2   23.10    1.90
 -11  -4   2   24.80    2.70
 -11  -4   2   29.80    3.20
  10   4  -2    4.30    1.10
 -10  -4   2    6.00    1.60
 -10  -4   2    6.90    2.00
   9   4  -2   57.19    2.80
  -9  -4   2   50.79    3.30
  -9  -4   2   55.39    3.80
   8   4  -2   94.79    4.10
  -8  -4   2   96.69    4.80
  -8  -4   2   96.09    4.40
   7   4  -2  160.28    6.10
   7   4  -2  156.08    6.00
  -7  -4   2  153.58    6.30
  -7  -4   2  166.18    6.70
   6   4  -2   46.70    2.20
   6   4  -2   51.79    2.30
  -6  -4   2   47.80    2.70
  -6  -4   2   51.39    2.50
   5   4  -2  133.49    5.10
   5   4  -2  136.79    5.00
  -5  -4   2  137.39    5.30
  -5  -4   2  136.09    5.40
   4   4  -2  470.85   16.50
   4   4  -2  458.75   16.50
  -4  -4   2  469.45   16.70
  -4  -4   2  469.05   16.70
   3   4  -2   15.70    0.90
   3   4  -2   13.80    0.90
  -3  -4   2   15.90    1.10
  -3  -4   2   16.00    1.20
   2   4  -2  123.49    4.50
   2   4  -2  120.49    4.50
  -2  -4   2  122.39    4.70
  -2  -4   2  124.49    4.60
   1   4  -2   17.30    1.20
   1   4  -2   18.70    1.10
  -1  -4   2   15.10    1.30
  -1  -4   2   18.90    1.10
   0   4  -2  315.47   11.60
   0  -4   2  309.57   11.60
   0  -4   2  319.37   11.50
  -1   4  -2   78.99    3.70
  -1   4  -2   79.29    3.50
   1  -4   2   82.69    3.70
   1  -4   2   76.89    3.70
  -2   4  -2   91.09    4.40
  -2   4  -2   97.69    4.10
   2  -4   2   99.39    4.20
   2  -4   2   90.09    4.30
  -3   4  -2    5.00    1.50
  -3   4  -2    5.40    1.60
   3  -4   2    2.60    1.50
   3  -4   2    4.60    1.40
  -4   4  -2  148.49    6.40
  -4   4  -2  148.29    6.80
   4  -4   2  137.89    6.30
   4  -4   2  156.08    6.80
  -5   4  -2   86.29    5.00
  -5   4  -2   87.19    4.40
   5  -4   2   81.99    4.80
   5  -4   2   86.79    4.50
  -6   4  -2  164.98    7.20
  -6   4  -2  163.38    7.70
   6  -4   2  168.28    7.60
   6  -4   2  160.78    7.50
  -7   4  -2   19.40    2.40
  -7   4  -2   21.80    2.90
   7  -4   2   19.20    2.50
   7  -4   2   22.90    2.90
  -8   4  -2  141.89    7.10
  -8   4  -2  150.38    7.80
   8  -4   2  158.38    7.60
   8  -4   2  152.58    7.20
  -9   4  -2   80.09    5.80
   9  -4   2   67.19    5.20
   9  -4   2   88.29    5.20
 -10   4  -2  136.09    7.40
 -10   4  -2  148.59    8.30
  10  -4   2  154.48    7.80
  10  -4   2  138.49    7.30
 -11   4  -2    7.30    2.90
 -11   4  -2   11.40    2.70
  11  -4   2   13.00    2.70
 -12   4  -2   42.60    4.60
 -12   4  -2   45.90    5.50
  12  -4   2   47.70    4.70
 -13   4  -2    4.60    3.60
 -13   4  -2    8.80    2.80
  13  -4   2    6.10    2.60
 -14   4  -2   32.90    4.20
  14  -4   2   26.20    3.60
 -13  -3   2    1.20    3.60
 -13  -3   2    2.80    1.60
 -12  -3   2   80.49    4.40
 -12  -3   2   57.99    4.80
 -11  -3   2    6.00    1.80
 -11  -3   2    4.50    2.10
  10   3  -2  119.29    5.40
 -10  -3   2  134.99    6.40
   9   3  -2   18.10    1.80
   9   3  -2   16.60    1.90
  -9  -3   2   15.00    2.00
  -9  -3   2   20.50    2.50
   8   3  -2  138.19    5.80
  -8  -3   2  149.49    6.10
  -8  -3   2  138.69    6.40
   7   3  -2   35.20    2.10
   7   3  -2   36.40    2.00
  -7  -3   2   30.80    2.60
  -7  -3   2   27.60    2.30
   6   3  -2   10.60    1.00
  -6  -3   2   10.20    1.40
  -6  -3   2   11.00    1.20
   5   3  -2  212.38    7.90
  -5  -3   2  213.48    8.20
  -5  -3   2  216.78    8.30
   4   3  -2    1.00    0.50
   4   3  -2   -0.40    0.40
  -4  -3   2   -0.20    0.70
  -4  -3   2   -0.70    0.70
  -3  -3   2   39.80    1.70
  -3  -3   2   36.80    1.60
  -2  -3   2   60.99    2.30
  -2  -3   2   59.79    2.30
   1   3  -2 1353.66   54.29
  -1  -3   2 1344.97   54.49
   0   3  -2  245.58    9.20
   0  -3   2  252.47    9.10
   0  -3   2  249.78    9.20
  -1   3  -2  299.67   11.20
  -1   3  -2  305.17   11.00
   1  -3   2  301.37   11.20
   1  -3   2  297.97   11.20
  -2   3  -2   93.29    4.00
  -2   3  -2   93.29    4.30
   2  -3   2   97.39    4.10
   2  -3   2   97.99    4.20
  -3   3  -2  127.89    5.20
  -3   3  -2  119.59    5.40
   3  -3   2  127.19    5.20
   3  -3   2  117.29    5.30
  -4   3  -2  291.77   11.60
  -4   3  -2  298.47   11.40
   4  -3   2  300.17   11.60
   4  -3   2  283.87   11.30
  -5   3  -2  199.68    8.30
  -5   3  -2  200.28    8.60
   5  -3   2  198.18    8.50
   5  -3   2  200.68    8.30
  -6   3  -2   62.99    4.30
  -6   3  -2   70.99    4.00
   6  -3   2   68.29    4.20
   6  -3   2   66.29    4.00
  -7   3  -2   83.69    5.10
  -7   3  -2   77.99    4.50
   7  -3   2   82.19    4.80
   7  -3   2   85.89    4.60
  -8   3  -2   44.90    4.20
  -8   3  -2   39.10    3.40
   8  -3   2   45.80    3.80
   8  -3   2   34.90    3.40
  -9   3  -2   79.09    5.10
  -9   3  -2   79.29    5.50
   9  -3   2   83.29    5.30
   9  -3   2   79.89    5.00
 -10   3  -2    1.70    2.10
 -10   3  -2    2.80    2.60
  10  -3   2    0.70    2.00
  10  -3   2    5.80    2.10
 -11   3  -2   23.10    4.10
 -11   3  -2   26.20    3.40
  11  -3   2   25.70    3.50
 -12   3  -2    2.50    2.80
 -12   3  -2    8.80    2.50
  12  -3   2    3.70    2.30
 -13   3  -2   38.00    4.30
 -13   3  -2   31.10    4.80
  13  -3   2   35.80    4.00
 -14   3  -2    8.10    2.50
  14  -3   2    1.20    2.30
  13   2  -2   21.50    2.30
 -13  -2   2   18.30    2.60
 -13  -2   2   12.80    3.00
  12   2  -2    7.80    2.20
 -12  -2   2    6.60    2.60
 -12  -2   2    5.00    2.00
  11   2  -2   36.70    2.80
 -11  -2   2   40.60    3.40
  10   2  -2   34.00    2.70
  10   2  -2   32.40    2.60
 -10  -2   2   31.20    3.00
 -10  -2   2   30.00    3.50
   9   2  -2  116.99    5.20
   9   2  -2  108.39    5.10
  -9  -2   2  128.09    5.50
  -9  -2   2  109.49    5.90
   8   2  -2   38.60    2.50
   8   2  -2   35.10    2.50
  -8  -2   2   36.70    2.70
  -8  -2   2   28.80    2.90
   7   2  -2  371.56   14.00
   7   2  -2  369.16   14.00
  -7  -2   2  394.66   14.50
  -7  -2   2  385.86   14.10
   6   2  -2   14.70    1.40
   6   2  -2   14.20    1.40
  -6  -2   2   12.30    1.60
  -6  -2   2   13.70    1.60
   5   2  -2  100.59    4.00
   5   2  -2   95.99    4.00
  -5  -2   2  100.59    4.30
  -5  -2   2  100.59    4.10
   4   2  -2    0.00    0.60
   4   2  -2    0.40    0.60
  -4  -2   2    0.30    0.70
  -4  -2   2    0.00    0.80
   3   2  -2   84.39    3.20
   3   2  -2   85.59    3.10
  -3  -2   2   91.99    3.30
  -3  -2   2   82.79    3.30
   1   2  -2   29.50    1.20
   1   2  -2   29.80    1.20
  -1  -2   2   29.80    1.20
  -1  -2   2   29.60    1.30
   0   2  -2  224.28    8.30
   0  -2   2  228.98    8.30
   0  -2   2  225.48    8.20
  -1   2  -2    0.00    0.60
  -1   2  -2    0.90    0.80
   1  -2   2    0.80    0.60
   1  -2   2    1.30    0.80
  -2   2  -2   25.40    2.00
  -2   2  -2   24.50    1.80
   2  -2   2   25.70    1.70
   2  -2   2   24.20    1.90
  -3   2  -2  391.36   14.30
  -3   2  -2  381.36   14.50
   3  -2   2  378.16   14.40
   3  -2   2  401.06   14.30
  -4   2  -2   17.10    2.00
  -4   2  -2   19.00    2.20
   4  -2   2   20.40    2.00
   4  -2   2   19.40    2.10
  -5   2  -2  192.18    8.00
  -5   2  -2  196.18    8.40
   5  -2   2  198.68    8.20
   5  -2   2  192.98    7.90
  -6   2  -2   64.89    3.80
  -6   2  -2   62.69    4.10
   6  -2   2   67.09    4.00
  -7   2  -2   56.69    3.70
  -7   2  -2   57.79    4.20
   7  -2   2   59.49    3.70
   7  -2   2   60.19    3.90
  -8   2  -2   99.19    5.40
  -8   2  -2  106.49    6.00
   8  -2   2  107.99    5.70
   8  -2   2   99.49    5.30
  -9   2  -2   57.99    4.30
  -9   2  -2   60.29    4.90
   9  -2   2   56.79    4.20
   9  -2   2   59.59    4.40
 -10   2  -2   31.90    3.70
 -10   2  -2   37.70    4.30
  10  -2   2   30.80    3.60
  10  -2   2   44.90    3.90
 -11   2  -2    6.30    2.90
 -11   2  -2    0.90    2.10
  11  -2   2    2.00    2.10
 -12   2  -2   43.70    5.10
 -12   2  -2   34.20    4.00
  12  -2   2   38.80    4.10
 -13   2  -2   10.30    3.20
 -13   2  -2    1.10    2.20
  13  -2   2    0.40    2.20
 -14   2  -2   10.70    3.00
  14   1  -2    1.90    2.10
 -14  -1   2    6.50    3.00
 -14  -1   2    5.10    2.10
  13   1  -2   13.20    2.60
 -13  -1   2   12.40    2.50
 -13  -1   2   13.50    3.10
  12   1  -2   22.50    2.70
 -12  -1   2   20.10    3.30
 -12  -1   2   28.00    3.30
  10   1  -2   29.60    2.80
  10   1  -2   28.80    2.70
 -10  -1   2   28.90    3.10
 -10  -1   2   36.20    3.60
   9   1  -2   -1.00    1.30
   9   1  -2   -1.40    1.20
  -9  -1   2   -1.20    1.40
  -9  -1   2    0.50    1.70
   8   1  -2  128.79    5.40
   8   1  -2  116.49    5.30
  -8  -1   2  119.69    5.90
  -8  -1   2  119.89    5.50
   7   1  -2    0.30    1.00
   7   1  -2    0.40    0.90
  -7  -1   2    0.30    1.10
  -7  -1   2   -0.60    1.10
   6   1  -2   94.89    4.10
   6   1  -2   88.89    3.90
  -6  -1   2   95.59    4.10
  -6  -1   2   82.79    4.20
   5   1  -2   29.10    1.90
   5   1  -2   30.00    2.00
  -5  -1   2   31.50    2.30
  -5  -1   2   27.30    2.00
   4   1  -2  185.78    6.40
   4   1  -2  165.18    6.50
  -4  -1   2  163.88    6.60
  -4  -1   2  167.18    6.40
   3   1  -2 1136.19   48.70
  -2  -1   2  380.36   13.40
   1   1  -2  119.49    4.40
  -1  -1   2  124.09    4.40
  -1  -1   2  121.99    4.40
   0   1  -2    2.30    0.40
   0  -1   2    1.80    0.40
  -1   1  -2  301.07   10.50
  -1   1  -2  283.87   10.60
   1  -1   2  297.07   10.50
   1  -1   2  279.37   10.60
  -2   1  -2    2.20    0.80
  -2   1  -2    2.50    0.90
   2  -1   2    4.20    1.00
   2  -1   2    2.00    0.80
  -3   1  -2  120.99    4.90
  -3   1  -2  117.29    5.00
   3  -1   2  116.09    4.80
   3  -1   2  115.99    4.90
  -4   1  -2   67.49    3.80
  -4   1  -2   73.19    3.60
   4  -1   2   71.79    3.70
   4  -1   2   70.79    3.60
  -5   1  -2   16.40    1.90
  -5   1  -2   21.70    2.40
   5  -1   2   21.90    2.40
   5  -1   2   20.60    2.10
  -6   1  -2  155.08    6.50
  -6   1  -2  145.89    6.80
   6  -1   2  140.09    6.50
   6  -1   2  150.98    6.50
  -8   1  -2  109.89    6.20
  -8   1  -2  118.59    5.80
   8  -1   2  116.59    5.80
   8  -1   2  116.19    5.80
  -9   1  -2    1.60    2.30
  -9   1  -2   -1.20    1.60
   9  -1   2   -2.30    1.50
   9  -1   2    3.20    1.80
 -10   1  -2   77.09    5.60
 -10   1  -2   72.99    4.80
  10  -1   2   71.69    4.80
  10  -1   2   66.79    4.80
 -11   1  -2   20.10    3.70
 -11   1  -2   18.50    2.90
  11  -1   2   18.90    2.90
 -12   1  -2   17.90    3.00
 -12   1  -2   18.60    3.80
 -13   1  -2   11.20    2.80
 -13   1  -2   11.20    3.50
  13  -1   2    5.20    3.20
 -14   1  -2   10.50    2.70
  14   0  -2   15.40    3.10
 -14   0   2   14.10    2.70
 -14   0   2   12.20    3.50
  13   0  -2    1.40    1.60
 -13   0   2    6.30    2.90
  12   0  -2   18.20    2.30
 -12   0   2   11.80    2.30
 -12   0   2    6.70    2.60
  11   0  -2   13.00    2.20
 -11   0   2   13.50    3.00
 -11   0   2   12.90    2.30
  10   0  -2    0.80    1.60
  10   0  -2   -0.10    1.30
 -10   0   2   -1.60    1.80
 -10   0   2   -2.20    1.60
   9   0  -2   49.60    3.30
   9   0  -2   51.49    3.50
  -9   0   2   49.60    4.00
  -9   0   2   56.19    3.50
   8   0  -2    1.40    1.30
   8   0  -2   -1.00    1.10
  -8   0   2    0.30    1.50
  -8   0   2   -0.80    1.30
   7   0  -2   18.50    2.00
   7   0  -2   20.90    2.40
  -7   0   2   19.80    2.20
  -7   0   2   19.20    2.00
   6   0  -2   39.40    3.70
   6   0  -2   41.90    2.50
  -6   0   2   41.60    2.90
  -6   0   2   45.00    2.70
   5   0  -2  168.48    6.70
   5   0  -2  164.58    6.50
  -5   0   2  160.08    6.80
  -5   0   2  170.28    6.60
   4   0  -2  274.87   10.10
   4   0  -2  267.67    9.90
  -4   0   2  273.17   10.00
  -4   0   2  261.17   10.10
   3   0  -2  206.28    7.30
   3   0  -2  192.58    7.40
  -3   0   2  206.18    7.40
  -3   0   2  189.28    7.40
   2   0  -2  227.48    8.20
  -2   0   2  229.38    8.30
  -2   0   2  229.58    8.30
   1   0  -2  184.38    6.70
  -1   0   2  188.78    6.70
  -1   0   2  187.18    6.80
   0   0  -2  191.68    6.80
   0   0  -2  185.08    6.80
   0   0   2  186.38    6.80
   0   0   2  190.08    6.80
  -1   0  -2   88.09    3.60
  -1   0  -2   90.59    3.50
   1   0   2   88.59    3.50
   1   0   2   90.19    3.50
  -2   0  -2   90.29    3.70
  -2   0  -2   91.59    3.90
   2   0   2   93.49    3.80
   2   0   2   89.69    3.80
  -3   0  -2  657.43   22.70
  -3   0  -2  592.74   22.80
   3   0   2  616.34   22.70
   3   0   2  655.03   22.70
  -4   0  -2   27.40    2.20
   4   0   2   27.80    2.20
  -5   0  -2   37.60    3.00
   5   0   2   36.50    2.70
   5   0   2   39.50    2.70
  -6   0  -2   46.10    3.00
  -6   0  -2   49.70    3.40
   6   0   2   48.80    3.00
   6   0   2   51.49    3.10
  -7   0  -2    9.40    1.60
  -8   0  -2    7.80    2.30
  -8   0  -2    8.40    1.90
   8   0   2    7.40    1.80
   8   0   2    8.80    1.80
  -9   0  -2   50.09    4.50
  -9   0  -2   45.00    3.60
   9   0   2   41.40    3.70
   9   0   2   48.10    3.70
 -10   0  -2   -1.30    2.10
  10   0   2    1.50    1.70
 -11   0  -2   10.10    2.90
 -11   0  -2    6.50    2.20
  11   0   2    4.30    1.90
 -12   0  -2   -3.20    2.20
 -12   0  -2    2.70    2.00
  12   0   2   -1.30    2.30
 -13   0  -2   14.90    2.80
 -13   0  -2   14.10    6.00
  13   0   2   16.00    2.80
  14  -1  -2   -2.20    1.60
 -14   1   2    3.00    2.10
 -14   1   2   -3.80    2.70
  13  -1  -2   -0.60    1.50
 -13   1   2   -1.00    2.40
 -13   1   2    1.30    2.00
  11  -1  -2   15.50    2.50
 -11   1   2   14.40    3.10
 -11   1   2    8.50    2.30
  10  -1  -2   29.60    2.90
 -10   1   2   29.60    3.10
 -10   1   2   36.50    3.90
   9  -1  -2    5.60    1.70
   9  -1  -2    4.00    1.50
  -9   1   2    3.70    2.10
  -9   1   2    3.60    1.70
   8  -1  -2   51.09    3.10
  -8   1   2   43.30    3.70
  -8   1   2   47.10    3.30
   7  -1  -2    0.80    1.00
  -7   1   2    1.60    1.40
  -7   1   2    0.10    1.10
   6  -1  -2   65.29    3.30
  -6   1   2   62.59    3.50
  -6   1   2   69.19    3.80
   5  -1  -2   15.90    1.80
  -5   1   2   15.10    1.90
  -5   1   2   14.60    1.70
   4  -1  -2   11.60    1.30
  -4   1   2   15.90    1.60
  -4   1   2   13.00    1.50
   3  -1  -2    2.00    0.80
   3  -1  -2    1.20    0.60
  -3   1   2    1.90    0.60
  -3   1   2    0.90    0.70
   2  -1  -2   12.80    1.40
   2  -1  -2   12.40    1.10
  -2   1   2   14.00    1.40
  -2   1   2   11.60    1.20
   1  -1  -2  660.93   32.40
  -1   1   2  652.53   31.80
   0  -1  -2  247.28    9.00
   0  -1  -2  249.38    9.10
   0   1   2  255.57    9.10
   0   1   2  246.98    9.00
  -1  -1  -2  171.48    6.20
  -1  -1  -2  159.98    6.30
   1   1   2  163.98    6.10
   1   1   2  161.98    6.10
  -2  -1  -2  132.49    5.20
  -2  -1  -2  142.89    5.20
   2   1   2  133.59    5.20
   2   1   2  125.09    5.20
  -3  -1  -2  507.85   18.10
  -3  -1  -2  507.75   18.00
   3   1   2  472.75   17.90
  -4  -1  -2  139.29    5.90
  -4  -1  -2  147.09    5.80
   4   1   2  129.29    5.70
   4   1   2  139.39    5.70
  -5  -1  -2  628.14   22.70
  -5  -1  -2  619.54   22.90
   5   1   2  644.04   23.00
   5   1   2  605.04   22.70
  -6  -1  -2  105.49    4.80
  -6  -1  -2  106.09    5.10
   6   1   2   98.49    4.70
  -7  -1  -2   68.79    3.80
  -7  -1  -2   65.69    4.10
   7   1   2   66.89    3.80
  -8  -1  -2   88.09    5.20
  -8  -1  -2   88.59    4.60
   8   1   2   79.99    4.50
  -9  -1  -2   63.69    4.30
  -9  -1  -2   60.69    4.80
   9   1   2   72.59    4.20
 -10  -1  -2   18.10    2.60
 -10  -1  -2   15.50    2.90
  10   1   2   15.80    2.40
 -11  -1  -2   -0.70    1.80
 -11  -1  -2    0.40    2.30
  11   1   2    1.30    1.60
 -12  -1  -2   -0.60    1.80
 -12  -1  -2   -0.20    2.20
  12   1   2   -1.70    1.60
 -13  -1  -2    3.70    2.90
  13   1   2   10.10    2.40
  14  -2  -2    2.60    2.00
 -14   2   2    3.70    3.40
 -14   2   2    5.00    2.40
  13  -2  -2    1.00    1.90
 -13   2   2    4.00    2.00
 -12   2   2   17.30    3.50
 -12   2   2   15.10    2.70
 -11   2   2   18.90    2.80
 -11   2   2   22.70    3.50
  10  -2  -2    5.80    1.80
 -10   2   2    3.40    2.40
 -10   2   2    4.30    2.00
   9  -2  -2   18.60    2.70
   9  -2  -2   15.20    2.10
  -9   2   2   23.20    3.00
  -9   2   2   20.30    2.60
   8  -2  -2   57.39    4.00
   8  -2  -2   59.99    3.60
  -8   2   2   53.49    4.10
  -8   2   2   57.09    3.70
   7  -2  -2  251.37   10.40
   7  -2  -2  250.77   10.00
  -7   2   2  249.08   10.10
  -7   2   2  262.57   10.50
   6  -2  -2   30.00    2.30
   6  -2  -2   29.40    2.90
  -6   2   2   30.20    2.90
  -6   2   2   29.60    2.50
   5  -2  -2  433.76   16.10
   5  -2  -2  440.76   16.40
  -5   2   2  437.36   16.50
  -5   2   2  431.26   16.20
   4  -2  -2  116.79    4.90
   4  -2  -2  114.29    5.20
  -4   2   2  116.19    5.20
  -4   2   2  119.89    5.00
   3  -2  -2 1139.39   58.39
  -3   2   2 1145.29   57.59
   2  -2  -2  699.83   38.60
  -2   2   2  669.63   37.70
   1  -2  -2  359.16   13.30
   1  -2  -2  371.56   13.40
  -1   2   2  375.46   13.30
  -1   2   2  366.76   13.40
   0  -2  -2   53.99    2.50
   0  -2  -2   50.89    2.30
   0   2   2   53.49    2.30
   0   2   2   49.20    2.40
   1   2   2  684.03   24.40
   2   2   2  917.31   32.60
  -3  -2  -2   67.59    3.10
  -3  -2  -2   67.69    3.10
   3   2   2   60.29    3.00
  -4  -2  -2  125.19    5.40
  -4  -2  -2  130.79    5.30
   4   2   2  116.49    5.20
  -5  -2  -2   48.00    3.00
  -5  -2  -2   46.20    2.80
   5   2   2   45.00    2.70
  -7  -2  -2   13.60    1.90
  -7  -2  -2   13.70    2.20
   7   2   2    9.60    1.70
   7   2   2   14.50    1.80
  -8  -2  -2   42.60    3.30
  -8  -2  -2   43.20    3.70
   8   2   2   39.60    3.10
  -9  -2  -2    1.10    2.00
  -9  -2  -2   -1.70    1.50
   9   2   2    2.60    1.60
   9   2   2   -0.20    1.40
 -10  -2  -2    4.30    1.90
 -10  -2  -2    7.30    2.50
  10   2   2    6.10    1.80
 -11  -2  -2    1.10    1.70
 -11  -2  -2    0.80    2.20
  11   2   2   -0.10    1.50
 -12  -2  -2    4.10    2.70
 -12  -2  -2    3.50    1.90
  12   2   2    1.30    1.60
 -13  -2  -2   13.00    3.40
 -13  -2  -2    9.60    2.50
  13   2   2   12.30    2.20
  14  -3  -2    0.00    3.10
 -14   3   2   -1.90    2.10
 -14   3   2   -4.20    2.60
 -13   3   2    0.80    2.70
 -13   3   2    2.50    2.10
  12  -3  -2   -2.30    1.70
 -12   3   2   -1.60    2.50
 -12   3   2   -0.60    1.90
  11  -3  -2   20.90    3.00
 -11   3   2   20.60    3.60
 -11   3   2   13.90    2.70
  10  -3  -2   11.20    2.20
  10  -3  -2   11.60    2.60
 -10   3   2   11.60    2.90
 -10   3   2    7.20    2.10
   9  -3  -2    0.50    1.60
   9  -3  -2   -1.60    1.80
  -9   3   2    0.60    1.80
  -9   3   2    3.60    2.20
   8  -3  -2   88.29    4.70
   8  -3  -2   89.59    5.20
  -8   3   2   90.29    5.50
  -8   3   2   88.59    4.90
   7  -3  -2    1.60    1.30
   7  -3  -2   -1.50    1.40
  -7   3   2    0.80    1.40
  -7   3   2    0.40    1.60
   6  -3  -2  127.79    5.90
   6  -3  -2  119.79    5.90
  -6   3   2  124.89    5.70
  -6   3   2  115.39    5.90
   5  -3  -2   60.99    3.70
   5  -3  -2   56.99    3.20
  -5   3   2   63.99    3.60
  -5   3   2   59.09    3.90
   4  -3  -2  501.15   18.70
   4  -3  -2  501.85   18.40
  -4   3   2  502.55   18.40
  -4   3   2  501.25   18.70
   3  -3  -2    3.20    0.90
   3  -3  -2    6.50    1.40
  -3   3   2    5.20    1.30
  -3   3   2    4.80    1.10
   2  -3  -2  587.14   20.90
   2  -3  -2  592.44   20.70
  -2   3   2  559.24   20.80
  -2   3   2  557.84   20.70
   1  -3  -2   10.40    1.20
   1  -3  -2   12.90    1.30
  -1   3   2   12.50    1.20
  -1   3   2    8.20    1.10
   0  -3  -2  653.93   23.60
   0  -3  -2  677.13   23.70
   0   3   2  662.43   23.70
   0   3   2  649.93   23.60
  -1  -3  -2   10.10    1.10
  -1  -3  -2    9.50    1.00
   1   3   2    8.20    0.90
   1   3   2    9.70    1.10
  -2  -3  -2  488.85   17.30
  -2  -3  -2  469.05   17.20
   2   3   2  471.05   17.20
  -3  -3  -2  128.59    5.30
  -3  -3  -2  129.69    5.30
   3   3   2  127.89    5.20
  -4  -3  -2  328.87   12.20
  -4  -3  -2  314.47   12.20
   4   3   2  329.67   12.10
  -5  -3  -2  274.47   10.50
  -5  -3  -2  273.57   10.70
   5   3   2  279.77   10.40
   5   3   2  264.97   10.40
  -6  -3  -2    0.20    1.20
  -6  -3  -2   -2.00    1.10
   6   3   2   -2.20    1.00
  -7  -3  -2   41.60    3.00
  -7  -3  -2   41.00    3.30
   7   3   2   41.30    2.70
   7   3   2   40.30    3.00
  -8  -3  -2   30.00    3.30
  -8  -3  -2   25.10    2.70
   8   3   2   24.30    2.60
   8   3   2   27.50    2.50
  -9  -3  -2   13.70    2.50
  -9  -3  -2   11.20    2.00
   9   3   2   15.20    2.00
   9   3   2   14.30    2.10
 -10  -3  -2    0.80    2.00
 -10  -3  -2    1.20    1.70
  10   3   2    1.00    1.40
 -11  -3  -2    1.00    1.80
 -11  -3  -2    1.80    2.30
  11   3   2    1.30    1.40
 -12  -3  -2   24.10    3.00
 -12  -3  -2   35.20    4.30
  12   3   2   23.50    2.70
 -13  -3  -2   -3.30    2.10
 -13  -3  -2    0.50    1.80
 -14   4   2   11.40    3.40
 -14   4   2    4.70    2.70
  13  -4  -2   10.50    2.50
 -13   4   2    0.60    2.80
 -13   4   2    7.70    2.60
  12  -4  -2   21.10    3.40
 -12   4   2   19.50    3.10
 -12   4   2   30.00    4.30
  11  -4  -2   -3.00    2.00
 -11   4   2   -3.70    2.50
 -11   4   2   -2.20    1.80
  10  -4  -2   24.20    3.40
  10  -4  -2   16.60    2.50
 -10   4   2   16.80    2.90
 -10   4   2   20.20    3.60
   9  -4  -2   26.10    3.00
   9  -4  -2   21.90    3.10
  -9   4   2   19.90    3.20
  -9   4   2   15.80    2.60
   8  -4  -2   28.80    2.90
   8  -4  -2   34.20    3.60
  -8   4   2   31.90    3.70
  -8   4   2   29.30    3.30
   7  -4  -2   59.19    4.20
   7  -4  -2   53.69    3.40
  -7   4   2   57.69    4.00
  -7   4   2   58.39    3.80
   6  -4  -2   52.39    3.60
  -6   4   2   52.29    3.80
  -6   4   2   54.19    3.50
   5  -4  -2  583.34   22.00
   5  -4  -2  578.24   22.40
  -5   4   2  654.73   22.50
  -5   4   2  580.34   22.10
   4  -4  -2   29.00    3.10
   4  -4  -2   21.20    2.30
  -4   4   2   25.20    2.40
  -4   4   2   28.80    2.90
   3  -4  -2  353.96   13.70
   3  -4  -2  356.46   13.30
  -3   4   2  354.26   13.60
  -3   4   2  356.26   13.30
   2  -4  -2    8.10    1.40
   2  -4  -2    6.20    1.00
  -2   4   2    4.90    1.20
  -2   4   2    8.60    1.30
   1  -4  -2  529.35   19.30
   1  -4  -2  533.55   19.60
  -1   4   2  550.84   19.40
  -1   4   2  526.45   19.50
   0  -4  -2   52.29    2.50
   0  -4  -2   50.69    2.70
   0   4   2   52.39    2.60
   0   4   2   48.80    2.60
  -1  -4  -2  210.88    8.10
  -1  -4  -2  212.28    8.00
   1   4   2  207.68    8.00
   1   4   2  205.98    7.90
  -2  -4  -2   70.79    3.20
  -2  -4  -2   67.99    3.50
   2   4   2   68.49    3.30
  -3  -4  -2  258.87    9.80
   3   4   2  253.47    9.70
  -4  -4  -2   70.69    3.40
  -4  -4  -2   66.39    3.40
   4   4   2   67.49    3.20
   4   4   2   64.59    3.80
  -5  -4  -2   35.30    2.60
  -5  -4  -2   32.30    2.30
   5   4   2   35.00    2.40
   5   4   2   30.00    2.20
  -6  -4  -2   46.90    3.30
  -6  -4  -2   49.90    3.10
   6   4   2   46.00    2.90
  -7  -4  -2    1.80    1.60
  -7  -4  -2   -1.60    1.30
   7   4   2   -0.30    1.30
  -8  -4  -2   27.70    2.90
  -8  -4  -2   27.50    3.20
   8   4   2   35.80    3.00
  -9  -4  -2   -0.80    1.70
  -9  -4  -2   -1.60    1.60
   9   4   2    0.10    1.40
 -10  -4  -2   14.60    2.30
 -10  -4  -2   19.10    2.90
 -11  -4  -2    3.00    2.30
 -11  -4  -2    2.20    1.70
 -12  -4  -2   -2.00    2.10
 -12  -4  -2    0.40    1.80
  14  -5  -2    8.80    2.60
 -14   5   2   11.40    3.00
 -14   5   2    3.70    3.60
  13  -5  -2    3.50    2.30
 -13   5   2    0.70    2.70
 -13   5   2    0.10    2.30
  12  -5  -2    0.40    2.30
 -12   5   2    0.60    2.10
 -12   5   2    1.00    2.90
  11  -5  -2    6.60    2.70
 -11   5   2    4.30    2.20
 -11   5   2    7.60    3.00
  10  -5  -2    8.80    2.40
  10  -5  -2   13.20    3.00
 -10   5   2    9.30    2.90
 -10   5   2    7.70    2.50
   9  -5  -2   62.09    4.30
   9  -5  -2   66.79    5.10
  -9   5   2   63.19    4.70
  -9   5   2   63.19    4.90
   8  -5  -2   -0.50    1.40
   8  -5  -2   -0.50    2.00
  -8   5   2   -0.30    1.60
  -8   5   2    0.10    2.20
   7  -5  -2   57.29    3.60
   7  -5  -2   50.69    3.90
  -7   5   2   53.29    4.20
  -7   5   2   44.90    3.50
   6  -5  -2    1.40    1.50
   6  -5  -2   -0.20    1.30
  -6   5   2    3.00    1.70
  -6   5   2   -1.20    1.20
   5  -5  -2   11.60    1.80
   5  -5  -2   17.80    2.60
  -5   5   2   17.20    2.20
  -5   5   2   14.40    2.20
   4  -5  -2    5.30    2.10
   4  -5  -2    1.90    1.40
  -4   5   2    3.00    1.80
  -4   5   2    6.20    1.70
   3  -5  -2   47.80    3.00
   3  -5  -2   49.80    3.70
  -3   5   2   44.00    3.00
  -3   5   2   44.80    3.20
   2  -5  -2  582.94   21.60
   2  -5  -2  594.64   21.30
  -2   5   2  587.54   21.50
  -2   5   2  570.34   21.30
   1  -5  -2  236.78    9.10
   1  -5  -2  236.98    9.50
  -1   5   2  235.38    9.30
  -1   5   2  238.38    9.20
   0  -5  -2  226.08    8.70
   0  -5  -2  228.68    9.10
   0   5   2  227.18    8.80
   0   5   2  229.58    8.90
  -1  -5  -2   18.10    1.90
  -1  -5  -2   16.30    1.80
   1   5   2   16.90    2.00
   1   5   2   15.50    1.60
   2   5   2  484.25   17.70
  -3  -5  -2  118.39    5.00
  -3  -5  -2  113.79    5.10
   3   5   2  117.29    4.90
   3   5   2  119.49    5.00
  -4  -5  -2   74.89    3.50
  -4  -5  -2   72.19    3.60
   4   5   2   69.29    3.90
   4   5   2   58.79    3.30
  -5  -5  -2   23.30    2.30
  -5  -5  -2   24.30    2.30
   5   5   2   28.50    2.20
   5   5   2   26.20    2.10
  -6  -5  -2    9.30    1.60
  -6  -5  -2    6.70    1.70
   6   5   2    9.20    1.50
   6   5   2    8.10    1.60
  -7  -5  -2   64.29    3.80
  -7  -5  -2   65.99    4.30
   7   5   2   68.39    3.60
   7   5   2   67.19    3.80
  -8  -5  -2   -1.50    1.60
  -8  -5  -2    0.60    1.40
   8   5   2   -1.10    1.20
   8   5   2   -0.90    1.30
  -9  -5  -2   39.10    3.90
  -9  -5  -2   45.10    3.50
   9   5   2   53.09    3.20
 -10  -5  -2    2.30    2.00
 -10  -5  -2    5.60    1.80
  10   5   2    8.30    1.60
 -11  -5  -2   28.20    3.30
 -11  -5  -2   33.90    3.80
  12   5   2   30.10    2.60
  14  -6  -2    0.90    2.20
 -14   6   2    0.70    2.10
 -14   6   2   -5.40    3.50
  13  -6  -2   37.50    4.60
 -13   6   2   32.30    4.80
 -13   6   2   39.00    4.50
  12  -6  -2    3.40    2.50
 -12   6   2    6.20    3.20
 -12   6   2    2.30    2.20
  11  -6  -2   40.20    4.60
 -11   6   2   29.40    4.20
 -11   6   2   31.20    3.70
  10  -6  -2   34.80    4.30
  10  -6  -2   31.20    3.60
 -10   6   2   27.30    3.60
 -10   6   2   29.20    4.10
   9  -6  -2    1.10    2.40
   9  -6  -2    1.10    1.70
  -9   6   2    1.00    2.20
  -9   6   2    3.10    2.30
   8  -6  -2    0.80    1.50
   8  -6  -2    0.60    2.30
  -8   6   2   -1.20    2.20
  -8   6   2   -1.40    1.80
   7  -6  -2   19.10    2.50
   7  -6  -2   16.20    2.80
  -7   6   2   17.90    2.60
  -7   6   2   21.60    3.00
   6  -6  -2   24.40    3.00
   6  -6  -2   21.10    2.40
  -6   6   2   17.50    2.60
  -6   6   2   20.30    2.50
   5  -6  -2   22.10    2.30
   5  -6  -2   22.90    2.80
  -5   6   2   27.70    3.10
  -5   6   2   17.80    2.70
   4  -6  -2    1.30    1.30
   4  -6  -2    1.10    1.80
  -4   6   2    1.60    1.50
  -4   6   2    0.30    1.50
   3  -6  -2   14.20    2.40
   3  -6  -2    7.90    1.50
  -3   6   2   10.60    1.90
  -3   6   2    7.10    1.80
  -2   6   2   23.40    2.50
   1  -6  -2   93.39    4.70
   1  -6  -2   92.19    4.30
  -1   6   2   92.89    4.50
  -1   6   2   90.09    4.50
   0  -6  -2   81.59    4.60
   0  -6  -2   73.39    3.70
   0   6   2   77.69    4.00
   0   6   2   77.39    3.80
  -1  -6  -2  129.59    5.80
   1   6   2  135.19    5.70
   1   6   2  129.69    5.50
  -2  -6  -2   42.70    2.80
  -2  -6  -2   41.20    2.40
  -3  -6  -2   40.10    2.60
  -3  -6  -2   38.70    2.40
   3   6   2   36.80    2.50
   3   6   2   38.40    2.40
  -4  -6  -2  103.69    4.90
  -4  -6  -2  102.09    4.70
   4   6   2  104.19    4.70
   4   6   2  106.49    4.70
  -5  -6  -2   24.60    2.40
  -5  -6  -2   30.80    2.60
   5   6   2   25.50    2.30
   5   6   2   24.30    2.20
  -6  -6  -2   81.99    4.40
  -6  -6  -2   81.19    4.50
   6   6   2   85.49    4.30
   6   6   2   94.59    4.30
  -7  -6  -2   11.10    2.20
  -7  -6  -2   11.00    1.90
   7   6   2   12.10    1.90
   7   6   2   14.90    1.80
  -8  -6  -2   59.09    4.20
  -8  -6  -2   57.99    5.10
   8   6   2   65.49    3.50
   8   6   2   57.89    3.60
  -9  -6  -2    7.30    1.90
  -9  -6  -2   10.60    2.10
 -10  -6  -2   33.60    3.20
 -10  -6  -2   35.70    3.90
  10   6   2   32.10    3.40
 -11  -6  -2    0.40    1.80
 -11  -6  -2    3.10    1.70
  11   6   2    4.70    1.30
 -12  -6  -2   22.70    4.20
  12   6   2   33.70    2.80
  14  -7  -2   14.30    3.10
 -14   7   2   21.70    3.70
  13  -7  -2    0.60    2.50
 -13   7   2    0.90    2.20
 -13   7   2   -4.60    2.50
  12  -7  -2   33.10    4.50
 -12   7   2   44.20    4.60
 -12   7   2   37.40    5.10
  11  -7  -2    6.70    3.00
 -11   7   2    3.00    3.50
 -11   7   2    0.30    2.20
  10  -7  -2   27.90    3.40
  10  -7  -2   28.80    4.00
 -10   7   2   28.80    3.70
 -10   7   2   35.70    4.60
   9  -7  -2    0.80    1.60
   9  -7  -2    0.80    2.60
  -9   7   2    0.40    2.70
  -9   7   2    3.50    2.10
   8  -7  -2   12.30    2.30
   8  -7  -2    8.50    3.00
  -8   7   2   17.00    3.40
  -8   7   2    6.30    2.30
   7  -7  -2   54.59    3.80
   7  -7  -2   53.89    4.70
  -7   7   2   57.99    4.40
  -7   7   2   49.30    4.30
   6  -7  -2   -1.70    1.20
   6  -7  -2    0.40    2.00
  -6   7   2   -0.90    1.50
  -6   7   2   -0.80    1.70
   5  -7  -2   36.90    2.90
   5  -7  -2   40.10    3.90
  -5   7   2   40.70    3.40
   4  -7  -2    5.30    2.10
   4  -7  -2    4.20    1.40
  -4   7   2    5.30    1.80
  -4   7   2    7.30    1.70
   3  -7  -2   67.19    6.30
   3  -7  -2   74.79    3.90
  -3   7   2   79.59    4.30
  -3   7   2   75.19    4.30
   2  -7  -2   69.89    4.10
   2  -7  -2   71.49    3.80
  -2   7   2   70.09    4.00
  -2   7   2   67.59    4.10
   1  -7  -2   62.39    3.30
   1  -7  -2   56.29    3.70
  -1   7   2   57.29    3.40
  -1   7   2   57.29    3.60
   0  -7  -2  150.78    6.70
   0  -7  -2  144.99    6.20
   0   7   2  152.98    6.40
  -1  -7  -2   14.20    1.60
  -1  -7  -2   13.60    1.90
   1   7   2   13.40    1.60
   1   7   2   13.40    1.70
  -2  -7  -2  286.47   11.00
  -2  -7  -2  292.77   11.30
   2   7   2  285.67   11.10
  -3  -7  -2   94.49    4.60
  -3  -7  -2   91.49    4.30
   3   7   2   88.89    4.30
  -4  -7  -2  176.08    7.50
  -4  -7  -2  180.18    7.40
   4   7   2  180.88    7.30
   4   7   2  174.38    7.30
  -5  -7  -2  129.99    5.70
  -5  -7  -2  125.59    5.80
   5   7   2  119.69    5.50
   5   7   2  120.59    5.40
  -6  -7  -2   45.70    3.50
  -6  -7  -2   53.69    3.50
   6   7   2   51.89    3.10
   6   7   2   43.00    3.00
  -7  -7  -2   79.09    4.70
  -7  -7  -2   74.79    4.50
   7   7   2   74.49    4.00
   7   7   2   86.19    4.20
  -9  -7  -2   42.90    3.60
  -9  -7  -2   43.40    3.70
   9   7   2   40.20    3.00
 -10  -7  -2   14.40    2.70
  10   7   2   19.40    2.20
 -11  -7  -2   31.20    3.80
 -11  -7  -2   29.50    3.80
  11   7   2   31.40    2.40
  13  -8  -2   28.00    4.10
 -13   8   2   13.30    3.70
 -13   8   2   22.70    3.70
  12  -8  -2    2.20    2.60
 -12   8   2   -1.20    2.60
 -12   8   2    1.70    2.40
  11  -8  -2   48.50    5.30
 -11   8   2   40.80    4.90
 -11   8   2   43.10    4.30
  10  -8  -2    1.70    1.90
  10  -8  -2   -3.40    2.30
 -10   8   2    0.90    2.10
 -10   8   2    3.00    2.60
   9  -8  -2   14.50    4.20
   9  -8  -2   16.70    3.50
  -9   8   2   16.80    3.50
  -9   8   2   14.40    2.80
   8  -8  -2    6.00    2.40
   8  -8  -2    5.40    2.50
  -8   8   2    5.50    2.40
  -8   8   2    8.60    3.00
   7  -8  -2   -1.70    1.50
   7  -8  -2   -1.30    2.20
  -7   8   2   -0.40    1.80
  -7   8   2    0.20    2.10
   6  -8  -2    3.20    1.90
   6  -8  -2    4.10    2.50
  -6   8   2    2.40    2.20
  -6   8   2    4.70    2.00
   5  -8  -2   -0.20    1.50
   5  -8  -2    1.00    1.90
  -5   8   2    0.80    1.70
  -5   8   2    0.30    1.70
   4  -8  -2   32.10    2.90
   4  -8  -2   36.30    3.70
  -4   8   2   33.90    3.30
  -4   8   2   34.00    3.10
   3  -8  -2   65.69    3.80
   3  -8  -2   65.19    4.30
  -3   8   2   60.49    3.90
  -3   8   2   58.49    3.70
   2  -8  -2   28.70    2.50
   2  -8  -2   25.90    3.00
  -2   8   2   23.30    2.60
  -2   8   2   24.60    2.70
   1  -8  -2  106.89    5.30
   1  -8  -2   96.09    4.70
  -1   8   2   96.59    4.70
  -1   8   2   95.49    5.00
   0  -8  -2   11.20    2.10
   0  -8  -2   11.90    1.70
   0   8   2   12.80    1.90
   0   8   2   12.40    1.80
  -1  -8  -2   51.39    3.00
  -1  -8  -2   52.39    3.50
   1   8   2   53.79    3.30
   1   8   2   51.19    3.20
  -2  -8  -2   28.90    2.80
  -2  -8  -2   25.60    2.20
   2   8   2   24.20    2.30
  -3  -8  -2  102.69    5.20
  -3  -8  -2  102.59    4.90
   3   8   2   99.49    4.80
   3   8   2  113.99    5.50
  -4  -8  -2    2.00    1.50
  -4  -8  -2    2.30    1.30
   4   8   2    0.90    1.30
   4   8   2    3.20    1.30
  -5  -8  -2   95.59    4.60
  -5  -8  -2   86.09    4.70
   5   8   2   86.89    4.40
   5   8   2   81.39    4.30
  -6  -8  -2   10.80    2.00
   6   8   2    9.70    1.70
  -7  -8  -2   65.99    4.30
  -7  -8  -2   68.19    4.30
   7   8   2   71.19    3.80
   7   8   2   66.49    3.70
  -8  -8  -2   65.69    4.30
  -8  -8  -2   51.29    3.90
   8   8   2   53.49    3.30
  -9  -8  -2   33.00    3.30
   9   8   2   26.20    2.40
 -10  -8  -2   23.50    3.20
 -10  -8  -2   15.80    2.40
  10   8   2   20.90    2.10
 -11  -8  -2    0.40    1.70
 -11  -8  -2   -2.00    1.90
  13  -9  -2    5.50    3.10
 -13   9   2    9.70    2.90
 -13   9   2   -2.40    3.10
  12  -9  -2   18.10    3.80
 -12   9   2   13.80    3.30
 -12   9   2   11.30    3.90
  11  -9  -2   -1.40    2.20
 -11   9   2    4.40    2.40
 -11   9   2   -0.50    2.90
  10  -9  -2   10.90    3.40
 -10   9   2    7.60    3.30
   9  -9  -2   -1.50    1.70
   9  -9  -2   -4.70    2.40
  -9   9   2   -2.30    2.40
  -9   9   2   -0.80    2.30
   8  -9  -2   14.60    3.20
   8  -9  -2   17.30    2.90
  -8   9   2   20.80    3.60
  -8   9   2   14.80    3.10
   7  -9  -2   15.70    3.40
   7  -9  -2   14.00    2.70
  -7   9   2   13.80    2.70
  -7   9   2   15.90    3.10
   6  -9  -2   46.30    3.70
   6  -9  -2   50.09    4.70
  -6   9   2   46.00    4.30
  -6   9   2   44.50    4.10
   5  -9  -2   43.10    4.20
   5  -9  -2   40.60    3.80
  -5   9   2   45.50    4.00
  -5   9   2   39.00    3.60
   4  -9  -2    3.10    2.10
   4  -9  -2    5.10    1.70
  -4   9   2    2.60    1.80
  -4   9   2    3.50    2.00
   3  -9  -2   48.10    4.00
   3  -9  -2   47.20    3.50
  -3   9   2   45.10    3.70
  -3   9   2   46.80    3.80
   2  -9  -2   52.69    3.50
   2  -9  -2   57.09    4.10
  -2   9   2   57.19    3.80
  -2   9   2   55.29    3.90
   1  -9  -2   89.59    5.00
   1  -9  -2   83.49    4.40
  -1   9   2   81.79    4.60
  -1   9   2   77.39    4.50
   0  -9  -2  129.79    6.50
   0  -9  -2  131.69    6.00
   0   9   2  137.49    6.10
   0   9   2  130.79    6.10
  -1  -9  -2    4.80    1.40
  -1  -9  -2    6.40    1.90
   1   9   2    6.60    1.70
   1   9   2    5.40    1.60
  -2  -9  -2  160.28    7.20
  -2  -9  -2  146.39    6.70
   2   9   2  159.58    8.00
   2   9   2  158.08    6.80
  -3  -9  -2   -0.50    1.20
  -3  -9  -2   -1.20    1.60
   3   9   2   -0.30    1.30
   3   9   2   -0.50    1.20
  -4  -9  -2   23.20    2.50
  -4  -9  -2   22.90    2.60
   4   9   2   23.40    2.50
   4   9   2   21.30    2.50
  -5  -9  -2    1.10    1.40
  -5  -9  -2    1.10    1.60
   5   9   2    1.10    1.30
   5   9   2    0.20    1.20
  -6  -9  -2   53.79    3.60
  -6  -9  -2   43.00    3.60
   6   9   2   47.80    3.10
   6   9   2   47.50    3.10
  -7  -9  -2    3.40    1.70
  -7  -9  -2    1.90    1.60
   7   9   2    2.90    1.30
  -8  -9  -2   50.29    4.00
  -8  -9  -2   45.90    3.80
   8   9   2   45.20    3.90
  -9  -9  -2   12.90    2.40
   9   9   2   17.40    2.00
 -10  -9  -2    9.50    2.30
  13 -10  -2   10.00    3.40
  12 -10  -2    1.00    2.80
 -12  10   2    0.10    2.50
 -12  10   2   -5.00    3.00
  11 -10  -2    6.80    3.40
 -11  10   2    3.20    3.10
 -11  10   2    5.40    2.90
  10 -10  -2   -3.00    2.50
 -10  10   2   -0.70    2.60
 -10  10   2   -5.80    2.10
   9 -10  -2   10.10    2.60
   9 -10  -2    8.20    3.30
  -9  10   2   12.70    3.00
  -9  10   2   11.30    3.20
   8 -10  -2   12.50    2.80
   8 -10  -2    8.00    3.00
  -8  10   2    9.50    3.00
  -8  10   2   10.60    3.10
   7 -10  -2   34.90    3.70
   7 -10  -2   25.30    3.80
  -7  10   2   30.40    4.10
  -7  10   2   27.10    3.50
   6 -10  -2   87.59    6.30
   6 -10  -2   80.19    5.10
  -6  10   2   76.69    5.50
  -6  10   2   72.69    5.40
   5 -10  -2   20.60    2.90
   5 -10  -2   20.20    3.30
  -5  10   2   18.70    3.00
  -5  10   2   16.30    2.80
   4 -10  -2    9.40    2.20
   4 -10  -2   12.70    3.10
  -4  10   2   14.40    2.80
  -4  10   2    7.10    2.30
   3 -10  -2   20.80    2.60
   3 -10  -2   17.80    3.10
  -3  10   2   14.70    2.50
  -3  10   2   21.20    3.00
   2 -10  -2   91.59    4.90
   2 -10  -2   93.99    5.80
  -2  10   2   86.49    5.10
  -2  10   2   97.49    5.30
   1 -10  -2    4.30    1.90
   1 -10  -2    4.80    1.80
  -1  10   2    4.20    1.80
  -1  10   2    6.60    2.00
   0 -10  -2   78.09    4.30
   0 -10  -2   75.99    4.90
   0  10   2   73.29    4.50
   0  10   2   73.39    4.50
  -1 -10  -2   41.20    4.00
  -1 -10  -2   44.90    3.20
   1  10   2   47.10    3.50
   1  10   2   43.30    3.30
  -2 -10  -2   34.60    2.90
  -2 -10  -2   36.10    3.70
   2  10   2   36.10    3.10
   2  10   2   38.60    3.10
  -3 -10  -2    3.30    1.90
   3  10   2    3.30    1.50
  -4 -10  -2   73.49    4.20
  -4 -10  -2   77.79    4.70
   4  10   2   73.39    4.10
   4  10   2   71.09    4.10
  -5 -10  -2   56.99    4.10
  -5 -10  -2   55.49    3.70
   5  10   2   55.49    3.50
   5  10   2   51.49    3.30
  -6 -10  -2    4.40    1.90
  -6 -10  -2    5.20    1.80
   6  10   2    4.70    1.50
  -7 -10  -2   17.90    2.60
  -7 -10  -2   25.90    2.90
  -8 -10  -2    9.20    2.20
  -8 -10  -2   10.50    2.40
   8  10   2    9.20    1.50
  -9 -10  -2    5.20    1.90
  12 -11  -2   12.30    4.10
 -12  11   2    9.90    3.20
 -12  11   2    4.70    3.70
  11 -11  -2    5.90    3.40
 -11  11   2    0.40    3.10
 -11  11   2    3.10    2.70
  10 -11  -2   11.50    3.70
 -10  11   2   14.10    3.50
   9 -11  -2   -1.70    1.90
   9 -11  -2    1.10    2.50
  -9  11   2   -0.60    2.00
  -9  11   2   -0.80    2.70
   8 -11  -2   37.40    4.70
   8 -11  -2   35.70    3.80
  -8  11   2   36.80    4.40
  -8  11   2   41.80    4.70
   7 -11  -2    6.80    2.70
   7 -11  -2    6.50    2.20
  -7  11   2   10.80    3.00
  -7  11   2    5.80    3.10
   6 -11  -2   65.49    4.80
   6 -11  -2   47.80    5.20
  -6  11   2   65.89    5.20
  -6  11   2   60.99    5.00
   5 -11  -2   15.60    3.40
   5 -11  -2   15.90    2.60
  -5  11   2   10.50    2.50
  -5  11   2   11.30    2.70
   4 -11  -2  104.79    5.90
   4 -11  -2  117.09    7.10
  -4  11   2  104.99    6.20
  -4  11   2  110.19    6.50
   3 -11  -2  137.49    7.80
   3 -11  -2  140.89    6.70
  -3  11   2  137.59    7.10
  -3  11   2  138.99    7.20
   2 -11  -2   11.00    2.90
   2 -11  -2   10.10    2.20
  -2  11   2    8.10    2.20
  -2  11   2    7.50    2.40
   1 -11  -2   23.50    3.30
   1 -11  -2   26.10    2.80
  -1  11   2   25.90    3.10
  -1  11   2   24.80    3.00
   0 -11  -2    2.50    2.10
   0 -11  -2    1.20    1.40
   0  11   2    2.90    2.00
   0  11   2    3.50    1.80
  -1 -11  -2   38.70    3.10
  -1 -11  -2   31.90    3.60
   1  11   2   36.90    3.30
  -2 -11  -2    1.30    1.90
  -2 -11  -2    0.90    1.50
   2  11   2    2.60    2.00
   2  11   2    0.50    1.50
  -3 -11  -2   41.50    4.60
   3  11   2   49.70    3.40
   3  11   2   47.90    3.50
  -4 -11  -2   25.70    2.80
  -4 -11  -2   23.50    3.00
   4  11   2   23.10    2.70
  -5 -11  -2   15.30    2.50
  -6 -11  -2    3.70    1.80
  -6 -11  -2    1.80    1.80
   6  11   2    3.30    1.40
  -7 -11  -2    1.10    1.70
  -7 -11  -2   -1.30    1.80
   7  11   2    1.10    1.20
  -8 -11  -2    5.20    2.00
   8  11   2    8.60    1.40
  11 -12  -2   10.20    3.50
 -11  12   2   15.90    3.70
  10 -12  -2    2.40    3.20
 -10  12   2    0.10    2.80
 -10  12   2   -4.20    3.20
   9 -12  -2   65.19    6.30
  -9  12   2   60.29    6.00
  -9  12   2   69.19    6.00
   8 -12  -2    0.30    2.70
   8 -12  -2    0.30    3.00
  -8  12   2    4.30    2.60
  -8  12   2   -4.40    2.50
   7 -12  -2   73.09    5.20
   7 -12  -2   63.49    5.70
  -7  12   2   63.89    5.90
  -7  12   2   70.79    5.30
   6 -12  -2   -0.10    2.50
   6 -12  -2    1.10    1.80
  -6  12   2   -1.30    2.10
  -6  12   2    0.70    2.10
   5 -12  -2   80.49    6.40
   5 -12  -2   85.29    5.30
  -5  12   2   86.49    5.60
  -5  12   2   89.19    6.00
   4 -12  -2    5.50    2.00
   4 -12  -2    6.20    2.70
  -4  12   2    4.90    2.40
  -4  12   2    7.10    2.60
   3 -12  -2   23.60    3.00
   3 -12  -2   19.40    3.30
  -3  12   2   20.30    3.20
  -3  12   2   23.50    3.20
   2 -12  -2   13.30    3.00
   2 -12  -2   19.90    2.70
  -2  12   2   19.10    3.00
  -2  12   2   21.70    3.00
   1 -12  -2  102.19    6.40
   1 -12  -2  109.29    5.70
  -1  12   2  104.79    6.00
  -1  12   2  115.89    6.00
   0 -12  -2  107.29    6.60
   0 -12  -2  113.29    5.70
   0  12   2  117.29    6.10
   0  12   2  106.39    5.90
  -1 -12  -2    4.80    1.70
  -1 -12  -2    1.10    2.00
   1  12   2    0.20    1.70
  -2 -12  -2   14.90    2.20
  -2 -12  -2   15.80    2.80
   2  12   2   16.40    3.30
  -3 -12  -2    0.10    1.90
  -3 -12  -2    0.80    1.70
   3  12   2    1.40    1.50
  -4 -12  -2   18.50    2.60
  -4 -12  -2   17.40    2.90
   4  12   2   19.00    2.40
  -5 -12  -2   -0.10    1.80
  -5 -12  -2    1.40    1.70
   5  12   2    2.60    1.50
  -6 -12  -2   -0.40    1.50
  -6 -12  -2   -1.70    1.80
   6  12   2    0.10    1.90
  -7 -12  -2   16.90    2.50
  -7 -12  -2   13.70    2.70
   7  12   2   17.30    1.90
  -8 -12  -2   -0.40    1.80
  -8 -12  -2   -2.60    1.70
  11 -13  -2   13.30    4.10
 -11  13   2   17.90    3.90
  10 -13  -2   32.60    4.90
 -10  13   2   39.40    5.00
   9 -13  -2    0.60    3.00
   8 -13  -2   60.39    5.70
   8 -13  -2   57.99    5.00
  -8  13   2   60.19    5.60
   7 -13  -2   13.30    5.70
   7 -13  -2    1.90    2.20
  -7  13   2   -1.10    2.10
   6 -13  -2  105.89    6.40
  -6  13   2  107.49    6.90
   5 -13  -2   32.90    3.80
  -5  13   2   43.50    4.70
   4 -13  -2   54.69    5.20
  -4  13   2   44.70    7.20
   3 -13  -2    3.60    2.70
   3 -13  -2    5.50    2.10
  -3  13   2    2.80    2.30
   2 -13  -2   67.69    5.60
   2 -13  -2   75.09    4.80
  -2  13   2   69.79    5.00
   1 -13  -2    9.70    2.20
   1 -13  -2   12.80    2.70
  -1  13   2   10.30    2.40
   0 -13  -2   16.90    3.10
   0 -13  -2   21.20    2.80
   0  13   2   21.00    2.90
  -1 -13  -2    0.90    2.10
  -1 -13  -2    2.60    1.50
  -2 -13  -2   10.40    2.70
  -2 -13  -2   13.60    2.20
   2  13   2   17.00    2.50
  -3 -13  -2   14.30    2.80
  -3 -13  -2   19.60    2.60
   3  13   2   19.00    2.70
  -4 -13  -2    1.20    1.80
   4  13   2    4.30    1.60
  -5 -13  -2   -0.60    1.80
  -5 -13  -2    0.10    1.60
   5  13   2    3.40    1.90
  -6 -13  -2    5.70    2.50
  -6 -13  -2    7.70    2.20
   6  13   2    7.50    1.60
  -7 -13  -2   -1.00    1.80
   7  13   2    2.40    1.90
  10 -14  -2   10.60    3.80
 -10  14   2    8.30    3.20
   9 -14  -2   10.10    3.60
  -9  14   2   10.50    3.40
   8 -14  -2   17.70    4.10
   8 -14  -2   24.30    3.60
  -8  14   2   19.70    3.90
   7 -14  -2   55.59    5.50
   7 -14  -2   54.89    7.10
  -7  14   2   51.89    5.00
   6 -14  -2   11.60    2.90
   6 -14  -2   11.60    3.50
  -6  14   2   14.10    3.40
   5 -14  -2   48.80    5.60
   5 -14  -2   44.00    4.00
  -5  14   2   39.50    4.40
   4 -14  -2   -2.60    2.40
   4 -14  -2   -1.70    1.90
  -4  14   2    2.80    2.80
   3 -14  -2   44.40    5.00
   3 -14  -2   52.19    4.30
  -3  14   2   52.49    4.70
   2 -14  -2    4.80    1.90
   2 -14  -2    5.10    2.60
  -2  14   2    4.70    2.30
   1 -14  -2   41.90    4.60
   1 -14  -2   42.00    3.70
  -1  14   2   36.60    4.00
   0 -14  -2   -0.20    2.20
   0 -14  -2    2.70    1.80
   0  14   2   -2.00    1.80
  -1 -14  -2    8.20    2.50
  -1 -14  -2    6.10    1.80
   1  14   2    8.10    2.30
  -2 -14  -2    9.50    2.70
  -2 -14  -2   14.10    2.40
   2  14   2   10.00    2.40
  -3 -14  -2   -0.60    1.70
  -3 -14  -2    0.20    2.00
   3  14   2    0.70    1.60
  -4 -14  -2   -3.10    1.70
  -4 -14  -2    3.10    1.70
  -5 -14  -2   -0.90    1.50
  -5 -14  -2    1.30    3.30
   5  14   2    0.50    1.50
   9 -15  -2   -0.30    2.90
  -9  15   2    1.70    2.90
   8 -15  -2   14.40    3.50
  -8  15   2   18.50    4.00
   7 -15  -2    7.20    3.30
   7 -15  -2    9.90    3.00
  -7  15   2    9.10    2.90
   6 -15  -2   25.40    3.50
   6 -15  -2   17.10    4.10
  -6  15   2   16.00    3.60
   5 -15  -2    5.60    2.20
   5 -15  -2    7.00    3.30
  -5  15   2    6.30    2.70
   4 -15  -2   24.30    3.10
   4 -15  -2   22.70    4.20
  -4  15   2   23.00    3.80
   3 -15  -2   -3.90    2.00
   3 -15  -2    1.10    2.00
  -3  15   2   -2.40    2.20
   2 -15  -2   22.70    2.90
   2 -15  -2   24.40    4.00
  -2  15   2   17.60    3.30
   1 -15  -2    3.00    2.40
   1 -15  -2    5.90    2.10
  -1  15   2    2.60    2.00
   0 -15  -2   14.40    2.40
   0 -15  -2   12.80    3.10
   0  15   2   11.60    2.80
  -1 -15  -2   13.50    2.40
  -1 -15  -2   13.60    2.90
   1  15   2   13.30    4.00
  -2 -15  -2    0.30    2.20
   2  15   2    6.90    2.10
  -3 -15  -2   15.90    2.60
   3  15   2   12.90    2.30
  -4 -15  -2    1.90    1.80
  -4 -15  -2   -0.20    2.00
   7 -16  -2    1.30    2.40
   7 -16  -2   -1.70    2.60
  -7  16   2    1.10    2.90
   6 -16  -2   -1.40    2.40
   6 -16  -2   -2.00    2.50
  -6  16   2    2.40    2.70
   5 -16  -2   10.70    2.70
   5 -16  -2    1.30    2.80
  -5  16   2    5.90    2.70
   4 -16  -2    4.00    2.10
   4 -16  -2   -1.90    2.60
  -4  16   2    1.80    2.30
   3 -16  -2    4.80    2.90
   3 -16  -2    6.90    2.50
  -3  16   2    5.10    2.60
   2 -16  -2    2.40    1.70
   2 -16  -2   -1.90    2.40
  -2  16   2    2.80    2.10
   1 -16  -2   29.70    3.30
   1 -16  -2   20.70    3.80
  -1  16   2   22.80    3.40
   0 -16  -2    6.90    2.00
  -1 -16  -2    5.30    1.90
  -1 -16  -2    1.50    2.50
   1  16   2    4.90    2.20
  -2 -16  -2   12.40    3.20
   4 -17  -2    0.40    2.60
  -4  17   2    1.70    2.40
   3 -17  -2   -1.70    2.70
  -3  17   2    2.10    2.30
   2 -17  -2   16.60    3.50
  -2  17   2   19.40    3.30
  -1 -17   3    8.50    1.90
  -1 -17   3    4.20    2.30
   0  17  -3   -0.20    1.90
   0 -17   3    2.00    1.50
   0 -17   3   -1.80    2.00
  -1  17  -3   26.70    3.40
   1 -17   3   18.70    2.80
   1 -17   3   14.40    3.30
   2 -17   3    9.40    2.10
   2 -17   3    6.20    2.80
  -3  17  -3   36.00    4.10
   3 -17   3   27.00    3.50
   3 -17   3   17.50    4.40
   4 -17   3    1.00    2.90
   4 -17   3    3.60    2.50
  -5  17  -3   35.10    6.50
   5 -17   3   23.30    4.20
  -3 -16   3   -0.90    2.40
   2  16  -3    3.30    1.90
  -2 -16   3    1.50    1.40
  -2 -16   3   -1.80    2.00
   1  16  -3   10.10    2.10
  -1 -16   3    9.10    1.90
  -1 -16   3    9.00    2.60
   0  16  -3    5.10    2.10
   0 -16   3    1.90    2.20
   0 -16   3    5.70    1.90
  -1  16  -3    2.80    3.40
   1 -16   3    0.30    2.10
   1 -16   3    2.00    1.70
  -2  16  -3   21.10    3.30
   2 -16   3   11.60    2.50
   2 -16   3    9.30    2.90
  -3  16  -3    6.10    2.30
   3 -16   3    5.20    1.90
   3 -16   3    5.30    2.60
   4 -16   3   23.70    3.90
   4 -16   3   33.90    3.80
  -5  16  -3    2.00    2.70
   5 -16   3    0.80    2.30
   5 -16   3    3.30    2.30
  -6  16  -3   41.40    4.70
   6 -16   3   30.20    4.20
   6 -16   3   30.00    4.60
  -7  16  -3    3.70    2.60
   7 -16   3    3.60    3.10
  -5 -15   3    8.90    1.80
  -5 -15   3    5.30    2.10
  -4 -15   3   26.00    2.80
  -4 -15   3   27.10    3.20
   3  15  -3   16.20    1.90
  -3 -15   3   10.70    2.50
  -3 -15   3   10.50    1.80
   2  15  -3   42.90    3.30
  -2 -15   3   33.90    3.80
  -2 -15   3   35.00    3.10
   1  15  -3    3.90    1.80
  -1 -15   3    2.50    2.00
  -1 -15   3    0.00    1.40
   0  15  -3   15.10    2.70
   0 -15   3   12.30    2.30
   0 -15   3   14.60    2.90
  -1  15  -3    7.20    2.40
   1 -15   3    4.10    2.20
   1 -15   3    6.40    1.90
  -2  15  -3    7.50    2.50
   2 -15   3    5.00    2.50
   2 -15   3    8.70    2.30
  -3  15  -3    4.80    2.40
   3 -15   3    8.30    2.50
   3 -15   3    6.90    2.50
  -4  15  -3    4.60    2.50
   4 -15   3    0.10    2.30
   4 -15   3    5.20    2.40
  -5  15  -3   19.60    4.10
   5 -15   3   18.80    3.80
   5 -15   3   21.30    3.10
  -6  15  -3   -1.70    2.30
   6 -15   3   -0.40    2.00
   6 -15   3    0.90    2.40
  -7  15  -3   10.60    3.40
   7 -15   3   10.00    2.70
   7 -15   3   10.90    3.60
  -8  15  -3    1.00    2.80
   8 -15   3    4.60    2.60
   8 -15   3   -1.60    2.40
   9 -15   3   14.60    3.90
  -6 -14   3   26.60    2.60
  -6 -14   3   24.60    2.80
  -5 -14   3   30.50    2.80
  -5 -14   3   30.50    3.30
   4  14  -3   11.40    1.40
  -4 -14   3    7.30    2.10
   3  14  -3   23.10    2.80
  -3 -14   3   24.30    2.50
  -3 -14   3   18.70    2.80
   2  14  -3    9.50    2.00
  -2 -14   3    3.10    1.50
  -2 -14   3    4.50    2.20
   1  14  -3   31.40    3.30
  -1 -14   3   32.40    3.00
  -1 -14   3   36.00    3.80
   0  14  -3    5.50    2.10
   0 -14   3   10.70    2.00
   0 -14   3    7.20    2.40
   1 -14   3   48.00    3.80
   1 -14   3   53.39    4.50
  -2  14  -3    9.10    2.60
   2 -14   3    7.00    2.20
   2 -14   3   10.50    2.70
  -3  14  -3    4.80    2.50
   3 -14   3    3.10    2.10
   3 -14   3    3.40    2.40
  -4  14  -3    6.00    2.60
   4 -14   3    1.80    2.40
   4 -14   3    4.90    2.20
  -5  14  -3    2.50    2.50
   5 -14   3    3.80    2.00
   5 -14   3    2.40    2.60
  -6  14  -3    8.80    3.00
   6 -14   3   11.40    3.40
   6 -14   3   11.10    2.90
  -7  14  -3    2.00    2.50
   7 -14   3   -1.90    2.50
   7 -14   3   -0.10    2.10
  -8  14  -3    6.00    2.90
   8 -14   3    4.90    2.90
   8 -14   3    3.10    2.70
  -9  14  -3    3.30    2.70
   9 -14   3   -2.30    2.50
 -10  14  -3    5.10    3.00
  10 -14   3    5.20    3.40
  -7 -13   3   32.80    2.60
  -7 -13   3   26.70    2.50
  -6 -13   3    0.80    1.40
  -6 -13   3    1.10    1.40
  -5 -13   3   37.60    3.40
  -5 -13   3   41.00    2.90
   4  13  -3    9.50    1.40
  -4 -13   3    7.70    1.90
   3  13  -3   28.20    2.90
  -3 -13   3   30.40    3.20
  -3 -13   3   27.30    2.50
   2  13  -3   19.20    2.40
  -2 -13   3   19.10    2.80
  -2 -13   3   15.40    2.10
   1  13  -3   28.50    2.90
  -1 -13   3   24.60    2.60
  -1 -13   3   28.20    3.40
   0  13  -3   35.40    4.20
   0  13  -3   30.60    3.40
   0 -13   3   36.60    3.00
   0 -13   3   38.70    4.10
  -1  13  -3   13.30    2.60
   1 -13   3    5.40    2.30
   1 -13   3   11.50    2.10
  -2  13  -3   34.50    3.70
  -2  13  -3   25.90    3.40
   2 -13   3   30.20    3.20
   2 -13   3   24.90    3.80
  -3  13  -3   -0.30    2.30
  -3  13  -3    1.60    2.30
   3 -13   3   -0.20    1.90
   3 -13   3    0.00    2.30
  -4  13  -3   47.40    4.50
   4 -13   3   47.40    4.20
   4 -13   3   34.10    5.20
  -5  13  -3    7.50    2.70
   5 -13   3    9.60    3.00
   5 -13   3   11.70    4.20
  -6  13  -3   -1.10    2.30
   6 -13   3   -3.40    1.70
   6 -13   3   -0.50    2.50
  -7  13  -3    0.70    2.40
   7 -13   3    1.60    2.80
   7 -13   3   -0.90    2.00
  -8  13  -3    2.40    2.50
   8 -13   3    1.00    2.30
   8 -13   3    1.60    2.80
  -9  13  -3    8.20    3.10
   9 -13   3    8.00    3.00
   9 -13   3    5.10    3.40
 -10  13  -3    6.40    3.20
  10 -13   3    3.80    3.50
 -11  13  -3    6.10    2.90
  11 -13   3    2.80    3.50
  -8 -12   3   24.70    2.00
  -7 -12   3    3.80    1.40
  -7 -12   3    5.40    1.50
  -6 -12   3   66.39    3.90
  -6 -12   3   64.39    3.60
  -5 -12   3   -1.00    1.30
  -5 -12   3    1.00    1.30
   4  12  -3   49.70    2.70
   4  12  -3   49.80    2.60
  -4 -12   3   48.90    3.60
  -3 -12   3    4.40    2.30
  -3 -12   3    4.20    1.30
   2  12  -3   42.40    3.00
   2  12  -3   42.80    3.20
  -2 -12   3   40.80    3.70
  -2 -12   3   39.90    3.00
   1  12  -3    8.00    1.80
   1  12  -3    7.00    1.90
  -1 -12   3    9.30    1.80
  -1 -12   3    9.20    2.30
   0  12  -3   45.40    5.10
   0  12  -3   39.00    3.40
   0 -12   3   33.70    3.20
   0 -12   3   36.30    3.80
  -1  12  -3   38.70    5.00
  -1  12  -3   26.60    3.20
   1 -12   3   31.50    3.10
   1 -12   3   31.50    3.60
  -2  12  -3    3.30    2.10
  -2  12  -3    1.20    1.90
   2 -12   3    2.70    1.80
   2 -12   3    1.70    2.00
  -3  12  -3   19.10    3.00
  -3  12  -3   15.90    2.90
   3 -12   3   23.90    3.40
   3 -12   3   18.20    2.60
  -4  12  -3   12.50    2.80
  -4  12  -3   10.60    2.70
   4 -12   3   15.50    2.70
   4 -12   3   10.00    2.80
  -5  12  -3   -2.80    2.10
  -5  12  -3   -1.50    2.00
   5 -12   3   -0.20    1.90
   5 -12   3   -3.00    2.10
  -6  12  -3    0.40    2.40
  -6  12  -3    4.20    2.60
   6 -12   3    3.80    2.60
   6 -12   3    3.10    2.10
  -7  12  -3   -1.70    2.30
  -7  12  -3    2.10    2.50
   7 -12   3   -1.10    2.40
   7 -12   3    1.00    2.00
  -8  12  -3   18.60    3.20
  -8  12  -3   15.60    3.60
   8 -12   3   14.80    3.60
   8 -12   3   15.90    3.30
  -9  12  -3   -0.40    2.50
   9 -12   3    1.00    2.30
   9 -12   3   -1.90    3.90
 -10  12  -3    2.60    2.70
  10 -12   3    0.70    2.70
 -11  12  -3    4.10    3.00
  11 -12   3    1.30    3.10
  -8 -11   3    9.70    1.30
  -8 -11   3   11.40    1.40
  -7 -11   3   44.00    2.80
  -7 -11   3   42.10    2.80
  -6 -11   3    0.00    1.20
  -6 -11   3   -1.10    1.20
  -5 -11   3   24.50    2.80
   4  11  -3   -0.10    0.80
  -4 -11   3   -1.00    1.40
   3  11  -3   95.29    4.40
   3  11  -3   98.79    4.30
  -3 -11   3   90.59    5.00
  -3 -11   3   88.69    4.40
   2  11  -3    5.10    1.50
   2  11  -3    5.80    1.40
  -2 -11   3    6.20    2.00
  -2 -11   3    3.90    1.30
   1  11  -3  163.18    7.00
   1  11  -3  152.98    6.90
  -1 -11   3  158.78    7.50
  -1 -11   3  156.48    6.80
   0  11  -3   12.10    2.10
   0  11  -3   12.80    3.30
   0 -11   3   13.20    2.00
   0 -11   3   11.50    2.40
  -1  11  -3   15.50    2.40
  -1  11  -3   15.40    2.40
   1 -11   3   13.40    2.60
   1 -11   3   23.10    2.60
  -2  11  -3   43.60    3.80
  -2  11  -3   50.89    4.10
   2 -11   3   49.70    4.20
   2 -11   3   45.20    3.60
  -3  11  -3    0.00    1.90
  -3  11  -3    0.30    2.00
   3 -11   3   -1.80    1.60
   3 -11   3    1.50    2.10
  -4  11  -3   41.30    4.10
  -4  11  -3   36.80    3.90
   4 -11   3   40.20    3.80
   4 -11   3   35.30    3.90
  -5  11  -3    2.40    2.20
  -5  11  -3    2.50    2.00
   5 -11   3    1.20    2.00
   5 -11   3    0.50    2.10
  -6  11  -3   63.39    5.10
  -6  11  -3   64.59    5.10
   6 -11   3   59.29    5.40
   6 -11   3   59.89    4.80
  -7  11  -3   23.50    4.20
  -7  11  -3   15.80    3.00
   7 -11   3   23.40    3.20
   7 -11   3   23.70    3.90
  -8  11  -3   13.90    3.20
  -8  11  -3   12.80    5.00
   8 -11   3   14.00    3.10
   8 -11   3    9.80    3.50
  -9  11  -3    5.10    3.00
  -9  11  -3    7.40    2.60
   9 -11   3   11.30    2.90
   9 -11   3    6.70    3.10
 -10  11  -3   -2.70    2.70
  10 -11   3    2.00    2.80
 -11  11  -3   11.40    3.00
  11 -11   3   10.90    3.50
 -12  11  -3    7.80    2.70
  12 -11   3   10.40    6.30
  -8 -10   3    8.40    1.30
  -7 -10   3   20.80    2.00
  -6 -10   3   23.30    2.10
  -6 -10   3   25.10    2.30
  -5 -10   3    1.30    1.20
  -5 -10   3    1.00    1.00
   4  10  -3  207.58    7.80
   4  10  -3  196.98    8.00
  -4 -10   3  218.48    8.60
   3  10  -3   25.70    2.10
   3  10  -3   25.80    2.20
  -3 -10   3   27.80    2.20
  -3 -10   3   24.40    2.80
   2  10  -3  107.39    5.00
   2  10  -3  109.99    4.90
  -2 -10   3  105.09    4.90
  -2 -10   3  110.89    5.50
   1  10  -3   72.29    3.80
   1  10  -3   67.69    3.80
  -1 -10   3   73.29    4.30
  -1 -10   3   67.89    3.70
   0  10  -3   51.09    3.50
   0  10  -3   59.29    3.60
   0 -10   3   58.09    3.90
   0 -10   3   54.69    3.30
  -1  10  -3   86.39    4.80
  -1  10  -3   83.99    4.60
   1 -10   3   83.09    4.40
   1 -10   3   83.49    5.00
  -2  10  -3    9.10    2.10
  -2  10  -3   11.30    2.30
   2 -10   3    6.60    1.70
   2 -10   3   10.40    2.40
  -3  10  -3   78.49    4.90
  -3  10  -3   81.39    5.10
   3 -10   3   85.99    5.10
   3 -10   3   76.39    4.60
  -4  10  -3    3.10    2.10
  -4  10  -3    3.40    2.10
   4 -10   3    3.70    2.30
   4 -10   3    0.60    1.70
  -5  10  -3   92.79    5.60
  -5  10  -3   89.99    5.60
   5 -10   3   80.19    5.80
   5 -10   3   80.89    5.00
  -6  10  -3    4.30    2.30
  -6  10  -3    2.20    2.10
   6 -10   3   -1.90    2.00
   6 -10   3    0.50    1.80
  -7  10  -3   39.90    4.40
  -7  10  -3   50.89    5.10
   7 -10   3   45.00    5.00
   7 -10   3   35.70    4.20
  -8  10  -3    5.90    2.50
  -8  10  -3    9.20    3.10
   8 -10   3    3.60    2.40
   8 -10   3    7.40    3.20
  -9  10  -3   25.60    3.90
  -9  10  -3   24.10    4.50
   9 -10   3   23.00    3.40
   9 -10   3   21.60    3.90
 -10  10  -3    5.20    5.70
  10 -10   3   15.80    3.80
 -11  10  -3   -0.90    2.90
 -11  10  -3    1.00    2.40
  11 -10   3   -2.20    2.90
 -12  10  -3    6.20    3.80
 -12  10  -3   14.90    3.40
  12 -10   3   14.60    3.60
  -9  -9   3   -1.60    0.90
  -9  -9   3   -2.00    0.80
  -8  -9   3    0.20    1.10
  -7  -9   3   13.30    1.60
  -7  -9   3   14.10    1.60
  -6  -9   3    1.10    1.10
  -6  -9   3    2.40    1.10
  -5  -9   3   98.79    4.40
  -5  -9   3  105.39    4.70
   4   9  -3    2.70    0.70
  -4  -9   3    4.30    1.30
   3   9  -3   54.29    2.80
   3   9  -3   53.29    2.70
  -3  -9   3   54.79    2.80
  -3  -9   3   56.69    3.30
   2   9  -3   46.50    2.80
   2   9  -3   47.80    2.80
  -2  -9   3   53.89    3.30
  -2  -9   3   51.89    2.80
   1   9  -3   31.90    2.40
   1   9  -3   34.00    2.50
  -1  -9   3   30.90    2.80
  -1  -9   3   31.80    2.30
   0   9  -3   29.40    2.50
   0   9  -3   31.60    2.50
   0  -9   3   30.30    2.30
   0  -9   3   29.70    2.90
  -1   9  -3   91.69    4.70
  -1   9  -3   90.89    4.50
   1  -9   3   85.99    4.30
   1  -9   3   84.59    4.80
  -2   9  -3  171.68    7.60
  -2   9  -3  174.78    7.90
   2  -9   3  185.68    7.60
   2  -9   3  171.38    8.00
  -3   9  -3   59.59    4.10
  -3   9  -3   64.69    4.10
   3  -9   3   66.39    4.40
   3  -9   3   62.89    3.80
  -4   9  -3  146.89    6.90
  -4   9  -3  144.59    7.30
   4  -9   3  139.39    6.80
   4  -9   3  147.09    7.40
  -6   9  -3   84.49    5.40
  -6   9  -3   73.69    5.40
   6  -9   3   76.39    5.10
   6  -9   3   84.79    5.90
  -7   9  -3    2.50    2.30
  -7   9  -3    7.90    2.90
   7  -9   3    1.90    2.20
   7  -9   3    3.90    2.40
  -8   9  -3   85.59    5.70
  -8   9  -3   90.59    6.60
   8  -9   3   84.39    5.80
   8  -9   3   94.09    6.60
  -9   9  -3   24.90    3.90
  -9   9  -3   25.60    3.80
   9  -9   3   25.90    5.70
   9  -9   3   27.70    4.40
 -10   9  -3   30.40    4.10
 -10   9  -3   41.50    5.40
  10  -9   3   19.00    3.60
  10  -9   3   25.60    4.00
 -11   9  -3    5.10    2.80
 -11   9  -3    0.10    3.00
  11  -9   3    7.10    3.10
 -12   9  -3    4.10    2.60
 -12   9  -3   -1.30    4.60
  12  -9   3    7.40    3.30
 -13   9  -3    4.50    2.70
  13  -9   3    4.70    2.90
 -11  -8   3    1.10    1.00
 -11  -8   3    1.70    1.90
 -10  -8   3    0.40    1.10
 -10  -8   3   -1.00    0.90
  -9  -8   3    0.50    0.90
  -9  -8   3    1.10    1.10
  -8  -8   3    6.00    1.20
  -8  -8   3    5.10    1.30
  -7  -8   3   15.60    1.80
  -7  -8   3   13.40    1.50
  -6  -8   3   68.29    3.30
   4   8  -3   58.89    2.40
   4   8  -3   57.19    2.40
  -4  -8   3   55.69    3.00
   3   8  -3    2.90    0.90
   3   8  -3    2.90    0.80
  -3  -8   3    2.00    1.10
  -3  -8   3    1.20    0.80
   2   8  -3  251.17    9.40
   2   8  -3  243.58    9.40
  -2  -8   3  247.48    9.70
  -2  -8   3  248.98    9.40
   1   8  -3   18.00    1.90
   1   8  -3   18.20    1.80
  -1  -8   3   20.20    2.30
  -1  -8   3   18.30    1.80
   0   8  -3  170.48    7.30
   0   8  -3  174.28    7.10
   0  -8   3  180.48    7.50
   0  -8   3  177.08    7.10
  -1   8  -3  227.48    9.60
  -1   8  -3  240.98    9.40
   1  -8   3  236.58    9.30
   1  -8   3  238.98    9.80
  -2   8  -3   50.39    3.40
  -2   8  -3   48.20    3.20
   2  -8   3   46.60    3.10
   2  -8   3   43.50    3.40
  -3   8  -3  189.38    8.00
  -3   8  -3  184.08    8.20
   3  -8   3  184.68    8.30
   3  -8   3  187.48    8.00
  -4   8  -3  140.69    6.60
  -4   8  -3  148.39    7.20
   4  -8   3  143.29    6.70
   4  -8   3  137.59    6.90
  -5   8  -3  114.49    6.40
  -5   8  -3  121.19    6.20
   5  -8   3  125.39    6.70
   5  -8   3  120.29    6.10
  -6   8  -3   29.80    3.40
  -6   8  -3   39.30    4.30
   6  -8   3   29.80    3.60
   6  -8   3   28.70    3.20
  -7   8  -3   59.19    4.80
  -7   8  -3   61.89    5.00
   7  -8   3   61.29    4.30
   7  -8   3   58.69    5.30
  -8   8  -3    3.20    2.90
  -8   8  -3   -2.20    2.10
   8  -8   3    0.80    2.20
   8  -8   3   -1.20    2.20
  -9   8  -3    3.20    2.90
  -9   8  -3    6.30    2.40
   9  -8   3    9.10    2.60
   9  -8   3    7.60    2.90
 -10   8  -3   15.30    3.00
 -10   8  -3   18.20    3.90
  10  -8   3   16.90    3.30
  10  -8   3   15.50    3.40
 -11   8  -3   24.20    3.80
  11  -8   3   27.50    4.40
 -12   8  -3    8.00    3.10
 -12   8  -3    1.80    3.50
  12  -8   3    9.40    3.10
 -13   8  -3    5.60    2.80
 -13   8  -3   -5.00    3.60
  13  -8   3   -0.20    2.50
 -12  -7   3    0.70    1.10
 -12  -7   3    0.90    1.50
 -11  -7   3    1.70    1.10
 -11  -7   3    1.50    1.40
 -10  -7   3   11.60    1.70
 -10  -7   3   12.40    1.50
  -9  -7   3    4.30    1.20
  -9  -7   3    6.10    1.50
  -8  -7   3   29.60    2.30
  -8  -7   3   25.00    2.00
  -7  -7   3   23.80    1.90
  -6  -7   3    0.90    0.90
  -6  -7   3   -1.40    1.00
  -5  -7   3   37.00    2.00
  -5  -7   3   35.80    2.10
  -4  -7   3    2.00    0.80
  -4  -7   3    2.50    0.90
   3   7  -3  272.17    9.90
   3   7  -3  274.87    9.90
  -3  -7   3  268.27   10.20
  -3  -7   3  267.57   10.00
   2   7  -3    1.10    0.80
   2   7  -3    0.30    0.80
  -2  -7   3    0.40    0.70
  -2  -7   3    0.10    1.00
   1   7  -3  209.38    8.20
   1   7  -3  203.18    8.10
  -1  -7   3  209.78    8.40
  -1  -7   3  218.38    8.10
   0   7  -3   63.99    3.50
   0   7  -3   56.59    3.10
   0  -7   3   64.69    3.70
   0  -7   3   69.79    3.30
  -1   7  -3  530.45   20.20
  -1   7  -3  545.35   20.10
   1  -7   3  541.35   20.10
   1  -7   3  563.74   20.40
  -2   7  -3   69.89    3.90
  -2   7  -3   64.69    3.80
   2  -7   3   64.59    4.00
   2  -7   3   75.29    3.80
  -3   7  -3  888.01   32.80
  -3   7  -3  914.81   33.20
   3  -7   3  932.41   32.90
   3  -7   3  876.11   33.10
  -4   7  -3  315.87   12.40
  -4   7  -3  316.77   12.80
   4  -7   3  297.47   12.30
   4  -7   3  322.17   12.80
  -5   7  -3   84.59    5.70
  -5   7  -3   77.19    4.50
   5  -7   3   76.49    4.90
   5  -7   3   79.89    4.50
  -6   7  -3   92.29    5.40
  -6   7  -3   88.29    7.80
   6  -7   3   91.19    5.80
  -7   7  -3   38.30    4.00
  -7   7  -3   42.50    4.50
   7  -7   3   42.70    4.10
   7  -7   3   35.40    3.80
  -8   7  -3   32.50    3.80
  -8   7  -3   44.20    5.10
   8  -7   3   44.90    4.20
   8  -7   3   41.90    4.80
  -9   7  -3   21.90    3.20
  -9   7  -3   29.30    4.20
   9  -7   3   27.00    3.50
   9  -7   3   28.00    3.80
 -10   7  -3   19.30    3.70
 -10   7  -3   18.70    3.30
  10  -7   3   17.20    3.10
  10  -7   3   14.90    3.40
 -11   7  -3    4.90    2.80
 -11   7  -3    7.20    3.30
  11  -7   3    5.40    2.80
 -12   7  -3    4.00    2.50
 -12   7  -3   -4.50    2.70
  12  -7   3   -1.60    2.30
 -13   7  -3   -0.60    2.30
  13  -7   3    1.00    2.40
 -12  -6   3    4.00    1.50
 -12  -6   3    6.60    1.40
 -11  -6   3    1.80    1.60
 -11  -6   3    1.20    1.20
 -10  -6   3   -0.10    1.30
 -10  -6   3    1.40    1.00
  -9  -6   3    8.60    1.40
  -9  -6   3   10.70    1.70
  -8  -6   3    3.40    1.10
  -7  -6   3   97.39    4.10
  -7  -6   3   96.29    4.30
  -6  -6   3   74.69    3.30
  -6  -6   3   76.89    3.40
  -5  -6   3   88.39    3.70
  -5  -6   3   90.59    3.70
  -4  -6   3  102.29    4.10
  -4  -6   3  104.59    4.20
   3   6  -3  124.49    4.60
   3   6  -3  123.89    4.60
  -3  -6   3  126.29    5.00
  -3  -6   3  122.89    4.80
   2   6  -3  144.29    5.20
   2   6  -3  126.99    5.10
  -2  -6   3  121.59    5.60
  -2  -6   3  135.89    5.20
   1   6  -3   27.70    2.00
   1   6  -3   28.00    2.00
  -1  -6   3   24.20    2.20
  -1  -6   3   26.90    1.90
   0   6  -3  120.69    5.30
   0  -6   3  125.79    5.50
   0  -6   3  122.59    5.20
  -1   6  -3   87.79    4.50
  -1   6  -3   94.79    4.40
   1  -6   3   91.49    4.60
   1  -6   3   91.69    4.70
  -2   6  -3  369.86   14.00
  -2   6  -3  366.86   14.30
   2  -6   3  360.26   14.20
   2  -6   3  380.26   14.00
  -3   6  -3   51.59    3.90
  -3   6  -3   59.59    3.50
   3  -6   3   59.49    3.50
   3  -6   3   58.29    3.70
  -4   6  -3   10.00    8.30
   4  -6   3    6.20    8.10
  -5   6  -3    3.20    1.50
  -5   6  -3    3.20    1.80
   5  -6   3    3.30    1.40
   5  -6   3    1.90    1.60
  -6   6  -3   33.10    3.10
  -6   6  -3   34.30    3.80
   6  -6   3   35.00    3.80
  -7   6  -3  102.49    6.50
  -7   6  -3  124.49    6.30
   7  -6   3  118.79    6.50
   7  -6   3  108.99    5.80
  -8   6  -3   -0.40    2.10
  -8   6  -3    0.20    2.20
   8  -6   3   -1.30    1.70
  -9   6  -3   60.79    6.30
  -9   6  -3   70.19    4.80
   9  -6   3   62.89    4.90
 -10   6  -3    4.60    3.00
 -10   6  -3    3.10    2.20
  10  -6   3    4.60    2.60
  10  -6   3    8.50    2.50
 -11   6  -3   23.40    3.50
 -11   6  -3   24.80    4.40
  11  -6   3   22.50    3.70
 -12   6  -3   -1.80    2.90
 -12   6  -3    3.40    2.30
  12  -6   3    4.00    2.50
 -13   6  -3    9.80    3.90
 -13   6  -3    5.90    2.60
  13  -6   3    9.80    2.90
 -13  -5   3    3.70    1.90
 -13  -5   3    8.40    1.70
 -12  -5   3    3.30    1.40
 -12  -5   3    1.70    1.70
 -11  -5   3   -0.10    1.60
 -11  -5   3    1.60    1.30
 -10  -5   3   20.90    2.40
 -10  -5   3   18.50    2.20
  -9  -5   3   -1.10    1.50
  -9  -5   3   -1.40    1.00
  -8  -5   3   27.10    2.50
  -8  -5   3   25.70    2.10
  -7  -5   3   10.50    1.20
  -7  -5   3   10.00    1.40
  -6  -5   3  107.89    4.40
  -6  -5   3  113.69    4.60
  -5  -5   3   24.40    1.50
  -5  -5   3   26.10    1.60
  -4  -5   3  229.18    8.40
  -4  -5   3  231.78    8.40
  -3  -5   3  241.68    8.70
  -3  -5   3  239.28    8.80
   2   5  -3  224.08    8.10
   2   5  -3  223.88    8.10
  -2  -5   3  222.08    8.40
  -2  -5   3  225.68    8.20
   1   5  -3  107.99    4.60
  -1  -5   3  107.79    4.70
  -1  -5   3  123.79    4.50
   0   5  -3  296.77   11.30
   0  -5   3  310.37   11.20
   0  -5   3  295.57   11.30
  -1   5  -3  149.09    6.20
  -1   5  -3  149.29    6.10
   1  -5   3  145.39    6.20
  -2   5  -3   59.19    3.50
  -2   5  -3   57.99    3.20
   2  -5   3   61.09    3.40
   2  -5   3   62.99    3.70
  -3   5  -3  135.49    6.30
  -3   5  -3  126.29    5.90
   3  -5   3  127.19    5.80
   3  -5   3  148.69    6.30
  -4   5  -3    7.40    1.80
  -4   5  -3    6.00    2.10
   4  -5   3    8.00    1.90
   4  -5   3    7.90    1.70
  -5   5  -3    4.70    2.00
  -5   5  -3    1.90    1.50
   5  -5   3    5.20    2.00
   5  -5   3    2.30    1.40
  -6   5  -3   47.30    4.10
  -6   5  -3   54.69    3.80
   6  -5   3   49.80    3.80
  -7   5  -3   22.30    3.10
  -7   5  -3   18.90    2.70
   7  -5   3   31.10    3.50
   7  -5   3   21.50    2.70
  -8   5  -3   20.10    2.80
  -8   5  -3   21.70    3.30
   8  -5   3   28.10    3.10
   8  -5   3   33.00    3.60
  -9   5  -3   64.49    5.30
  -9   5  -3   66.79    4.90
   9  -5   3   64.39    5.20
   9  -5   3   61.99    4.70
 -10   5  -3   46.40    4.40
 -10   5  -3   49.10    5.40
  10  -5   3   43.40    4.20
  10  -5   3   45.00    4.60
 -11   5  -3   10.20    3.40
 -11   5  -3    1.90    2.20
  11  -5   3    2.50    2.30
 -12   5  -3   29.90    3.80
 -12   5  -3   32.10    8.00
  12  -5   3   31.10    4.20
 -13   5  -3   -0.80    3.30
 -13   5  -3    1.70    2.20
  13  -5   3   -1.20    2.10
 -13  -4   3    0.90    2.00
 -13  -4   3    2.80    1.50
 -12  -4   3   12.10    2.00
 -12  -4   3   10.70    2.30
 -11  -4   3    3.20    1.40
  10   4  -3   13.60    1.30
  10   4  -3   12.00    1.70
 -10  -4   3   16.80    2.30
   9   4  -3   17.80    1.80
   9   4  -3   13.40    1.30
  -9  -4   3   15.00    1.70
   8   4  -3   32.20    1.90
   8   4  -3   35.80    1.80
  -8  -4   3   38.30    2.40
  -8  -4   3   37.30    2.80
  -7  -4   3   49.50    2.70
  -7  -4   3   54.99    3.00
  -6  -4   3    7.20    1.00
  -6  -4   3    9.10    1.20
  -5  -4   3   11.40    1.00
  -5  -4   3   11.00    1.30
  -4  -4   3  286.37   10.40
  -4  -4   3  294.37   10.40
  -3  -4   3   51.29    2.00
  -3  -4   3   51.49    2.10
  -2  -4   3   13.20    1.10
  -2  -4   3   13.80    0.90
   1   4  -3  106.19    4.20
   1   4  -3  105.69    4.10
  -1  -4   3  107.89    4.30
  -1  -4   3  107.89    4.10
   0   4  -3    3.40    0.80
   0  -4   3    2.50    0.70
   0  -4   3    4.00    0.80
  -1   4  -3    0.70    0.90
  -1   4  -3    0.30    0.80
   1  -4   3    0.80    0.80
  -2   4  -3  669.93   24.40
  -2   4  -3  673.53   24.60
   2  -4   3  669.53   24.60
   2  -4   3  686.63   24.40
  -3   4  -3  125.69    5.60
  -3   4  -3  112.79    5.40
   3  -4   3  125.69    5.60
   3  -4   3  117.89    5.40
  -4   4  -3    6.50    1.80
  -4   4  -3    5.30    1.80
   4  -4   3    6.90    1.60
   4  -4   3    9.30    1.90
  -5   4  -3    3.40    1.70
  -5   4  -3    0.40    1.40
   5  -4   3    4.20    1.70
   5  -4   3    1.80    1.40
  -6   4  -3   18.90    2.40
  -6   4  -3   21.30    2.90
   6  -4   3   25.90    3.00
  -7   4  -3   49.60    3.90
  -7   4  -3   55.99    4.40
   7  -4   3   52.49    4.10
   7  -4   3   54.89    3.90
  -8   4  -3   -1.80    1.80
  -8   4  -3    0.90    2.20
   8  -4   3   -1.60    1.70
   8  -4   3   -0.90    1.70
  -9   4  -3   58.29    4.40
  -9   4  -3   57.29    5.40
   9  -4   3   56.79    4.50
   9  -4   3   67.49    4.90
 -10   4  -3    9.80    3.20
 -10   4  -3    5.30    2.40
  10  -4   3    6.60    2.30
  10  -4   3    5.80    2.50
 -11   4  -3   49.60    4.60
 -11   4  -3   58.29    6.00
  11  -4   3   53.29    4.90
 -12   4  -3    4.90    3.50
 -12   4  -3    6.70    2.40
  12  -4   3    7.70    2.60
 -13   4  -3   19.50    4.30
 -13   4  -3   18.30    3.20
  13  -4   3   19.40    3.20
 -13  -3   3   20.00    3.10
 -13  -3   3   24.70    2.80
 -12  -3   3    5.40    2.20
 -12  -3   3    3.50    1.70
  11   3  -3   85.89    4.30
  11   3  -3   93.99    4.00
 -11  -3   3   86.49    5.30
 -11  -3   3   98.79    4.80
  10   3  -3    1.40    1.30
  10   3  -3   -0.30    1.60
 -10  -3   3    0.80    1.60
 -10  -3   3    0.60    1.40
   9   3  -3   39.40    2.40
   9   3  -3   45.20    2.40
  -9  -3   3   45.50    3.40
  -9  -3   3   44.60    3.00
   8   3  -3   -1.70    0.80
   8   3  -3   -0.70    0.70
  -8  -3   3   -0.80    1.30
  -8  -3   3   -1.80    1.10
   7   3  -3  159.48    6.10
   7   3  -3  155.28    6.10
  -7  -3   3  159.28    6.40
  -7  -3   3  171.48    6.70
   6   3  -3   19.90    1.20
   6   3  -3   18.80    1.20
  -6  -3   3   21.40    1.50
  -6  -3   3   20.70    1.80
   5   3  -3   50.99    2.00
  -5  -3   3   52.99    2.40
  -5  -3   3   53.39    2.60
  -4  -3   3  325.87   11.50
  -4  -3   3  319.17   11.60
  -2  -3   3  236.38    8.40
   1   3  -3  171.88    6.00
   1   3  -3  163.88    6.10
  -1  -3   3  166.88    6.10
  -1  -3   3  160.58    6.10
   0   3  -3   18.10    1.40
   0  -3   3   17.50    1.30
   0  -3   3   20.70    1.30
  -1   3  -3  139.49    5.60
  -1   3  -3  144.09    5.50
   1  -3   3  138.69    5.60
   1  -3   3  135.19    5.40
  -2   3  -3   79.79    3.50
  -2   3  -3   67.19    3.50
   2  -3   3   72.29    3.60
   2  -3   3   81.89    3.50
  -3   3  -3   26.60    2.40
  -3   3  -3   28.00    2.10
   3  -3   3   32.00    2.20
   3  -3   3   30.30    2.40
  -4   3  -3   19.60    2.50
  -4   3  -3   14.40    2.10
   4  -3   3   14.90    1.90
   4  -3   3   22.30    2.50
  -5   3  -3    5.50    1.70
  -5   3  -3    6.50    2.00
   5  -3   3    3.10    1.50
   5  -3   3    1.40    1.50
  -6   3  -3   24.00    2.80
  -6   3  -3   27.70    2.80
   6  -3   3   27.90    2.70
  -7   3  -3   42.70    3.50
  -7   3  -3   46.70    4.00
   7  -3   3   44.90    3.40
   7  -3   3   41.20    3.60
  -8   3  -3   81.79    5.60
  -8   3  -3   79.89    4.90
   8  -3   3   75.49    4.80
   8  -3   3   83.49    5.10
  -9   3  -3  112.99    6.80
  -9   3  -3  111.39    6.20
   9  -3   3  111.09    6.10
   9  -3   3  104.89    6.20
 -10   3  -3   53.59    5.20
 -10   3  -3   42.10    4.20
  10  -3   3   41.80    4.10
  10  -3   3   49.70    4.70
 -11   3  -3   19.70    3.10
 -11   3  -3   26.60    4.30
  11  -3   3   17.40    3.10
 -12   3  -3   44.20    4.50
 -12   3  -3   36.10    5.00
  12  -3   3   44.90    4.50
 -13   3  -3   -0.10    3.00
 -13   3  -3    2.50    2.40
  13  -3   3    2.10    2.00
 -14  -2   3   10.70    2.20
  13   2  -3    3.90    1.30
 -13  -2   3    2.50    2.20
 -13  -2   3    4.40    1.80
  12   2  -3   62.09    4.60
 -12  -2   3   53.09    4.60
 -12  -2   3   62.39    4.20
  11   2  -3   -1.00    1.10
 -11  -2   3   -1.40    1.80
 -11  -2   3   -0.10    1.50
  10   2  -3   63.19    3.30
  10   2  -3   56.49    3.30
 -10  -2   3   56.39    3.70
 -10  -2   3   58.19    4.30
   9   2  -3    5.30    1.30
   9   2  -3    2.90    1.10
  -9  -2   3    3.20    1.50
  -9  -2   3    0.50    1.60
   8   2  -3  245.58    9.30
   8   2  -3  242.78    9.40
  -8  -2   3  243.98    9.90
  -8  -2   3  248.28    9.60
   7   2  -3   18.60    1.60
   7   2  -3   14.80    1.50
  -7  -2   3   17.30    1.70
  -7  -2   3   18.90    2.00
   6   2  -3  210.18    8.00
   6   2  -3  214.28    8.00
  -6  -2   3  219.58    8.20
  -6  -2   3  214.98    8.30
   5   2  -3  218.48    8.00
   5   2  -3  216.78    8.00
  -5  -2   3  223.88    8.10
  -5  -2   3  211.88    8.30
   4   2  -3   62.59    2.40
   4   2  -3   61.69    2.50
  -4  -2   3   61.99    2.60
  -4  -2   3   63.89    2.80
  -3  -2   3   13.90    0.80
  -3  -2   3   14.50    0.90
   1   2  -3  503.85   17.80
   0   2  -3    2.70    0.70
   0  -2   3    2.90    0.70
   0  -2   3    0.90    0.60
  -1   2  -3   68.79    3.10
  -1   2  -3   69.49    3.30
   1  -2   3   79.39    3.30
  -2   2  -3   58.89    2.80
  -2   2  -3   61.19    2.90
   2  -2   3   62.99    3.00
   2  -2   3   50.79    2.70
  -3   2  -3    6.40    1.40
  -3   2  -3    5.30    1.20
   3  -2   3    5.50    1.10
   3  -2   3    4.20    1.20
  -4   2  -3   49.50    3.60
  -4   2  -3   51.49    3.10
   4  -2   3   52.99    3.20
   4  -2   3   52.79    3.40
  -5   2  -3   23.50    2.40
  -5   2  -3   24.40    2.70
   5  -2   3   28.60    2.80
   5  -2   3   26.50    2.60
  -6   2  -3  242.28    9.60
  -6   2  -3  232.98    9.90
   6  -2   3  232.38    9.60
   6  -2   3  228.78    9.70
  -7   2  -3   41.90    3.90
  -7   2  -3   46.40    3.50
   7  -2   3   48.40    3.60
   7  -2   3   44.30    3.20
  -8   2  -3  262.27   10.90
  -8   2  -3  267.07   11.50
   8  -2   3  261.27   11.10
   8  -2   3  253.47   10.80
  -9   2  -3    9.70    2.30
  -9   2  -3   10.40    2.80
   9  -2   3    8.00    2.20
   9  -2   3    9.20    2.20
 -10   2  -3    9.80    2.60
 -10   2  -3   12.20    3.30
  10  -2   3   13.70    2.60
  10  -2   3   12.00    2.60
 -11   2  -3   33.80    4.60
 -11   2  -3   35.20    3.90
  11  -2   3   32.20    3.70
 -12   2  -3   -2.00    2.90
 -12   2  -3    5.60    2.40
  12  -2   3    5.10    2.60
 -13   2  -3   22.60    4.80
 -13   2  -3   22.30    3.40
  13  -2   3   28.00    3.60
  14   1  -3   10.50    2.10
 -14  -1   3   12.30    2.90
 -14  -1   3   17.80    2.70
 -13  -1   3    7.00    2.10
 -13  -1   3    7.30    2.60
  12   1  -3    7.50    1.90
 -12  -1   3    9.30    2.30
 -12  -1   3   13.90    2.90
  11   1  -3    4.90    1.60
 -11  -1   3    2.20    2.10
 -11  -1   3    6.20    2.00
  10   1  -3   24.20    2.70
  10   1  -3   31.10    2.60
 -10  -1   3   34.20    3.50
 -10  -1   3   32.10    3.10
   9   1  -3  165.48    7.00
   9   1  -3  164.28    7.10
  -9  -1   3  174.48    7.30
  -9  -1   3  173.48    7.70
   8   1  -3   34.00    2.50
  -8  -1   3   39.70    2.80
   7   1  -3  188.68    7.60
   7   1  -3  192.28    7.50
  -7  -1   3  191.58    7.90
  -7  -1   3  197.98    7.70
   6   1  -3   12.40    1.40
   6   1  -3   11.60    1.20
  -6  -1   3   15.00    1.50
  -6  -1   3   11.90    1.60
   5   1  -3  477.85   17.40
   5   1  -3  482.65   17.30
  -5  -1   3  494.55   17.40
  -5  -1   3  469.95   17.50
   4   1  -3  218.18    8.10
   4   1  -3  220.68    8.00
  -4  -1   3  222.18    8.10
  -4  -1   3  213.98    8.20
   3   1  -3    5.10    0.50
  -3  -1   3    4.00    0.60
  -3  -1   3    4.70    0.60
   2   1  -3   63.79    2.50
  -2  -1   3   62.69    2.40
  -2  -1   3   63.69    2.50
   1   1  -3    0.80    0.50
   1   1  -3    1.40    0.40
  -1  -1   3    0.90    0.40
  -1  -1   3    1.00    0.50
   0  -1   3  742.93   35.50
  -1   1  -3   67.29    3.00
  -1   1  -3   66.19    2.90
   1  -1   3   67.69    2.90
   1  -1   3   69.59    3.00
  -2   1  -3   64.19    2.80
  -2   1  -3   55.19    2.90
   2  -1   3   62.69    2.80
   2  -1   3   54.39    2.80
  -3   1  -3    7.80    1.30
  -3   1  -3    5.40    1.20
   3  -1   3    5.80    1.10
   3  -1   3    7.10    1.30
  -4   1  -3    4.90    1.60
  -4   1  -3    4.10    1.50
   4  -1   3    5.80    1.50
   4  -1   3    7.00    1.60
  -5   1  -3  190.78    8.30
   5  -1   3  209.68    8.30
   5  -1   3  195.88    8.10
  -6   1  -3   43.90    3.00
  -6   1  -3   40.60    3.30
   6  -1   3   40.50    3.10
   6  -1   3   43.60    2.90
  -7   1  -3  270.07   11.60
  -7   1  -3  275.57   11.20
   7  -1   3  278.27   11.30
   7  -1   3  284.67   11.20
  -8   1  -3    9.60    2.40
  -8   1  -3    7.10    2.00
   8  -1   3   10.20    2.20
   8  -1   3    9.30    2.00
  -9   1  -3   36.40    4.00
  -9   1  -3   27.10    3.10
   9  -1   3   33.80    3.70
   9  -1   3   28.70    3.20
 -10   1  -3   25.70    3.90
  10  -1   3   21.90    3.10
  10  -1   3   18.30    2.80
 -11   1  -3   38.20    4.60
 -11   1  -3   36.90    3.90
  11  -1   3   36.40    3.70
 -12   1  -3   19.70    3.20
 -12   1  -3   20.10    3.90
  12  -1   3   17.80    3.00
 -13   1  -3   21.70    3.30
 -13   1  -3   23.90    4.20
  14   0  -3   13.10    3.00
 -14   0   3   12.50    3.20
 -14   0   3   12.40    2.60
  13   0  -3   11.70    2.10
 -13   0   3   12.60    2.50
 -13   0   3   10.30    3.00
  12   0  -3   -0.40    1.40
 -12   0   3    1.70    2.30
 -12   0   3    4.00    1.80
  11   0  -3   60.59    4.00
 -11   0   3   60.09    4.10
 -11   0   3   57.09    4.70
  10   0  -3   45.30    3.20
  10   0  -3   50.19    3.50
 -10   0   3   49.10    3.70
 -10   0   3   46.80    4.20
   9   0  -3   38.10    3.00
   9   0  -3   32.70    2.70
  -9   0   3   38.00    3.10
  -9   0   3   32.00    3.50
   7   0  -3   49.90    3.10
   7   0  -3   47.20    2.80
  -7   0   3   54.79    3.30
  -7   0   3   52.49    3.00
   6   0  -3  102.29    4.40
   6   0  -3  108.49    4.70
  -6   0   3   99.79    4.80
  -6   0   3  104.79    4.60
   5   0  -3  261.07    9.80
  -5   0   3  261.17    9.90
  -5   0   3  264.97   10.10
   4   0  -3  202.48    7.60
   4   0  -3  202.98    7.90
  -4   0   3  210.18    7.70
  -4   0   3  199.48    7.80
   3   0  -3  238.48    8.60
   3   0  -3  230.68    8.70
  -3   0   3  242.38    8.60
  -3   0   3  228.18    8.70
   2   0  -3 1724.33   70.69
  -2   0   3 1751.02   70.09
  -1   0   3  216.58    8.00
  -1   0   3  220.28    7.90
   0   0  -3   37.20    1.80
   0   0   3   36.20    1.90
   0   0   3   37.30    1.80
  -1   0  -3   69.99    3.10
  -1   0  -3   71.09    3.10
   1   0   3   71.79    3.10
   1   0   3   71.39    3.10
  -2   0  -3 1843.82   84.19
   2   0   3 1946.21   85.49
  -3   0  -3  612.14   21.80
  -3   0  -3  607.24   21.90
   3   0   3  601.94   21.80
   3   0   3  589.34   21.80
  -4   0  -3    5.00    1.60
  -4   0  -3    5.50    1.50
   4   0   3    3.70    1.40
   4   0   3    6.90    1.40
  -5   0  -3  125.89    5.80
  -5   0  -3  116.79    5.90
   5   0   3  138.79    5.90
   5   0   3  144.59    5.90
  -6   0  -3   89.59    4.30
  -6   0  -3   80.09    4.60
   6   0   3   78.69    4.20
   6   0   3   77.69    4.20
  -7   0  -3  112.89    6.30
  -7   0  -3  119.99    6.00
   7   0   3  147.89    6.20
   7   0   3  141.19    6.10
  -8   0  -3   79.79    4.40
  -8   0  -3   64.49    4.70
   8   0   3   75.09    4.30
   8   0   3   62.39    4.20
  -9   0  -3    5.40    2.30
  -9   0  -3   -0.90    1.60
   9   0   3    2.60    1.70
 -10   0  -3   93.39    5.70
 -10   0  -3  103.99    6.40
  10   0   3  104.09    5.50
  10   0   3  103.79    6.30
 -11   0  -3    4.90    2.20
 -11   0  -3   11.80    3.10
 -12   0  -3   42.20    5.00
 -12   0  -3   36.00    3.90
  12   0   3   34.50    3.90
 -13   0  -3   15.70    4.60
 -13   0  -3    8.10    3.30
  13   0   3    9.00    2.50
  14  -1  -3   12.90    2.40
 -14   1   3   13.30    3.00
 -14   1   3   13.60    3.30
  13  -1  -3    0.00    1.60
 -13   1   3    2.10    1.90
 -13   1   3   -0.10    2.40
  12  -1  -3   23.40    2.90
 -12   1   3   32.70    4.00
 -12   1   3   29.20    3.40
  11  -1  -3   10.80    2.20
 -11   1   3   10.20    2.80
 -11   1   3   11.70    2.40
  10  -1  -3   17.70    2.50
  10  -1  -3   16.80    2.20
 -10   1   3   22.70    3.20
 -10   1   3   15.90    2.50
   9  -1  -3   16.00    2.00
  -9   1   3   14.40    2.10
  -9   1   3   17.10    2.70
   8  -1  -3   31.80    2.50
   8  -1  -3   26.60    2.80
  -8   1   3   29.90    2.60
  -8   1   3   31.50    3.20
   7  -1  -3  132.39    5.60
  -7   1   3  121.89    5.70
  -7   1   3  137.29    6.10
   6  -1  -3   28.60    2.20
  -6   1   3   30.20    2.30
  -6   1   3   30.90    2.70
   5  -1  -3  239.58    9.10
  -5   1   3  239.28    9.40
  -5   1   3  237.68    9.20
   4  -1  -3   59.09    2.80
  -4   1   3   61.09    3.00
  -4   1   3   60.89    3.10
   3  -1  -3  221.38    8.70
   3  -1  -3  229.48    8.40
  -3   1   3  211.18    8.40
  -3   1   3  248.48    8.70
   2  -1  -3  356.16   12.90
   2  -1  -3  361.56   13.10
  -2   1   3  349.57   13.00
  -2   1   3  366.86   13.00
   1  -1  -3  315.77   11.20
   1  -1  -3  289.27   11.00
  -1   1   3  306.27   11.10
  -1   1   3  308.57   11.10
   0  -1  -3 1040.30   47.90
   0   1   3 1011.60   47.50
  -1  -1  -3   25.00    1.60
  -1  -1  -3   25.10    1.60
   1   1   3   25.30    1.60
   1   1   3   24.50    1.50
  -2  -1  -3 1023.20   53.49
   2   1   3 1013.40   52.49
  -3  -1  -3   31.50    2.10
  -3  -1  -3   30.80    2.20
   3   1   3   34.90    2.10
   3   1   3   30.00    2.10
  -4  -1  -3  255.37    9.60
  -4  -1  -3  255.37    9.70
   4   1   3  250.17    9.50
   4   1   3  221.48    9.40
  -5  -1  -3  116.59    5.70
   5   1   3  124.39    5.60
   5   1   3  142.29    5.70
  -6  -1  -3   63.09    3.70
  -6  -1  -3   74.09    4.10
   6   1   3   78.09    3.90
   6   1   3   63.89    3.60
  -7  -1  -3    8.00    1.70
  -7  -1  -3    7.60    2.00
   7   1   3    6.10    1.60
   7   1   3    8.40    1.80
  -8  -1  -3   24.70    2.70
   8   1   3   32.60    3.20
   8   1   3   23.10    2.70
  -9  -1  -3   20.70    3.20
  -9  -1  -3   18.30    2.60
   9   1   3   13.00    2.20
 -11  -1  -3   14.60    3.20
 -11  -1  -3   13.20    2.50
 -12  -1  -3    0.50    1.80
  12   1   3    0.20    1.70
 -13  -1  -3   37.70    4.90
 -13  -1  -3   26.40    3.70
  13   1   3   33.70    3.50
  14  -2  -3   -3.60    1.70
 -14   2   3   -1.20    3.20
 -14   2   3   -3.30    2.40
  13  -2  -3    6.60    2.10
 -13   2   3    3.70    2.10
 -13   2   3    1.10    2.50
  12  -2  -3    0.30    1.60
 -12   2   3    1.00    1.90
 -12   2   3   -1.70    2.30
  11  -2  -3   39.60    3.90
 -11   2   3   43.00    7.20
 -11   2   3   47.40    3.80
  10  -2  -3    5.40    1.70
 -10   2   3    5.40    2.00
   9  -2  -3   34.90    2.90
  -9   2   3   43.50    4.50
  -9   2   3   32.40    3.20
   8  -2  -3  138.19    6.60
   8  -2  -3  136.09    6.20
  -8   2   3  140.29    6.40
  -8   2   3  138.19    6.80
   7  -2  -3   -1.20    1.00
   7  -2  -3   -1.10    1.40
  -7   2   3    1.10    1.30
  -7   2   3   -1.30    1.40
   6  -2  -3   57.09    3.50
   6  -2  -3   50.89    4.10
  -6   2   3   55.79    3.60
  -6   2   3   61.59    3.40
   5  -2  -3   45.10    2.70
  -5   2   3   42.90    3.10
   4  -2  -3  263.87   10.20
   4  -2  -3  256.87    9.80
  -4   2   3  253.77   10.10
  -4   2   3  268.37   10.00
   3  -2  -3    2.30    0.90
   3  -2  -3    1.70    0.70
  -3   2   3    2.20    0.70
   2  -2  -3  311.37   11.30
   2  -2  -3  298.67   11.50
  -2   2   3  313.47   11.40
  -2   2   3  311.37   11.50
  -1   2   3    1.10    0.80
   0  -2  -3  231.78    8.70
   0  -2  -3  229.38    8.60
   0   2   3  233.08    8.60
   0   2   3  234.58    8.70
  -1  -2  -3   46.20    2.30
  -1  -2  -3   46.00    2.20
   1   2   3   44.10    2.20
   1   2   3   45.30    2.20
  -2  -2  -3   90.29    3.80
  -2  -2  -3   89.79    3.80
   2   2   3   83.99    3.70
   2   2   3   83.79    3.70
  -3  -2  -3  587.84   23.00
  -3  -2  -3  613.54   21.80
   3   2   3  615.54   21.80
   3   2   3  590.74   21.70
  -4  -2  -3   17.70    2.40
   4   2   3   13.60    1.70
   4   2   3   17.00    2.00
  -5  -2  -3  256.17   11.10
  -5  -2  -3  312.77   11.00
   5   2   3  279.07   10.90
   5   2   3  283.27   10.90
  -6  -2  -3   -0.80    1.30
  -6  -2  -3    1.00    1.20
   6   2   3   -1.80    1.10
  -7  -2  -3  107.69    5.70
  -7  -2  -3  117.39    5.30
   7   2   3  100.89    5.20
  -8  -2  -3    8.30    2.30
  -8  -2  -3    4.20    1.80
   8   2   3    8.20    1.80
   8   2   3    3.80    2.20
  -9  -2  -3   21.20    3.10
  -9  -2  -3   27.70    3.00
   9   2   3   16.50    2.40
 -10  -2  -3    4.00    2.40
 -10  -2  -3    3.10    1.80
  10   2   3    0.90    1.50
 -11  -2  -3    2.20    1.80
 -11  -2  -3    2.20    2.40
  11   2   3    0.00    1.70
 -12  -2  -3   36.60    4.50
 -12  -2  -3   33.90    3.80
  12   2   3   34.90    3.30
 -13  -2  -3    3.70    2.20
 -13  -2  -3   -0.10    2.30
  13   2   3    1.80    1.90
  14  -3  -3    2.00    2.00
 -14   3   3    3.90    2.70
 -14   3   3    2.60    3.00
  13  -3  -3   -1.10    2.40
 -13   3   3   -0.60    1.80
 -13   3   3    0.40    2.60
 -12   3   3   12.40    2.60
 -12   3   3   16.10    3.20
  11  -3  -3   10.40    2.50
 -11   3   3   10.70    2.80
 -11   3   3    6.40    2.30
  10  -3  -3   24.90    2.90
  10  -3  -3   27.50    3.30
 -10   3   3   23.60    3.00
 -10   3   3   28.20    3.60
   9  -3  -3   83.69    4.70
   9  -3  -3   86.69    5.20
  -9   3   3   81.59    5.10
  -9   3   3   91.39    5.70
   8  -3  -3   88.59    5.20
   8  -3  -3   83.19    4.40
  -8   3   3   79.79    5.10
  -8   3   3   81.79    4.70
   7  -3  -3   41.00    3.40
   7  -3  -3   42.70    2.90
  -7   3   3   44.40    3.40
  -7   3   3   38.00    3.00
   6  -3  -3  314.87   12.50
  -6   3   3  310.37   12.50
  -6   3   3  319.27   12.30
   5  -3  -3  452.65   16.70
   5  -3  -3  448.06   17.20
  -5   3   3  456.65   16.90
  -5   3   3  447.96   17.10
   4  -3  -3    0.10    1.10
   4  -3  -3    1.70    1.60
  -4   3   3   -0.10    1.20
  -4   3   3    0.10    1.50
   3  -3  -3   36.30    2.50
   3  -3  -3   36.20    2.20
  -3   3   3   33.70    2.20
  -3   3   3   39.60    2.60
   2  -3  -3    6.70    1.00
   2  -3  -3    7.30    1.30
  -2   3   3    7.70    1.20
  -2   3   3    7.60    1.10
   1  -3  -3  557.84   19.60
   1  -3  -3  539.35   19.40
  -1   3   3  501.85   19.50
  -1   3   3  551.14   19.40
   0  -3  -3  432.26   15.90
   0  -3  -3  452.35   16.10
   0   3   3  440.06   16.00
   0   3   3  434.56   16.00
  -1  -3  -3  101.99    4.30
   1   3   3  100.09    4.20
   1   3   3   99.39    4.20
  -2  -3  -3  312.07   11.50
  -2  -3  -3  311.17   11.70
   2   3   3  303.77   11.40
   2   3   3  299.97   11.40
  -3  -3  -3  853.81   30.40
  -3  -3  -3  841.52   30.30
   3   3   3  839.92   30.30
  -4  -3  -3   47.70    2.80
  -4  -3  -3   48.20    2.90
   4   3   3   42.90    2.70
  -5  -3  -3   80.09    3.90
  -5  -3  -3   76.29    4.10
   5   3   3   71.59    3.80
  -6  -3  -3   33.70    3.10
  -6  -3  -3   41.10    2.80
   6   3   3   34.90    2.70
  -7  -3  -3   27.10    2.90
  -7  -3  -3   31.80    2.90
   7   3   3   30.80    2.60
   7   3   3   24.30    2.70
  -8  -3  -3   15.20    2.50
  -8  -3  -3   12.20    2.10
   8   3   3   12.90    2.10
   8   3   3   16.40    3.00
  -9  -3  -3    3.50    2.00
   9   3   3    5.20    1.60
   9   3   3    4.80    1.70
 -10  -3  -3    1.20    1.80
 -10  -3  -3    0.70    2.00
  10   3   3   -0.70    1.30
 -11  -3  -3    9.10    2.20
 -11  -3  -3    5.10    2.60
  11   3   3    7.00    1.90
 -12  -3  -3    3.50    2.60
 -12  -3  -3    1.40    1.90
 -13  -3  -3    1.70    2.00
 -13  -3  -3    3.70    2.80
 -14   4   3   -0.90    2.80
 -14   4   3    2.40    2.40
  13  -4  -3   -1.50    1.70
 -13   4   3   -5.40    2.30
 -13   4   3    0.50    2.10
  12  -4  -3   -0.80    2.00
 -12   4   3   -0.20    2.00
 -12   4   3   -2.30    2.40
  11  -4  -3    7.10    2.70
 -11   4   3   11.60    2.70
 -11   4   3    8.30    2.90
  10  -4  -3    2.80    2.30
  10  -4  -3    2.50    1.80
 -10   4   3    5.40    2.20
 -10   4   3    3.80    2.50
   9  -4  -3   27.20    3.00
   9  -4  -3   37.30    3.80
  -9   4   3   29.30    3.20
  -9   4   3   36.40    3.90
   8  -4  -3   56.99    3.70
   8  -4  -3   62.39    4.60
  -8   4   3   61.59    4.40
  -8   4   3   58.99    4.10
   7  -4  -3  139.09    6.40
   7  -4  -3  130.09    5.80
  -7   4   3  118.29    5.90
  -7   4   3  106.09    6.10
   6  -4  -3  241.48   10.30
   6  -4  -3  231.28    9.70
  -6   4   3  253.77   10.00
  -6   4   3  257.97   10.30
   5  -4  -3   56.49    3.90
   5  -4  -3   50.19    3.20
  -5   4   3   47.20    3.40
  -5   4   3   53.49    3.50
   4  -4  -3  313.87   12.50
   4  -4  -3  305.37   12.00
  -4   4   3  324.57   12.20
  -4   4   3  320.87   12.40
   3  -4  -3  290.17   11.00
   3  -4  -3  283.37   11.30
  -3   4   3  284.37   11.20
  -3   4   3  297.07   11.10
   2  -4  -3 1060.29   38.80
   2  -4  -3 1055.29   38.50
  -2   4   3 1123.99   38.80
   1  -4  -3   59.19    3.20
   1  -4  -3   59.59    2.90
  -1   4   3   58.39    3.00
  -1   4   3   59.99    3.20
   0  -4  -3  137.69    5.90
   0  -4  -3  142.19    5.70
   0   4   3  147.09    5.90
   0   4   3  142.99    5.80
  -1  -4  -3    0.90    1.20
  -1  -4  -3    0.30    0.90
   1   4   3   -0.40    1.00
   1   4   3    0.00    1.00
  -2  -4  -3  319.57   11.90
   2   4   3  312.17   11.70
   2   4   3  308.97   11.80
  -3  -4  -3   26.20    2.20
  -3  -4  -3   26.40    2.10
   3   4   3   27.20    2.20
   3   4   3   25.30    2.80
  -4  -4  -3   13.30    1.70
  -4  -4  -3   17.60    1.90
   4   4   3   12.50    1.60
  -5  -4  -3  139.09    5.80
  -5  -4  -3  129.39    5.90
   5   4   3  133.79    5.70
   5   4   3  129.99    5.60
  -6  -4  -3   28.30    2.90
  -6  -4  -3   31.50    2.70
   6   4   3   32.70    2.60
  -7  -4  -3   91.79    5.00
  -7  -4  -3   95.09    4.80
   7   4   3   88.29    4.60
  -8  -4  -3   -1.00    1.50
  -8  -4  -3    0.20    1.70
   8   4   3    1.80    1.50
  -9  -4  -3   13.20    2.60
  -9  -4  -3    9.10    2.10
   9   4   3    7.40    2.70
 -10  -4  -3    8.90    2.50
 -10  -4  -3    5.80    1.90
 -11  -4  -3    2.50    1.80
 -11  -4  -3    0.90    2.20
  12   4   3   32.70    2.90
  14  -5  -3    0.10    2.00
 -14   5   3   -7.70    2.40
 -14   5   3   -3.00    2.20
  13  -5  -3    3.10    2.30
 -13   5   3    1.60    2.40
 -13   5   3   -2.60    2.60
  12  -5  -3   38.10    4.40
 -12   5   3   29.60    3.80
 -12   5   3   30.80    4.40
  11  -5  -3   -0.80    2.20
 -11   5   3   -2.90    1.90
 -11   5   3    0.90    2.60
  10  -5  -3   41.40    4.50
  10  -5  -3   38.00    3.70
 -10   5   3   41.00    4.20
 -10   5   3   41.80    4.60
   9  -5  -3    1.10    2.10
   9  -5  -3   -1.90    1.60
  -9   5   3    2.40    2.40
  -9   5   3    0.40    1.90
   8  -5  -3  123.89    6.70
   8  -5  -3  121.99    5.90
  -8   5   3  111.39    6.30
  -8   5   3  114.29    6.20
   7  -5  -3   33.00    2.90
  -7   5   3   31.10    3.30
  -7   5   3   30.80    3.50
   6  -5  -3   16.50    2.50
   6  -5  -3   10.90    1.70
  -6   5   3    8.80    1.80
  -6   5   3   15.60    2.40
   5  -5  -3   43.00    3.00
   5  -5  -3   45.90    3.70
  -5   5   3   44.10    3.30
   4  -5  -3  108.79    5.00
   4  -5  -3  106.19    5.50
  -4   5   3  105.99    5.40
  -4   5   3  110.19    5.10
   3  -5  -3  231.98    9.10
   3  -5  -3  236.38    9.50
  -3   5   3  226.28    9.40
  -3   5   3  222.48    9.10
   2  -5  -3   45.00    3.20
   2  -5  -3   43.10    2.80
  -2   5   3   44.60    2.90
  -2   5   3   43.30    3.10
   1  -5  -3  139.69    5.90
   1  -5  -3  137.59    6.20
  -1   5   3  142.59    6.20
  -1   5   3  144.69    6.00
   0  -5  -3    0.00    1.00
   0  -5  -3    4.10    1.40
   0   5   3    1.80    1.20
   0   5   3    2.60    1.40
  -1  -5  -3  486.65   18.20
  -1  -5  -3  489.95   18.00
   1   5   3  491.65   18.00
   1   5   3  498.65   18.10
  -2  -5  -3   48.20    3.00
   2   5   3   48.80    2.90
   2   5   3   50.79    2.90
  -3  -5  -3   31.00    2.20
  -3  -5  -3   28.40    2.50
   3   5   3   30.70    2.30
  -4  -5  -3    1.50    1.10
  -4  -5  -3    1.80    1.10
   4   5   3    0.60    0.90
   4   5   3    0.60    1.00
  -5  -5  -3   83.79    4.40
  -5  -5  -3   85.59    4.40
   5   5   3   85.09    4.20
   5   5   3   86.09    5.30
  -6  -5  -3   36.90    2.90
  -6  -5  -3   30.60    3.10
   6   5   3   34.90    2.60
   6   5   3   32.70    2.70
  -7  -5  -3   -0.20    1.60
  -7  -5  -3   -0.60    1.40
   7   5   3   -1.20    1.30
   7   5   3    1.00    1.50
  -8  -5  -3   18.60    2.50
  -8  -5  -3   18.10    2.70
   8   5   3   22.80    2.30
   8   5   3   21.10    2.40
  -9  -5  -3    0.30    1.80
  -9  -5  -3   -0.20    1.60
   9   5   3    1.00    1.50
 -10  -5  -3   10.10    2.50
 -10  -5  -3    7.90    2.00
  10   5   3    9.30    1.80
 -12  -5  -3    9.50    2.30
 -12  -5  -3   13.90    3.10
  14  -6  -3   11.60    2.90
 -14   6   3    1.00    3.90
 -14   6   3    8.90    2.80
  13  -6  -3    3.20    2.70
 -13   6   3    1.60    2.30
 -13   6   3   -3.40    2.60
  12  -6  -3   14.20    3.10
 -12   6   3   10.50    2.70
 -12   6   3    9.10    3.10
  11  -6  -3    5.70    2.80
 -11   6   3    6.10    2.50
 -11   6   3    4.40    2.80
  10  -6  -3   21.90    3.10
  10  -6  -3   29.70    4.10
 -10   6   3   25.20    4.00
 -10   6   3   21.90    3.40
   9  -6  -3   78.09    5.00
   9  -6  -3   84.09    6.00
  -9   6   3   88.19    5.30
  -9   6   3   91.89    6.00
  -8   6   3   16.10    3.00
   7  -6  -3   37.90    4.00
   7  -6  -3   36.90    3.30
  -7   6   3   43.00    4.10
  -7   6   3   40.80    3.70
   6  -6  -3    8.30    1.70
   6  -6  -3   11.20    2.50
  -6   6   3   11.10    2.10
  -6   6   3   10.10    2.30
   5  -6  -3  113.79    6.00
   5  -6  -3  118.39    5.40
  -5   6   3  116.99    5.70
  -5   6   3  114.99    5.80
   4  -6  -3   24.40    2.90
   4  -6  -3   21.30    2.20
  -4   6   3   19.70    2.50
  -4   6   3   22.30    2.40
   3  -6  -3   17.00    1.90
   3  -6  -3   21.20    2.60
  -3   6   3   13.50    2.10
  -3   6   3   16.10    2.20
   2  -6  -3   74.09    3.80
   2  -6  -3   74.49    4.20
  -2   6   3   73.89    3.90
  -2   6   3   66.19    4.00
   1  -6  -3   13.10    1.70
   1  -6  -3    9.60    1.80
  -1   6   3   10.20    1.90
  -1   6   3    9.40    1.50
   0  -6  -3  481.75   17.80
   0  -6  -3  449.16   17.00
   0   6   3  463.05   17.10
   0   6   3  450.05   17.20
  -1  -6  -3  111.69    5.10
  -1  -6  -3   98.19    4.60
   1   6   3  109.39    4.90
   1   6   3  104.89    4.80
  -2  -6  -3  124.79    5.60
   2   6   3  121.89    5.40
   2   6   3  126.09    5.40
  -3  -6  -3    7.70    1.40
  -3  -6  -3    9.90    1.60
   3   6   3    6.00    1.40
  -4  -6  -3  232.78    9.50
  -4  -6  -3  228.08    9.40
   4   6   3  237.58    9.30
   4   6   3  238.28    9.20
  -5  -6  -3   71.29    4.10
  -5  -6  -3   69.99    4.00
   5   6   3   67.09    3.70
   5   6   3   70.39    3.70
  -6  -6  -3   28.60    2.90
  -6  -6  -3   22.60    2.60
   6   6   3   24.00    2.60
   6   6   3   23.20    2.50
  -7  -6  -3   14.70    2.20
  -7  -6  -3   14.50    2.50
   7   6   3   15.60    2.00
   7   6   3   15.60    2.10
  -8  -6  -3   -1.90    1.50
  -8  -6  -3    0.10    1.70
   8   6   3   -0.30    1.40
   8   6   3   -0.30    1.50
  -9  -6  -3   24.30    3.10
  -9  -6  -3   17.50    2.50
   9   6   3   23.70    2.60
 -10  -6  -3   -0.50    1.60
 -10  -6  -3   -0.20    2.00
 -11  -6  -3   41.50    4.30
 -11  -6  -3   36.10    3.60
  11   6   3   46.60    4.30
  14  -7  -3   12.30    3.90
  13  -7  -3   28.80    4.20
 -13   7   3   20.40    4.50
 -13   7   3   28.80    3.80
  12  -7  -3   -1.50    2.50
 -12   7   3   -3.70    4.90
 -12   7   3   -0.90    2.20
  11  -7  -3   25.90    4.00
 -11   7   3   20.00    3.30
 -11   7   3   28.50    4.30
  10  -7  -3   -2.20    2.20
  10  -7  -3   -0.70    1.70
 -10   7   3   -0.20    2.00
 -10   7   3   -4.50    2.20
   9  -7  -3   20.80    3.10
   9  -7  -3   23.20    3.60
  -9   7   3   21.80    3.30
  -9   7   3   19.40    3.60
   8  -7  -3   14.60    2.50
   8  -7  -3   13.70    2.90
  -8   7   3   11.70    2.60
  -8   7   3   14.50    3.10
   7  -7  -3   -0.10    1.60
   7  -7  -3    1.00    2.10
  -7   7   3    2.00    2.00
  -7   7   3    2.70    2.10
   6  -7  -3   -1.40    1.20
   6  -7  -3   -1.90    2.00
  -6   7   3   -1.20    1.90
  -6   7   3    0.50    1.50
   5  -7  -3   27.40    3.40
   5  -7  -3   21.40    2.30
  -5   7   3   18.20    2.40
  -5   7   3   20.80    2.80
   4  -7  -3   26.80    4.70
   4  -7  -3   27.70    2.60
  -4   7   3   27.50    2.60
  -4   7   3   21.70    2.60
   3  -7  -3   15.20    2.30
   3  -7  -3   20.60    2.20
  -3   7   3   13.70    2.30
  -3   7   3   16.20    2.10
   2  -7  -3   15.00    1.90
   2  -7  -3   15.90    2.30
  -2   7   3   16.60    2.20
  -2   7   3   12.20    2.00
   1  -7  -3  102.89    4.70
   1  -7  -3  101.19    5.10
  -1   7   3   99.49    5.40
  -1   7   3   99.69    4.90
   0  -7  -3    6.60    1.70
   0  -7  -3    7.00    1.40
   0   7   3    5.50    1.40
   0   7   3    7.40    1.60
  -1  -7  -3   83.19    4.40
  -1  -7  -3   80.59    4.00
   1   7   3   84.69    4.20
   1   7   3   81.19    4.10
  -2  -7  -3    2.10    1.40
   2   7   3    2.70    1.10
   2   7   3    2.50    1.20
  -3  -7  -3  148.79    6.50
  -3  -7  -3  134.29    6.10
   3   7   3  142.29    6.20
  -4  -7  -3   67.59    3.80
  -4  -7  -3   74.19    4.10
   4   7   3   61.69    3.70
  -5  -7  -3   63.69    3.80
  -5  -7  -3   61.39    3.90
   5   7   3   60.49    3.50
   5   7   3   47.40    3.40
  -6  -7  -3   25.50    2.60
  -6  -7  -3   17.30    2.40
   6   7   3   23.30    2.50
  -7  -7  -3   24.90    3.00
   7   7   3   32.70    2.80
   7   7   3   26.30    2.70
  -8  -7  -3   54.29    4.00
  -8  -7  -3   51.49    4.20
   8   7   3   49.10    3.40
  -9  -7  -3   11.60    2.30
  -9  -7  -3   11.00    2.30
 -10  -7  -3   58.29    4.40
 -10  -7  -3   41.00    4.00
 -11  -7  -3    1.70    2.10
 -11  -7  -3   -0.60    2.00
  11   7   3    2.60    1.30
  13  -8  -3    7.10    3.00
 -13   8   3   -0.30    3.10
 -13   8   3   11.70    3.00
  12  -8  -3   42.80    5.00
 -12   8   3   30.40    4.30
 -12   8   3   25.40    3.60
  11  -8  -3    4.60    2.60
 -11   8   3    2.00    2.50
 -11   8   3    2.00    2.30
  10  -8  -3   46.90    5.10
  10  -8  -3   55.09    6.00
 -10   8   3   43.50    5.10
 -10   8   3   40.40    6.80
   9  -8  -3   18.90    3.50
   9  -8  -3    7.50    3.30
  -9   8   3   11.40    2.90
   8  -8  -3   29.20    3.30
   8  -8  -3   31.40    3.90
  -8   8   3   29.00    3.70
  -8   8   3   28.50    3.70
   7  -8  -3   15.60    2.50
   7  -8  -3   19.50    3.30
  -7   8   3   23.10    3.30
  -7   8   3   15.80    2.90
   6  -8  -3   32.40    3.10
   6  -8  -3   36.60    4.10
  -6   8   3   38.60    3.60
  -6   8   3   35.10    4.00
   5  -8  -3   34.20    4.80
   5  -8  -3   37.40    4.10
  -5   8   3   35.70    3.60
  -5   8   3   29.20    3.40
   4  -8  -3    8.50    2.30
   4  -8  -3    6.50    1.80
  -4   8   3    6.00    2.00
  -4   8   3    7.30    1.90
   3  -8  -3    2.70    1.40
   3  -8  -3    1.10    1.70
  -3   8   3    0.30    1.70
  -3   8   3    3.70    1.70
   2  -8  -3   25.90    2.30
   2  -8  -3   26.80    3.10
  -2   8   3   26.20    2.90
  -2   8   3   26.70    2.50
   1  -8  -3    9.60    2.00
   1  -8  -3    8.50    1.50
  -1   8   3    8.40    1.80
  -1   8   3    8.60    1.80
   0  -8  -3   59.29    3.40
   0  -8  -3   59.59    4.00
   0   8   3   62.19    3.60
   0   8   3   59.69    3.60
  -1  -8  -3   16.80    1.90
  -1  -8  -3   12.70    2.10
   1   8   3   11.90    1.80
   1   8   3   11.10    1.80
  -2  -8  -3  327.27   13.20
  -2  -8  -3  348.67   13.40
   2   8   3  341.57   12.90
   2   8   3  314.37   13.10
  -3  -8  -3    1.80    1.40
  -3  -8  -3    0.70    1.60
   3   8   3    1.80    1.40
   3   8   3    1.20    1.20
  -4  -8  -3  146.19    6.40
  -4  -8  -3  141.59    6.60
   4   8   3  141.69    6.30
   4   8   3  131.89    6.20
  -5  -8  -3    7.40    1.90
  -5  -8  -3    6.30    1.70
   5   8   3    6.80    1.50
   5   8   3    6.60    2.10
  -6  -8  -3  124.59    6.20
  -6  -8  -3  129.99    7.90
   6   8   3  119.89    5.80
   6   8   3  122.89    5.80
  -7  -8  -3   71.19    4.50
  -7  -8  -3   61.69    4.30
   7   8   3   69.49    3.90
  -8  -8  -3   52.29    4.40
  -8  -8  -3   58.89    4.20
   8   8   3   55.89    3.60
  -9  -8  -3    7.30    2.10
  -9  -8  -3   10.20    2.20
 -10  -8  -3   35.10    3.80
 -10  -8  -3   37.30    4.00
  10   8   3   47.40    3.00
  13  -9  -3    8.60    3.30
 -13   9   3   10.60    3.00
 -13   9   3    0.90    3.40
  12  -9  -3    5.50    3.10
 -12   9   3   -2.70    2.90
 -12   9   3    3.60    2.30
  11  -9  -3    9.00    3.40
 -11   9   3    9.70    3.40
 -11   9   3    7.10    2.80
  10  -9  -3    6.50    2.90
 -10   9   3    4.40    2.90
 -10   9   3    2.50    2.80
   9  -9  -3   54.59    4.60
   9  -9  -3   68.29    5.80
  -9   9   3   60.69    5.60
  -9   9   3   59.89    5.20
   8  -9  -3    8.00    2.20
   8  -9  -3    6.60    2.60
  -8   9   3    6.00    2.80
  -8   9   3    9.20    2.70
   7  -9  -3    9.60    2.20
   7  -9  -3    7.50    2.80
  -7   9   3   11.70    3.10
  -7   9   3   10.50    2.80
   6  -9  -3    1.20    1.60
   6  -9  -3    3.50    2.60
  -6   9   3    0.00    2.10
  -6   9   3    3.90    2.10
   5  -9  -3   10.20    2.10
   5  -9  -3   16.30    3.40
  -5   9   3    9.80    2.40
  -5   9   3   14.70    2.70
   4  -9  -3    7.90    1.90
   4  -9  -3   13.60    3.00
  -4   9   3    7.00    2.20
  -4   9   3   12.10    2.50
   3  -9  -3    7.10    1.70
   3  -9  -3    7.30    2.40
  -3   9   3    6.30    2.00
  -3   9   3    6.60    2.00
   2  -9  -3   21.60    2.90
   2  -9  -3   22.20    2.50
  -2   9   3   21.30    2.60
  -2   9   3   23.20    2.80
   1  -9  -3   -0.60    1.20
   1  -9  -3   -0.10    1.60
  -1   9   3    0.10    1.50
  -1   9   3   -0.50    1.50
   0  -9  -3   30.20    3.30
   0  -9  -3   31.00    2.70
   0   9   3   31.30    2.90
   0   9   3   30.00    3.10
  -1  -9  -3   99.09    4.90
  -1  -9  -3   98.79    5.50
   1   9   3  107.19    5.20
   1   9   3   99.89    5.10
  -2  -9  -3    2.20    1.50
  -2  -9  -3    1.10    1.80
   2   9   3    0.40    1.40
  -3  -9  -3   78.09    4.90
  -3  -9  -3   82.49    4.40
   3   9   3   75.79    4.30
   3   9   3   80.59    4.40
  -4  -9  -3    1.70    1.50
  -4  -9  -3    3.50    1.80
   4   9   3    4.90    1.60
   4   9   3    2.80    2.50
  -5  -9  -3  249.97   10.30
  -5  -9  -3  267.17   12.20
   5   9   3  245.98   10.00
   5   9   3  235.98   10.00
  -6  -9  -3   24.60    2.90
  -6  -9  -3   25.70    2.80
   6   9   3   28.20    2.80
  -7  -9  -3   94.59    5.40
  -7  -9  -3   89.29    5.30
   7   9   3   90.49    4.70
  -8  -9  -3    1.40    1.70
  -8  -9  -3    4.60    1.90
  -9  -9  -3   54.89    4.30
  -9  -9  -3   48.60    4.00
   9   9   3   44.00    3.10
 -10  -9  -3   10.20    2.30
 -10  -9  -3   18.30    4.40
  10   9   3   12.80    1.90
  13 -10  -3   11.10    3.60
  12 -10  -3    4.90    3.30
 -12  10   3    3.70    2.80
 -12  10   3    2.60    3.30
  11 -10  -3    1.30    3.00
 -11  10   3    1.90    2.70
 -11  10   3   -0.10    2.90
  10 -10  -3    2.80    2.70
 -10  10   3    2.90    2.60
 -10  10   3    6.80    2.80
   9 -10  -3    0.30    2.10
   9 -10  -3    7.30    2.80
  -9  10   3    1.90    2.40
  -9  10   3    5.30    2.60
   8 -10  -3    9.30    2.40
   8 -10  -3   14.10    3.50
  -8  10   3   15.20    3.40
  -8  10   3   14.20    3.30
   7 -10  -3    0.10    2.00
   7 -10  -3    0.80    2.20
  -7  10   3    1.10    2.00
  -7  10   3   -3.80    2.00
   6 -10  -3    9.20    3.10
   6 -10  -3    7.30    2.00
  -6  10   3    4.10    2.50
  -6  10   3    7.90    2.50
   5 -10  -3   23.50    3.60
   5 -10  -3   26.30    3.10
  -5  10   3   24.40    3.40
  -5  10   3   24.10    3.40
   4 -10  -3    8.70    2.20
   4 -10  -3   10.20    3.20
  -4  10   3   10.40    2.30
  -4  10   3   10.80    2.80
   3 -10  -3  148.39    7.60
   3 -10  -3  140.89    6.80
  -3  10   3  139.19    7.30
  -3  10   3  162.38    7.40
   2 -10  -3   30.20    3.00
   2 -10  -3   26.70    3.40
  -2  10   3   28.40    3.30
  -2  10   3   29.10    3.10
   1 -10  -3   93.59    5.60
   1 -10  -3   87.29    4.90
  -1  10   3   87.99    5.10
  -1  10   3   93.99    5.20
  -1 -10  -3   86.89    4.60
  -1 -10  -3   93.59    5.50
   1  10   3   78.59    4.70
   1  10   3   85.89    4.90
  -2 -10  -3   54.09    4.40
  -2 -10  -3   58.49    3.70
   2  10   3   63.49    4.40
  -3 -10  -3    0.60    1.40
  -3 -10  -3    1.90    1.90
   3  10   3   -0.60    1.50
  -4 -10  -3   35.20    3.20
   4  10   3   35.10    3.00
   4  10   3   36.60    3.10
  -5 -10  -3    0.90    1.70
  -5 -10  -3   -0.40    1.50
   5  10   3   -0.20    1.40
  -6 -10  -3    9.90    2.20
  -6 -10  -3    7.70    2.10
   6  10   3    7.50    1.70
  -7 -10  -3    1.20    1.80
  -7 -10  -3    4.00    1.80
   7  10   3    2.50    1.40
  -8 -10  -3   29.20    3.30
  -8 -10  -3   29.70    3.40
   8  10   3   27.20    2.60
  -9 -10  -3    1.70    1.90
  -9 -10  -3   -0.50    2.90
   9  10   3    1.20    1.20
  12 -11  -3    6.60    3.60
 -12  11   3    5.90    3.00
 -12  11   3    3.20    3.60
  11 -11  -3    6.20    3.50
 -11  11   3   -1.50    2.70
 -11  11   3   -1.80    2.70
  10 -11  -3   19.80    4.00
 -10  11   3   21.30    3.60
   9 -11  -3    5.30    2.50
   9 -11  -3    7.20    3.00
  -9  11   3    8.50    3.20
  -9  11   3    6.60    2.90
   8 -11  -3    2.30    2.80
   8 -11  -3    6.30    3.80
  -8  11   3    1.40    2.30
  -8  11   3    2.80    2.30
   7 -11  -3    7.40    2.80
  -7  11   3    8.50    2.70
  -7  11   3    7.80    2.90
   6 -11  -3   26.70    3.90
   6 -11  -3   22.00    3.00
  -6  11   3   25.70    3.40
  -6  11   3   26.90    3.70
   5 -11  -3   17.00    2.80
   5 -11  -3   17.80    3.60
  -5  11   3   17.50    3.30
  -5  11   3   15.40    2.90
   4 -11  -3    4.60    2.80
   4 -11  -3    3.90    2.10
  -4  11   3    2.40    2.10
   3 -11  -3   40.90    4.40
   3 -11  -3   33.80    3.50
  -3  11   3   35.40    3.90
  -3  11   3   34.60    3.80
   2 -11  -3   26.20    3.60
   2 -11  -3   21.60    2.70
  -2  11   3   27.20    3.10
  -2  11   3   23.00    3.20
   1 -11  -3   54.29    3.70
   1 -11  -3   50.99    4.60
  -1  11   3   64.99    4.40
  -1  11   3   53.79    4.20
   0 -11  -3  144.99    6.80
   0 -11  -3  149.79    7.50
   0  11   3  124.59    8.60
   0  11   3  152.28    7.10
  -1 -11  -3   25.50    3.30
  -1 -11  -3   25.20    2.90
   1  11   3   26.50    3.10
   1  11   3   27.20    2.90
  -2 -11  -3   44.60    4.90
  -2 -11  -3   51.99    3.80
   2  11   3   65.09    3.90
  -3 -11  -3   37.30    4.00
  -3 -11  -3   32.00    3.00
   3  11   3   31.90    3.10
  -4 -11  -3   49.99    3.80
  -4 -11  -3   53.59    4.40
   4  11   3   54.29    3.80
  -5 -11  -3    5.00    2.10
  -5 -11  -3    3.10    1.80
   5  11   3    4.60    1.70
  -6 -11  -3   24.20    3.10
  -6 -11  -3   26.60    3.30
   6  11   3   32.50    2.80
  -7 -11  -3   16.80    2.70
  -7 -11  -3   13.20    2.40
  -8 -11  -3   -1.20    1.80
   8  11   3   -1.20    1.10
  11 -12  -3    6.60    3.00
 -11  12   3    2.60    2.80
  10 -12  -3    9.90    3.40
 -10  12   3    8.60    3.00
 -10  12   3   10.00    3.40
   9 -12  -3    5.00    3.00
  -9  12   3    0.80    2.70
  -9  12   3   15.10    4.70
   8 -12  -3   49.40    5.60
   8 -12  -3   59.89    4.90
  -8  12   3   48.20    5.10
  -8  12   3   50.49    5.40
   7 -12  -3    0.90    2.90
   7 -12  -3    2.00    2.20
  -7  12   3    2.60    2.70
  -7  12   3    2.60    2.60
   6 -12  -3   44.20    4.20
   6 -12  -3   45.80    5.40
  -6  12   3   35.50    4.30
  -6  12   3   46.40    4.80
   5 -12  -3    1.80    2.70
   5 -12  -3    3.90    2.20
  -5  12   3    4.90    2.30
  -5  12   3    2.20    2.40
   4 -12  -3   33.40    4.00
   4 -12  -3   34.00    4.40
  -4  12   3   26.90    3.50
  -4  12   3   34.30    4.10
   3 -12  -3   59.19    5.00
   3 -12  -3   59.29    4.30
  -3  12   3   59.19    4.70
  -3  12   3   52.19    4.30
   2 -12  -3   19.20    2.70
   2 -12  -3   19.30    3.50
  -2  12   3   20.20    3.00
  -2  12   3   22.80    3.20
   1 -12  -3   65.89    4.40
   1 -12  -3   75.79    5.40
  -1  12   3   67.19    4.70
  -1  12   3   59.09    4.70
   0 -12  -3    0.20    1.60
   0  12   3   -1.80    1.70
   0  12   3    0.50    1.80
  -1 -12  -3   10.50    2.70
  -1 -12  -3   15.10    2.30
   1  12   3   21.30    2.80
  -2 -12  -3    3.10    2.10
  -2 -12  -3    3.00    1.70
   2  12   3    2.20    1.70
  -3 -12  -3   16.40    2.40
  -3 -12  -3   17.90    2.90
   3  12   3   20.90    2.70
  -4 -12  -3    3.30    2.20
  -4 -12  -3    2.00    1.70
   4  12   3    3.90    1.70
  -5 -12  -3   18.50    3.00
  -5 -12  -3   19.30    2.70
   5  12   3   18.70    2.40
  -6 -12  -3   16.00    2.90
  -6 -12  -3   18.80    2.80
   6  12   3   21.10    3.00
  -7 -12  -3   -0.80    1.70
   7  12   3    0.20    1.30
  11 -13  -3   -0.30    3.10
 -11  13   3    7.40    3.00
  10 -13  -3   -2.10    2.40
 -10  13   3    5.00    3.10
   9 -13  -3   16.70    3.80
  -9  13   3   23.70    4.00
   8 -13  -3   -0.20    3.10
   8 -13  -3    5.40    2.30
  -8  13   3    8.30    3.00
   7 -13  -3   65.29    5.20
   7 -13  -3   75.19    7.10
  -7  13   3   68.29    5.90
   6 -13  -3    9.30    5.90
   6 -13  -3    2.50    2.10
  -6  13   3    2.20    2.40
   5 -13  -3   65.69    5.00
   5 -13  -3   62.99    8.00
  -5  13   3   63.99    5.40
   4 -13  -3    0.90    2.00
   4 -13  -3    1.10    2.70
  -4  13   3    0.80    2.00
   3 -13  -3   73.49    5.10
   3 -13  -3   79.89    6.20
  -3  13   3   77.99    5.40
   2 -13  -3   -0.20    1.80
   2 -13  -3   -2.30    2.20
  -2  13   3   -0.70    1.90
   1 -13  -3   11.90    2.90
   1 -13  -3   13.70    2.40
  -1  13   3   10.50    2.60
   0 -13  -3    7.10    2.00
   0 -13  -3    2.00    2.10
   0  13   3    4.50    2.10
  -1 -13  -3    8.50    2.10
  -1 -13  -3    5.40    2.40
   1  13   3    6.30    2.40
  -2 -13  -3   13.10    2.80
  -3 -13  -3    0.40    1.90
  -3 -13  -3    1.20    1.60
   3  13   3    3.70    1.70
  -4 -13  -3    6.20    1.90
  -4 -13  -3    2.40    2.10
   4  13   3    8.30    1.90
  -5 -13  -3   -0.10    2.00
   5  13   3   -1.30    1.30
  -6 -13  -3    1.10    2.60
  -6 -13  -3    0.70    1.80
   6  13   3    0.30    1.40
  10 -14  -3   12.10    3.80
 -10  14   3   14.10    3.70
   9 -14  -3    3.50    3.30
  -9  14   3    5.20    2.80
   8 -14  -3   24.10    4.20
  -8  14   3   27.80    4.10
   7 -14  -3    9.90    3.50
   7 -14  -3    8.50    2.50
  -7  14   3   13.10    3.50
   6 -14  -3   38.90    4.20
   6 -14  -3   34.90    5.00
  -6  14   3   32.40    4.40
   5 -14  -3    5.40    2.00
   5 -14  -3    3.20    2.80
  -5  14   3    1.10    2.40
   4 -14  -3   56.89    4.60
   4 -14  -3   56.69    5.70
  -4  14   3   55.89    5.00
   3 -14  -3    1.30    2.70
  -3  14   3    1.10    2.20
   2 -14  -3   45.30    4.00
   2 -14  -3   47.80    5.00
  -2  14   3   45.00    4.40
   1 -14  -3   -1.30    2.20
   1 -14  -3    2.20    1.70
  -1  14   3   -0.30    1.70
   0 -14  -3   12.40    2.30
   0 -14  -3    7.00    2.70
   0  14   3   11.30    2.60
  -1 -14  -3   -1.40    2.10
  -1 -14  -3   -0.10    1.60
  -2 -14  -3    3.20    2.10
   2  14   3    3.40    1.80
  -3 -14  -3    0.00    1.60
  -3 -14  -3    0.00    2.10
   3  14   3    0.80    1.70
  -4 -14  -3   -1.80    2.00
  -4 -14  -3   -1.90    1.60
   4  14   3    4.70    1.80
  -5 -14  -3   -1.70    1.80
  -5 -14  -3   -0.80    2.00
   8 -15  -3   35.10    5.10
  -8  15   3   27.10    6.30
   7 -15  -3   17.30    3.90
  -7  15   3   22.80    3.80
   6 -15  -3   21.00    4.40
   6 -15  -3   19.30    3.10
  -6  15   3   23.00    3.90
   5 -15  -3   35.90    5.00
   5 -15  -3   39.70    4.20
  -5  15   3   27.40    4.00
   4 -15  -3    8.50    2.30
   4 -15  -3    2.70    3.00
  -4  15   3    6.50    2.60
   3 -15  -3   27.70    4.50
   3 -15  -3   23.20    3.10
  -3  15   3   18.70    3.40
   2 -15  -3    3.00    1.70
   2 -15  -3    2.30    2.30
  -2  15   3    0.40    2.20
   1 -15  -3   20.30    3.70
   1 -15  -3   21.30    2.70
  -1  15   3   19.60    3.20
   0 -15  -3    0.80    1.60
   0 -15  -3   -3.90    2.10
   0  15   3    0.70    2.00
  -1 -15  -3   10.40    2.90
  -1 -15  -3   10.10    2.30
   1  15   3    7.30    3.60
  -2 -15  -3   -2.60    2.20
   2  15   3    2.80    1.90
  -3 -15  -3    0.70    2.10
  -3 -15  -3   -0.40    1.70
   3  15   3    6.40    2.20
   7 -16  -3    6.70    3.30
  -7  16   3    4.60    3.00
   6 -16  -3   10.70    2.70
   6 -16  -3    7.30    3.40
  -6  16   3    7.20    3.00
   5 -16  -3    3.20    3.20
   5 -16  -3    6.10    2.40
  -5  16   3    3.40    2.60
   4 -16  -3    9.60    2.40
   4 -16  -3    9.20    3.20
  -4  16   3    3.60    2.40
   3 -16  -3    9.50    3.40
   3 -16  -3   12.10    2.30
  -3  16   3    5.90    2.40
   2 -16  -3   16.50    3.70
   2 -16  -3   16.40    2.70
  -2  16   3   19.20    3.40
   1 -16  -3    4.20    1.90
   1 -16  -3   -4.20    3.20
  -1  16   3    4.30    2.10
   0 -16  -3    6.10    1.90
   0 -16  -3    5.40    3.20
   0  16   3    0.00    2.00
  -1 -16  -3    6.30    1.90
  -1 -16  -3   -3.40    2.10
   1  16   3   -2.00    4.20
  -1 -17   4    8.60    1.90
  -1 -17   4    3.70    2.30
   0  17  -4   20.40    2.70
   0 -17   4   14.00    2.40
   0 -17   4    9.70    2.80
  -1  17  -4    2.10    2.00
   1 -17   4    5.40    3.20
   1 -17   4   -0.30    2.00
   2 -17   4   36.00    5.00
   2 -17   4   56.09    4.40
  -3  17  -4   10.60    2.60
   3 -17   4    1.90    2.70
   3 -17   4    7.70    2.50
  -4  17  -4   22.60    3.70
   4 -17   4   19.60    3.90
  -5  17  -4    6.90    2.50
   5 -17   4    0.40    2.40
  -4 -16   4    5.40    2.00
  -4 -16   4    3.30    1.60
   1  16  -4   12.30    2.10
  -1 -16   4    9.50    2.00
   0  16  -4    6.30    2.10
   0 -16   4    1.50    2.10
   0 -16   4    3.30    1.70
  -1  16  -4   47.10    4.00
   1 -16   4   38.90    3.70
   1 -16   4   37.50    4.30
   2 -16   4    1.80    2.30
   2 -16   4    3.00    1.90
  -3  16  -4   26.30    3.70
   3 -16   4   23.20    3.00
  -4  16  -4    0.10    2.10
   4 -16   4   -1.60    2.00
   4 -16   4    5.30    2.20
  -5  16  -4   32.20    4.20
   5 -16   4   21.60    3.90
   5 -16   4   22.70    3.20
  -6  16  -4    9.60    2.80
   6 -16   4    0.80    2.50
   6 -16   4    4.60    2.30
  -7  16  -4   18.70    3.40
   7 -16   4   16.30    3.10
   7 -16   4   17.80    4.00
  -5 -15   4   20.70    2.40
  -5 -15   4   24.90    2.70
  -4 -15   4    0.80    1.60
  -3 -15   4   13.60    1.90
  -3 -15   4   15.20    2.40
  -2 -15   4    0.50    1.80
  -2 -15   4   -0.70    1.30
   1  15  -4   11.80    2.20
  -1 -15   4    7.30    1.90
  -1 -15   4    7.40    2.40
   0  15  -4    3.80    2.00
   0 -15   4    1.40    1.60
   0 -15   4    2.90    2.20
   1 -15   4   18.10    2.70
   1 -15   4   17.00    3.00
  -2  15  -4   17.40    3.00
   2 -15   4   15.80    2.80
   2 -15   4   16.90    3.00
  -3  15  -4    9.30    2.70
   3 -15   4    1.60    2.20
   3 -15   4    5.30    2.40
  -4  15  -4   29.20    3.90
   4 -15   4   21.60    3.60
   4 -15   4   21.70    3.10
  -5  15  -4    4.30    2.70
   5 -15   4    2.90    2.00
   5 -15   4    1.90    2.50
  -6  15  -4   33.20    4.40
   6 -15   4   37.60    5.00
   6 -15   4   41.20    4.40
  -7  15  -4   -0.20    2.50
   7 -15   4   -0.30    2.10
   7 -15   4    3.80    2.80
   8 -15   4   24.20    3.60
   8 -15   4   31.20    4.90
  -9  15  -4    6.70    4.40
   9 -15   4    3.10    3.00
  -6 -14   4    5.80    1.40
  -6 -14   4    4.40    1.50
  -5 -14   4   23.70    2.50
  -5 -14   4   27.00    2.80
  -4 -14   4   16.00    2.40
   3  14  -4   27.00    2.30
  -3 -14   4   18.20    2.70
  -3 -14   4   24.30    2.40
   2  14  -4   43.10    3.10
  -2 -14   4   40.10    3.80
  -2 -14   4   41.50    3.10
   1  14  -4   15.40    2.40
  -1 -14   4    8.30    2.30
  -1 -14   4   10.90    2.00
   0  14  -4   18.30    2.70
   0 -14   4   13.70    2.80
   0 -14   4   23.10    2.60
  -1  14  -4    3.50    1.90
   1 -14   4    1.10    1.60
   1 -14   4    0.50    1.90
  -2  14  -4   -0.10    2.00
   2 -14   4   -1.40    2.00
   2 -14   4    1.90    1.90
  -3  14  -4   -0.20    2.00
   3 -14   4    0.20    2.20
   3 -14   4    1.50    1.80
  -4  14  -4    9.00    2.90
   4 -14   4    5.80    2.30
   4 -14   4    6.20    2.60
  -5  14  -4   15.50    3.30
   5 -14   4   14.00    3.30
  -6  14  -4    3.10    2.60
   6 -14   4    3.10    2.40
   6 -14   4    1.40    2.60
  -7  14  -4   24.40    3.90
   7 -14   4   25.90    3.80
   7 -14   4   17.60    3.80
  -8  14  -4    1.00    2.50
   8 -14   4    6.90    2.50
   8 -14   4   -1.90    2.70
  -9  14  -4   17.20    3.40
   9 -14   4   22.40    4.40
 -10  14  -4    6.60    3.10
  10 -14   4   -1.00    2.80
  -7 -13   4   -0.40    1.00
  -6 -13   4   76.19    4.00
  -6 -13   4   76.69    3.80
  -5 -13   4    7.50    1.50
  -5 -13   4    7.10    1.70
  -4 -13   4   41.60    3.40
   3  13  -4   24.80    2.50
  -3 -13   4   29.00    2.50
  -3 -13   4   26.10    3.10
   2  13  -4   41.40    3.10
  -2 -13   4   38.20    3.70
  -2 -13   4   37.80    2.90
   1  13  -4   26.50    2.90
   1  13  -4   30.20    4.00
  -1 -13   4   23.10    2.50
  -1 -13   4   24.90    3.10
   0  13  -4   -0.80    1.60
   0  13  -4   -1.80    1.70
   0 -13   4    1.20    1.50
   0 -13   4   -0.40    1.70
  -1  13  -4   34.90    4.00
   1 -13   4   41.70    3.50
   1 -13   4   41.60    4.00
  -2  13  -4   -0.30    2.10
  -2  13  -4    1.00    2.20
   2 -13   4    2.10    1.80
   2 -13   4   -1.40    1.90
  -3  13  -4   49.80    7.10
  -3  13  -4   42.20    4.20
   3 -13   4   26.50    3.60
   3 -13   4   33.40    3.60
  -4  13  -4    1.00    2.20
   4 -13   4    0.60    2.50
   4 -13   4    2.70    2.10
  -5  13  -4   -1.30    2.20
   5 -13   4   -1.30    1.70
   5 -13   4   -2.70    1.80
  -6  13  -4    8.10    2.50
   6 -13   4    1.80    2.10
   6 -13   4    2.90    2.70
  -7  13  -4   -1.00    2.10
   7 -13   4    3.90    2.50
   7 -13   4   -1.80    2.50
  -8  13  -4    9.30    2.80
   8 -13   4   11.50    2.80
   8 -13   4    7.70    3.20
  -9  13  -4    6.30    2.90
   9 -13   4    6.30    2.50
   9 -13   4    4.20    2.90
 -10  13  -4    6.40    3.00
  10 -13   4   11.30    3.70
  -6 -12   4    2.40    1.30
  -6 -12   4    2.90    1.10
  -5 -12   4   58.39    3.20
  -5 -12   4   57.49    3.60
  -4 -12   4    1.00    1.50
   3  12  -4   61.79    3.40
   3  12  -4   64.89    3.20
  -3 -12   4   62.29    3.40
   2  12  -4   13.20    1.80
   2  12  -4   13.50    2.00
  -2 -12   4   14.70    1.90
  -2 -12   4   14.60    2.40
   1  12  -4   17.40    2.30
   1  12  -4   17.60    2.30
  -1 -12   4   20.60    2.80
  -1 -12   4   19.50    2.20
   0  12  -4    9.30    2.00
   0  12  -4    9.10    2.20
   0 -12   4    7.60    1.90
   0 -12   4    8.30    2.30
  -1  12  -4   46.00    3.80
   1 -12   4   48.80    3.50
   1 -12   4   44.20    4.20
  -2  12  -4   34.60    3.60
  -2  12  -4   37.10    3.80
   2 -12   4   37.90    3.50
   2 -12   4   34.80    3.90
  -3  12  -4   13.10    2.90
  -3  12  -4   11.30    2.60
   3 -12   4   12.80    2.50
   3 -12   4   11.50    2.60
  -4  12  -4   24.30    3.50
  -4  12  -4   35.50    3.80
   4 -12   4   23.40    3.10
   4 -12   4   32.80    4.00
  -5  12  -4    8.30    2.50
   5 -12   4    5.50    2.00
  -6  12  -4   -3.50    2.10
  -6  12  -4   -1.70    1.90
   6 -12   4   -1.20    2.10
   6 -12   4    1.00    1.90
  -7  12  -4   34.80    4.40
  -7  12  -4   27.30    3.60
   7 -12   4   27.30    4.10
   7 -12   4   22.50    3.40
  -8  12  -4    3.90    2.50
   8 -12   4    5.70    3.40
   8 -12   4    6.30    2.50
  -9  12  -4   16.00    3.50
   9 -12   4   12.10    2.80
   9 -12   4   11.10    4.00
 -10  12  -4    3.20    2.60
  10 -12   4    4.90    3.30
 -11  12  -4   11.70    3.30
  11 -12   4   13.20    3.90
  -7 -11   4   35.30    2.10
  -7 -11   4   37.50    2.20
  -6 -11   4   58.49    3.00
  -5 -11   4   -0.70    1.20
  -5 -11   4   -1.00    1.00
  -4 -11   4   46.80    3.30
   3  11  -4    7.70    1.30
   3  11  -4    9.80    1.50
  -3 -11   4    9.60    1.50
  -3 -11   4   10.20    2.00
   2  11  -4   21.30    2.40
   2  11  -4   18.20    2.20
  -2 -11   4   22.10    2.30
  -2 -11   4   23.70    2.70
   1  11  -4   -0.90    1.40
   1  11  -4    0.40    1.40
  -1 -11   4    1.10    1.40
  -1 -11   4    0.70    1.80
  -1  11  -4   -1.70    1.60
   1 -11   4   -2.40    1.70
   1 -11   4    0.10    1.50
  -2  11  -4   27.00    3.10
  -2  11  -4   28.00    3.20
   2 -11   4   36.30    3.70
   2 -11   4   31.10    3.20
  -3  11  -4   39.80    4.00
  -3  11  -4   37.70    3.80
   3 -11   4   33.80    3.80
   3 -11   4   36.20    3.50
  -4  11  -4   -0.30    2.10
  -4  11  -4    5.00    2.50
   4 -11   4   -0.10    2.00
   4 -11   4    0.40    1.70
  -5  11  -4    1.40    2.10
  -5  11  -4    1.20    2.30
   5 -11   4    3.80    2.10
   5 -11   4   -2.60    1.90
  -6  11  -4   22.40    3.40
  -6  11  -4   32.70    3.90
   6 -11   4   34.20    3.80
   6 -11   4   35.70    4.30
  -7  11  -4    2.90    2.40
   7 -11   4    6.50    2.80
   7 -11   4    3.50    2.10
  -8  11  -4   25.10    4.10
  -8  11  -4   21.80    3.70
   8 -11   4   24.00    3.40
   8 -11   4   24.90    4.20
  -9  11  -4    1.10    2.10
  -9  11  -4   -5.70    2.20
   9 -11   4    1.80    2.80
   9 -11   4    0.60    2.10
 -10  11  -4   17.70    4.00
  10 -11   4   13.80    3.80
 -11  11  -4    4.80    2.50
  11 -11   4    1.20    3.40
 -12  11  -4   12.90    3.40
  12 -11   4    6.10    3.20
  -7 -10   4   17.30    1.60
  -7 -10   4   19.90    1.60
  -6 -10   4   26.80    2.20
  -6 -10   4   29.80    2.10
  -5 -10   4   35.90    2.60
  -5 -10   4   31.00    2.50
  -4 -10   4   -0.60    1.30
   3  10  -4   20.50    1.70
   3  10  -4   14.90    1.60
  -3 -10   4   19.30    2.10
  -3 -10   4   16.90    1.80
   2  10  -4   32.00    2.40
   2  10  -4   30.60    2.30
  -2 -10   4   29.40    2.90
  -2 -10   4   30.20    2.30
   1  10  -4   24.50    2.40
   1  10  -4   24.70    2.30
  -1 -10   4   18.90    2.20
  -1 -10   4   24.70    2.70
   0 -10   4    3.70    1.60
   0 -10   4    3.30    1.30
  -1  10  -4   63.39    4.70
  -1  10  -4   63.39    4.00
   1 -10   4   63.99    3.70
   1 -10   4   60.39    4.10
  -2  10  -4  145.79    7.00
  -2  10  -4  160.28    7.30
   2 -10   4  159.88    7.50
   2 -10   4  147.59    6.90
  -3  10  -4   15.50    2.60
  -3  10  -4   18.80    2.60
   3 -10   4   14.00    2.20
   3 -10   4   11.30    2.60
  -4  10  -4   39.40    4.00
  -4  10  -4   49.20    3.80
   4 -10   4   44.90    3.50
  -5  10  -4   30.10    3.50
  -5  10  -4   25.60    3.60
   5 -10   4   36.70    4.20
   5 -10   4   31.80    3.70
  -6  10  -4   61.09    4.50
  -6  10  -4   56.89    5.20
   6 -10   4   52.79    4.80
   6 -10   4   49.80    4.50
  -7  10  -4    0.90    2.60
  -7  10  -4    1.80    2.20
   7 -10   4    2.70    2.50
   7 -10   4    1.10    2.20
  -8  10  -4   25.50    4.10
  -8  10  -4   30.20    3.90
   8 -10   4   22.30    3.50
   8 -10   4   25.70    4.00
  -9  10  -4   28.50    4.10
  -9  10  -4   16.80    3.10
 -10  10  -4   -0.30    3.50
  10 -10   4   -0.60    2.70
 -11  10  -4   10.50    3.00
 -11  10  -4    2.80    3.50
  11 -10   4   16.60    3.90
 -12  10  -4   -0.50    2.60
  12 -10   4   -1.40    2.80
  -7  -9   4   57.09    2.70
  -6  -9   4   16.70    1.70
  -6  -9   4   21.20    1.80
  -5  -9   4    1.20    1.10
  -4  -9   4   36.00    2.60
   3   9  -4    0.00    0.70
   3   9  -4    0.50    0.90
  -3  -9   4    2.60    1.30
  -3  -9   4    1.00    0.90
   2   9  -4  239.18    9.40
   2   9  -4  247.98    9.50
  -2  -9   4  253.77    9.90
  -2  -9   4  254.27    9.50
   1   9  -4  122.19    5.30
   0   9  -4  199.28    8.30
   0   9  -4  182.78    7.80
   0  -9   4  182.78    8.00
   0  -9   4  183.08    7.60
  -1   9  -4   38.60    2.90
  -1   9  -4   39.60    3.10
   1  -9   4   39.40    3.30
   1  -9   4   42.90    3.20
  -2   9  -4   98.39    5.40
  -2   9  -4  107.69    5.20
   2  -9   4  104.29    5.10
   2  -9   4  105.39    5.50
  -3   9  -4    2.10    1.40
  -3   9  -4    1.20    1.90
   3  -9   4    0.10    1.40
   3  -9   4    0.80    1.60
  -4   9  -4   16.60    2.80
  -4   9  -4   19.10    2.70
   4  -9   4   21.40    2.70
   4  -9   4   14.70    2.60
  -5   9  -4   52.99    4.30
  -5   9  -4   54.59    4.40
   5  -9   4   52.39    4.40
   5  -9   4   54.09    4.20
  -6   9  -4    6.80    2.90
  -6   9  -4    9.60    2.50
   6  -9   4    4.80    2.00
   6  -9   4   10.40    2.80
  -7   9  -4   68.09    5.60
  -7   9  -4   59.99    4.70
   7  -9   4   66.69    5.60
   7  -9   4   60.49    4.60
  -8   9  -4    0.60    2.90
  -8   9  -4    2.10    2.40
   8  -9   4   -1.90    2.70
   8  -9   4    1.30    2.40
  -9   9  -4   32.10    4.00
  -9   9  -4   48.40    5.40
   9  -9   4   44.00    5.10
 -10   9  -4    2.50    3.00
 -10   9  -4    3.30    3.00
  10  -9   4    1.30    2.70
 -11   9  -4   12.30    4.00
 -11   9  -4   13.20    3.30
  11  -9   4   12.90    3.50
 -12   9  -4    8.20    2.80
 -12   9  -4    2.50    3.50
  12  -9   4   10.10    3.30
  -7  -8   4    1.00    0.80
  -6  -8   4    5.40    1.00
  -6  -8   4    4.40    1.00
  -5  -8   4   46.90    2.50
  -5  -8   4   45.50    2.50
  -4  -8   4    7.00    1.30
   3   8  -4  198.48    7.20
   3   8  -4  190.78    7.20
  -3  -8   4  192.38    7.70
  -3  -8   4  195.98    7.40
   2   8  -4    8.70    1.20
   2   8  -4    8.10    1.10
  -2  -8   4    5.60    1.00
  -2  -8   4    9.60    1.50
   1   8  -4  185.28    7.10
   1   8  -4  196.18    7.20
  -1  -8   4  162.38    7.00
  -1  -8   4  170.28    7.40
   0   8  -4    2.80    1.30
   0   8  -4    3.20    1.20
   0  -8   4    2.60    1.40
   0  -8   4    2.60    1.10
  -1   8  -4  152.18    6.80
  -1   8  -4  157.28    6.60
   1  -8   4  158.18    6.90
  -2   8  -4   41.20    3.20
  -2   8  -4   40.30    3.00
   2  -8   4   41.60    3.00
   2  -8   4   44.70    3.30
  -3   8  -4   96.69    5.30
  -3   8  -4   98.19    5.00
   3  -8   4  100.49    5.00
   3  -8   4   92.09    5.30
  -4   8  -4   99.39    5.20
  -4   8  -4   96.39    5.60
   4  -8   4  101.89    5.20
   4  -8   4  102.39    5.60
  -5   8  -4   42.90    3.50
  -5   8  -4   43.60    4.20
   5  -8   4   43.60    3.80
   5  -8   4   44.90    3.70
  -6   8  -4   38.20    3.90
  -6   8  -4   35.50    3.90
   6  -8   4   34.10    3.70
   6  -8   4   35.60    4.00
  -7   8  -4    6.10    2.50
  -7   8  -4    3.20    2.60
   7  -8   4    2.80    2.70
   7  -8   4    3.90    2.20
  -8   8  -4   39.00    4.00
  -8   8  -4   45.90    5.20
   8  -8   4   44.50    5.00
   8  -8   4   44.70    4.30
  -9   8  -4    2.10    2.40
  -9   8  -4    5.00    2.70
   9  -8   4    0.50    2.50
   9  -8   4    0.30    2.40
 -10   8  -4    7.80    3.40
 -10   8  -4    6.30    2.50
  10  -8   4    5.40    2.70
  10  -8   4    6.60    2.70
 -11   8  -4   18.70    3.40
 -11   8  -4   14.40    4.10
  11  -8   4   22.70    3.70
 -12   8  -4    4.00    2.70
 -12   8  -4    6.00    3.60
  12  -8   4    5.10    2.90
 -13   8  -4   -6.90    5.50
  13  -8   4    2.20    2.70
 -11  -7   4    1.90    0.90
 -11  -7   4    0.80    0.80
 -10  -7   4   13.40    1.40
 -10  -7   4   10.10    1.20
  -9  -7   4    2.70    0.80
  -9  -7   4    3.50    0.90
  -8  -7   4   -0.30    0.80
  -8  -7   4   -0.30    0.70
  -6  -7   4   11.90    1.30
  -6  -7   4   13.80    1.30
  -5  -7   4    0.10    0.60
  -5  -7   4    0.50    0.70
  -4  -7   4  232.78    8.70
   3   7  -4   10.60    0.80
   3   7  -4   11.10    0.90
  -3  -7   4   11.80    1.10
  -3  -7   4   14.40    1.40
   2   7  -4  348.37   12.50
   2   7  -4  335.47   12.50
  -2  -7   4  347.17   12.80
  -2  -7   4  342.77   12.60
   1   7  -4   24.60    2.00
   1   7  -4   26.40    1.90
  -1  -7   4   24.40    2.10
  -1  -7   4   26.50    1.90
   0   7  -4  413.26   15.20
   0   7  -4  407.56   15.10
   0  -7   4  397.06   15.30
   0  -7   4  408.06   15.10
  -1   7  -4  245.38    9.90
  -1   7  -4  251.47    9.70
   1  -7   4  240.78    9.90
  -2   7  -4  184.48    7.70
  -2   7  -4  185.58    8.10
   2  -7   4  190.08    8.10
   2  -7   4  184.28    7.70
  -3   7  -4   20.20    2.40
  -3   7  -4   22.60    3.00
   3  -7   4   19.40    2.40
  -4   7  -4  207.08    8.70
   4  -7   4  208.38    8.80
   4  -7   4  201.98    9.10
  -5   7  -4   54.79    3.80
  -5   7  -4   56.69    4.40
   5  -7   4   56.29    4.40
   5  -7   4   53.59    3.70
  -6   7  -4  186.28    8.80
  -6   7  -4  207.78    9.60
   6  -7   4  205.58    9.40
   6  -7   4  205.78   11.00
  -7   7  -4   37.20    4.00
  -7   7  -4   38.00    4.40
   7  -7   4   33.80    4.00
   7  -7   4   33.40    3.50
  -8   7  -4   81.59    5.20
  -8   7  -4   83.69    6.30
   8  -7   4   73.09    5.50
   8  -7   4   76.19    5.10
  -9   7  -4   -1.50    2.60
  -9   7  -4    0.70    2.20
   9  -7   4   -1.30    2.20
   9  -7   4   -0.10    2.00
 -10   7  -4    7.40    2.50
 -10   7  -4   10.30    3.60
  10  -7   4    7.30    2.40
  10  -7   4    9.20    3.10
 -11   7  -4    0.00    3.20
 -11   7  -4    4.30    2.70
  11  -7   4    1.40    2.50
 -12   7  -4   -3.80    2.30
 -12   7  -4   -1.20    3.00
  12  -7   4   -0.30    2.40
 -13   7  -4    9.50    2.80
 -13   7  -4   -5.10    3.20
  13  -7   4    2.00    2.50
 -12  -6   4    0.50    1.00
 -12  -6   4   -1.00    1.10
 -11  -6   4   14.30    1.80
 -11  -6   4   10.70    1.40
 -10  -6   4   12.10    1.40
 -10  -6   4   13.90    1.70
  -9  -6   4    0.10    1.00
  -9  -6   4   -0.10    0.80
  -8  -6   4   16.00    1.50
  -8  -6   4   12.90    1.40
  -7  -6   4    0.50    0.90
  -7  -6   4    0.20    0.70
  -6  -6   4   19.10    1.20
  -5  -6   4   33.40    1.60
  -5  -6   4   34.00    1.60
  -4  -6   4    5.20    0.60
  -4  -6   4    5.30    0.70
  -3  -6   4   49.70    2.60
  -3  -6   4   49.30    2.10
   2   6  -4  121.39    4.30
   2   6  -4  107.49    4.30
  -2  -6   4   99.69    4.30
   1   6  -4  192.48    7.20
   1   6  -4  185.18    7.30
  -1  -6   4  188.48    7.20
  -1  -6   4  185.08    7.40
   0   6  -4   94.69    4.20
   0   6  -4   94.89    4.40
   0  -6   4   93.49    4.20
   0  -6   4   92.09    4.40
  -1   6  -4  601.24   22.00
  -1   6  -4  615.44   22.30
   1  -6   4  598.34   22.30
  -2   6  -4  193.78    8.10
  -2   6  -4  193.88    7.80
   2  -6   4  184.78    8.00
   2  -6   4  184.28    7.70
  -3   6  -4  629.74   24.30
  -3   6  -4  647.04   24.00
   3  -6   4  670.33   24.00
   3  -6   4  661.03   24.40
  -4   6  -4   16.00    2.30
  -4   6  -4   21.90    2.50
   4  -6   4   16.80    2.90
   4  -6   4   15.90    2.00
  -5   6  -4  267.17   11.70
  -5   6  -4  287.67   11.50
   5  -6   4  287.67   11.40
  -6   6  -4   79.59    4.80
   6  -6   4   75.89    5.50
  -7   6  -4   76.19    4.80
  -7   6  -4   80.99    5.40
   7  -6   4   71.39    4.90
   7  -6   4   86.39    5.30
  -8   6  -4    0.90    2.10
   8  -6   4    2.00    2.00
   8  -6   4    1.50    2.20
  -9   6  -4   25.80    3.70
  -9   6  -4   29.50    4.10
   9  -6   4   31.80    3.80
   9  -6   4   33.50    4.10
 -10   6  -4   -0.80    2.80
 -10   6  -4   -0.70    2.20
  10  -6   4    1.50    2.10
  10  -6   4   -0.30    2.10
 -11   6  -4    3.50    2.40
 -11   6  -4    2.30    3.10
  11  -6   4    2.20    2.60
 -12   6  -4    6.00    2.70
 -12   6  -4    3.10    3.20
  12  -6   4    6.50    2.70
 -13   6  -4    2.90    2.50
 -13   6  -4   -2.40    3.40
  13  -6   4    2.00    2.20
 -13  -5   4    1.00    1.30
 -13  -5   4    0.30    1.10
 -12  -5   4    0.00    1.10
 -12  -5   4    3.10    1.40
 -11  -5   4   -0.90    1.10
 -11  -5   4   -1.70    1.30
 -10  -5   4   10.50    1.80
  -9  -5   4   15.20    1.80
  -9  -5   4   22.00    2.10
  -8  -5   4   11.80    1.30
  -7  -5   4   12.00    1.10
  -7  -5   4   14.00    1.40
  -6  -5   4   40.00    1.90
  -6  -5   4   38.50    1.80
  -3  -5   4  310.07   11.80
  -3  -5   4  353.06   11.90
   2   5  -4  102.49    4.00
   2   5  -4  109.99    4.00
  -2  -5   4  104.69    4.20
  -2  -5   4  103.59    4.10
   1   5  -4   19.50    1.60
   1   5  -4   19.40    1.70
  -1  -5   4   20.30    1.80
  -1  -5   4   20.10    1.60
   0   5  -4    9.00    1.20
   0   5  -4   10.30    1.40
   0  -5   4    8.30    1.40
   0  -5   4    9.00    1.30
  -1   5  -4  115.09    5.10
  -1   5  -4  105.59    4.80
   1  -5   4  110.79    5.00
  -2   5  -4  144.09    6.50
  -2   5  -4  142.39    6.20
   2  -5   4  147.39    6.50
   2  -5   4  148.19    6.20
  -3   5  -4   22.30    2.30
  -3   5  -4   19.60    2.40
   3  -5   4   20.20    2.30
   3  -5   4   25.70    2.60
  -4   5  -4  205.18    8.50
  -4   5  -4  203.38    8.90
   4  -5   4  205.18    8.60
   4  -5   4  206.78    8.90
  -5   5  -4    2.70    1.90
  -5   5  -4    3.00    1.60
   5  -5   4    3.50    1.50
   5  -5   4    2.30    1.70
  -6   5  -4  250.87   10.40
  -6   5  -4  245.48   10.70
   6  -5   4  242.88   10.70
  -7   5  -4   16.30    2.60
  -7   5  -4   15.70    3.00
   7  -5   4   19.50    3.00
   7  -5   4   15.70    2.60
  -8   5  -4   67.99    5.60
  -8   5  -4   66.79    4.70
   8  -5   4   71.79    4.90
   8  -5   4   74.29    5.40
  -9   5  -4   35.40    4.50
  -9   5  -4   32.10    3.70
   9  -5   4   35.10    3.80
   9  -5   4   32.10    4.00
 -10   5  -4   -0.80    1.90
 -10   5  -4    2.60    2.50
  10  -5   4    2.00    2.10
  10  -5   4   -3.70    2.00
 -11   5  -4   24.50    3.60
 -11   5  -4   27.80    5.80
  11  -5   4   40.20    4.50
 -12   5  -4    0.90    2.30
 -12   5  -4   -2.90    2.80
  12  -5   4   -0.80    2.30
 -13   5  -4    1.00    3.40
 -13   5  -4    8.10    2.70
  13  -5   4    2.40    2.40
 -12  -4   4   -0.20    1.30
 -12  -4   4    0.40    1.50
 -11  -4   4   20.90    2.10
 -11  -4   4   20.10    2.50
 -10  -4   4   10.80    1.60
  -9  -4   4    8.80    1.80
  -9  -4   4    6.80    1.30
  -8  -4   4   17.10    1.80
  -8  -4   4   15.40    1.50
  -7  -4   4   37.30    2.30
  -7  -4   4   35.00    2.00
  -6  -4   4  112.59    4.40
  -6  -4   4  115.29    4.60
  -5  -4   4   74.49    3.00
  -2  -4   4  320.87   11.30
  -2  -4   4  313.77   11.40
   1   4  -4   56.49    2.40
   1   4  -4   53.89    2.50
  -1  -4   4   53.99    2.40
  -1  -4   4   53.19    2.50
   0   4  -4  173.98    6.80
   0  -4   4  177.88    6.90
   0  -4   4  175.18    6.70
  -1   4  -4  341.37   13.30
  -1   4  -4  365.96   13.20
   1  -4   4  363.36   13.40
   1  -4   4  357.06   13.50
  -2   4  -4   21.60    2.10
  -2   4  -4   19.40    1.90
   2  -4   4   24.50    2.30
   2  -4   4   19.90    1.90
  -3   4  -4   26.90    2.70
  -3   4  -4   31.90    2.60
   3  -4   4   29.00    2.70
   3  -4   4   29.00    2.70
  -4   4  -4    0.70    1.60
  -4   4  -4    0.00    1.40
   4  -4   4    1.10    1.40
   4  -4   4    0.00    1.50
  -5   4  -4  129.79    6.00
  -5   4  -4  121.09    6.30
   5  -4   4  128.69    6.30
   5  -4   4  125.59    6.00
  -6   4  -4    0.50    1.40
  -6   4  -4    0.70    1.80
   6  -4   4    1.80    1.60
   6  -4   4   -0.40    1.60
  -7   4  -4    8.40    2.00
  -7   4  -4    7.40    2.30
   7  -4   4    3.80    1.90
   7  -4   4    7.10    2.00
  -8   4  -4   18.10    3.30
  -8   4  -4   16.00    2.70
   8  -4   4   14.10    2.40
   8  -4   4   15.80    2.80
  -9   4  -4   45.20    4.20
  -9   4  -4   46.10    4.90
   9  -4   4   40.00    4.00
   9  -4   4   44.30    4.30
 -10   4  -4   29.60    4.30
 -10   4  -4   16.20    2.90
  10  -4   4   21.90    3.10
  10  -4   4   24.00    3.50
 -11   4  -4    6.60    2.90
 -11   4  -4   10.00    2.80
  11  -4   4   12.80    3.00
 -12   4  -4   24.40    3.70
 -12   4  -4   33.20    4.80
  12  -4   4   32.10    4.20
 -13   4  -4    1.70    2.20
 -13   4  -4   -5.10    4.90
  13  -4   4    0.60    2.20
 -13  -3   4    6.50    1.70
 -13  -3   4    7.00    2.10
 -12  -3   4   17.50    2.20
  11   3  -4    2.20    0.90
 -11  -3   4    1.70    1.50
 -11  -3   4    2.40    1.80
  10   3  -4   11.60    1.40
  10   3  -4   11.30    1.20
 -10  -3   4   13.00    2.10
 -10  -3   4    7.40    1.60
   9   3  -4   -1.60    0.90
   9   3  -4   -0.20    0.70
  -9  -3   4   -0.50    1.30
  -9  -3   4    0.90    1.20
   8   3  -4   14.30    1.20
   8   3  -4   15.50    1.20
  -8  -3   4   14.50    1.60
  -8  -3   4   16.70    1.90
   7   3  -4   14.70    1.00
   7   3  -4   15.70    1.00
  -7  -3   4   16.10    1.50
  -7  -3   4   19.00    1.80
  -6  -3   4    3.20    0.80
  -6  -3   4    4.30    1.00
  -5  -3   4   44.90    2.10
  -5  -3   4   49.00    2.20
  -4  -3   4   23.30    1.10
  -2  -3   4  335.67   12.10
  -2  -3   4  347.77   12.10
   1   3  -4    8.70    0.80
   1   3  -4    8.50    0.80
  -1  -3   4    7.70    0.80
  -1  -3   4    9.40    0.90
   0   3  -4  147.99    5.80
   0  -3   4  149.69    5.80
   0  -3   4  147.49    5.70
  -1   3  -4  732.13   25.40
  -1   3  -4  685.53   25.60
   1  -3   4  703.13   25.60
   1  -3   4  718.63   25.40
  -2   3  -4  112.39    4.80
  -2   3  -4  110.39    5.00
   2  -3   4  111.99    4.70
   2  -3   4  108.79    4.90
  -3   3  -4  385.86   15.00
  -3   3  -4  407.06   14.80
   3  -3   4  388.66   14.90
   3  -3   4  397.46   14.80
  -4   3  -4  163.98    7.60
  -4   3  -4  171.88    7.20
   4  -3   4  168.78    7.20
   4  -3   4  171.78    7.40
  -5   3  -4   54.29    3.80
  -5   3  -4   45.20    3.10
   5  -3   4   42.80    3.20
   5  -3   4   43.50    3.30
  -6   3  -4   36.40    3.20
  -6   3  -4   29.20    3.00
   6  -3   4   34.80    2.80
   6  -3   4   28.00    3.10
  -7   3  -4   -1.30    1.60
   7  -3   4    1.20    1.50
   7  -3   4   -0.30    1.50
  -8   3  -4   13.60    2.60
  -8   3  -4   15.70    3.30
   8  -3   4   17.60    2.90
   8  -3   4   16.40    2.60
  -9   3  -4   40.70    4.80
  -9   3  -4   50.79    4.20
   9  -3   4   45.50    4.30
   9  -3   4   44.30    4.00
 -10   3  -4    7.60    2.70
 -10   3  -4    4.10    2.80
  10  -3   4    4.80    2.30
  10  -3   4    4.00    2.30
 -11   3  -4   42.30    4.90
 -11   3  -4   42.80    4.40
  11  -3   4   41.10    4.30
 -12   3  -4   10.40    3.20
 -12   3  -4    5.90    2.60
  12  -3   4    6.60    2.60
 -13   3  -4   22.00    4.60
 -13   3  -4   19.10    3.40
  13  -3   4   17.00    3.40
 -14  -2   4   12.50    2.30
 -14  -2   4   13.30    2.80
  13   2  -4   13.50    1.60
 -13  -2   4   16.00    2.30
 -13  -2   4   17.10    3.40
  12   2  -4   22.90    2.30
 -12  -2   4   26.90    3.30
 -12  -2   4   28.00    3.00
  11   2  -4   57.79    3.20
 -11  -2   4   65.39    3.90
 -11  -2   4   58.09    4.30
  10   2  -4   56.59    3.20
 -10  -2   4   58.09    4.10
 -10  -2   4   61.79    3.70
   9   2  -4  180.38    7.40
   9   2  -4  180.18    7.40
  -9  -2   4  195.98    7.80
  -9  -2   4  204.48    8.20
   8   2  -4   43.20    2.50
   8   2  -4   47.20    2.40
  -8  -2   4   40.40    2.80
  -8  -2   4   46.50    3.20
   7   2  -4   66.59    2.90
   7   2  -4   62.69    2.90
  -7  -2   4   64.49    3.20
  -7  -2   4   65.79    3.40
   6   2  -4    3.90    0.80
   6   2  -4    5.20    0.70
  -6  -2   4    5.70    1.00
  -6  -2   4    5.30    1.10
   5   2  -4  122.69    4.70
   5   2  -4  120.59    4.60
  -5  -2   4  130.99    4.90
  -5  -2   4  126.59    5.00
   4   2  -4  197.78    7.20
  -4  -2   4  209.28    7.40
  -3  -2   4   57.69    2.20
  -3  -2   4   54.49    2.20
   2   2  -4  852.81   30.00
   1   2  -4    2.50    0.50
   1   2  -4    2.10    0.60
  -1  -2   4    2.30    0.50
  -1  -2   4    1.50    0.50
   0   2  -4  244.88    9.30
   0  -2   4  251.27    9.30
   0  -2   4  255.27    9.20
  -1   2  -4    2.00    0.70
  -1   2  -4    1.90    0.90
   1  -2   4    1.20    0.80
   1  -2   4    1.80    0.80
  -2   2  -4  100.79    4.20
  -2   2  -4   96.79    4.40
   2  -2   4   93.39    4.30
   2  -2   4   96.69    4.20
  -3   2  -4  135.19    5.60
  -3   2  -4  127.49    5.70
   3  -2   4  126.39    5.50
   3  -2   4  134.89    5.80
  -4   2  -4   45.10    3.30
  -4   2  -4   49.20    3.20
   4  -2   4   43.70    3.00
   4  -2   4   45.20    3.30
  -5   2  -4  276.87   11.40
  -5   2  -4  277.17   11.60
   5  -2   4  258.17   11.00
   5  -2   4  313.37   11.40
  -6   2  -4    8.10    2.10
  -6   2  -4    7.20    1.80
   6  -2   4    5.50    1.90
   6  -2   4    7.60    1.70
  -7   2  -4   93.59    5.50
  -7   2  -4   86.89    4.80
   7  -2   4   90.39    5.10
   7  -2   4   88.79    4.80
  -8   2  -4    2.10    2.50
  -8   2  -4   -0.20    1.90
   8  -2   4    2.00    2.00
   8  -2   4    4.20    2.00
  -9   2  -4   62.09    5.20
  -9   2  -4   60.49    4.60
   9  -2   4   62.69    4.60
   9  -2   4   56.69    4.70
 -10   2  -4   24.00    3.80
  10  -2   4   18.80    3.10
  10  -2   4   19.10    3.00
 -11   2  -4   33.60    4.40
 -11   2  -4   27.60    3.60
  11  -2   4   32.50    3.90
 -12   2  -4   24.00    3.50
 -12   2  -4   29.50    4.30
  12  -2   4   30.70    3.80
 -13   2  -4   12.30    3.50
 -13   2  -4   17.70    3.30
  13  -2   4   15.30    3.20
  14   1  -4    5.10    1.60
 -14  -1   4   10.70    2.30
 -14  -1   4    9.20    2.70
  13   1  -4   21.80    2.50
 -13  -1   4   25.80    3.50
 -13  -1   4   25.90    3.00
  12   1  -4   22.90    2.40
 -12  -1   4   23.70    2.90
 -12  -1   4   24.50    3.20
  11   1  -4   26.00    2.60
  11   1  -4   23.60    2.60
 -11  -1   4   25.00    2.80
 -11  -1   4   30.90    3.30
  10   1  -4   69.79    4.00
  10   1  -4   63.29    3.80
 -10  -1   4   71.69    4.60
 -10  -1   4   72.09    4.20
   9   1  -4   -1.70    1.00
   9   1  -4   -2.40    1.20
  -9  -1   4   -1.00    1.40
  -9  -1   4   -0.80    1.60
   8   1  -4  188.98    7.40
   8   1  -4  188.48    7.60
  -8  -1   4  185.98    8.00
  -8  -1   4  184.88    7.60
   7   1  -4   22.10    2.00
   7   1  -4   24.60    1.80
  -7  -1   4   21.50    2.30
  -7  -1   4   22.60    2.10
   6   1  -4  283.87   10.50
   6   1  -4  297.07   10.70
  -6  -1   4  283.07   10.70
  -6  -1   4  274.77   10.80
   5   1  -4  149.29    5.90
   5   1  -4  148.69    5.70
  -5  -1   4  156.08    5.90
  -5  -1   4  150.18    6.00
   4   1  -4  371.46   13.30
   4   1  -4  354.96   13.20
  -4  -1   4  367.06   13.40
  -4  -1   4  377.76   13.30
   3   1  -4  375.56   13.50
   3   1  -4  378.46   13.40
  -3  -1   4  370.76   13.50
  -3  -1   4  381.96   13.50
   2   1  -4   66.89    2.70
   2   1  -4   64.29    2.50
  -2  -1   4   62.69    2.50
  -2  -1   4   63.79    2.60
   1   1  -4  107.99    4.20
  -1  -1   4  106.59    4.20
  -1  -1   4  111.49    4.10
   0   1  -4  257.47    9.80
   0   1  -4  277.97    9.80
   0  -1   4  263.37    9.80
   0  -1   4  271.97    9.80
  -1   1  -4 1320.37   63.59
   1  -1   4 1362.96   64.29
  -2   1  -4  727.13   24.70
  -2   1  -4  669.43   24.50
   2  -1   4  692.13   24.60
   2  -1   4  637.74   24.50
  -3   1  -4    3.30    1.10
  -3   1  -4    5.20    1.40
   3  -1   4    6.40    1.30
   3  -1   4    4.50    1.20
  -4   1  -4    5.10    1.60
  -4   1  -4    3.60    1.60
   4  -1   4    5.50    1.60
   4  -1   4    7.20    1.70
   5  -1   4   43.20    3.10
  -6   1  -4  102.99    5.30
  -6   1  -4   98.59    5.00
   6  -1   4   93.49    4.80
   6  -1   4  102.99    5.10
  -7   1  -4   -0.10    1.60
  -7   1  -4   -0.40    1.80
   7  -1   4   -0.10    1.50
   7  -1   4   -1.00    1.50
  -8   1  -4  235.58   10.00
  -8   1  -4  224.78   10.50
   8  -1   4  228.78    9.90
   8  -1   4  244.38   10.10
  -9   1  -4    8.70    2.30
  -9   1  -4   11.60    2.90
   9  -1   4    8.10    3.50
   9  -1   4    7.80    2.30
 -10   1  -4  148.89    7.80
 -10   1  -4  162.58    8.80
  10  -1   4  163.98    7.90
 -11   1  -4   21.00    3.90
 -11   1  -4   15.70    2.90
  11  -1   4   22.00    3.30
 -12   1  -4   43.30    5.20
 -12   1  -4   39.50    4.20
  12  -1   4   33.00    3.90
 -13   1  -4    5.50    3.50
  13  -1   4    6.80    2.50
  14   0  -4   24.80    2.80
 -14   0   4   27.40    3.70
 -14   0   4   24.30    3.20
  13   0  -4   -0.90    1.60
 -13   0   4   -3.70    1.80
 -13   0   4   -0.80    1.70
  12   0  -4   27.20    2.90
 -12   0   4   27.90    3.40
 -12   0   4   24.00    2.90
 -11   0   4    5.90    2.10
 -11   0   4   10.70    2.10
  10   0  -4    9.50    1.80
  10   0  -4   10.50    2.00
 -10   0   4   12.70    2.50
 -10   0   4   13.10    2.20
   9   0  -4   69.19    3.70
   9   0  -4   70.69    4.00
  -9   0   4   71.79    4.50
  -9   0   4   66.69    4.00
   8   0  -4   34.70    2.70
   8   0  -4   33.90    2.40
  -8   0   4   33.50    2.70
  -8   0   4   31.20    3.00
   7   0  -4  116.29    4.80
   7   0  -4  111.79    5.20
  -7   0   4  114.39    5.10
  -7   0   4  111.59    5.30
   6   0  -4   -1.10    1.00
   6   0  -4   -0.50    0.80
  -6   0   4    0.40    1.00
  -6   0   4   -0.30    1.10
   5   0  -4  230.78    9.00
   5   0  -4  232.28    8.80
  -5   0   4  230.58    9.10
  -5   0   4  240.28    8.90
   4   0  -4   49.10    2.30
  -4   0   4   49.40    2.50
  -4   0   4   46.60    2.60
   3   0  -4  357.36   13.10
   3   0  -4  355.86   12.90
  -3   0   4  370.36   13.00
  -3   0   4  353.36   13.10
   2   0  -4    5.20    0.70
  -2   0   4    5.10    0.80
  -2   0   4    6.30    0.70
   1   0  -4   14.60    1.30
   0   0  -4 1114.59   53.39
   0   0   4 1136.89   53.49
  -1   0  -4  671.73   22.50
  -1   0  -4  601.84   22.50
   1   0   4  610.24   22.50
  -2   0  -4   64.09    2.90
  -2   0  -4   59.59    3.00
   2   0   4   61.69    2.90
   2   0   4   60.99    2.90
  -3   0  -4    5.70    1.30
  -3   0  -4    6.20    1.30
   3   0   4    4.80    1.30
  -4   0  -4   36.90    3.00
  -4   0  -4   36.40    2.80
   4   0   4   33.30    2.70
   4   0   4   36.70    2.60
  -5   0  -4  302.07   11.80
  -5   0  -4  306.37   12.10
   5   0   4  295.67   11.80
   5   0   4  313.47   11.90
  -6   0  -4   32.60    3.10
  -6   0  -4   35.30    2.80
   6   0   4   28.60    2.70
   6   0   4   29.00    2.70
  -7   0  -4  201.28    9.00
  -7   0  -4  193.38    9.40
   7   0   4  220.28    9.10
   7   0   4  243.28    9.20
  -8   0  -4   13.80    2.70
  -8   0  -4    7.60    2.10
   8   0   4   13.20    2.20
   8   0   4   11.50    2.10
  -9   0  -4  140.99    7.50
  -9   0  -4  176.18    8.50
   9   0   4  182.68    7.80
   9   0   4  146.49    7.40
 -10   0  -4   -0.20    2.00
 -10   0  -4   -0.10    2.40
  10   0   4    0.20    1.90
 -11   0  -4   73.49    6.00
 -11   0  -4   78.09    5.30
  11   0   4   90.09    5.40
 -12   0  -4    2.60    2.30
 -12   0  -4    2.90    3.00
 -13   0  -4   16.00    3.80
 -13   0  -4   12.90    3.40
  13   0   4   14.80    4.10
  14  -1  -4   -2.40    1.60
 -14   1   4   -0.60    2.70
  13  -1  -4    6.70    2.00
 -13   1   4   11.20    2.50
 -13   1   4    8.10    2.70
  12  -1  -4    1.20    1.70
 -12   1   4   -1.20    1.90
 -12   1   4    3.40    1.90
  11  -1  -4   27.40    3.10
 -11   1   4   22.50    2.80
  10  -1  -4   28.90    3.00
  10  -1  -4   21.60    2.50
 -10   1   4   23.10    2.70
 -10   1   4   25.70    3.20
   9  -1  -4  131.29    5.90
   9  -1  -4  129.59    6.30
  -9   1   4  133.49    6.50
  -9   1   4  131.39    6.20
   8  -1  -4   49.80    3.00
  -8   1   4   50.69    3.60
  -8   1   4   46.80    3.30
   7  -1  -4   59.09    3.30
   7  -1  -4   65.39    3.80
  -7   1   4   65.09    3.60
  -7   1   4   65.99    3.80
   6  -1  -4   16.60    2.00
  -6   1   4   23.90    2.40
  -6   1   4   22.60    2.20
   5  -1  -4  183.58    7.10
  -5   1   4  179.28    7.30
  -5   1   4  183.88    7.40
   4  -1  -4  656.33   23.60
  -4   1   4  673.33   23.70
  -4   1   4  649.04   23.90
   3  -1  -4   85.99    3.70
   3  -1  -4   80.29    3.40
  -3   1   4   86.59    3.50
  -3   1   4   81.49    3.60
   2  -1  -4    7.40    0.80
   2  -1  -4    7.30    1.00
  -2   1   4    8.50    1.20
  -2   1   4    6.50    0.80
   1  -1  -4  811.92   42.80
  -1   1   4  885.41   43.50
   0  -1  -4  204.38    7.50
   0  -1  -4  199.68    7.60
   0   1   4  192.18    7.50
   0   1   4  203.28    7.50
  -1  -1  -4   15.60    1.30
  -1  -1  -4   12.60    1.20
   1   1   4   14.10    1.40
   1   1   4   14.40    1.30
  -2  -1  -4  233.88    8.90
  -2  -1  -4  230.38    8.90
   2   1   4  237.08    8.90
   2   1   4  231.18    8.80
  -3  -1  -4   27.20    2.30
  -3  -1  -4   25.60    2.30
   3   1   4   25.60    2.10
   3   1   4   26.70    2.20
  -4  -1  -4   10.50    1.70
  -4  -1  -4   13.40    1.90
   4   1   4   15.50    1.90
   4   1   4   14.90    1.80
  -5  -1  -4  152.48    6.70
  -5  -1  -4  161.58    6.60
   5   1   4  149.69    6.80
   5   1   4  140.69    6.40
  -6  -1  -4    8.10    1.80
  -6  -1  -4    9.80    2.00
   6   1   4    9.00    1.70
   6   1   4   11.30    1.80
  -7  -1  -4   61.89    3.80
   7   1   4   50.59    3.60
   7   1   4   53.19    3.60
  -8  -1  -4  193.18    8.50
  -8  -1  -4  190.68    8.90
   8   1   4  166.68    8.20
   8   1   4  206.38    8.40
  -9  -1  -4    9.40    2.40
  -9  -1  -4    8.30    2.60
   9   1   4    8.10    2.10
   9   1   4   10.90    2.20
 -10  -1  -4   54.99    5.10
 -10  -1  -4   41.00    3.90
 -11  -1  -4    1.40    2.00
 -11  -1  -4    3.20    2.60
 -12  -1  -4   50.89    4.50
 -12  -1  -4   62.59    5.70
 -13  -1  -4    0.50    2.00
 -13  -1  -4    3.30    3.00
  13   1   4    1.80    2.20
  14  -2  -4    6.00    2.10
 -14   2   4    9.00    3.00
 -14   2   4    9.30    3.10
  13  -2  -4    1.00    1.70
 -13   2   4    0.40    2.30
 -13   2   4    2.10    2.00
  12  -2  -4   24.60    3.00
 -12   2   4   20.70    3.40
 -12   2   4   19.70    2.90
  11  -2  -4    4.60    3.30
 -11   2   4    1.30    1.90
 -11   2   4    5.30    2.30
  10  -2  -4   26.80    3.00
  10  -2  -4   23.70    2.80
 -10   2   4   28.70    3.40
 -10   2   4   28.90    3.10
   9  -2  -4   19.90    2.30
  -9   2   4   20.40    2.90
  -9   2   4   20.30    2.50
   8  -2  -4    4.00    1.40
  -8   2   4    3.90    1.60
  -8   2   4    4.20    2.10
   7  -2  -4   24.70    2.20
   7  -2  -4   27.90    2.70
  -7   2   4   22.60    2.40
   6  -2  -4   22.70    2.40
   6  -2  -4   33.40    2.70
  -6   2   4   29.90    3.00
  -6   2   4   28.80    2.40
   5  -2  -4  520.25   19.30
   5  -2  -4  527.65   18.90
  -5   2   4  501.55   19.40
  -5   2   4  518.55   19.20
   4  -2  -4   11.20    1.80
   4  -2  -4   10.80    1.40
  -4   2   4   11.30    1.70
  -4   2   4   11.30    1.50
   3  -2  -4  422.16   15.50
   3  -2  -4  434.76   15.80
  -3   2   4  430.26   15.60
  -3   2   4  412.36   15.70
   2  -2  -4  186.48    7.30
   2  -2  -4  201.78    7.60
  -2   2   4  193.38    7.50
  -2   2   4  194.88    7.40
   1  -2  -4  666.63   24.60
   1  -2  -4  696.13   24.50
  -1   2   4  692.73   24.60
  -1   2   4  678.53   24.50
   0  -2  -4   33.80    2.00
   0   2   4   31.90    1.90
   0   2   4   34.70    1.90
  -1  -2  -4   35.00    2.00
  -1  -2  -4   33.90    2.00
   1   2   4   35.70    2.00
   1   2   4   33.90    1.90
  -2  -2  -4    2.80    1.10
   2   2   4    1.50    1.00
  -3  -2  -4   25.10    2.40
  -3  -2  -4   28.10    2.40
   3   2   4   27.60    2.30
   3   2   4   28.20    2.20
  -4  -2  -4   81.79    4.10
  -4  -2  -4   78.79    4.00
   4   2   4   82.09    4.00
   4   2   4   78.89    3.90
  -5  -2  -4    8.80    1.60
  -5  -2  -4   10.70    1.90
   5   2   4   11.20    1.60
   5   2   4   11.50    1.70
  -6  -2  -4  119.19    5.90
  -6  -2  -4  118.79    5.60
   6   2   4  121.19    5.50
   6   2   4  120.69    5.60
  -7  -2  -4   40.40    3.50
  -7  -2  -4   35.20    3.00
   7   2   4   33.40    3.00
   7   2   4   39.00    3.10
  -8  -2  -4   68.59    4.80
  -8  -2  -4   65.29    4.10
   8   2   4   56.09    4.00
   8   2   4   65.09    5.20
  -9  -2  -4   20.10    3.10
  -9  -2  -4   19.70    3.10
   9   2   4   13.60    2.30
 -10  -2  -4   15.70    3.00
 -10  -2  -4   17.00    2.50
  10   2   4   12.30    2.30
 -11  -2  -4   17.20    5.10
 -11  -2  -4   11.60    2.40
  11   2   4   14.10    2.40
 -12  -2  -4   -0.60    3.10
 -12  -2  -4   -2.10    1.90
  12   2   4    0.40    1.70
 -13  -2  -4    6.70    4.30
 -13  -2  -4   12.70    2.70
  14  -3  -4   -3.10    1.80
 -14   3   4    2.10    3.20
 -14   3   4   -2.30    2.20
  13  -3  -4    4.80    3.40
 -13   3   4    3.00    2.60
 -13   3   4    7.20    2.30
  12  -3  -4   -0.90    2.80
 -12   3   4   -1.30    1.80
 -12   3   4    0.50    2.40
 -11   3   4   39.30    3.90
 -11   3   4   44.40    4.40
  10  -3  -4   10.70    2.10
  10  -3  -4    8.90    2.40
 -10   3   4   12.80    2.70
 -10   3   4    7.90    2.20
   9  -3  -4   61.79    4.50
   9  -3  -4   63.59    4.00
  -9   3   4   56.79    4.10
  -9   3   4   58.29    4.60
   8  -3  -4   31.70    2.80
   8  -3  -4   30.20    3.40
  -8   3   4   29.60    3.00
  -8   3   4   30.30    3.40
   7  -3  -4  109.69    5.00
   7  -3  -4  108.59    5.50
  -7   3   4  105.69    5.50
  -7   3   4  103.79    5.20
   6  -3  -4  140.39    6.20
   6  -3  -4  148.39    6.80
  -6   3   4  157.18    6.50
  -6   3   4  147.69    6.70
   5  -3  -4   11.90    2.10
   5  -3  -4    9.00    1.40
  -5   3   4   12.70    2.00
   4  -3  -4  135.79    5.60
   4  -3  -4  129.79    6.00
  -4   3   4  131.89    6.00
  -4   3   4  130.99    5.80
   3  -3  -4   65.59    3.60
   3  -3  -4   67.59    3.30
  -3   3   4   64.19    3.30
  -3   3   4   69.09    3.70
   2  -3  -4  542.35   19.40
   2  -3  -4  541.25   19.60
  -2   3   4  532.45   19.50
  -2   3   4  517.05   19.40
   1  -3  -4    0.00    0.90
   1  -3  -4   -0.10    0.70
  -1   3   4    0.30    0.90
  -1   3   4    0.50    0.90
   0  -3  -4  276.77   10.60
   0  -3  -4  279.37   10.50
   0   3   4  290.07   10.50
   0   3   4  276.37   10.60
  -1  -3  -4   44.10    2.70
  -1  -3  -4   43.20    2.40
   1   3   4   46.20    2.60
   1   3   4   42.90    2.50
  -2  -3  -4  528.15   19.10
  -2  -3  -4  512.65   19.00
   2   3   4  518.95   19.00
   2   3   4  519.45   19.00
  -3  -3  -4  151.58    6.40
   3   3   4  150.98    6.30
  -4  -3  -4   31.90    2.50
  -4  -3  -4   35.90    2.60
   4   3   4   33.70    2.40
   4   3   4   31.10    3.40
  -5  -3  -4  152.58    6.40
  -5  -3  -4  145.59    6.60
   5   3   4  146.69    6.40
   5   3   4  148.59    6.30
  -6  -3  -4    3.80    1.50
  -6  -3  -4    8.90    2.00
   6   3   4    1.70    1.40
   6   3   4    5.40    1.60
  -7  -3  -4   43.50    3.30
   7   3   4   43.00    3.30
  -8  -3  -4   14.10    2.90
  -8  -3  -4   14.10    2.30
   8   3   4   14.90    2.50
   8   3   4   10.30    2.30
  -9  -3  -4    1.30    1.80
  -9  -3  -4    1.10    1.90
   9   3   4    1.10    1.80
 -10  -3  -4    3.80    2.00
 -10  -3  -4    2.00    2.20
  10   3   4    4.80    1.70
 -11  -3  -4    3.30    2.40
 -11  -3  -4    1.30    1.80
  11   3   4   -1.20    1.50
 -12  -3  -4   19.40    3.50
 -12  -3  -4   15.60    3.00
  14  -4  -4    1.00    2.60
 -14   4   4   -2.00    2.70
 -14   4   4    0.30    2.20
 -13   4   4   -1.90    2.50
 -13   4   4    0.90    2.00
  12  -4  -4   18.50    3.20
 -12   4   4   19.90    3.60
 -12   4   4   18.10    3.00
  11  -4  -4    5.70    2.40
 -11   4   4    8.40    2.60
 -11   4   4    3.20    2.10
  10  -4  -4   36.70    3.30
  10  -4  -4   44.80    4.20
 -10   4   4   38.00    4.20
 -10   4   4   30.00    3.40
   9  -4  -4   29.00    3.10
   9  -4  -4   27.10    3.40
  -9   4   4   23.30    3.30
  -9   4   4   19.50    2.80
   8  -4  -4  252.57   10.70
   8  -4  -4  236.98   10.00
  -8   4   4  240.48   10.60
  -8   4   4  246.58   10.30
   7  -4  -4   86.89    5.10
   7  -4  -4   89.49    4.60
  -7   4   4   85.79    4.80
  -7   4   4   93.89    5.10
   6  -4  -4   97.49    5.30
   6  -4  -4  100.79    4.80
  -6   4   4  104.89    5.30
  -6   4   4  102.49    5.10
   5  -4  -4  162.08    7.40
   5  -4  -4  155.48    6.80
  -5   4   4  171.48    7.10
  -5   4   4  169.08    7.30
   4  -4  -4  191.38    7.90
   4  -4  -4  205.78    8.60
  -4   4   4  190.88    8.00
  -4   4   4  204.68    8.40
   3  -4  -4  183.58    7.80
   3  -4  -4  177.98    7.30
  -3   4   4  177.98    7.50
  -3   4   4  179.38    7.30
   2  -4  -4   27.80    2.80
   2  -4  -4   22.60    2.10
  -2   4   4   25.90    2.60
  -2   4   4   24.00    2.30
   1  -4  -4   22.20    1.80
   1  -4  -4   25.70    2.30
  -1   4   4   21.30    2.00
   0  -4  -4   43.50    2.80
   0  -4  -4   37.80    2.40
   0   4   4   41.90    2.80
   0   4   4   40.60    2.60
  -1  -4  -4  698.73   25.40
   1   4   4  687.03   25.20
   1   4   4  710.13   25.30
  -2  -4  -4   40.50    2.60
  -2  -4  -4   40.70    2.70
   2   4   4   42.30    2.60
   2   4   4   37.40    2.70
  -3  -4  -4   52.59    3.10
  -3  -4  -4   61.69    3.30
   3   4   4   51.59    3.00
   3   4   4   55.79    3.20
  -4  -4  -4   63.19    3.60
  -4  -4  -4   75.69    4.10
   4   4   4   63.69    3.50
   4   4   4   61.49    3.50
  -5  -4  -4  120.19    6.30
  -5  -4  -4  123.09    5.60
   5   4   4  122.59    5.50
  -6  -4  -4    4.10    1.60
  -6  -4  -4    2.90    1.70
   6   4   4    5.00    1.50
  -7  -4  -4    5.60    2.00
  -7  -4  -4    3.70    1.70
   7   4   4    5.70    1.70
  -8  -4  -4   29.70    3.10
  -8  -4  -4   30.10    3.30
   8   4   4   27.40    3.00
  -9  -4  -4   -0.80    1.70
  -9  -4  -4   -0.50    2.00
 -10  -4  -4    0.90    2.00
 -10  -4  -4   -1.40    1.60
 -11  -4  -4    6.50    2.60
 -11  -4  -4    9.70    2.20
 -12  -4  -4    4.50    2.70
  12   4   4    4.00    1.50
  14  -5  -4    2.90    2.00
 -14   5   4   -1.50    1.90
 -14   5   4   -7.30    2.60
 -13   5   4   25.20    3.50
 -13   5   4   20.20    3.60
  12  -5  -4    5.60    2.70
 -12   5   4   14.20    3.30
 -12   5   4    1.70    2.10
  11  -5  -4    5.20    2.60
 -11   5   4    3.60    2.50
 -11   5   4    2.20    2.30
  10  -5  -4   -1.00    1.60
  10  -5  -4   -3.20    2.00
 -10   5   4   -2.70    2.10
 -10   5   4   -1.40    1.90
   9  -5  -4   44.70    3.60
   9  -5  -4   43.80    4.50
  -9   5   4   41.10    4.40
  -9   5   4   40.00    3.90
   8  -5  -4    1.90    2.10
   8  -5  -4    1.60    1.70
  -8   5   4    0.70    1.80
  -8   5   4    3.20    2.20
   7  -5  -4  178.88    7.80
   7  -5  -4  186.48    8.60
  -7   5   4  179.98    8.10
  -7   5   4  178.98    8.40
   6  -5  -4  260.07   11.20
   6  -5  -4  265.67   10.60
  -6   5   4  256.47   10.90
  -6   5   4  271.47   10.80
   5  -5  -4  352.26   13.80
   5  -5  -4  368.66   14.50
  -5   5   4  365.46   14.00
  -5   5   4  359.16   14.20
   4  -5  -4  172.98    7.60
   4  -5  -4  186.88    8.20
  -4   5   4  191.78    8.10
  -4   5   4  194.28    7.90
   3  -5  -4  185.98    7.80
   3  -5  -4  196.48    8.30
  -3   5   4  197.98    8.30
  -3   5   4  197.68    8.10
   2  -5  -4  210.88    8.70
   2  -5  -4  200.98    8.10
  -2   5   4  211.08    8.30
  -2   5   4  194.68    8.40
   1  -5  -4  279.47   10.80
   1  -5  -4  276.17   11.10
  -1   5   4  277.97   10.90
  -1   5   4  287.57   10.90
   0  -5  -4   76.19    4.20
   0  -5  -4   70.69    3.60
   0   5   4   82.79    4.00
   0   5   4   78.49    3.90
  -1  -5  -4   35.60    2.40
   1   5   4   27.80    2.50
   1   5   4   31.40    2.50
  -2  -5  -4    4.10    1.20
  -2  -5  -4    3.10    1.30
   2   5   4    2.70    1.10
   2   5   4    5.30    1.40
  -3  -5  -4    3.10    1.30
  -3  -5  -4    3.40    1.40
   3   5   4    4.50    1.30
   3   5   4    2.80    1.20
  -4  -5  -4   50.99    3.30
  -4  -5  -4   45.90    3.60
   4   5   4   50.19    4.20
   4   5   4   50.79    3.00
  -5  -5  -4   32.50    2.70
  -5  -5  -4   25.80    2.80
   5   5   4   24.20    2.50
  -6  -5  -4   11.00    2.10
  -6  -5  -4   11.80    2.00
   6   5   4   15.70    2.00
   6   5   4   13.80    2.00
  -7  -5  -4   76.49    4.50
  -7  -5  -4   73.89    4.90
   7   5   4   78.59    4.30
  -8  -5  -4    2.40    1.90
  -8  -5  -4    2.70    1.80
   8   5   4    5.20    1.80
   8   5   4    3.20    1.60
  -9  -5  -4    3.80    1.90
  -9  -5  -4    5.70    2.30
   9   5   4    7.60    1.80
 -10  -5  -4    0.00    2.10
 -10  -5  -4   -0.80    1.60
  10   5   4    1.70    1.60
 -11  -5  -4   11.50    2.70
 -11  -5  -4    4.00    2.00
  11   5   4    9.90    1.90
 -12  -5  -4   10.80    3.10
  14  -6  -4    7.90    2.40
 -14   6   4    2.00    4.80
  13  -6  -4   13.80    3.20
 -13   6   4   -0.90    2.60
 -13   6   4    7.10    2.70
  12  -6  -4   15.30    3.50
 -12   6   4   13.60    3.60
 -12   6   4   16.30    3.10
  11  -6  -4    0.50    2.30
 -11   6   4   -3.20    2.10
 -11   6   4   -4.40    2.20
  10  -6  -4   60.79    5.30
  10  -6  -4   55.09    4.30
 -10   6   4   69.09    5.40
 -10   6   4   59.79    4.80
   9  -6  -4    4.40    2.30
   9  -6  -4    7.00    2.10
  -9   6   4    7.90    2.50
  -9   6   4    7.20    2.70
   8  -6  -4  125.09    6.90
   8  -6  -4  115.89    5.90
  -8   6   4  122.99    6.50
  -8   6   4  115.99    6.50
   7  -6  -4    3.10    2.10
   7  -6  -4    2.00    1.40
  -7   6   4    0.80    1.80
  -7   6   4    2.50    1.90
   6  -6  -4  145.99    6.60
   6  -6  -4  158.58    7.60
  -6   6   4  145.29    6.90
  -6   6   4  151.78    7.30
   5  -6  -4    0.30    1.30
   5  -6  -4    1.30    1.60
  -5   6   4   -2.20    1.40
  -5   6   4    1.10    1.60
   4  -6  -4  129.39    6.20
   4  -6  -4  115.69    5.60
  -4   6   4  124.59    6.10
  -4   6   4  130.09    5.90
   3  -6  -4   28.90    2.50
   3  -6  -4   29.20    2.90
  -3   6   4   31.70    2.80
  -3   6   4   26.30    2.90
   2  -6  -4  315.17   12.50
   2  -6  -4  312.07   12.10
  -2   6   4  308.77   12.30
  -2   6   4  316.57   12.20
   1  -6  -4   57.19    3.20
   1  -6  -4   61.99    4.10
  -1   6   4   60.89    3.50
  -1   6   4   58.79    3.70
   0  -6  -4  216.78    8.70
   0  -6  -4  218.28    9.00
   0   6   4  215.08    8.80
   0   6   4  219.08    8.70
  -1  -6  -4  354.06   13.50
  -1  -6  -4  355.26   13.70
   1   6   4  354.36   14.00
   1   6   4  359.46   13.50
  -2  -6  -4   20.30    2.30
  -2  -6  -4   26.50    2.20
   2   6   4   21.90    2.10
   2   6   4   18.90    2.10
  -3  -6  -4   97.39    4.80
  -3  -6  -4   96.79    4.60
   3   6   4   96.99    4.50
   3   6   4   90.99    4.50
  -4  -6  -4   23.90    2.60
  -4  -6  -4   27.90    2.60
   4   6   4   21.30    2.30
  -6  -6  -4   14.80    2.30
  -6  -6  -4   15.00    2.30
   6   6   4   14.00    2.10
   6   6   4   13.10    2.10
  -7  -6  -4    8.20    2.10
  -7  -6  -4    9.60    2.30
   7   6   4   11.40    1.90
   7   6   4   10.40    2.00
  -8  -6  -4   29.90    3.50
  -8  -6  -4   28.40    3.00
   8   6   4   26.30    2.90
  -9  -6  -4    0.80    1.80
  -9  -6  -4   -0.20    1.70
   9   6   4   -1.50    1.30
 -10  -6  -4   32.70    3.90
 -10  -6  -4   31.50    3.50
  10   6   4   28.00    2.80
 -11  -6  -4    0.20    2.10
  11   6   4   10.50    2.60
  14  -7  -4   21.60    4.00
 -14   7   4   14.20    3.10
  13  -7  -4   -2.30    2.20
 -13   7   4    3.80    2.40
  12  -7  -4   23.60    3.90
 -12   7   4   19.90    3.90
 -12   7   4   16.60    3.30
  11  -7  -4    7.60    2.80
 -11   7   4    1.80    2.40
 -11   7   4    5.70    2.90
  10  -7  -4   24.10    3.80
  10  -7  -4   29.70    3.50
 -10   7   4   36.20    5.20
 -10   7   4   33.90    4.30
   9  -7  -4   43.20    4.70
  -9   7   4   41.10    4.40
  -9   7   4   45.40    4.30
   8  -7  -4   31.00    3.80
   8  -7  -4   29.60    3.30
  -8   7   4   34.30    4.00
  -8   7   4   42.90    4.30
   7  -7  -4  181.58    8.10
   7  -7  -4  185.08    9.10
  -7   7   4  172.38    8.30
  -7   7   4  182.78    8.80
   6  -7  -4   28.00    2.90
   6  -7  -4   32.30    3.70
  -6   7   4   23.00    2.80
  -6   7   4   28.10    3.20
   5  -7  -4   57.59    4.60
  -5   7   4   52.79    3.70
  -5   7   4   54.99    4.10
   4  -7  -4    4.00    1.50
  -4   7   4   -0.70    1.60
  -4   7   4    3.20    1.60
   3  -7  -4  144.79    6.40
   3  -7  -4  139.09    6.80
  -3   7   4  139.69    6.60
  -3   7   4  151.18    6.70
   2  -7  -4   72.49    4.40
   2  -7  -4   65.99    3.70
  -2   7   4   69.09    4.10
  -2   7   4   68.29    4.00
   1  -7  -4   94.39    5.10
   1  -7  -4   92.39    4.50
  -1   7   4   94.79    4.70
  -1   7   4   99.49    5.20
   0  -7  -4  121.29    5.90
   0  -7  -4  118.49    5.40
   0   7   4  125.79    5.50
   0   7   4  122.49    5.70
  -1  -7  -4   27.30    2.80
  -1  -7  -4   33.00    2.40
   1   7   4   29.00    2.50
  -2  -7  -4   52.89    3.50
   2   7   4   50.09    3.30
   2   7   4   51.59    3.30
  -3  -7  -4   30.80    2.60
  -3  -7  -4   24.90    2.90
   3   7   4   26.70    2.50
   3   7   4   32.60    2.70
  -4  -7  -4   47.20    3.60
  -4  -7  -4   50.79    3.40
   4   7   4   47.40    3.20
  -5  -7  -4    0.40    1.60
  -5  -7  -4   -1.70    1.50
   5   7   4   -0.70    1.40
  -6  -7  -4   49.30    3.80
  -6  -7  -4   45.90    3.70
   6   7   4   39.20    3.20
   6   7   4   41.60    3.30
  -7  -7  -4   50.99    4.20
  -7  -7  -4   48.60    3.90
   7   7   4   53.59    5.10
   7   7   4   46.10    3.50
  -8  -7  -4   -0.50    1.80
  -8  -7  -4    0.00    1.70
   8   7   4    1.20    1.50
  -9  -7  -4    7.70    2.30
  -9  -7  -4    7.70    2.20
   9   7   4    6.40    1.70
 -10  -7  -4    2.50    2.20
 -10  -7  -4    3.10    2.10
  10   7   4    7.60    1.70
 -11  -7  -4    3.90    2.20
 -11  -7  -4    7.80    2.70
  11   7   4    7.30    2.60
  13  -8  -4   17.10    4.50
 -13   8   4   17.50    3.20
 -13   8   4   10.80    4.00
  12  -8  -4    2.10    2.70
 -12   8   4   -1.00    2.60
 -12   8   4    4.70    2.60
  11  -8  -4   17.00    3.70
 -11   8   4   12.20    2.90
 -11   8   4   15.10    3.50
  10  -8  -4   -3.20    2.40
 -10   8   4   -0.70    2.60
 -10   8   4   -0.30    2.10
   9  -8  -4   29.00    3.40
   9  -8  -4   30.10    4.20
  -9   8   4   32.00    4.20
  -9   8   4   26.50    3.60
   8  -8  -4    4.10    1.80
   8  -8  -4    3.10    2.70
  -8   8   4    8.90    2.90
  -8   8   4    5.20    2.60
   7  -8  -4    0.10    1.80
   7  -8  -4    2.00    2.50
  -7   8   4    0.50    1.80
  -7   8   4    0.70    2.20
   6  -8  -4    1.50    1.60
   6  -8  -4    0.70    2.30
  -6   8   4   -3.20    2.00
  -6   8   4    0.00    2.00
   4  -8  -4    5.50    2.30
  -4   8   4    4.30    1.90
  -4   8   4    0.60    1.70
   3  -8  -4   29.40    3.20
   3  -8  -4   24.00    2.40
  -3   8   4   24.50    2.80
  -3   8   4   28.60    3.00
   2  -8  -4   41.70    3.10
   2  -8  -4   40.40    3.40
  -2   8   4   41.20    3.10
  -2   8   4   39.90    3.20
   1  -8  -4   60.39    4.10
   1  -8  -4   64.49    3.70
  -1   8   4   61.49    3.90
  -1   8   4   63.89    3.90
   0  -8  -4   56.49    3.40
   0  -8  -4   62.59    4.20
   0   8   4   54.49    3.70
   0   8   4   71.09    3.80
  -1  -8  -4  110.69    5.20
  -1  -8  -4  114.79    5.70
   1   8   4  114.89    5.40
   1   8   4  103.69    5.20
  -2  -8  -4    3.10    1.70
   2   8   4    2.30    1.40
   2   8   4    1.30    1.50
  -3  -8  -4  182.08    8.10
  -3  -8  -4  180.98    7.80
   3   8   4  178.38    7.70
  -5  -8  -4   68.19    4.50
  -5  -8  -4   74.79    4.60
   5   8   4   73.19    4.20
   5   8   4   71.99    4.20
  -6  -8  -4   23.80    2.90
  -6  -8  -4   25.90    2.90
   6   8   4   27.10    2.90
   6   8   4   34.00    3.00
  -7  -8  -4   46.30    4.10
  -7  -8  -4   46.10    3.90
   7   8   4   54.19    3.60
  -8  -8  -4   10.30    2.40
  -8  -8  -4    8.10    2.10
   8   8   4   10.20    1.80
  -9  -8  -4   52.29    4.30
  -9  -8  -4   53.99    4.50
   9   8   4   55.99    3.60
 -10  -8  -4   23.00    3.20
  10   8   4   31.90    2.80
  13  -9  -4    6.80    3.10
 -13   9   4    6.40    3.00
 -13   9   4    9.00    3.90
  12  -9  -4   11.80    3.60
 -12   9   4   12.60    3.20
 -12   9   4    7.40    3.20
  11  -9  -4    1.10    2.30
 -11   9   4    0.30    2.70
 -11   9   4    1.60    2.50
  10  -9  -4   37.90    4.90
 -10   9   4   25.50    4.10
 -10   9   4   38.30    4.50
   9  -9  -4   -1.60    2.30
   9  -9  -4    0.10    1.70
  -9   9   4    1.90    2.60
  -9   9   4   -2.20    2.10
   8  -9  -4   19.60    3.00
   8  -9  -4   16.20    3.40
  -8   9   4   23.60    3.50
  -8   9   4   25.80    3.60
   7  -9  -4    0.60    1.60
   7  -9  -4    2.70    2.70
  -7   9   4    0.20    2.10
  -7   9   4   -3.70    1.90
   6  -9  -4   23.80    2.80
   6  -9  -4   28.00    3.90
  -6   9   4   24.00    3.20
  -6   9   4   24.30    3.40
   5  -9  -4   48.90    5.00
   5  -9  -4   51.59    4.00
  -5   9   4   49.40    4.00
  -5   9   4   47.40    4.10
   4  -9  -4   -0.30    2.20
   4  -9  -4    0.40    1.60
  -4   9   4   -0.70    1.70
   3  -9  -4   95.89    5.70
   3  -9  -4   95.99    5.10
  -3   9   4  101.89    5.40
  -3   9   4   86.49    5.20
   2  -9  -4   12.00    1.80
   2  -9  -4    9.10    2.10
  -2   9   4    6.20    2.00
  -2   9   4    7.70    1.90
   1  -9  -4   16.40    2.50
   1  -9  -4   15.70    2.10
  -1   9   4   15.90    2.30
  -1   9   4   15.80    2.30
   0  -9  -4   78.99    4.90
   0  -9  -4   83.39    4.50
   0   9   4   78.79    4.70
   0   9   4   86.39    4.70
  -1  -9  -4    9.60    2.30
  -1  -9  -4    7.00    1.70
   1   9   4    6.40    1.80
   1   9   4   10.10    2.00
  -2  -9  -4  187.48    8.60
   2   9   4  188.78    8.10
   2   9   4  187.98    8.20
  -3  -9  -4    3.90    2.00
  -3  -9  -4    5.10    1.80
   3   9   4    3.80    1.70
  -4  -9  -4  145.79    6.80
  -4  -9  -4  145.69    7.00
   4   9   4  143.39    6.70
  -5  -9  -4   -0.30    1.70
  -5  -9  -4    2.70    1.70
   5   9   4    2.40    1.50
   5   9   4    1.60    1.50
  -6  -9  -4  114.39    6.10
  -6  -9  -4  107.99    5.90
   6   9   4  111.59    5.60
  -7  -9  -4   -1.30    1.60
  -7  -9  -4    4.00    1.90
   7   9   4    2.70    1.40
  -8  -9  -4   57.79    4.40
  -8  -9  -4   51.79    4.40
   8   9   4   58.69    3.70
  -9  -9  -4    0.60    1.90
  -9  -9  -4   -0.70    1.80
   9   9   4    0.70    2.10
  12 -10  -4    9.80    3.40
 -12  10   4    2.90    3.20
 -12  10   4    5.80    2.70
  11 -10  -4    0.30    2.70
 -11  10   4    3.90    2.50
 -11  10   4    0.00    2.90
  10 -10  -4   -2.00    2.60
 -10  10   4    0.60    2.50
 -10  10   4    3.20    2.60
   9 -10  -4    7.30    3.00
   9 -10  -4    3.20    2.30
  -9  10   4    6.90    2.80
  -9  10   4    5.10    2.50
   8 -10  -4    4.10    2.30
   8 -10  -4    3.10    2.90
  -8  10   4    2.90    2.60
  -8  10   4    1.50    2.30
   7 -10  -4    3.40    2.00
   7 -10  -4    1.10    2.80
  -7  10   4    1.80    2.60
  -7  10   4    2.70    2.20
   6 -10  -4   80.99    5.40
  -6  10   4   83.39    5.50
  -6  10   4  102.09    6.00
   4 -10  -4   24.20    3.20
   4 -10  -4   34.20    4.30
  -4  10   4   34.20    3.80
  -4  10   4   35.10    3.70
   3 -10  -4   30.80    3.00
  -3  10   4   19.90    2.80
   2 -10  -4   13.50    2.20
   2 -10  -4   13.00    2.80
  -2  10   4    8.60    2.40
  -2  10   4   13.30    2.50
   1 -10  -4   16.90    2.90
   1 -10  -4   15.80    2.40
  -1  10   4   13.00    2.40
  -1  10   4   18.00    2.80
   0 -10  -4   15.80    2.20
   0 -10  -4   21.10    3.10
   0  10   4   17.00    2.60
   0  10   4   16.70    2.60
  -1 -10  -4   13.20    2.70
  -1 -10  -4   18.00    2.50
   1  10   4   18.00    2.50
   1  10   4   15.20    2.40
  -2 -10  -4   64.79    4.70
   2  10   4   66.29    4.30
   2  10   4   66.19    4.20
   3  10   4   93.79    5.00
  -4 -10  -4    7.40    2.30
  -4 -10  -4    8.40    2.00
   4  10   4    5.70    1.70
  -5 -10  -4   91.79    5.50
  -5 -10  -4   95.39    5.30
   5  10   4   88.69    4.90
  -6 -10  -4    0.10    1.70
  -6 -10  -4    0.80    1.70
   6  10   4    1.10    1.40
  -7 -10  -4   81.49    5.30
  -7 -10  -4   88.89    5.50
   7  10   4   90.59    4.70
  -8 -10  -4   -0.30    1.90
  -8 -10  -4    2.00    2.00
  -9 -10  -4   29.90    3.50
  -9 -10  -4   38.60    4.10
   9  10   4   32.00    3.20
  12 -11  -4    1.70    3.10
 -12  11   4   -5.40    3.10
 -12  11   4   -0.40    2.90
  11 -11  -4   13.20    3.80
 -11  11   4    5.10    2.60
 -11  11   4    2.50    3.50
  10 -11  -4    1.80    2.70
 -10  11   4   -0.80    2.50
   9 -11  -4    2.70    2.50
  -9  11   4   -3.30    2.50
  -9  11   4   -1.90    2.40
   8 -11  -4    2.90    2.20
   8 -11  -4    3.40    2.90
  -8  11   4   -0.60    2.30
  -8  11   4    1.30    2.60
   7 -11  -4    2.30    2.00
   7 -11  -4    2.50    2.90
  -7  11   4   -0.40    2.00
  -7  11   4    3.60    2.50
   5 -11  -4   16.30    3.40
   5 -11  -4   15.50    2.50
  -5  11   4   13.00    3.00
  -5  11   4   14.80    3.00
   4 -11  -4    1.30    2.50
   4 -11  -4   -2.30    1.50
  -4  11   4   -0.40    2.10
  -4  11   4    0.50    2.00
   3 -11  -4   55.39    5.10
   3 -11  -4   56.69    4.30
  -3  11   4   55.79    4.40
  -3  11   4   60.19    4.60
   2 -11  -4    4.60    1.80
   2 -11  -4    9.60    2.60
  -2  11   4    6.00    2.20
   1 -11  -4  124.19    6.30
   1 -11  -4  123.49    7.00
  -1  11   4  124.49    6.50
   0 -11  -4   33.80    3.40
   0 -11  -4   34.30    3.90
   0  11   4   32.70    3.50
   0  11   4   31.80    3.40
  -1 -11  -4   54.99    4.00
  -1 -11  -4   54.69    4.50
   1  11   4   56.39    4.00
   1  11   4   52.49    4.00
  -2 -11  -4   11.90    3.00
   2  11   4   14.10    2.40
   2  11   4   12.50    2.30
  -3 -11  -4   48.50    5.00
  -3 -11  -4   41.70    4.00
   3  11   4   41.80    3.50
  -4 -11  -4   24.90    2.90
  -4 -11  -4   31.40    3.50
   4  11   4   25.30    3.00
  -5 -11  -4    6.30    2.00
  -5 -11  -4    5.10    2.20
   5  11   4    5.00    1.70
  -6 -11  -4    3.20    2.10
  -6 -11  -4   12.90    2.50
   6  11   4    8.70    1.80
  -7 -11  -4    1.80    1.80
  -7 -11  -4    0.50    1.90
   7  11   4    3.20    1.50
  -8 -11  -4   11.10    2.70
  -8 -11  -4   12.20    2.60
   8  11   4   12.00    2.00
  11 -12  -4    0.30    3.10
 -11  12   4   -2.70    2.20
  10 -12  -4    7.60    3.20
 -10  12   4    3.60    2.80
 -10  12   4   -0.70    2.90
   9 -12  -4    3.00    2.80
  -9  12   4    5.80    3.10
  -9  12   4   -2.70    2.50
   8 -12  -4   -2.40    2.30
   8 -12  -4    0.90    2.10
  -8  12   4    1.70    2.40
  -8  12   4    1.50    2.90
   7 -12  -4    4.60    2.20
   7 -12  -4   10.00    3.00
  -7  12   4    5.30    2.80
  -7  12   4    5.80    2.70
   6 -12  -4    0.60    2.50
   6 -12  -4    0.90    2.00
  -6  12   4    2.00    2.50
  -6  12   4    2.90    2.40
   5 -12  -4    5.10    2.80
   5 -12  -4    7.50    2.20
  -5  12   4    7.70    2.60
  -5  12   4    8.70    2.70
   4 -12  -4   22.30    2.90
   4 -12  -4   27.30    4.10
  -4  12   4   24.20    3.40
  -4  12   4   26.20    3.60
   3 -12  -4    0.10    1.80
   3 -12  -4   -1.70    2.30
  -3  12   4    1.30    2.10
  -3  12   4   -0.30    2.10
   2 -12  -4    1.60    2.30
   2 -12  -4   -3.30    1.70
  -2  12   4   -0.20    2.00
  -2  12   4    1.40    2.10
   1 -12  -4   67.59    6.40
   1 -12  -4   62.89    4.30
  -1  12   4   54.89    4.60
  -1  12   4   64.39    4.80
   0 -12  -4   32.90    3.90
   0 -12  -4   38.60    3.40
   0  12   4   33.60    3.60
  -1 -12  -4   -0.90    1.90
  -1 -12  -4   -0.40    1.60
   1  12   4    1.20    1.70
  -2 -12  -4   80.79    5.50
  -3 -12  -4   14.50    2.90
  -4 -12  -4   28.10    3.10
  -4 -12  -4   26.20    3.40
   4  12   4   21.60    2.70
  -5 -12  -4   -0.90    2.00
  -5 -12  -4   -0.40    1.60
   5  12   4    4.10    1.60
  -6 -12  -4    7.60    2.40
  -6 -12  -4   10.40    2.30
   6  12   4    6.90    1.70
  -7 -12  -4    7.10    2.40
  -7 -12  -4    4.60    2.00
   7  12   4    8.90    1.80
  10 -13  -4    4.20    3.10
 -10  13   4    3.80    3.00
   9 -13  -4    6.90    3.00
  -9  13   4    8.60    3.00
   8 -13  -4    6.80    2.40
   8 -13  -4    9.50    3.50
  -8  13   4    8.20    2.90
   7 -13  -4    6.60    3.70
  -7  13   4    6.60    2.70
   6 -13  -4   50.59    4.50
   6 -13  -4   40.50    5.70
  -6  13   4   40.30    4.50
   5 -13  -4    4.50    2.00
   5 -13  -4   -1.50    2.60
  -5  13   4    2.00    2.10
   4 -13  -4    9.40    2.50
   4 -13  -4    4.30    3.00
  -4  13   4    4.20    2.40
   3 -13  -4    7.70    2.80
  -3  13   4   10.30    2.60
   2 -13  -4   32.10    3.30
   2 -13  -4   27.00    3.90
  -2  13   4   28.50    3.50
   1 -13  -4    8.60    2.10
   1 -13  -4    8.80    2.90
  -1  13   4    7.50    2.40
   0 -13  -4    1.00    2.30
   0 -13  -4    1.90    1.80
   0  13   4    3.30    2.10
  -1 -13  -4   16.90    2.50
  -1 -13  -4   14.10    2.90
   1  13   4   12.00    2.40
  -2 -13  -4    6.50    2.50
  -3 -13  -4   20.90    3.30
   3  13   4   28.30    3.30
  -4 -13  -4   -1.10    2.00
  -4 -13  -4   -1.00    1.50
   4  13   4   -0.80    1.50
  -5 -13  -4    3.10    2.00
  -5 -13  -4   10.40    2.70
   5  13   4    3.60    1.70
  -6 -13  -4    0.70    1.90
  -6 -13  -4    2.30    2.20
   9 -14  -4   -0.80    2.90
  -9  14   4    2.80    2.70
   8 -14  -4   36.30    5.10
  -8  14   4   29.40    4.30
   7 -14  -4   24.90    3.50
   7 -14  -4   19.80    4.40
  -7  14   4   19.10    3.70
   6 -14  -4   23.00    3.40
   6 -14  -4   13.50    3.70
  -6  14   4   19.60    3.70
   5 -14  -4   52.59    5.70
  -5  14   4   50.09    5.00
   4 -14  -4    7.20    2.50
   4 -14  -4    7.20    3.30
  -4  14   4   12.70    2.90
   3 -14  -4   43.00    5.10
   3 -14  -4   42.40    3.80
  -3  14   4   43.70    4.70
   2 -14  -4    5.30    2.00
   2 -14  -4    1.20    2.50
  -2  14   4    2.60    2.30
   1 -14  -4   18.20    3.60
   1 -14  -4   18.40    2.60
  -1  14   4   16.90    3.00
   0 -14  -4    2.40    2.40
   0 -14  -4    0.80    1.70
   0  14   4    1.20    2.00
  -1 -14  -4    4.00    2.40
  -1 -14  -4    5.10    1.80
   1  14   4    3.30    2.10
  -2 -14  -4    1.10    2.10
   2  14   4    0.50    2.10
  -3 -14  -4    6.40    2.60
  -3 -14  -4    6.10    2.40
   3  14   4    9.80    2.20
  -4 -14  -4    1.60    1.90
  -4 -14  -4    0.80    2.50
   4  14   4   -1.90    1.40
  -5 -14  -4   -2.30    1.90
  -5 -14  -4   -0.40    1.90
   8 -15  -4   13.90    3.70
  -8  15   4   14.20    3.50
   7 -15  -4    4.80    3.30
   7 -15  -4   10.40    2.80
  -7  15   4    1.90    2.90
   6 -15  -4    4.60    3.00
  -6  15   4    1.80    2.40
   5 -15  -4   21.10    4.10
   5 -15  -4   18.30    2.90
  -5  15   4   20.50    3.80
   4 -15  -4   28.30    3.50
   4 -15  -4   24.90    4.30
  -4  15   4   26.40    4.00
   3 -15  -4   17.80    3.80
   3 -15  -4   14.90    2.60
  -3  15   4   14.90    5.50
   2 -15  -4   27.70    3.40
   2 -15  -4   21.50    3.90
  -2  15   4   25.50    3.90
   1 -15  -4    7.80    1.90
   1 -15  -4   -1.50    2.40
  -1  15   4    3.20    2.30
   0 -15  -4   10.50    2.30
   0 -15  -4    9.30    3.00
   0  15   4   14.10    2.90
  -1 -15  -4   -0.40    2.10
  -2 -15  -4    6.30    3.90
  -2 -15  -4   10.60    2.50
   2  15   4    4.80    2.20
  -3 -15  -4    1.00    1.70
  -3 -15  -4    0.30    2.30
   3  15   4   -0.30    2.00
   6 -16  -4   28.40    5.00
  -6  16   4   23.30    4.10
   5 -16  -4   16.70    2.90
   5 -16  -4   12.70    3.80
  -5  16   4   15.70    3.50
   4 -16  -4   21.20    3.10
   4 -16  -4   11.90    3.60
  -4  16   4   19.70    3.50
   3 -16  -4    6.10    2.20
   3 -16  -4    2.50    2.90
  -3  16   4    1.50    3.80
   2 -16  -4   11.30    2.80
   2 -16  -4    4.40    3.20
  -2  16   4    6.50    2.40
   1 -16  -4    5.20    4.90
  -1  16   4    7.40    2.50
   0 -16  -4    3.00    2.00
   0 -16  -4   -3.60    2.20
   0  16   4    1.00    2.00
  -1 -16  -4   18.00    3.60
   1  17  -5   13.30    2.90
  -1 -17   5    7.30    2.40
  -1 -17   5    8.60    1.90
   0  17  -5    9.30    2.00
   0 -17   5    2.00    2.20
   0 -17   5    6.70    1.80
   1 -17   5   11.10    3.00
   1 -17   5   15.50    2.50
   2 -17   5    3.10    2.00
   2 -17   5   -1.20    2.10
   3 -17   5   14.10    3.30
  -4  17  -5    1.70    2.10
   4 -17   5    1.30    2.30
   4 -17   5    0.90    2.30
  -5  17  -5   23.30    3.60
   5 -17   5   23.40    4.20
  -4 -16   5    0.20    1.80
  -4 -16   5    7.10    1.60
  -3 -16   5   15.60    2.10
  -2 -16   5    6.20    2.10
  -2 -16   5    7.20    1.50
   1  16  -5   12.30    2.10
  -1 -16   5    6.50    1.80
  -1 -16   5    6.10    2.20
   0  16  -5   17.20    2.50
   0 -16   5    8.60    2.50
   0 -16   5   11.50    2.20
  -1  16  -5   46.90    3.90
   1 -16   5   40.70    4.40
   2 -16   5   28.00    3.40
   2 -16   5   28.60    3.90
  -3  16  -5    2.60    2.10
   3 -16   5    6.70    2.50
   3 -16   5    4.80    2.10
  -4  16  -5   33.10    4.10
   4 -16   5   24.80    3.80
   4 -16   5   33.70    3.80
  -5  16  -5    5.60    2.40
   5 -16   5    4.40    2.30
   5 -16   5    1.90    2.70
  -6  16  -5   26.90    3.90
   6 -16   5   23.40    3.60
   6 -16   5   31.90    4.40
  -7  16  -5    8.90    2.40
   7 -16   5    3.60    3.20
   7 -16   5    0.70    2.40
  -5 -15   5    2.80    1.20
  -5 -15   5   -0.30    1.30
  -4 -15   5   13.20    2.20
   3  15  -5    4.40    1.10
  -3 -15   5   -0.90    1.50
   2  15  -5   14.10    2.00
  -2 -15   5    8.70    2.30
  -2 -15   5   12.20    1.90
   1  15  -5   15.20    2.10
  -1 -15   5   12.00    2.50
  -1 -15   5   11.90    2.10
   0  15  -5   32.40    3.40
   0 -15   5   26.90    3.00
   0 -15   5   25.70    3.40
  -1  15  -5   31.50    3.60
   1 -15   5   27.70    3.60
   2 -15   5   12.30    2.90
   2 -15   5   17.60    2.90
  -3  15  -5   37.10    4.00
   3 -15   5   32.30    3.70
   3 -15   5   34.80    4.30
  -4  15  -5    4.00    2.50
   4 -15   5    6.90    2.20
   4 -15   5    5.00    2.60
  -5  15  -5   46.40    5.00
   5 -15   5   45.30    4.50
   5 -15   5   41.00    4.90
  -6  15  -5    1.90    2.40
   6 -15   5    0.00    2.50
   6 -15   5    6.00    2.50
  -7  15  -5   20.40    3.80
   7 -15   5   15.30    3.30
   7 -15   5   12.40    3.40
  -8  15  -5    7.60    2.80
   8 -15   5    3.80    2.50
   8 -15   5    2.30    3.10
  -6 -14   5    9.50    1.40
  -6 -14   5   12.30    1.80
  -5 -14   5   23.60    2.70
  -5 -14   5   32.50    2.40
  -4 -14   5   16.40    2.30
   3  14  -5   31.10    2.10
  -3 -14   5   28.70    2.50
  -3 -14   5   27.70    3.00
   2  14  -5    3.60    1.60
  -2 -14   5    1.00    1.70
  -2 -14   5    0.80    1.20
   1  14  -5   13.00    2.10
  -1 -14   5   12.60    2.50
  -1 -14   5   11.50    2.00
   0  14  -5   -0.30    1.60
   0 -14   5    0.00    1.80
   0 -14   5   -1.50    1.40
   1 -14   5   32.40    3.70
  -2  14  -5    7.60    2.30
   2 -14   5    4.90    2.30
   2 -14   5    5.50    2.00
  -3  14  -5   22.80    3.30
   3 -14   5   14.10    2.90
   3 -14   5   16.50    2.70
  -4  14  -5   35.30    3.90
   4 -14   5   32.90    3.80
   4 -14   5   31.30    4.10
  -5  14  -5   16.90    3.20
   5 -14   5   15.10    3.40
  -6  14  -5   38.60    4.50
   6 -14   5   30.60    3.80
   6 -14   5   38.20    4.90
  -7  14  -5    4.60    2.80
   7 -14   5    2.00    2.10
   7 -14   5   -0.70    2.50
  -8  14  -5   23.70    3.70
   8 -14   5   25.80    4.50
   8 -14   5   23.40    5.40
  -9  14  -5   -1.80    2.10
   9 -14   5   -1.50    2.70
  -6 -13   5    3.50    1.10
  -6 -13   5    2.90    1.00
  -5 -13   5   45.80    3.10
  -5 -13   5   42.70    2.70
  -4 -13   5   12.00    2.00
   3  13  -5   25.20    1.90
   3  13  -5   30.50    2.10
  -3 -13   5   27.60    2.40
  -3 -13   5   25.10    2.80
   2  13  -5    9.40    1.70
   2  13  -5    9.30    1.60
  -2 -13   5   12.50    1.80
  -2 -13   5   14.00    2.30
   1  13  -5   14.00    2.30
   1  13  -5   18.20    2.40
  -1 -13   5   14.10    2.50
  -1 -13   5   15.50    2.10
   0  13  -5   59.09    4.00
   0  13  -5   58.09    4.40
   0 -13   5   55.99    3.80
   0 -13   5   56.59    4.40
  -1  13  -5   -1.50    1.70
  -1  13  -5    0.30    2.70
   1 -13   5    0.60    1.80
  -2  13  -5    8.20    2.30
   2 -13   5    5.70    2.00
   2 -13   5    3.10    2.20
  -3  13  -5   -2.40    1.90
   3 -13   5   -2.30    1.70
   3 -13   5    2.50    2.20
  -4  13  -5    2.30    2.30
   4 -13   5    6.70    2.40
   4 -13   5    7.00    2.60
  -5  13  -5   14.60    2.90
   5 -13   5   13.40    3.30
   5 -13   5   15.60    3.00
  -6  13  -5    5.00    2.70
   6 -13   5    4.70    2.50
   6 -13   5    3.30    2.50
  -7  13  -5   27.80    3.90
   7 -13   5   30.90    4.00
   7 -13   5   30.50    4.50
  -8  13  -5    2.00    2.30
   8 -13   5    3.10    2.40
   8 -13   5   -4.00    2.30
  -9  13  -5   20.80    3.60
   9 -13   5   25.90    4.60
   9 -13   5   24.30    4.20
 -10  13  -5    2.10    2.70
  10 -13   5    1.80    3.20
  -6 -12   5   39.70    2.30
  -6 -12   5   47.10    2.50
  -5 -12   5    3.80    1.10
  -5 -12   5    0.70    1.20
  -4 -12   5   62.09    3.80
  -3 -12   5    3.00    2.40
  -3 -12   5    2.80    1.20
   2  12  -5   57.09    3.40
   2  12  -5   53.49    3.20
  -2 -12   5   55.59    3.90
  -2 -12   5   52.89    3.30
   1  12  -5   22.00    2.40
   1  12  -5   24.30    2.70
  -1 -12   5   23.40    2.40
  -1 -12   5   20.80    2.70
   0  12  -5    4.70    2.00
   0  12  -5    1.00    1.70
   0 -12   5    5.00    1.60
   0 -12   5    1.50    1.90
  -1  12  -5    5.30    1.90
   1 -12   5    2.80    2.00
  -2  12  -5    0.80    2.10
  -2  12  -5    0.70    1.90
   2 -12   5   -0.60    1.70
   2 -12   5   -0.10    1.90
  -3  12  -5    9.80    2.50
  -3  12  -5    5.80    2.40
   3 -12   5    8.20    2.40
   3 -12   5    7.20    2.10
  -4  12  -5   12.50    2.70
  -4  12  -5   10.60    2.80
   4 -12   5   11.60    3.00
   4 -12   5   12.90    2.60
  -5  12  -5    3.00    2.40
  -5  12  -5    2.10    2.20
   5 -12   5    3.50    2.00
   5 -12   5    3.20    2.20
  -6  12  -5   -2.80    2.10
  -6  12  -5   -2.90    2.20
   6 -12   5   -1.10    2.50
   6 -12   5   -0.50    1.90
  -7  12  -5   -0.10    2.40
  -7  12  -5    1.80    3.00
   7 -12   5    1.80    2.30
   7 -12   5    0.10    2.80
  -8  12  -5   11.50    3.00
   8 -12   5    4.30    3.70
   8 -12   5   14.40    3.00
  -9  12  -5    1.90    2.70
   9 -12   5    6.50    3.30
   9 -12   5    6.90    2.80
 -10  12  -5   15.90    3.60
  10 -12   5   20.40    4.30
 -11  12  -5    6.80    2.80
  11 -12   5    5.40    3.10
  -5 -11   5   63.29    3.10
  -5 -11   5   62.09    3.30
  -4 -11   5   27.70    2.50
  -4 -11   5   28.90    2.60
   3  11  -5  107.89    4.50
   3  11  -5  107.49    4.90
  -3 -11   5  108.59    4.80
  -3 -11   5  107.89    5.30
   2  11  -5   -1.90    1.10
   2  11  -5   -1.10    1.20
  -2 -11   5   -0.20    1.10
  -2 -11   5   -1.50    1.40
   1  11  -5   69.39    4.10
   1  11  -5   75.69    4.10
  -1 -11   5   69.29    4.50
  -1 -11   5   82.09    4.20
   0  11  -5    3.00    1.70
   0  11  -5    2.90    1.70
   0 -11   5    8.50    1.80
   0 -11   5    1.10    1.80
  -1  11  -5   37.70    3.60
   1 -11   5   38.60    3.80
  -2  11  -5   15.80    2.70
  -2  11  -5   10.90    2.50
   2 -11   5   11.30    2.60
   2 -11   5   11.20    2.30
  -3  11  -5   15.80    2.80
  -3  11  -5   15.90    2.70
   3 -11   5   14.20    2.60
   3 -11   5   14.70    3.00
  -4  11  -5    4.60    2.10
  -4  11  -5    9.60    2.70
   4 -11   5    5.60    2.40
   4 -11   5    3.70    2.10
  -5  11  -5   -2.60    2.10
  -5  11  -5    0.50    2.20
   5 -11   5    1.40    1.90
   5 -11   5   -0.40    2.20
  -6  11  -5    1.40    2.20
   6 -11   5    5.60    2.40
   6 -11   5    4.50    2.90
  -7  11  -5   33.50    4.30
  -7  11  -5   36.50    4.00
   7 -11   5   40.20    4.50
   7 -11   5   37.00    3.80
  -8  11  -5    4.80    3.20
  -8  11  -5    4.60    2.30
   8 -11   5    3.70    2.70
   8 -11   5    0.60    2.20
  -9  11  -5   24.10    3.50
  -9  11  -5   11.70    3.40
   9 -11   5   17.80    3.80
   9 -11   5   17.80    3.20
 -10  11  -5    3.20    2.60
  10 -11   5    1.00    3.10
 -11  11  -5   23.80    3.90
  11 -11   5   20.90    4.70
  -5 -10   5   34.50    2.00
  -5 -10   5   34.50    2.30
  -4 -10   5   71.19    3.30
  -4 -10   5   68.49    3.60
   3  10  -5   20.20    1.60
   3  10  -5   21.10    1.70
  -3 -10   5   23.80    2.00
  -3 -10   5   21.80    2.40
   2  10  -5   15.30    1.70
   2  10  -5   11.20    1.50
  -2 -10   5   14.20    1.60
  -2 -10   5   12.20    1.90
   1  10  -5   22.80    2.20
   1  10  -5   19.40    2.10
  -1 -10   5   20.90    2.40
  -1 -10   5   20.90    2.30
   0  10  -5   27.10    2.60
   0  10  -5   23.50    2.70
   0 -10   5   27.30    2.50
   0 -10   5   25.70    2.90
  -1  10  -5    0.10    1.50
   1 -10   5   -2.20    1.50
  -2  10  -5   31.20    3.20
   2 -10   5   30.40    3.50
   2 -10   5   30.60    3.00
  -3  10  -5   42.30    3.80
  -3  10  -5   28.80    3.30
   3 -10   5   37.90    3.80
   3 -10   5   27.10    2.90
  -4  10  -5    2.40    2.40
  -4  10  -5    3.30    2.20
   4 -10   5    1.70    2.20
   4 -10   5    2.20    2.00
  -5  10  -5   39.10    4.30
  -5  10  -5   32.70    3.70
   5 -10   5   35.70    3.60
   5 -10   5   36.80    4.10
  -6  10  -5    2.00    2.00
  -6  10  -5    1.00    2.40
   6 -10   5    1.10    2.60
   6 -10   5    1.80    2.10
  -7  10  -5   12.60    3.10
  -7  10  -5   14.60    3.00
   7 -10   5   18.00    3.70
   7 -10   5   15.10    3.00
  -8  10  -5   13.70    2.90
  -8  10  -5   14.30    3.80
   8 -10   5   17.00    3.70
   8 -10   5   10.00    2.70
  -9  10  -5    2.50    2.30
  -9  10  -5    6.70    5.10
   9 -10   5    0.00    2.40
   9 -10   5    3.80    2.60
 -10  10  -5   20.50    4.10
  10 -10   5   22.90    3.90
 -11  10  -5    2.40    2.70
 -11  10  -5   -1.90    2.90
  11 -10   5    1.00    2.40
  12 -10   5   24.70    4.10
  -5  -9   5   37.20    1.90
  -5  -9   5   36.50    2.20
  -4  -9   5  121.89    5.00
  -4  -9   5  114.19    4.70
   3   9  -5    2.40    0.70
   3   9  -5    2.10    0.70
  -3  -9   5    0.70    1.10
  -3  -9   5    3.40    1.00
   2   9  -5    2.30    1.00
   2   9  -5    2.50    1.00
  -2  -9   5    1.90    1.20
  -2  -9   5    2.00    1.00
   1   9  -5    0.30    1.10
   1   9  -5    0.40    1.10
  -1  -9   5   -0.30    1.00
  -1  -9   5   -0.30    1.20
   0   9  -5   -0.40    1.20
   0   9  -5   -0.40    1.20
   0  -9   5   -1.50    1.20
   0  -9   5   -0.40    1.00
  -1   9  -5   15.60    2.10
   1  -9   5   13.20    2.00
  -2   9  -5    2.70    1.60
  -2   9  -5    3.40    1.50
   2  -9   5    0.80    1.40
   2  -9   5    2.30    1.60
   3  -9   5    2.20    1.60
   3  -9   5    2.70    1.60
  -4   9  -5   93.99    5.20
  -4   9  -5   77.59    5.40
   4  -9   5   85.19    5.40
   4  -9   5   93.69    5.20
  -5   9  -5   -1.30    2.10
  -5   9  -5    1.60    2.00
   5  -9   5    1.50    2.30
   5  -9   5   -2.10    1.60
  -6   9  -5  118.49    6.50
  -6   9  -5  128.59    7.40
   6  -9   5  133.29    7.40
   6  -9   5  117.29    6.40
  -7   9  -5    3.40    2.20
  -7   9  -5    2.30    2.40
   7  -9   5    2.90    2.10
   7  -9   5    1.10    2.40
  -8   9  -5   47.50    5.10
  -8   9  -5   43.90    4.20
   8  -9   5   41.10    4.70
   8  -9   5   44.80    4.60
  -9   9  -5   -0.90    2.60
  -9   9  -5    3.80    2.70
   9  -9   5   -0.30    3.00
   9  -9   5    4.20    2.90
 -10   9  -5    3.50    4.10
 -10   9  -5    7.80    3.50
  10  -9   5   14.10    3.50
 -11   9  -5   13.40    3.20
 -11   9  -5    7.70    5.60
  11  -9   5   16.20    3.70
 -12   9  -5   -7.90    3.00
 -12   9  -5    4.50    3.00
  12  -9   5    0.20    2.70
  -4  -8   5    0.60    0.80
  -3  -8   5   29.40    2.10
  -3  -8   5   26.90    1.70
   2   8  -5   21.70    1.60
   2   8  -5   20.60    1.60
  -2  -8   5   19.70    1.60
  -2  -8   5   19.00    1.90
   1   8  -5   10.40    1.40
   1   8  -5   10.50    1.40
  -1  -8   5   12.40    1.70
  -1  -8   5    9.10    1.30
   0   8  -5  189.08    8.00
   0  -8   5  198.38    8.10
   0  -8   5  196.98    7.80
  -1   8  -5    6.90    1.60
  -1   8  -5    9.60    1.70
   1  -8   5    9.00    1.80
   1  -8   5    9.90    1.80
  -2   8  -5  241.18    9.80
  -2   8  -5  232.88    9.50
   2  -8   5  233.58    9.40
   2  -8   5  226.68    9.80
  -3   8  -5   25.90    2.80
  -3   8  -5   23.20    2.70
   3  -8   5   27.50    2.50
   3  -8   5   21.10    2.60
  -4   8  -5   35.80    3.30
  -4   8  -5   38.40    3.70
   4  -8   5   37.10    3.60
   4  -8   5   33.40    3.00
  -5   8  -5    0.60    2.00
  -5   8  -5    1.30    1.90
   5  -8   5    0.30    2.00
   5  -8   5    1.50    1.80
  -6   8  -5   18.50    3.20
  -6   8  -5   25.80    3.30
   6  -8   5   20.70    2.90
   6  -8   5   24.10    3.60
  -7   8  -5   32.60    4.20
  -7   8  -5   34.20    3.90
   7  -8   5   38.10    4.30
   7  -8   5   33.70    3.90
  -8   8  -5    0.80    2.40
  -8   8  -5    0.80    2.50
   8  -8   5    2.10    2.50
   8  -8   5    7.90    2.60
  -9   8  -5   19.60    3.20
  -9   8  -5   30.30    4.60
   9  -8   5   27.20    4.00
 -10   8  -5   -2.30    2.30
 -10   8  -5   -6.60    2.50
  10  -8   5   -0.60    2.30
 -11   8  -5   46.40    5.10
 -11   8  -5   54.89    6.30
  11  -8   5   44.20    5.00
 -12   8  -5    1.10    2.50
 -12   8  -5   -3.40    2.80
  12  -8   5   -2.90    2.10
 -13   8  -5  -12.50    5.00
 -13   8  -5    7.00    3.40
  13  -8   5    7.30    3.10
  -4  -7   5    4.00    0.70
  -3  -7   5   50.09    2.50
  -3  -7   5   50.39    2.30
   2   7  -5   28.50    1.70
   2   7  -5   31.40    1.70
  -2  -7   5   30.80    1.80
  -2  -7   5   27.50    2.00
   1   7  -5  195.18    7.60
   1   7  -5  199.78    7.70
  -1  -7   5  192.58    7.80
  -1  -7   5  199.28    7.60
   0   7  -5    0.30    1.90
   0   7  -5    2.50    1.10
   0  -7   5    1.50    1.20
   0  -7   5    2.50    1.10
  -1   7  -5  389.36   14.40
   1  -7   5  360.96   15.60
   1  -7   5  393.26   14.70
  -2   7  -5   42.70    2.90
   2  -7   5   36.20    2.80
   2  -7   5   35.90    3.10
  -3   7  -5  287.37   11.90
  -3   7  -5  285.37   11.50
   3  -7   5  285.47   11.90
   3  -7   5  306.97   11.60
  -4   7  -5   84.59    4.60
  -4   7  -5   75.79    4.90
   4  -7   5   76.39    4.90
   4  -7   5   76.79    4.30
  -5   7  -5   88.89    5.50
  -5   7  -5   83.79    4.80
   5  -7   5   88.59    5.20
   5  -7   5   84.89    4.80
  -6   7  -5  111.29    6.60
  -6   7  -5  110.69    6.10
   6  -7   5  117.69    6.40
   6  -7   5  107.49    5.90
  -7   7  -5   -2.10    2.00
  -7   7  -5   -4.60    2.20
   7  -7   5    0.20    1.80
   7  -7   5   -0.40    2.10
  -8   7  -5   11.90    3.10
  -8   7  -5   18.00    3.10
   8  -7   5   10.50    2.50
   8  -7   5   17.40    3.40
  -9   7  -5    5.00    2.80
  -9   7  -5    6.90    2.50
   9  -7   5    9.10    3.00
   9  -7   5    4.70    2.60
 -10   7  -5   16.20    3.70
 -10   7  -5   19.60    3.50
  10  -7   5   22.50    3.90
  10  -7   5   18.20    3.60
 -11   7  -5   13.20    3.20
 -11   7  -5   15.40    4.20
  11  -7   5   18.60    3.70
 -12   7  -5    3.80    2.70
 -12   7  -5   -1.20    3.50
  12  -7   5   15.50    3.60
 -13   7  -5   -1.00    3.70
 -13   7  -5    1.90    2.50
  13  -7   5   -3.10    2.30
 -11  -6   5    0.00    0.80
  -3  -6   5   45.30    2.70
  -3  -6   5   46.20    2.00
   2   6  -5  257.77    9.20
   2   6  -5  253.77    9.30
  -2  -6   5  249.68    9.30
   1   6  -5  157.78    6.20
   1   6  -5  158.68    6.30
  -1  -6   5  161.28    6.30
   0   6  -5  346.17   13.30
   0   6  -5  352.56   13.10
   0  -6   5  356.16   13.10
  -1   6  -5  211.78    9.30
  -1   6  -5  254.27    9.20
  -2   6  -5  113.29    5.60
  -2   6  -5  117.79    5.30
   2  -6   5  111.29    5.10
   2  -6   5  113.49    5.80
  -3   6  -5    2.50    1.60
  -3   6  -5    3.00    1.40
   3  -6   5    4.30    1.60
   3  -6   5    4.00    1.80
  -4   6  -5  177.68    8.30
  -4   6  -5  187.38    7.90
   4  -6   5  187.08    7.90
   4  -6   5  178.38    8.10
  -5   6  -5    2.10    1.80
  -5   6  -5    3.60    1.90
   5  -6   5    2.70    1.70
   5  -6   5    0.10    1.90
  -6   6  -5  380.86   18.40
  -6   6  -5  393.26   15.60
   6  -6   5  403.46   16.00
   6  -6   5  398.26   16.10
  -7   6  -5    8.10    2.20
  -7   6  -5   12.40    2.90
   7  -6   5   11.60    2.30
   7  -6   5   14.20    2.70
  -8   6  -5  216.18    9.90
  -8   6  -5  221.48   10.60
   8  -6   5  221.18   10.10
   8  -6   5  226.08   10.60
  -9   6  -5   -0.60    2.10
  -9   6  -5    3.30    2.70
   9  -6   5    0.60    2.20
   9  -6   5   -3.10    2.20
 -10   6  -5   22.80    3.60
 -10   6  -5   19.00    3.70
  10  -6   5   23.30    3.50
  10  -6   5   27.20    3.80
 -11   6  -5    2.60    2.00
 -11   6  -5   -2.40    2.90
  11  -6   5    5.90    2.50
 -12   6  -5   -0.90    2.40
 -12   6  -5   -0.10    2.90
  12  -6   5    2.50    2.70
 -13   6  -5    0.50    2.30
 -13   6  -5   -4.90    3.30
  13  -6   5    1.80    2.40
 -13  -5   5    2.90    1.10
 -13  -5   5    2.30    1.40
 -12  -5   5   -1.60    0.90
 -12  -5   5   -0.80    1.10
 -11  -5   5    8.90    1.50
 -11  -5   5   10.40    1.40
 -10  -5   5    8.40    1.20
 -10  -5   5    7.70    1.40
  -9  -5   5   59.59    2.80
  -9  -5   5   58.89    3.00
  -8  -5   5   37.90    1.90
  -8  -5   5   34.00    2.00
  -3  -5   5   20.90    1.20
  -3  -5   5   20.10    1.00
   2   5  -5   83.79    3.30
   2   5  -5   82.59    3.20
  -2  -5   5   85.09    3.40
  -2  -5   5   82.49    3.50
   1   5  -5  480.25   17.10
   1   5  -5  471.45   17.30
  -1  -5   5  474.95   17.30
  -1  -5   5  477.75   17.20
   0   5  -5  325.07   12.20
   0   5  -5  321.27   12.40
   0  -5   5  340.57   12.50
   0  -5   5  335.37   12.30
  -1   5  -5  995.30   35.80
  -1   5  -5  977.60   35.50
   1  -5   5 1007.70   35.90
   1  -5   5  993.50   35.80
  -2   5  -5   22.80    2.70
  -2   5  -5   22.50    2.20
   2  -5   5   17.90    2.10
   2  -5   5   22.10    2.40
  -3   5  -5  589.54   22.00
  -3   5  -5  581.84   21.60
   3  -5   5  593.34   21.70
   3  -5   5  579.74   21.90
  -4   5  -5   90.39    5.00
  -4   5  -5   91.59    4.70
   4  -5   5   82.69    4.70
   4  -5   5   82.59    4.40
  -5   5  -5  392.36   15.80
  -5   5  -5  395.56   15.40
   5  -5   5  403.66   15.70
   5  -5   5  393.86   15.40
  -6   5  -5    1.40    1.70
  -6   5  -5    2.80    2.00
   6  -5   5    2.40    1.80
   6  -5   5    3.50    1.80
  -7   5  -5   45.70    3.70
  -7   5  -5   41.20    4.50
   7  -5   5   44.40    3.80
   7  -5   5   43.00    4.20
  -8   5  -5    4.40    2.50
  -8   5  -5   -0.20    1.90
   8  -5   5   -1.10    2.00
   8  -5   5   -0.60    2.50
  -9   5  -5    8.60    4.80
  -9   5  -5    1.80    2.00
   9  -5   5    1.00    2.20
   9  -5   5   -0.10    3.60
 -10   5  -5   91.69    6.60
 -10   5  -5   67.29    5.90
  10  -5   5   62.09    5.10
  10  -5   5   90.19    6.60
 -11   5  -5   14.10    4.00
 -11   5  -5   10.60    2.90
  11  -5   5    8.60    3.10
 -12   5  -5    7.60    2.50
  12  -5   5    8.20    3.20
 -13   5  -5   -7.80    2.80
 -13   5  -5    4.40    2.60
  13  -5   5    1.30    2.20
 -13  -4   5    2.00    1.30
 -13  -4   5    1.60    1.40
 -12  -4   5   -1.60    1.30
 -12  -4   5    2.20    1.30
 -11  -4   5    0.70    1.10
 -11  -4   5   -0.80    1.30
 -10  -4   5   43.90    2.70
 -10  -4   5   41.40    2.90
  -8  -4   5    5.50    1.10
  -7  -4   5  104.49    4.20
  -7  -4   5  109.79    4.40
   2   4  -5   15.70    1.00
   2   4  -5   15.10    1.00
  -2  -4   5   12.80    1.20
  -2  -4   5   15.90    1.30
   1   4  -5 1331.57   60.19
  -1  -4   5 1320.87   60.09
   0   4  -5  222.78    8.70
   0  -4   5  231.28    8.80
   0  -4   5  230.28    8.60
  -1   4  -5   70.19    3.50
  -1   4  -5   72.69    3.70
   1  -4   5   74.59    3.70
   1  -4   5   74.49    3.60
  -2   4  -5    4.90    1.50
  -2   4  -5    3.60    1.50
   2  -4   5    5.30    1.60
   2  -4   5    6.10    1.40
  -3   4  -5  121.29    5.60
  -3   4  -5  120.09    5.80
   3  -4   5  127.89    5.90
   3  -4   5  120.99    5.50
  -4   4  -5  219.18    9.50
  -4   4  -5  218.78    9.00
   4  -4   5  217.88    9.00
   4  -4   5  227.78    9.40
  -5   4  -5    7.40    2.00
  -5   4  -5    5.50    1.70
   5  -4   5    5.00    1.80
   5  -4   5    6.10    1.80
  -6   4  -5  239.88   10.10
  -6   4  -5  244.98   10.60
   6  -4   5  241.18   10.10
   6  -4   5  249.58   10.50
  -7   4  -5    4.30    2.00
  -7   4  -5    4.40    2.20
   7  -4   5    6.10    2.10
   7  -4   5    7.80    2.10
  -8   4  -5  184.38    9.10
  -8   4  -5  183.38    8.60
   8  -4   5  176.08    8.40
   8  -4   5  187.08    8.90
  -9   4  -5    9.80    2.90
  -9   4  -5    8.70    2.50
   9  -4   5   10.40    2.80
   9  -4   5   14.10    2.80
 -10   4  -5   29.00    4.20
  10  -4   5   21.50    3.40
  10  -4   5   19.70    3.40
 -11   4  -5   11.30    3.70
 -11   4  -5   13.60    3.10
  11  -4   5    8.20    2.80
 -12   4  -5   13.90    3.80
 -12   4  -5    3.20    2.40
  12  -4   5    6.20    2.60
 -13   4  -5   17.70    4.60
 -13   4  -5    4.00    2.50
  13  -4   5   -1.00    2.20
 -13  -3   5   -0.60    1.60
 -13  -3   5    0.50    1.40
 -12  -3   5    0.80    1.40
 -12  -3   5    0.20    1.60
 -11  -3   5   29.50    2.60
 -10  -3   5    0.60    1.30
 -10  -3   5    1.40    1.40
  -9  -3   5   58.79    3.20
  -9  -3   5   57.59    3.50
  -8  -3   5   46.40    2.60
  -8  -3   5   47.10    2.80
  -7  -3   5   35.40    2.20
  -7  -3   5   34.40    2.00
  -6  -3   5   61.29    2.70
  -6  -3   5   62.09    2.80
  -5  -3   5  406.16   14.80
  -5  -3   5  424.66   14.80
  -4  -3   5  279.27    9.90
  -3  -3   5  203.68    7.20
  -3  -3   5  200.08    7.20
   2   3  -5 1245.98   50.69
  -2  -3   5 1180.68   49.80
   1   3  -5  267.57    9.60
   1   3  -5  255.77    9.70
  -1  -3   5  263.67    9.60
  -1  -3   5  265.37    9.70
   0   3  -5  287.97   11.10
   0  -3   5  299.67   11.00
   0  -3   5  306.77   11.10
  -1   3  -5   20.20    1.70
  -1   3  -5   20.30    1.70
   1  -3   5   19.70    1.70
   1  -3   5   20.00    1.70
  -2   3  -5  251.97   10.20
  -2   3  -5  258.57   10.00
   2  -3   5  267.77   10.10
   2  -3   5  265.57   10.20
  -3   3  -5  103.39    5.10
  -3   3  -5   96.89    4.80
   3  -3   5  103.39    5.00
   3  -3   5   95.89    4.70
  -4   3  -5   18.20    2.60
  -4   3  -5   14.00    2.00
   4  -3   5   12.10    1.90
   4  -3   5   17.20    2.30
  -5   3  -5  142.69    6.90
  -5   3  -5  139.79    6.80
   5  -3   5  143.69    6.60
   5  -3   5  138.39    6.40
  -6   3  -5   27.70    3.10
  -6   3  -5   23.60    2.70
   6  -3   5   26.60    2.80
   6  -3   5   26.60    3.10
  -7   3  -5   30.00    3.40
  -7   3  -5   36.00    4.00
   7  -3   5   39.40    3.70
   7  -3   5   35.10    3.40
  -8   3  -5    1.50    2.30
  -8   3  -5   -0.60    1.70
   8  -3   5   -0.80    1.80
   8  -3   5    0.60    1.90
  -9   3  -5   97.19    6.50
  -9   3  -5   78.89    5.50
   9  -3   5  100.99    6.00
 -10   3  -5    4.60    2.80
 -10   3  -5    6.80    4.00
  10  -3   5   10.30    2.70
  10  -3   5    9.00    2.90
 -11   3  -5   21.50    3.20
 -11   3  -5   29.70    4.60
  11  -3   5   24.30    3.60
 -12   3  -5   22.90    4.30
 -12   3  -5   17.70    3.20
  12  -3   5   18.90    3.40
 -13   3  -5    5.90    3.30
 -13   3  -5   -0.40    3.20
  13  -3   5    1.30    2.20
 -14  -2   5   -4.60    1.70
 -14  -2   5    0.40    1.60
 -13  -2   5    3.90    3.30
 -13  -2   5    7.20    1.90
  12   2  -5   31.80    2.20
 -12  -2   5   29.40    3.10
 -12  -2   5   33.40    3.50
  11   2  -5    4.10    1.00
  11   2  -5    1.70    1.30
 -11  -2   5    3.50    1.80
 -11  -2   5    3.30    1.60
  10   2  -5   25.40    2.00
  10   2  -5   23.50    2.10
 -10  -2   5   28.10    2.70
 -10  -2   5   32.20    3.10
   9   2  -5   -1.80    1.00
   9   2  -5   -0.80    0.90
  -9  -2   5   -0.50    1.30
  -9  -2   5    1.00    1.50
   8   2  -5   -0.90    0.70
   8   2  -5   -1.10    0.80
  -8  -2   5   -1.70    1.10
  -8  -2   5   -2.60    1.00
   7   2  -5    0.70    0.60
   7   2  -5    0.30    0.70
  -7  -2   5   -0.60    0.90
  -7  -2   5    1.10    1.00
   6   2  -5   50.79    2.20
   6   2  -5   50.29    2.30
  -6  -2   5   51.79    2.50
  -6  -2   5   53.39    2.60
   5   2  -5   92.19    3.60
   5   2  -5   89.79    3.50
  -5  -2   5   93.89    3.90
  -5  -2   5   96.19    3.80
   4   2  -5   23.10    1.30
   4   2  -5   24.20    1.10
  -4  -2   5   26.50    1.50
  -4  -2   5   24.20    1.40
   3   2  -5  125.09    4.50
   3   2  -5  116.99    4.40
  -3  -2   5  121.59    4.50
  -3  -2   5  119.09    4.50
   2   2  -5    2.90    0.60
   2   2  -5    2.90    0.60
  -2  -2   5    2.60    0.60
  -2  -2   5    3.20    0.50
   1   2  -5  205.98    7.50
   1   2  -5  192.68    7.50
  -1  -2   5  205.48    7.50
  -1  -2   5  204.28    7.50
   0   2  -5   76.09    3.40
   0   2  -5   80.89    3.40
   0  -2   5   80.89    3.40
   0  -2   5   82.39    3.40
  -1   2  -5  446.96   15.80
  -1   2  -5  413.66   15.90
   1  -2   5  436.46   15.90
   1  -2   5  433.26   15.80
  -2   2  -5  837.42   29.50
  -2   2  -5  810.32   29.60
   2  -2   5  814.12   29.50
   2  -2   5  817.52   29.60
  -3   2  -5    8.00    1.70
  -3   2  -5    7.20    1.60
   3  -2   5    7.40    1.60
   3  -2   5   11.50    1.90
  -4   2  -5  357.66   14.50
  -4   2  -5  418.96   15.10
   4  -2   5  411.46   14.90
   4  -2   5  355.56   14.60
  -5   2  -5   60.79    4.10
  -5   2  -5   54.89    3.70
   5  -2   5   62.79    3.90
   5  -2   5   60.19    3.60
  -6   2  -5  122.29    5.90
  -6   2  -5  121.89    6.40
   6  -2   5  126.09    5.90
   6  -2   5  132.69    6.30
  -7   2  -5    6.30    1.90
  -7   2  -5    6.00    2.30
   7  -2   5    2.40    1.80
   7  -2   5    3.30    1.90
  -8   2  -5   75.39    5.50
  -8   2  -5   74.09    4.90
   8  -2   5   71.49    4.70
   8  -2   5   70.39    4.70
  -9   2  -5   10.40    2.60
  -9   2  -5   16.80    3.40
   9  -2   5   10.00    2.60
   9  -2   5   10.90    2.50
 -10   2  -5   11.40    2.80
 -10   2  -5   20.40    3.70
  10  -2   5   10.40    2.80
 -11   2  -5   13.30    2.90
 -11   2  -5    3.10    3.00
  11  -2   5    7.60    2.60
 -12   2  -5   17.70    3.80
 -12   2  -5   14.50    3.20
  12  -2   5   17.90    3.20
 -13   2  -5   15.80    4.00
  13  -2   5   19.10    3.20
  14   1  -5   14.80    2.40
 -14  -1   5   18.10    2.70
  13   1  -5    3.70    1.50
 -13  -1   5    5.60    2.20
 -13  -1   5    7.20    2.00
 -12  -1   5   37.10    3.90
 -12  -1   5   38.60    3.40
  11   1  -5   16.20    1.90
  11   1  -5   17.00    1.80
 -11  -1   5   16.80    2.30
 -11  -1   5   17.40    2.60
  10   1  -5   80.29    4.20
 -10  -1   5   89.79    4.90
 -10  -1   5   79.19    4.50
   9   1  -5   91.39    4.50
   9   1  -5   94.19    4.20
  -9  -1   5   97.09    5.00
  -9  -1   5   91.79    4.60
   8   1  -5   26.60    2.00
   8   1  -5   22.70    2.10
  -8  -1   5   24.50    2.60
  -8  -1   5   24.90    2.40
   7   1  -5  102.39    4.50
   7   1  -5  101.49    4.20
  -7  -1   5  103.09    4.50
  -7  -1   5   94.99    4.60
   6   1  -5   11.60    1.40
   6   1  -5   10.70    1.10
  -6  -1   5   10.90    1.40
  -6  -1   5   11.70    1.40
   5   1  -5   52.19    2.60
   5   1  -5   48.40    2.30
  -5  -1   5   46.80    2.80
  -5  -1   5   48.70    2.60
   4   1  -5   11.40    1.00
   4   1  -5   13.80    1.30
  -4  -1   5   11.60    1.10
  -4  -1   5   12.30    1.30
   3   1  -5    1.50    0.70
  -3  -1   5    1.00    0.70
  -3  -1   5    0.20    0.50
   2   1  -5  554.94   19.80
   2   1  -5  563.64   19.90
  -2  -1   5  560.34   19.90
  -2  -1   5  549.65   19.80
   1   1  -5  254.67    9.40
  -1  -1   5  258.67    9.40
  -1  -1   5  254.17    9.40
   0   1  -5    1.40    0.70
   0   1  -5    1.30    0.70
   0  -1   5    0.80    0.60
   0  -1   5    0.70    0.60
  -1   1  -5    1.10    0.70
  -1   1  -5    2.20    0.80
   1  -1   5    2.20    0.90
   1  -1   5    2.90    0.90
  -2   1  -5   37.20    2.40
  -2   1  -5   38.40    2.40
   2  -1   5   34.40    2.20
   2  -1   5   35.30    2.40
  -3   1  -5  216.38    8.20
  -3   1  -5  199.98    8.30
   3  -1   5  196.58    8.10
   3  -1   5  196.08    8.10
  -4   1  -5  228.98    9.20
  -4   1  -5  229.48    9.40
   4  -1   5  224.88    9.30
   4  -1   5  235.18    9.30
  -5   1  -5  122.19    6.10
  -5   1  -5  134.19    5.90
   5  -1   5  124.69    5.90
   5  -1   5  132.49    6.00
  -6   1  -5    0.10    1.60
  -6   1  -5    0.70    1.50
   6  -1   5    0.90    1.50
   6  -1   5    1.50    1.40
  -7   1  -5  176.58    7.70
  -7   1  -5  168.78    8.10
   7  -1   5  172.88    7.80
   7  -1   5  158.98    7.50
  -8   1  -5   25.90    3.60
  -8   1  -5   17.30    2.70
   8  -1   5   22.00    3.00
   8  -1   5   21.80    2.80
  -9   1  -5   76.69    5.10
  -9   1  -5   78.99    5.70
   9  -1   5   71.79    4.90
   9  -1   5   73.59    5.00
 -10   1  -5   21.20    3.20
 -10   1  -5   25.30    4.00
  10  -1   5   22.30    3.30
 -11   1  -5   43.10    4.30
 -11   1  -5   36.90    4.60
  11  -1   5   41.80    4.40
 -12   1  -5    2.20    3.00
 -12   1  -5    2.30    2.50
  12  -1   5    2.60    2.40
 -13   1  -5   19.40    3.50
 -13   1  -5   15.60    3.70
  13  -1   5   14.10    3.10
 -14   0   5    2.30    2.20
  13   0  -5   22.60    3.50
 -13   0   5   21.50    3.30
 -13   0   5   27.30    3.10
  12   0  -5   -0.10    1.50
 -12   0   5    0.10    1.90
 -12   0   5    3.20    1.90
  11   0  -5   38.20    4.10
  11   0  -5   44.20    3.40
 -11   0   5   49.30    3.70
 -11   0   5   47.00    4.00
  10   0  -5   19.40    2.10
  10   0  -5   20.70    2.40
 -10   0   5   20.90    2.70
 -10   0   5   20.90    2.50
   9   0  -5   60.59    3.80
   9   0  -5   63.29    3.40
  -9   0   5   63.29    4.10
  -9   0   5   61.69    3.70
   8   0  -5   14.40    1.60
   8   0  -5   17.70    2.10
  -8   0   5   13.80    1.90
  -8   0   5   14.90    2.10
   7   0  -5   95.09    4.20
   7   0  -5   95.69    4.60
  -7   0   5   94.69    4.70
  -7   0   5  100.69    4.50
   6   0  -5  155.98    6.70
  -6   0   5  163.78    6.60
  -6   0   5  166.78    6.70
   5   0  -5   12.40    1.30
   5   0  -5   12.50    1.60
  -5   0   5   12.20    1.50
   4   0  -5   49.90    2.50
   4   0  -5   51.69    4.00
  -4   0   5   53.99    2.80
  -4   0   5   54.19    2.70
   3   0  -5   10.70    1.10
   3   0  -5   12.00    1.30
  -3   0   5   11.90    1.20
  -3   0   5   10.20    1.10
   2   0  -5  371.36   13.60
  -2   0   5  372.76   13.70
  -2   0   5  387.26   13.60
   1   0  -5   12.40    1.10
   1   0  -5   13.20    1.10
  -1   0   5   11.60    1.10
   0   0  -5   72.29    3.10
   0   0  -5   63.99    3.00
   0   0   5   67.59    3.00
   0   0   5   66.59    2.90
   1   0   5  978.10   34.90
  -2   0  -5    6.10    1.20
  -2   0  -5    9.30    1.40
   2   0   5    8.80    1.30
   2   0   5    9.00    1.40
  -3   0  -5  126.69    5.60
  -3   0  -5  123.19    5.50
   3   0   5  121.69    5.50
   3   0   5  129.99    5.60
  -4   0  -5  301.17   11.60
  -4   0  -5  297.97   11.80
   4   0   5  305.17   11.70
   4   0   5  299.07   11.70
  -5   0  -5   22.90    2.50
  -5   0  -5   24.40    2.60
   5   0   5   26.30    2.40
  -6   0  -5  117.89    6.00
  -6   0  -5  128.99    5.90
   6   0   5  122.19    5.70
   6   0   5  121.09    5.80
  -7   0  -5   37.50    3.80
  -7   0  -5   36.80    3.40
   7   0   5   43.30    3.40
   7   0   5   32.70    3.20
  -8   0  -5  148.39    7.40
  -8   0  -5  147.89    7.90
   8   0   5  155.38    7.30
   8   0   5  173.38    7.60
  -9   0  -5    0.50    2.30
  -9   0  -5    1.60    2.10
   9   0   5    0.60    1.80
   9   0   5   -0.40    1.80
 -10   0  -5  115.89    7.40
 -10   0  -5  116.19    6.70
  10   0   5  147.09    7.10
 -11   0  -5    3.70    2.70
 -11   0  -5   -0.20    2.10
  11   0   5    0.80    2.00
 -12   0  -5   63.59    5.80
 -12   0  -5   43.60    4.50
  12   0   5   54.99    4.70
 -13   0  -5    2.90    2.20
 -13   0  -5    3.60    3.10
  14  -1  -5   13.80    2.80
 -14   1   5   16.60    3.50
 -14   1   5    9.80    2.80
  13  -1  -5    0.80    1.60
 -13   1   5   -0.60    2.10
 -13   1   5    3.30    2.00
  12  -1  -5   42.90    3.70
 -12   1   5   41.20    4.30
 -12   1   5   52.49    4.00
  11  -1  -5    0.60    1.50
 -11   1   5   -1.30    1.90
 -11   1   5   -0.90    1.60
  10  -1  -5   64.19    4.20
  10  -1  -5   58.49    3.60
 -10   1   5   69.59    4.60
 -10   1   5   66.59    4.20
   9  -1  -5    2.00    1.70
   9  -1  -5    1.00    1.20
  -9   1   5    0.40    1.50
  -9   1   5   -1.60    1.50
   8  -1  -5   36.20    2.90
   8  -1  -5   28.20    2.30
  -8   1   5   26.40    2.70
  -8   1   5   23.50    2.60
   7  -1  -5   80.29    4.60
   7  -1  -5   77.39    3.80
  -7   1   5   80.59    4.00
  -7   1   5   77.69    4.20
   6  -1  -5   24.00    1.90
   6  -1  -5   23.90    2.30
  -6   1   5   22.50    2.10
  -6   1   5   23.50    2.30
   5  -1  -5  102.19    4.50
  -5   1   5  107.19    4.90
  -5   1   5  102.99    4.80
   4  -1  -5    6.00    1.10
  -4   1   5    6.10    1.40
  -4   1   5    8.20    1.30
   3  -1  -5   60.59    2.90
   3  -1  -5   72.69    3.30
  -3   1   5   67.89    3.10
  -3   1   5   64.59    3.20
   2  -1  -5   57.19    2.80
   2  -1  -5   53.39    2.50
  -2   1   5   55.69    2.70
  -2   1   5   54.09    2.60
   1  -1  -5    4.00    1.00
  -1   1   5    3.20    0.90
  -1   1   5    3.60    0.70
   0  -1  -5   55.99    2.70
   0  -1  -5   57.19    2.80
   0   1   5   56.39    2.70
   0   1   5   59.79    2.70
  -1  -1  -5   96.49    4.30
  -1  -1  -5  104.49    4.40
   1   1   5  100.69    4.30
   1   1   5   99.29    4.30
  -2  -1  -5  302.17   11.10
  -2  -1  -5  296.17   11.20
   2   1   5  287.57   11.00
   2   1   5  284.27   11.00
  -3  -1  -5  620.54   22.20
  -3  -1  -5  599.24   22.30
   3   1   5  593.14   22.10
   3   1   5  613.94   22.20
  -4  -1  -5   87.09    4.40
  -4  -1  -5   89.99    4.40
   4   1   5   84.99    4.30
   4   1   5   82.49    4.30
  -5  -1  -5   15.50    2.20
  -5  -1  -5   13.70    1.90
   5   1   5   11.50    1.80
   5   1   5   15.10    1.90
  -6  -1  -5  114.79    5.60
  -6  -1  -5  117.69    5.90
   6   1   5  112.89    5.50
   6   1   5  112.59    5.50
  -7  -1  -5   24.70    2.80
  -7  -1  -5   18.00    2.60
   7   1   5   22.40    2.60
   7   1   5   16.30    2.40
  -8  -1  -5   23.80    2.80
  -8  -1  -5   25.20    3.30
   8   1   5   25.90    3.00
   8   1   5   18.30    2.60
  -9  -1  -5   86.69    5.20
  -9  -1  -5   89.39    5.90
   9   1   5   80.99    5.00
   9   1   5   71.39    4.80
 -10  -1  -5    3.10    2.10
 -10  -1  -5    5.20    2.70
  10   1   5    8.00    2.20
 -11  -1  -5  104.69    7.10
 -11  -1  -5   86.09    5.80
  11   1   5  105.69    6.50
 -12  -1  -5    0.70    2.80
 -12  -1  -5    1.20    2.10
 -13  -1  -5   28.10    3.70
  13   1   5   36.30    4.90
  14  -2  -5    2.40    1.80
 -14   2   5    6.50    2.80
 -14   2   5    7.00    2.90
  13  -2  -5   28.30    3.20
 -13   2   5   30.40    3.50
 -13   2   5   26.90    3.60
  12  -2  -5   -0.80    1.60
 -12   2   5   -0.60    1.90
 -12   2   5   -1.10    1.60
  11  -2  -5   32.60    3.40
 -11   2   5   26.80    3.40
 -11   2   5   21.70    2.80
  10  -2  -5    5.60    1.70
 -10   2   5    5.30    2.10
 -10   2   5    5.70    2.00
   9  -2  -5   56.89    3.50
   9  -2  -5   57.39    4.30
  -9   2   5   52.29    3.80
  -9   2   5   65.89    4.40
   8  -2  -5    5.20    1.40
  -8   2   5    5.70    1.70
  -8   2   5    5.30    1.80
   7  -2  -5   40.80    2.60
  -7   2   5   41.30    3.00
  -7   2   5   41.60    3.20
   6  -2  -5   49.20    3.30
   6  -2  -5   48.80    2.80
  -6   2   5   46.40    3.00
   5  -2  -5  158.48    6.30
   5  -2  -5  158.28    6.80
  -5   2   5  147.29    6.60
  -5   2   5  149.29    6.40
   4  -2  -5   17.50    2.10
   4  -2  -5   17.00    1.80
  -4   2   5   15.70    1.80
  -4   2   5   20.80    2.30
   3  -2  -5   58.69    3.30
   3  -2  -5   57.59    2.90
  -3   2   5   59.59    3.10
  -3   2   5   61.29    3.00
   2  -2  -5  707.63   26.40
   2  -2  -5  757.12   26.60
  -2   2   5  758.62   26.60
  -2   2   5  723.63   26.40
   1  -2  -5   24.00    1.80
   1  -2  -5   20.20    1.50
  -1   2   5   24.60    1.90
  -1   2   5   21.80    1.60
   0  -2  -5  223.78    8.50
   0  -2  -5  217.78    8.30
   0   2   5  207.68    8.40
   0   2   5  227.08    8.40
  -1  -2  -5   40.20    2.50
  -1  -2  -5   39.80    2.50
   1   2   5   39.30    2.40
   1   2   5   47.30    2.60
  -2  -2  -5   10.50    1.60
  -2  -2  -5   12.50    1.60
   2   2   5   10.80    1.40
   2   2   5   11.90    1.70
  -3  -2  -5   68.09    3.60
  -3  -2  -5   69.29    3.60
   3   2   5   60.49    3.40
   3   2   5   51.99    3.30
  -4  -2  -5   57.79    3.40
  -4  -2  -5   64.19    3.50
   4   2   5   61.69    3.40
   4   2   5   56.59    3.20
  -5  -2  -5   85.29    4.30
  -5  -2  -5   79.49    4.50
   5   2   5   80.69    4.10
   5   2   5   81.19    4.20
  -6  -2  -5   81.49    4.70
  -6  -2  -5   79.69    4.40
   6   2   5   78.09    4.30
   6   2   5   83.79    4.40
  -7  -2  -5   27.30    3.20
  -7  -2  -5   20.30    2.80
   7   2   5   29.20    2.90
   7   2   5   26.60    2.80
  -8  -2  -5   18.40    2.60
  -8  -2  -5   22.70    3.00
   8   2   5   23.90    4.20
   8   2   5   19.80    2.60
  -9  -2  -5   24.20    3.40
  -9  -2  -5   20.60    2.80
   9   2   5   22.20    3.10
   9   2   5   27.40    3.10
 -10  -2  -5   53.99    4.50
 -10  -2  -5   60.09    5.20
 -11  -2  -5   12.10    2.50
 -11  -2  -5   13.90    3.20
  11   2   5    9.80    2.40
 -12  -2  -5   21.60    3.30
 -12  -2  -5   28.50    4.20
  12   2   5   19.10    2.80
  14  -3  -5    3.70    2.10
 -14   3   5   -1.80    2.70
 -14   3   5    3.90    2.40
  13  -3  -5    6.70    2.20
 -13   3   5    4.20    2.20
  12  -3  -5   13.60    3.60
 -12   3   5   15.90    2.70
 -12   3   5   18.70    3.30
 -11   3   5    3.20    1.90
 -11   3   5    4.00    2.30
  10  -3  -5   34.70    5.30
  10  -3  -5   32.50    2.90
 -10   3   5   37.30    3.80
 -10   3   5   26.20    3.10
   9  -3  -5   19.00    2.30
   9  -3  -5   20.70    2.80
  -9   3   5   24.50    2.90
  -9   3   5   18.00    2.80
   8  -3  -5    5.10    1.80
   8  -3  -5    3.70    1.40
  -8   3   5    5.60    1.90
  -8   3   5    4.90    1.80
   7  -3  -5   61.59    4.00
   7  -3  -5   56.79    3.40
  -7   3   5   59.69    3.90
  -7   3   5   62.39    3.70
   6  -3  -5   84.99    4.70
   6  -3  -5   86.29    4.20
  -6   3   5   88.49    4.40
  -6   3   5   85.29    4.60
   5  -3  -5  243.98   10.20
   5  -3  -5  244.08    9.70
  -5   3   5  249.78   10.00
  -5   3   5  254.87    9.90
   4  -3  -5   43.50    3.20
   4  -3  -5   41.60    2.60
  -4   3   5   44.40    3.00
  -4   3   5   47.10    3.30
   3  -3  -5  822.12   29.30
   3  -3  -5  789.62   28.90
  -3   3   5  769.32   29.10
  -3   3   5  834.02   29.00
   2  -3  -5   82.29    4.20
   2  -3  -5   79.09    3.70
  -2   3   5   85.19    3.90
  -2   3   5   75.69    3.90
   1  -3  -5  336.37   13.00
   1  -3  -5  348.27   12.80
  -1   3   5  334.97   12.80
  -1   3   5  360.96   13.00
   0  -3  -5    5.10    1.30
   0  -3  -5    3.70    1.10
   0   3   5    4.30    1.20
   0   3   5    4.20    1.40
  -1  -3  -5  178.68    7.40
  -1  -3  -5  179.08    7.20
   1   3   5  179.28    7.30
   1   3   5  178.78    7.10
  -2  -3  -5   12.80    1.60
  -2  -3  -5    9.50    1.60
   2   3   5   11.20    1.60
   2   3   5   10.20    1.70
  -3  -3  -5   49.20    3.10
  -3  -3  -5   46.10    3.00
   3   3   5   47.30    3.00
  -4  -3  -5    7.70    1.70
  -4  -3  -5    7.40    1.60
   4   3   5    7.00    1.40
   4   3   5    4.70    1.40
  -5  -3  -5    7.30    1.80
  -5  -3  -5   10.70    1.80
   5   3   5    9.00    1.70
   5   3   5    7.80    1.50
  -6  -3  -5   30.30    2.90
  -6  -3  -5   27.20    3.10
   6   3   5   26.70    2.60
   6   3   5   32.10    2.80
  -7  -3  -5    0.00    1.60
  -7  -3  -5   -2.10    1.70
   7   3   5   -0.40    1.50
   7   3   5   -1.00    1.40
  -8  -3  -5   64.49    4.80
  -8  -3  -5   73.59    4.70
   8   3   5   72.79    4.60
  -9  -3  -5   13.20    2.40
  -9  -3  -5   11.60    2.70
 -10  -3  -5    5.20    2.10
 -10  -3  -5    7.80    2.70
 -11  -3  -5   11.40    2.50
  11   3   5   14.80    2.50
 -12  -3  -5    3.00    2.80
 -12  -3  -5   -2.40    2.10
 -14   4   5   -4.70    2.40
 -14   4   5    0.90    2.10
 -13   4   5    1.60    2.70
 -13   4   5    4.30    2.30
  12  -4  -5    0.70    2.10
 -12   4   5   -0.50    1.90
 -12   4   5   -1.30    2.30
  11  -4  -5   21.70    3.20
 -11   4   5   23.40    3.10
 -11   4   5   20.60    3.40
  10  -4  -5   -0.90    1.40
  10  -4  -5   -2.00    2.00
 -10   4   5   -0.30    1.80
 -10   4   5   -0.40    2.20
   9  -4  -5   83.19    4.70
   9  -4  -5   82.89    5.60
  -9   4   5   82.49    5.40
  -9   4   5   84.79    5.20
   8  -4  -5    9.20    1.90
   8  -4  -5   14.00    2.60
  -8   4   5    9.40    2.30
  -8   4   5    8.70    2.00
   7  -4  -5  145.19    6.40
   7  -4  -5  145.29    7.10
  -7   4   5  141.29    6.90
  -7   4   5  142.79    6.60
   6  -4  -5  114.29    5.30
   6  -4  -5  111.69    5.90
  -6   4   5  118.69    5.80
  -6   4   5  118.79    5.60
   5  -4  -5   87.29    4.30
   5  -4  -5   90.09    5.00
  -5   4   5   85.29    4.70
  -5   4   5   90.19    4.50
   4  -4  -5  169.58    7.00
   4  -4  -5  172.78    7.60
  -4   4   5  168.88    7.40
  -4   4   5  165.38    7.20
   3  -4  -5  111.49    5.60
   3  -4  -5  111.39    5.00
  -3   4   5  118.09    5.30
  -3   4   5  111.29    5.40
   2  -4  -5  487.35   18.50
   2  -4  -5  468.05   18.20
  -2   4   5  512.45   18.50
  -2   4   5  514.45   18.30
   1  -4  -5    0.20    1.10
   1  -4  -5    1.60    1.60
  -1   4   5   -0.20    1.40
  -1   4   5   -0.30    1.20
   0  -4  -5  344.27   13.20
   0  -4  -5  357.76   13.50
   0   4   5  363.46   13.40
   0   4   5  347.27   13.30
  -1  -4  -5   29.90    2.20
  -1  -4  -5   31.30    2.80
   1   4   5   30.00    2.60
   1   4   5   26.10    2.40
  -2  -4  -5  275.87   10.30
  -2  -4  -5  252.97   10.00
   2   4   5  257.17   10.00
   2   4   5  248.98   10.10
  -3  -4  -5    2.20    1.30
  -3  -4  -5    0.20    1.10
   3   4   5   -0.20    1.10
   3   4   5    0.30    1.00
  -4  -4  -5   77.09    4.10
  -4  -4  -5   70.09    4.00
   4   4   5   74.99    3.80
   4   4   5   73.89    3.90
  -5  -4  -5   -1.20    1.30
  -5  -4  -5    0.40    1.40
   5   4   5    1.00    1.30
   5   4   5   -0.80    1.30
  -6  -4  -5   23.80    2.80
  -6  -4  -5   25.80    2.80
   6   4   5   24.60    2.60
  -7  -4  -5   37.90    3.40
  -7  -4  -5   35.20    3.60
   7   4   5   36.20    4.10
  -8  -4  -5    1.30    2.20
   8   4   5    1.90    1.70
  -9  -4  -5   -0.90    1.60
  -9  -4  -5    0.50    2.10
 -10  -4  -5    4.30    2.00
 -10  -4  -5   11.50    2.80
 -11  -4  -5    3.60    2.00
 -11  -4  -5    7.90    2.70
  11   4   5    5.70    1.90
 -12  -4  -5   11.10    2.50
 -12  -4  -5   11.20    3.20
  12   4   5   16.60    2.60
  14  -5  -5   -1.40    2.20
 -14   5   5   -2.40    2.00
 -14   5   5   -3.00    2.70
  13  -5  -5    0.90    2.20
 -13   5   5   -5.40    2.30
 -13   5   5   -0.80    2.10
  12  -5  -5   28.20    3.90
 -12   5   5   27.30    3.50
 -12   5   5   29.20    3.90
  11  -5  -5    2.30    2.30
[truncated: 956,048 more chars]
