# Supplementary material for: Ligand Postsynthetic Functionalization with Fluorinated Boranes and Implications in Hydrogenation Catalysis
Source: ACS Catal. 2023 Nov 30;13(24):16055–66. doi: 10.1021/acscatal.3c02764 (PMC10852356; doi:10.1021/acscatal.3c02764)
Supplement: Supplementary file 7 — cs3c02764_si_007.xyz [file cs3c02764_si_007.xyz]

85
1 E(RPBE1PBE) =  -2528.29258986 
Rh       0.057383000     -0.843688000     -0.933706000
P       -1.773096000      0.135417000     -0.067521000
P        1.639331000      0.494642000     -0.050420000
C        0.037458000     -1.859389000     -2.905031000
C       -0.912641000     -2.502696000     -2.060168000
H       -1.980401000     -2.548453000     -2.232228000
C       -0.189744000     -3.327288000     -1.104443000
C        1.203564000     -3.019570000     -1.252906000
C        1.322105000     -2.041703000     -2.323842000
H        2.258039000     -1.682431000     -2.729978000
C       -0.608406000     -4.247122000     -0.134528000
H       -1.663131000     -4.485455000     -0.021910000
C        0.349088000     -4.852637000      0.672841000
H        0.040012000     -5.581692000      1.417246000
C        1.712301000     -4.540706000      0.536149000
H        2.437881000     -5.031828000      1.179504000
C        2.150422000     -3.624742000     -0.413279000
H        3.205458000     -3.387269000     -0.513964000
C       -3.265903000     -0.137971000     -1.118368000
C       -4.536760000     -0.382683000     -0.590607000
H       -4.679855000     -0.439793000      0.483907000
C       -5.630333000     -0.561141000     -1.436611000
H       -6.610355000     -0.759088000     -1.011004000
C       -5.470940000     -0.484560000     -2.817635000
H       -6.325193000     -0.622822000     -3.474503000
C       -4.208048000     -0.236516000     -3.353737000
H       -4.072161000     -0.180108000     -4.430342000
C       -3.113445000     -0.074312000     -2.509921000
H       -2.122139000      0.090591000     -2.925152000
C       -1.814546000      1.966691000      0.127432000
C       -2.342475000      2.790940000     -0.872918000
H       -2.819420000      2.353669000     -1.744530000
C       -2.258547000      4.176922000     -0.767278000
H       -2.673163000      4.800185000     -1.554967000
C       -1.647849000      4.761400000      0.339698000
H       -1.577762000      5.842636000      0.418747000
C       -1.136200000      3.949494000      1.349164000
H       -0.667062000      4.392059000      2.223575000
C       -1.221514000      2.564173000      1.246433000
H       -0.829248000      1.947423000      2.047096000
C       -2.350367000     -0.450489000      1.579040000
C       -1.985656000     -1.743109000      1.967611000
H       -1.354461000     -2.334271000      1.308601000
C       -2.405317000     -2.262796000      3.188874000
H       -2.110599000     -3.268549000      3.476278000
C       -3.187259000     -1.487536000      4.043201000
H       -3.506421000     -1.885126000      5.002725000
C       -3.557803000     -0.198495000      3.663978000
H       -4.169885000      0.409319000      4.324716000
C       -3.147964000      0.316531000      2.436482000
H       -3.447228000      1.320193000      2.149620000
C        3.324265000     -0.247198000     -0.144461000
C        4.011510000     -0.217912000     -1.365589000
H        3.574850000      0.295367000     -2.218493000
C        5.250874000     -0.835323000     -1.495909000
H        5.771829000     -0.801258000     -2.448850000
C        5.824123000     -1.492398000     -0.406587000
H        6.792560000     -1.974219000     -0.507919000
C        5.150862000     -1.521191000      0.811216000
H        5.591873000     -2.024759000      1.667173000
C        3.907727000     -0.903114000      0.942819000
H        3.395753000     -0.932825000      1.899536000
C        1.941763000      2.131999000     -0.820511000
C        0.985578000      2.642024000     -1.701202000
H        0.100059000      2.048541000     -1.910064000
C        1.169925000      3.885371000     -2.302510000
H        0.414733000      4.274090000     -2.979954000
C        2.321330000      4.622071000     -2.038154000
H        2.469167000      5.590067000     -2.509130000
C        3.292281000      4.110727000     -1.176866000
H        4.198527000      4.676588000     -0.979206000
C        3.106635000      2.871086000     -0.572982000
H        3.874357000      2.471069000      0.083752000
C        1.501281000      0.839542000      1.749966000
C        1.875431000      2.038584000      2.363593000
H        2.283862000      2.852420000      1.774090000
C        1.686484000      2.214530000      3.732344000
H        1.965989000      3.156825000      4.195796000
C        1.129425000      1.195360000      4.503187000
H        0.973293000      1.341661000      5.568416000
C        0.768414000     -0.008844000      3.902070000
H        0.326214000     -0.807033000      4.491537000
C        0.951274000     -0.182116000      2.533014000
H        0.646117000     -1.107341000      2.050988000
H       -0.182263000     -1.296648000     -3.803652000
24
Piers Borane E(RPBE1PBE) =  -1479.58239714
F        2.378715000      2.500241000      1.011158000
F        4.826206000      1.416466000      0.894456000
F        5.174416000     -1.017858000     -0.250207000
F        3.062825000     -2.366650000     -1.279236000
F        0.611071000     -1.311337000     -1.166957000
F       -0.611214000     -1.311402000      1.167112000
F       -3.062949000     -2.366634000      1.279200000
F       -5.174452000     -1.017737000      0.250066000
F       -4.826112000      1.416512000     -0.894582000
F       -2.378567000      2.500241000     -1.011159000
C        1.378201000      0.630949000     -0.041195000
C        2.506707000      1.299648000      0.447932000
C        3.781447000      0.758643000      0.399074000
C        3.962429000     -0.488124000     -0.185379000
C        2.875843000     -1.180974000     -0.705657000
C        1.612020000     -0.619521000     -0.624219000
C       -1.378156000      0.630938000      0.041258000
C       -2.506636000      1.299664000     -0.447930000
C       -3.781390000      0.758708000     -0.399139000
C       -3.962431000     -0.488064000      0.185322000
C       -2.875912000     -1.180953000      0.705656000
C       -1.612053000     -0.619538000      0.624285000
B        0.000029000      1.337174000      0.000172000
H       -0.000008000      2.529294000      0.000422000
109
1�PB E(RPBE1PBE) =  -4007.90298388
Rh      -0.802759000     -0.264552000     -0.161794000
P       -2.869244000     -0.994414000     -0.684021000
P       -1.334558000      1.715618000      0.759299000
C        1.018496000     -0.644692000     -1.341680000
C        0.463125000     -1.915616000     -1.023852000
H        0.092567000     -2.637218000     -1.740469000
C        0.742054000     -2.202016000      0.370200000
C        1.276200000     -1.003493000      0.950270000
C        1.377157000     -0.015590000     -0.106826000
H        1.820669000      0.961595000      0.013731000
C        0.557245000     -3.344856000      1.159113000
H        0.158674000     -4.256655000      0.722020000
C        0.902762000     -3.290004000      2.504085000
H        0.788492000     -4.175753000      3.123255000
C        1.398397000     -2.105869000      3.080565000
H        1.658041000     -2.096581000      4.135535000
C        1.583309000     -0.959051000      2.320296000
H        1.978503000     -0.050547000      2.764298000
C       -2.851570000     -2.116679000     -2.146232000
C       -3.610382000     -3.287652000     -2.219426000
H       -4.239268000     -3.582338000     -1.385127000
C       -3.561258000     -4.089627000     -3.358739000
H       -4.149892000     -5.002127000     -3.397904000
C       -2.765103000     -3.724830000     -4.441143000
H       -2.729974000     -4.351003000     -5.328292000
C       -2.007236000     -2.555992000     -4.378833000
H       -1.378765000     -2.266225000     -5.216539000
C       -2.042860000     -1.764034000     -3.235208000
H       -1.431012000     -0.867008000     -3.172263000
C       -4.200078000      0.188049000     -1.150237000
C       -4.472854000      0.490306000     -2.488587000
H       -3.954267000     -0.036694000     -3.283374000
C       -5.406401000      1.470099000     -2.816900000
H       -5.604766000      1.692483000     -3.861824000
C       -6.081561000      2.161047000     -1.813663000
H       -6.805735000      2.928993000     -2.070565000
C       -5.828727000      1.854418000     -0.478406000
H       -6.356367000      2.378230000      0.313933000
C       -4.898503000      0.873517000     -0.148559000
H       -4.722830000      0.635165000      0.894473000
C       -3.690670000     -2.017635000      0.604322000
C       -2.875660000     -2.630216000      1.560870000
H       -1.802648000     -2.460148000      1.527526000
C       -3.427583000     -3.434714000      2.553940000
H       -2.779044000     -3.902139000      3.290047000
C       -4.806714000     -3.625291000      2.607912000
H       -5.242349000     -4.243199000      3.388306000
C       -5.627948000     -3.019295000      1.658235000
H       -6.703791000     -3.166807000      1.694587000
C       -5.074604000     -2.223108000      0.658437000
H       -5.723518000     -1.757753000     -0.077736000
C        0.084680000      2.511622000      1.626823000
C        1.020556000      3.252008000      0.889881000
H        0.874408000      3.409897000     -0.175533000
C        2.141150000      3.793873000      1.512353000
H        2.848506000      4.378986000      0.931879000
C        2.351461000      3.593929000      2.876158000
H        3.227288000      4.016130000      3.360711000
C        1.429164000      2.856848000      3.613740000
H        1.581050000      2.700604000      4.678281000
C        0.300890000      2.320671000      2.994297000
H       -0.412955000      1.754080000      3.584605000
C       -1.828555000      3.060302000     -0.383822000
C       -2.068706000      2.739156000     -1.721158000
H       -1.954293000      1.704947000     -2.033915000
C       -2.433987000      3.728013000     -2.632203000
H       -2.624767000      3.462992000     -3.668391000
C       -2.549092000      5.050475000     -2.213717000
H       -2.831955000      5.824029000     -2.922318000
C       -2.285599000      5.385465000     -0.885251000
H       -2.355782000      6.419501000     -0.559320000
C       -1.920916000      4.398517000      0.024657000
H       -1.688276000      4.673092000      1.049923000
C       -2.617175000      1.677680000      2.076017000
C       -3.556033000      2.687531000      2.307218000
H       -3.560008000      3.584162000      1.697462000
C       -4.525753000      2.531856000      3.294917000
H       -5.259821000      3.317137000      3.453763000
C       -4.564956000      1.372282000      4.067310000
H       -5.329420000      1.251040000      4.829784000
C       -3.625192000      0.366264000      3.852579000
H       -3.652302000     -0.546356000      4.441320000
C       -2.661717000      0.517691000      2.859377000
H       -1.948531000     -0.279266000      2.665429000
H        1.074787000     -0.203642000     -2.325920000
F        3.356924000     -3.319826000     -2.552307000
F        3.375161000     -5.426614000     -0.915604000
F        3.953726000     -5.103418000      1.716920000
F        4.506455000     -2.635242000      2.700461000
F        4.434913000     -0.511130000      1.109230000
F        6.337312000      0.177999000     -0.539829000
F        7.022131000      2.693140000      0.053137000
F        5.342001000      4.746509000     -0.559568000
F        3.004292000      4.251348000     -1.843247000
F        2.332993000      1.755657000     -2.504517000
C        3.957658000     -1.812280000     -0.821579000
C        3.670588000     -3.108138000     -1.272883000
C        3.670242000     -4.216269000     -0.442896000
C        3.961223000     -4.054420000      0.905799000
C        4.247686000     -2.792513000      1.404485000
C        4.223804000     -1.702770000      0.549204000
C        4.279470000      0.844993000     -1.500687000
C        3.498021000      1.940013000     -1.871043000
C        3.830898000      3.246626000     -1.554412000
C        5.022615000      3.501016000     -0.891406000
C        5.866250000      2.449286000     -0.561363000
C        5.484421000      1.151665000     -0.868311000
B        3.801304000     -0.618156000     -1.794814000
H        3.368070000     -0.841236000     -2.882058000
109
TS1 E(RPBE1PBE) =  -4007.90153441
Rh      -0.747493000     -0.260935000     -0.075764000
P       -2.751100000     -1.098952000     -0.701482000
P       -1.431869000      1.697786000      0.787179000
C        1.205524000     -0.464571000     -1.167914000
C        0.659910000     -1.774226000     -0.969340000
H        0.370006000     -2.458468000     -1.755780000
C        0.842886000     -2.135335000      0.411618000
C        1.282209000     -0.958355000      1.109771000
C        1.392174000      0.103930000      0.144706000
H        1.777975000      1.088641000      0.362191000
C        0.670679000     -3.345780000      1.108542000
H        0.342116000     -4.238939000      0.584449000
C        0.942169000     -3.371093000      2.464511000
H        0.837031000     -4.302194000      3.014764000
C        1.356259000     -2.208921000      3.155278000
H        1.559223000     -2.272008000      4.220661000
C        1.521858000     -1.004315000      2.498060000
H        1.850745000     -0.114237000      3.025891000
C       -2.575890000     -2.185013000     -2.177283000
C       -3.184912000     -3.437491000     -2.287810000
H       -3.802332000     -3.817353000     -1.479670000
C       -2.997469000     -4.213134000     -3.431468000
H       -3.468540000     -5.189865000     -3.499816000
C       -2.213269000     -3.741219000     -4.480371000
H       -2.069478000     -4.347688000     -5.370162000
C       -1.605708000     -2.489656000     -4.380897000
H       -0.986545000     -2.115974000     -5.191809000
C       -1.777086000     -1.723345000     -3.232853000
H       -1.275832000     -0.762285000     -3.139536000
C       -4.140652000     -0.001829000     -1.205539000
C       -4.411151000      0.274061000     -2.549777000
H       -3.850403000     -0.225216000     -3.333684000
C       -5.398383000      1.192649000     -2.898375000
H       -5.594098000      1.395929000     -3.947669000
C       -6.130275000      1.846079000     -1.910337000
H       -6.896618000      2.565965000     -2.183489000
C       -5.880560000      1.562712000     -0.569204000
H       -6.452100000      2.057105000      0.211387000
C       -4.896714000      0.643581000     -0.218640000
H       -4.721921000      0.424107000      0.828971000
C       -3.557507000     -2.189826000      0.536567000
C       -2.761006000     -2.728504000      1.551206000
H       -1.707008000     -2.466492000      1.589806000
C       -3.310074000     -3.577427000      2.508492000
H       -2.677408000     -3.987602000      3.290988000
C       -4.667947000     -3.886168000      2.466951000
H       -5.102036000     -4.539765000      3.218584000
C       -5.470801000     -3.352252000      1.459765000
H       -6.530227000     -3.590443000      1.423526000
C       -4.919847000     -2.510944000      0.496652000
H       -5.553341000     -2.098966000     -0.283569000
C       -0.085653000      2.586572000      1.677820000
C        0.822739000      3.373273000      0.955287000
H        0.688064000      3.519582000     -0.112828000
C        1.908177000      3.966305000      1.593779000
H        2.597941000      4.579332000      1.020508000
C        2.106679000      3.775896000      2.960491000
H        2.954475000      4.237841000      3.458367000
C        1.209449000      2.994689000      3.684476000
H        1.352806000      2.846052000      4.751283000
C        0.118496000      2.404046000      3.048476000
H       -0.575481000      1.801188000      3.626972000
C       -1.948396000      2.975959000     -0.419963000
C       -2.097271000      2.605980000     -1.758495000
H       -1.910807000      1.572204000     -2.036748000
C       -2.465015000      3.547214000     -2.717527000
H       -2.583135000      3.242896000     -3.753753000
C       -2.676279000      4.871984000     -2.346497000
H       -2.961865000      5.608258000     -3.092656000
C       -2.505404000      5.257079000     -1.016718000
H       -2.650050000      6.293915000     -0.726286000
C       -2.136833000      4.317863000     -0.059204000
H       -1.974038000      4.635961000      0.966762000
C       -2.755892000      1.615741000      2.057852000
C       -3.736254000      2.592297000      2.256878000
H       -3.753091000      3.488083000      1.646285000
C       -4.729915000      2.403101000      3.214176000
H       -5.495777000      3.162069000      3.348823000
C       -4.752437000      1.243284000      3.987132000
H       -5.535845000      1.096207000      4.725378000
C       -3.772576000      0.270031000      3.803134000
H       -3.787061000     -0.643004000      4.391653000
C       -2.784331000      0.454895000      2.840321000
H       -2.040087000     -0.317607000      2.664181000
H        1.127195000      0.093638000     -2.089665000
F        3.339588000     -3.220798000     -2.497977000
F        3.785478000     -5.323562000     -0.919552000
F        4.449504000     -4.962614000      1.690273000
F        4.674016000     -2.444075000      2.697884000
F        4.263982000     -0.332850000      1.142084000
F        6.061559000      0.256212000     -0.715904000
F        6.910588000      2.713997000     -0.170228000
F        5.284684000      4.862519000     -0.598730000
F        2.809431000      4.482772000     -1.659325000
F        1.958136000      2.055748000     -2.270087000
C        3.828313000     -1.664854000     -0.775945000
C        3.708892000     -2.980096000     -1.235255000
C        3.920817000     -4.089314000     -0.432065000
C        4.257802000     -3.909189000      0.902977000
C        4.378324000     -2.625541000      1.411224000
C        4.160619000     -1.540008000      0.575569000
C        3.937953000      1.010371000     -1.456702000
C        3.187134000      2.151946000     -1.736784000
C        3.613083000      3.438846000     -1.447327000
C        4.871347000      3.635651000     -0.900848000
C        5.687156000      2.538824000     -0.669123000
C        5.214260000      1.264923000     -0.952224000
B        3.428415000     -0.474022000     -1.711702000
H        3.148103000     -0.745564000     -2.841212000
109
B-C E(RPBE1PBE) =  -4007.90637816
Rh      -0.716481000     -0.235567000     -0.039326000
P       -2.669710000     -1.144058000     -0.792060000
P       -1.526447000      1.705953000      0.812163000
C        1.449632000     -0.355691000     -1.032168000
C        0.775632000     -1.660001000     -0.883106000
H        0.559101000     -2.334657000     -1.701745000
C        0.776416000     -2.034257000      0.482592000
C        1.129958000     -0.862929000      1.253030000
C        1.364381000      0.196569000      0.339978000
H        1.714984000      1.175717000      0.633792000
C        0.542096000     -3.273494000      1.137905000
H        0.286972000     -4.157111000      0.560706000
C        0.673624000     -3.319317000      2.500973000
H        0.527488000     -4.260394000      3.023679000
C        0.994100000     -2.156120000      3.265855000
H        1.075809000     -2.250404000      4.344954000
C        1.210040000     -0.940429000      2.671768000
H        1.465191000     -0.058095000      3.250466000
C       -2.347446000     -2.227811000     -2.242459000
C       -2.875751000     -3.514007000     -2.376544000
H       -3.520463000     -3.923009000     -1.605013000
C       -2.571738000     -4.285460000     -3.497666000
H       -2.981700000     -5.287791000     -3.585361000
C       -1.748339000     -3.777902000     -4.498755000
H       -1.513364000     -4.381955000     -5.370517000
C       -1.217482000     -2.494324000     -4.373926000
H       -0.566105000     -2.093236000     -5.145308000
C       -1.506612000     -1.730516000     -3.248249000
H       -1.064784000     -0.742377000     -3.136910000
C       -4.050521000     -0.088702000     -1.393300000
C       -4.220849000      0.203750000     -2.750104000
H       -3.580685000     -0.260088000     -3.493797000
C       -5.210990000      1.092377000     -3.161700000
H       -5.329997000      1.309180000     -4.219684000
C       -6.043876000      1.698708000     -2.224723000
H       -6.812366000      2.395597000     -2.546943000
C       -5.893215000      1.397459000     -0.872777000
H       -6.544779000      1.854278000     -0.133123000
C       -4.907541000      0.506845000     -0.459370000
H       -4.811738000      0.268861000      0.594602000
C       -3.530080000     -2.239087000      0.398780000
C       -2.830669000     -2.676733000      1.525552000
H       -1.811711000     -2.333971000      1.676095000
C       -3.433249000     -3.530220000      2.446377000
H       -2.876739000     -3.862120000      3.318621000
C       -4.748351000     -3.944642000      2.251588000
H       -5.224825000     -4.603450000      2.972266000
C       -5.455990000     -3.509657000      1.131137000
H       -6.482606000     -3.829778000      0.976908000
C       -4.851854000     -2.662367000      0.206974000
H       -5.410903000     -2.326312000     -0.661726000
C       -0.261827000      2.628194000      1.780944000
C        0.684704000      3.405150000      1.098051000
H        0.622215000      3.518458000      0.020025000
C        1.722065000      4.023628000      1.788513000
H        2.445380000      4.620232000      1.240010000
C        1.829243000      3.874528000      3.170730000
H        2.639687000      4.356064000      3.710418000
C        0.889402000      3.108928000      3.856230000
H        0.960637000      2.994820000      4.934433000
C       -0.151828000      2.488358000      3.166783000
H       -0.879873000      1.898307000      3.715594000
C       -2.002737000      2.969377000     -0.421409000
C       -2.059575000      2.605192000     -1.768168000
H       -1.834676000      1.579260000     -2.044706000
C       -2.391046000      3.544308000     -2.742320000
H       -2.436373000      3.245777000     -3.785783000
C       -2.658218000      4.860106000     -2.376053000
H       -2.915088000      5.594812000     -3.133969000
C       -2.581626000      5.239080000     -1.035633000
H       -2.772306000      6.269272000     -0.748501000
C       -2.249036000      4.302453000     -0.062993000
H       -2.162851000      4.613332000      0.974449000
C       -2.923573000      1.572643000      1.990649000
C       -3.975496000      2.489728000      2.074405000
H       -4.006617000      3.351713000      1.417075000
C       -5.014219000      2.281840000      2.978343000
H       -5.833430000      2.993986000      3.025915000
C       -5.012171000      1.162657000      3.809125000
H       -5.829178000      1.000867000      4.506598000
C       -3.963728000      0.248035000      3.735960000
H       -3.958211000     -0.632825000      4.371682000
C       -2.928658000      0.450506000      2.827824000
H       -2.124561000     -0.275557000      2.745476000
H        1.029254000      0.282726000     -1.822764000
F        3.277244000     -3.237703000     -2.298453000
F        3.911882000     -5.277383000     -0.709821000
F        4.643958000     -4.837987000      1.877042000
F        4.759336000     -2.285213000      2.827592000
F        4.188495000     -0.228271000      1.244570000
F        5.964277000      0.076105000     -1.030493000
F        7.122445000      2.432010000     -0.660809000
F        5.665070000      4.734193000     -0.797775000
F        2.997220000      4.593870000     -1.367804000
F        1.833780000      2.279868000     -1.828873000
C        3.737419000     -1.618971000     -0.625151000
C        3.688982000     -2.943361000     -1.053856000
C        3.992064000     -4.028187000     -0.242053000
C        4.362429000     -3.809968000      1.076382000
C        4.425993000     -2.510513000      1.553936000
C        4.124568000     -1.456670000      0.701792000
C        3.817738000      1.022503000     -1.390432000
C        3.144997000      2.236902000     -1.509503000
C        3.731080000      3.477946000     -1.299960000
C        5.081459000      3.554211000     -1.003336000
C        5.815516000      2.380334000     -0.929522000
C        5.179825000      1.161228000     -1.124538000
B        3.125843000     -0.441649000     -1.545572000
H        3.090213000     -0.768436000     -2.712946000
109
TS2 E(RPBE1PBE) =  -4007.90509778
Rh      -0.636106000     -0.360944000      0.217798000
P       -2.309703000     -1.573548000     -0.749094000
P       -1.801040000      1.529508000      0.701994000
C        1.549843000     -0.382837000     -0.381292000
C        1.057724000     -1.745697000     -0.098001000
H        1.023980000     -2.542936000     -0.829680000
C        0.898188000     -1.928805000      1.302245000
C        1.029480000     -0.634323000      1.926172000
C        1.318115000      0.309917000      0.903014000
H        1.523456000      1.358385000      1.075441000
C        0.627284000     -3.074204000      2.090482000
H        0.531195000     -4.049326000      1.622445000
C        0.497104000     -2.914087000      3.449478000
H        0.304157000     -3.780261000      4.076145000
C        0.602008000     -1.634889000      4.063135000
H        0.485100000     -1.561115000      5.140628000
C        0.856545000     -0.501630000      3.327609000
H        0.947702000      0.472753000      3.797167000
C       -1.604499000     -2.775246000     -1.947501000
C       -1.960743000     -4.125644000     -1.974086000
H       -2.695333000     -4.510888000     -1.273866000
C       -1.368643000     -4.990218000     -2.894072000
H       -1.647701000     -6.040207000     -2.898881000
C       -0.425479000     -4.513902000     -3.800320000
H        0.034939000     -5.190503000     -4.514645000
C       -0.066074000     -3.166374000     -3.782118000
H        0.677082000     -2.787243000     -4.477880000
C       -0.644631000     -2.305829000     -2.855543000
H       -0.335101000     -1.263556000     -2.820875000
C       -3.628846000     -0.758431000     -1.731385000
C       -3.606853000     -0.715093000     -3.128137000
H       -2.832822000     -1.237974000     -3.680809000
C       -4.577188000      0.003485000     -3.823467000
H       -4.548029000      0.030114000     -4.909256000
C       -5.577689000      0.683631000     -3.133946000
H       -6.328778000      1.248512000     -3.678757000
C       -5.616517000      0.627447000     -1.741837000
H       -6.399206000      1.144060000     -1.193218000
C       -4.651218000     -0.091580000     -1.045823000
H       -4.695777000     -0.139702000      0.036984000
C       -3.292058000     -2.607351000      0.400222000
C       -2.790059000     -2.838608000      1.682762000
H       -1.848134000     -2.381449000      1.970100000
C       -3.490434000     -3.637648000      2.583127000
H       -3.088463000     -3.808863000      3.577984000
C       -4.706923000     -4.202665000      2.209485000
H       -5.260170000     -4.819317000      2.912392000
C       -5.218428000     -3.972369000      0.932321000
H       -6.168270000     -4.410220000      0.638630000
C       -4.516117000     -3.179604000      0.029687000
H       -4.922268000     -3.001910000     -0.962083000
C       -0.774278000      2.725400000      1.652025000
C        0.093798000      3.571771000      0.949601000
H        0.078390000      3.582915000     -0.135381000
C        0.975670000      4.404367000      1.630944000
H        1.641180000      5.053579000      1.067940000
C        1.001348000      4.402586000      3.025057000
H        1.689994000      5.051313000      3.558785000
C        0.134279000      3.571133000      3.730050000
H        0.140452000      3.572849000      4.816605000
C       -0.749929000      2.735354000      3.048868000
H       -1.422137000      2.094298000      3.611464000
C       -2.308867000      2.578335000     -0.707416000
C       -2.097155000      2.111400000     -2.005547000
H       -1.665856000      1.125315000     -2.145404000
C       -2.420772000      2.904257000     -3.104039000
H       -2.254226000      2.526183000     -4.108559000
C       -2.951914000      4.175972000     -2.911171000
H       -3.204174000      4.796167000     -3.766787000
C       -3.144235000      4.661303000     -1.617594000
H       -3.538920000      5.661514000     -1.463056000
C       -2.816600000      3.872196000     -0.520532000
H       -2.935502000      4.272752000      0.482308000
C       -3.279029000      1.311610000      1.766130000
C       -4.472790000      2.025524000      1.620252000
H       -4.575693000      2.769217000      0.837671000
C       -5.554974000      1.758651000      2.455269000
H       -6.482029000      2.309451000      2.322798000
C       -5.454861000      0.787347000      3.449477000
H       -6.303168000      0.579472000      4.095424000
C       -4.267079000      0.076611000      3.605330000
H       -4.182947000     -0.689811000      4.370574000
C       -3.189729000      0.331079000      2.761677000
H       -2.272899000     -0.244277000      2.859627000
H        0.832192000      0.089456000     -1.153621000
F        4.150037000     -2.533605000     -2.540871000
F        5.697463000     -4.348070000     -1.366036000
F        6.461599000     -4.046193000      1.230394000
F        5.646172000     -1.854876000      2.630083000
F        4.110443000     -0.008447000      1.468961000
F        5.535970000      1.290831000     -0.380998000
F        5.781014000      3.908942000     -0.134579000
F        3.750469000      5.578637000     -0.868769000
F        1.476952000      4.526954000     -1.941793000
F        1.202951000      1.902542000     -2.217038000
C        4.059598000     -1.164246000     -0.599478000
C        4.501946000     -2.303169000     -1.265297000
C        5.304360000     -3.273755000     -0.675245000
C        5.695249000     -3.125104000      0.645628000
C        5.278737000     -2.007116000      1.354575000
C        4.482346000     -1.063584000      0.723431000
C        3.321766000      1.434407000     -1.247257000
C        2.358501000      2.345362000     -1.678211000
C        2.477436000      3.721721000     -1.570297000
C        3.632316000      4.260230000     -1.026122000
C        4.650844000      3.406024000     -0.637093000
C        4.484203000      2.030366000     -0.763270000
B        2.986022000     -0.156237000     -1.273421000
H        2.751499000     -0.505808000     -2.411589000
109
2b E(RPBE1PBE) =  -4007.93748026
Rh      -0.538269000     -0.628071000      0.405195000
P       -2.115040000     -1.453506000     -1.081697000
P       -1.527426000      1.358835000      1.048001000
C        1.618743000     -1.203314000      0.532556000
C        0.816437000     -2.385098000      0.509817000
H        0.859510000     -3.145865000     -0.259377000
C        0.137990000     -2.542041000      1.788305000
C        0.382572000     -1.345358000      2.535371000
C        1.211067000     -0.485986000      1.703524000
H        1.639797000      0.446147000      2.036466000
C       -0.618322000     -3.585003000      2.349547000
H       -0.786792000     -4.502739000      1.792944000
C       -1.116283000     -3.424915000      3.632017000
H       -1.684287000     -4.229313000      4.091016000
C       -0.892577000     -2.238265000      4.359449000
H       -1.293457000     -2.150460000      5.365430000
C       -0.156237000     -1.194348000      3.825650000
H        0.034616000     -0.292792000      4.398448000
C       -1.381381000     -2.734010000     -2.173010000
C       -2.067932000     -3.903472000     -2.513202000
H       -3.061469000     -4.090745000     -2.119175000
C       -1.477805000     -4.841329000     -3.358337000
H       -2.018220000     -5.749725000     -3.609504000
C       -0.205637000     -4.617575000     -3.878174000
H        0.251104000     -5.351145000     -4.536532000
C        0.482848000     -3.452475000     -3.544014000
H        1.479830000     -3.270100000     -3.935178000
C       -0.097047000     -2.520821000     -2.689361000
H        0.459763000     -1.632182000     -2.410059000
C       -2.766218000     -0.217318000     -2.268542000
C       -2.121530000      0.019421000     -3.487446000
H       -1.270677000     -0.584777000     -3.784832000
C       -2.561079000      1.038874000     -4.328411000
H       -2.049148000      1.212665000     -5.270651000
C       -3.648839000      1.829198000     -3.964154000
H       -3.988206000      2.625883000     -4.619904000
C       -4.300747000      1.591577000     -2.756288000
H       -5.151695000      2.200096000     -2.463704000
C       -3.862957000      0.576017000     -1.911825000
H       -4.379504000      0.400676000     -0.974966000
C       -3.620541000     -2.274314000     -0.445307000
C       -3.553492000     -2.905646000      0.798499000
H       -2.638822000     -2.847934000      1.378867000
C       -4.650341000     -3.598492000      1.301793000
H       -4.582103000     -4.083012000      2.271834000
C       -5.831461000     -3.658298000      0.565430000
H       -6.693233000     -4.190310000      0.958491000
C       -5.904983000     -3.035885000     -0.679698000
H       -6.821222000     -3.085394000     -1.261037000
C       -4.804443000     -2.352189000     -1.189095000
H       -4.869678000     -1.883077000     -2.165729000
C       -0.924760000      1.944118000      2.680175000
C        0.362376000      2.491714000      2.775707000
H        0.973115000      2.614612000      1.886431000
C        0.864663000      2.900210000      4.005572000
H        1.864071000      3.322096000      4.061863000
C        0.088335000      2.771935000      5.157697000
H        0.482267000      3.090736000      6.118466000
C       -1.196078000      2.244528000      5.067634000
H       -1.813035000      2.152165000      5.956979000
C       -1.702520000      1.833092000      3.835294000
H       -2.708002000      1.428903000      3.782162000
C       -1.270547000      2.832691000     -0.003608000
C       -1.129803000      2.691920000     -1.385211000
H       -1.103560000      1.702674000     -1.827512000
C       -1.030289000      3.815049000     -2.202529000
H       -0.913386000      3.686577000     -3.273481000
C       -1.053349000      5.089563000     -1.644497000
H       -0.960489000      5.964659000     -2.281214000
C       -1.189198000      5.239957000     -0.265517000
H       -1.207166000      6.231577000      0.177439000
C       -1.303186000      4.120106000      0.551703000
H       -1.420064000      4.250202000      1.622929000
C       -3.340705000      1.315374000      1.292250000
C       -4.179085000      2.372096000      0.923855000
H       -3.763386000      3.268945000      0.476082000
C       -5.555397000      2.265596000      1.105275000
H       -6.200965000      3.086095000      0.804891000
C       -6.104019000      1.110377000      1.659554000
H       -7.179258000      1.027003000      1.789982000
C       -5.271280000      0.062105000      2.045972000
H       -5.690514000     -0.842815000      2.475783000
C       -3.895837000      0.164364000      1.860966000
H       -3.247872000     -0.656992000      2.151495000
H       -0.121834000      0.139376000     -0.837629000
F        4.992212000     -0.421917000     -2.252338000
F        7.563404000     -0.846705000     -1.666595000
F        8.279397000     -1.768125000      0.797363000
F        6.351176000     -2.254398000      2.661913000
F        3.796244000     -1.837410000      2.111650000
F        3.400795000      1.558973000      1.085686000
F        3.055646000      4.115066000      0.430540000
F        2.128305000      4.795159000     -2.048128000
F        1.473501000      2.831630000     -3.819157000
F        1.700620000      0.273327000     -3.149102000
C        4.253797000     -1.092485000     -0.104900000
C        5.282826000     -0.869158000     -1.018160000
C        6.625741000     -1.083982000     -0.744100000
C        6.994791000     -1.553387000      0.508332000
C        6.011058000     -1.799088000      1.451911000
C        4.677549000     -1.566592000      1.131108000
C        2.577387000      0.777300000     -0.997105000
C        2.091307000      1.181675000     -2.235596000
C        1.954315000      2.510509000     -2.613344000
C        2.286488000      3.513923000     -1.716550000
C        2.761230000      3.164399000     -0.461875000
C        2.912628000      1.821564000     -0.143596000
B        2.717408000     -0.792375000     -0.577189000
H        2.524825000     -1.477403000     -1.565457000
109
TS6 E(RPBE1PBE) =  -4007.89444629
Rh       0.723995000     -0.615015000     -0.232458000
P        2.616690000     -1.216534000      0.915493000
P        1.333272000      1.565348000     -0.684849000
C       -1.476530000     -1.077963000     -0.430728000
C       -0.693765000     -2.275351000     -0.100597000
H       -0.978176000     -2.963534000      0.692040000
C       -0.010528000     -2.731613000     -1.325114000
C       -0.189964000     -1.710148000     -2.306343000
C       -0.987793000     -0.651094000     -1.683408000
H       -1.329380000      0.235694000     -2.201401000
C        0.690178000     -3.898460000     -1.632423000
H        0.829159000     -4.674970000     -0.885641000
C        1.196130000     -4.042934000     -2.922276000
H        1.724135000     -4.953714000     -3.190369000
C        1.042238000     -3.030896000     -3.880693000
H        1.452154000     -3.174052000     -4.876607000
C        0.360885000     -1.852678000     -3.582355000
H        0.235548000     -1.072107000     -4.327517000
C        2.299327000     -2.732847000      1.916772000
C        3.125616000     -3.856375000      1.816237000
H        3.982551000     -3.847004000      1.151389000
C        2.850433000     -5.003913000      2.558358000
H        3.497055000     -5.871174000      2.459315000
C        1.756902000     -5.040596000      3.417724000
H        1.543799000     -5.936514000      3.993773000
C        0.930708000     -3.923621000      3.529894000
H        0.072399000     -3.940310000      4.195372000
C        1.193812000     -2.783191000      2.778640000
H        0.523760000     -1.930086000      2.864133000
C        3.351932000     -0.045369000      2.118453000
C        2.935432000     -0.025513000      3.454358000
H        2.231720000     -0.763985000      3.822585000
C        3.420446000      0.942397000      4.328911000
H        3.086814000      0.944166000      5.362649000
C        4.327307000      1.900942000      3.882747000
H        4.701832000      2.657835000      4.565939000
C        4.757663000      1.877808000      2.558819000
H        5.471670000      2.613851000      2.200464000
C        4.275591000      0.911260000      1.681170000
H        4.629101000      0.900988000      0.656839000
C        4.019725000     -1.725875000     -0.137753000
C        3.736887000     -2.187734000     -1.425846000
H        2.712358000     -2.169364000     -1.784275000
C        4.757422000     -2.657693000     -2.246726000
H        4.523252000     -3.013606000     -3.245924000
C        6.073292000     -2.658798000     -1.788241000
H        6.873720000     -3.015128000     -2.430586000
C        6.361922000     -2.204792000     -0.502278000
H        7.385489000     -2.209725000     -0.138920000
C        5.340202000     -1.748394000      0.325865000
H        5.573749000     -1.412393000      1.331295000
C        0.404328000      2.252588000     -2.115295000
C       -0.830219000      2.877752000     -1.913429000
H       -1.203715000      3.023460000     -0.905460000
C       -1.586865000      3.308577000     -3.000309000
H       -2.545837000      3.787600000     -2.832341000
C       -1.124658000      3.112566000     -4.299354000
H       -1.718723000      3.446281000     -5.145266000
C        0.103374000      2.489190000     -4.507265000
H        0.475825000      2.337225000     -5.516506000
C        0.865052000      2.062239000     -3.422708000
H        1.821356000      1.582753000     -3.603856000
C        0.993742000      2.750422000      0.659116000
C        0.792909000      2.263524000      1.951492000
H        0.791184000      1.190959000      2.116367000
C        0.577096000      3.143597000      3.009025000
H        0.419086000      2.752527000      4.009618000
C        0.544807000      4.515066000      2.777959000
H        0.365110000      5.201540000      3.600525000
C        0.729447000      5.009432000      1.486419000
H        0.694128000      6.079110000      1.300749000
C        0.954690000      4.133917000      0.430041000
H        1.090970000      4.526006000     -0.573767000
C        3.065397000      1.904433000     -1.184626000
C        3.785672000      3.027068000     -0.763815000
H        3.334088000      3.749645000     -0.092994000
C        5.104716000      3.205632000     -1.171909000
H        5.657796000      4.075602000     -0.828958000
C        5.718075000      2.269844000     -2.003331000
H        6.751111000      2.407736000     -2.309819000
C        5.003244000      1.155600000     -2.436258000
H        5.472376000      0.416009000     -3.078514000
C        3.685482000      0.975305000     -2.026375000
H        3.136492000      0.096495000     -2.348376000
H        0.113672000     -1.484756000      0.967012000
F       -4.804668000     -0.467828000      2.410416000
F       -7.132762000     -1.774812000      2.268025000
F       -7.648201000     -3.439381000      0.172690000
F       -5.776672000     -3.763504000     -1.780935000
F       -3.460988000     -2.472761000     -1.667395000
F       -3.925242000      0.805901000     -1.681513000
F       -4.649122000      3.388556000     -1.764242000
F       -4.030371000      5.050886000      0.295817000
F       -2.726619000      4.075733000      2.479828000
F       -2.067571000      1.494197000      2.615403000
C       -4.006829000     -1.404911000      0.388353000
C       -5.002404000     -1.274823000      1.354180000
C       -6.219485000     -1.939413000      1.306221000
C       -6.486400000     -2.787674000      0.241031000
C       -5.530674000     -2.950804000     -0.748774000
C       -4.327112000     -2.259860000     -0.659261000
C       -2.955488000      1.026506000      0.466237000
C       -2.678572000      1.916310000      1.497891000
C       -3.018358000      3.263727000      1.460218000
C       -3.690241000      3.763029000      0.354142000
C       -4.010728000      2.907675000     -0.690248000
C       -3.624166000      1.576681000     -0.621357000
B       -2.618190000     -0.557162000      0.573131000
H       -2.223750000     -0.795199000      1.702411000
109
CH2* E(RPBE1PBE) =  -4007.91829846
Rh      -0.683040000     -0.600130000      0.115382000
P       -2.474315000     -1.150384000     -1.142695000
P       -1.476713000      1.326040000      0.842160000
C        1.504569000     -1.127897000      0.594714000
C        1.288391000     -2.636167000      0.498706000
H        2.262385000     -3.142880000      0.479671000
C        0.487784000     -2.991184000      1.721659000
C        0.277055000     -1.818091000      2.478051000
C        0.891507000     -0.690148000      1.763862000
H        1.052106000      0.280975000      2.214225000
C       -0.021197000     -4.208085000      2.151274000
H        0.138710000     -5.113940000      1.571386000
C       -0.742395000     -4.253969000      3.349701000
H       -1.142476000     -5.200887000      3.701730000
C       -0.942867000     -3.094847000      4.103357000
H       -1.497740000     -3.151350000      5.036183000
C       -0.432097000     -1.867432000      3.678904000
H       -0.583800000     -0.967905000      4.268858000
C       -1.498870000     -2.221165000     -2.259077000
C       -1.762560000     -3.589523000     -2.397296000
H       -2.628654000     -4.028859000     -1.911851000
C       -0.908578000     -4.389821000     -3.150179000
H       -1.118267000     -5.450729000     -3.252968000
C        0.212958000     -3.835566000     -3.766953000
H        0.881108000     -4.466727000     -4.345931000
C        0.479332000     -2.474308000     -3.637121000
H        1.358388000     -2.038322000     -4.102639000
C       -0.369441000     -1.668332000     -2.884070000
H       -0.140715000     -0.613342000     -2.759222000
C       -3.490027000     -0.071849000     -2.204713000
C       -3.163041000      0.147088000     -3.546855000
H       -2.342094000     -0.394057000     -4.006331000
C       -3.889298000      1.064070000     -4.301930000
H       -3.627796000      1.226950000     -5.343599000
C       -4.945106000      1.767452000     -3.726578000
H       -5.505827000      2.486706000     -4.316664000
C       -5.286020000      1.538779000     -2.395017000
H       -6.115036000      2.074242000     -1.941152000
C       -4.565406000      0.622398000     -1.636397000
H       -4.845724000      0.441483000     -0.604480000
C       -3.661885000     -2.275326000     -0.338827000
C       -3.238651000     -2.948043000      0.813682000
H       -2.246240000     -2.749259000      1.214369000
C       -4.084702000     -3.849285000      1.450557000
H       -3.746680000     -4.362774000      2.345901000
C       -5.363703000     -4.078748000      0.944643000
H       -6.030459000     -4.773941000      1.447059000
C       -5.786769000     -3.417689000     -0.206560000
H       -6.780860000     -3.598699000     -0.605218000
C       -4.938140000     -2.522239000     -0.853242000
H       -5.273555000     -2.014635000     -1.752327000
C       -0.669689000      2.055665000      2.317172000
C        0.496470000      2.811666000      2.156844000
H        0.860944000      3.029073000      1.159154000
C        1.191121000      3.281949000      3.266707000
H        2.102346000      3.855227000      3.127178000
C        0.726025000      3.003583000      4.550693000
H        1.270117000      3.367527000      5.417518000
C       -0.440511000      2.261145000      4.717817000
H       -0.814335000      2.049123000      5.715615000
C       -1.136747000      1.787914000      3.607857000
H       -2.045438000      1.211982000      3.752346000
C       -1.420835000      2.703646000     -0.361451000
C       -1.257550000      2.416662000     -1.717938000
H       -1.117663000      1.385830000     -2.023214000
C       -1.253206000      3.439334000     -2.662321000
H       -1.120771000      3.200184000     -3.713382000
C       -1.400672000      4.762106000     -2.255361000
H       -1.387576000      5.562658000     -2.989676000
C       -1.549960000      5.060803000     -0.901487000
H       -1.654073000      6.092651000     -0.578261000
C       -1.561284000      4.039234000      0.042726000
H       -1.670316000      4.282367000      1.095525000
C       -3.229040000      1.255888000      1.385318000
C       -4.131571000      2.306338000      1.189401000
H       -3.821530000      3.208020000      0.672313000
C       -5.448020000      2.187832000      1.627129000
H       -6.144133000      3.004765000      1.458693000
C       -5.876088000      1.024156000      2.264357000
H       -6.907064000      0.931981000      2.594183000
C       -4.978689000     -0.020444000      2.475383000
H       -5.302577000     -0.932672000      2.968352000
C       -3.662297000      0.096598000      2.038080000
H       -2.962622000     -0.719797000      2.188432000
H        0.795970000     -2.929827000     -0.440067000
F        4.321259000     -0.446213000     -2.692943000
F        6.803785000     -1.424599000     -2.757483000
F        7.886842000     -2.580952000     -0.540399000
F        6.421357000     -2.735655000      1.750657000
F        3.946761000     -1.769007000      1.842294000
F        3.758570000      1.092049000      1.714310000
F        4.178015000      3.735972000      1.759843000
F        3.251048000      5.307569000     -0.259019000
F        1.921078000      4.179251000     -2.349662000
F        1.537353000      1.543376000     -2.443930000
C        3.994820000     -1.070595000     -0.428932000
C        4.793202000     -1.011808000     -1.568527000
C        6.088480000     -1.507742000     -1.631106000
C        6.644529000     -2.096195000     -0.504722000
C        5.894449000     -2.173604000      0.658241000
C        4.603620000     -1.657993000      0.674402000
C        2.623200000      1.183773000     -0.361786000
C        2.178515000      2.033778000     -1.368761000
C        2.368802000      3.410814000     -1.353263000
C        3.053009000      3.989491000     -0.294412000
C        3.533178000      3.181254000      0.726218000
C        3.298462000      1.814113000      0.678736000
B        2.486915000     -0.432474000     -0.467192000
H        2.049568000     -0.700448000     -1.570755000
109
3 E(RPBE1PBE) =  -4007.94849993
Rh      -0.302399000      0.273951000      0.139312000
P       -2.547363000      0.599213000     -0.088685000
P       -0.379694000     -1.881624000      0.880778000
F        0.892520000     -0.832635000     -2.715922000
F        2.111768000     -2.755404000     -4.017598000
F        4.635677000     -3.539170000     -3.320625000
F        5.883575000     -2.297391000     -1.239203000
F        4.708637000     -0.351964000      0.077144000
F        4.070545000      2.394609000     -1.299473000
F        5.579199000      4.061423000      0.171191000
F        5.215943000      4.213497000      2.867172000
F        3.314467000      2.669511000      4.059953000
F        1.816261000      1.011143000      2.629908000
C        0.892048000      1.670617000     -1.071501000
C        0.616878000      2.042652000     -2.512775000
C        0.119831000      2.505306000     -0.252214000
C       -0.374650000      3.166372000     -2.425739000
C       -0.669085000      3.425494000     -1.074825000
C       -0.960547000      3.922586000     -3.430806000
H       -0.740638000      3.724065000     -4.476839000
C       -1.833374000      4.954930000     -3.077129000
H       -2.294534000      5.559217000     -3.853699000
C       -2.118099000      5.218647000     -1.735645000
H       -2.797349000      6.027150000     -1.478826000
C       -1.540049000      4.455079000     -0.721616000
H       -1.765994000      4.660159000      0.320783000
C       -2.976600000      1.092650000     -1.801399000
C       -2.353686000      0.359674000     -2.819967000
H       -1.615572000     -0.391545000     -2.555515000
C       -2.669093000      0.591569000     -4.155098000
H       -2.179792000      0.012145000     -4.933210000
C       -3.600844000      1.572453000     -4.488379000
H       -3.845175000      1.761778000     -5.529871000
C       -4.207885000      2.319506000     -3.481669000
H       -4.919574000      3.099914000     -3.735895000
C       -3.901248000      2.082193000     -2.143895000
H       -4.373177000      2.684065000     -1.375678000
C       -3.781049000     -0.735544000      0.221630000
C       -4.410833000     -1.432878000     -0.812766000
H       -4.174101000     -1.208161000     -1.847420000
C       -5.356742000     -2.414628000     -0.524717000
H       -5.840556000     -2.945214000     -1.339912000
C       -5.680159000     -2.715519000      0.795480000
H       -6.419272000     -3.480725000      1.015593000
C       -5.050724000     -2.029742000      1.832459000
H       -5.294935000     -2.254202000      2.867129000
C       -4.111833000     -1.044392000      1.547266000
H       -3.647326000     -0.500445000      2.362723000
C       -3.213929000      1.869524000      1.054087000
C       -4.577178000      2.193836000      1.084584000
H       -5.270042000      1.703234000      0.407034000
C       -5.057227000      3.125495000      1.999213000
H       -6.114114000      3.376428000      2.006773000
C       -4.189865000      3.721364000      2.914629000
H       -4.569925000      4.441808000      3.633508000
C       -2.841076000      3.376486000      2.917266000
H       -2.162612000      3.820120000      3.640601000
C       -2.357460000      2.456460000      1.989350000
H       -1.308552000      2.175963000      1.990199000
C        1.268710000     -2.709347000      0.898727000
C        1.601617000     -3.776901000      0.063549000
H        0.871575000     -4.179676000     -0.631115000
C        2.878594000     -4.337618000      0.115373000
H        3.126727000     -5.161931000     -0.547633000
C        3.827967000     -3.845950000      1.005098000
H        4.822817000     -4.280598000      1.038235000
C        3.498196000     -2.783615000      1.847226000
H        4.233415000     -2.387308000      2.541695000
C        2.230657000     -2.217602000      1.792159000
H        1.991217000     -1.378956000      2.439476000
C       -0.836232000     -2.051872000      2.644247000
C       -0.699639000     -3.266308000      3.329094000
H       -0.334850000     -4.146997000      2.807539000
C       -1.016387000     -3.344500000      4.681357000
H       -0.914303000     -4.290952000      5.204668000
C       -1.450056000     -2.209259000      5.366758000
H       -1.689914000     -2.273351000      6.424431000
C       -1.558888000     -0.992234000      4.699230000
H       -1.879387000     -0.100603000      5.230932000
C       -1.250098000     -0.915316000      3.343085000
H       -1.317157000      0.030971000      2.812607000
C       -1.406181000     -3.071361000     -0.056319000
C       -2.262151000     -4.001112000      0.537675000
H       -2.392069000     -4.018897000      1.614161000
C       -2.975155000     -4.900296000     -0.252491000
H       -3.646498000     -5.611224000      0.220757000
C       -2.838389000     -4.883592000     -1.637814000
H       -3.396429000     -5.587071000     -2.249291000
C       -1.989646000     -3.955003000     -2.237483000
H       -1.878904000     -3.930831000     -3.318041000
C        2.746791000     -0.406184000     -1.276174000
C        2.155448000     -1.100058000     -2.331220000
C        2.762328000     -2.132760000     -3.030988000
C        4.040251000     -2.534332000     -2.681025000
C        4.672231000     -1.894735000     -1.628528000
C        4.026070000     -0.864602000     -0.957579000
C        2.893144000      1.610020000      0.587975000
C        2.743908000      1.728551000      1.962529000
C        3.507333000      2.592305000      2.740724000
C        4.473304000      3.381175000      2.137959000
C        4.656219000      3.300589000      0.763410000
C        3.866246000      2.431642000      0.028381000
C       -1.281370000     -3.051142000     -1.452246000
H       -0.616034000     -2.332756000     -1.920906000
B        1.967103000      0.715151000     -0.401307000
H        0.255195000      1.211752000     -3.121601000
H        0.343108000      2.715461000      0.790706000
H        1.560374000      2.371868000     -2.972668000
H        1.333246000     -0.037243000      0.490673000
94
5 E(RPBE1PBE) =  -3661.70174117
Rh       0.064252000      0.790420000     -0.110518000
P        2.367773000      1.077546000     -0.263558000
P       -2.123520000      1.318591000      0.221997000
F        1.219867000     -3.048355000     -1.994481000
F       -1.490520000     -2.429454000      2.026866000
F        1.120467000     -1.371500000      2.420576000
F       -1.645349000     -1.859106000     -2.662130000
F        3.262241000     -2.856854000      3.028167000
F        4.408472000     -4.451794000      1.142794000
F        3.362048000     -4.556562000     -1.363312000
F       -3.956797000     -3.203697000     -2.740921000
F       -3.847956000     -3.708650000      1.939769000
C       -1.504719000     -2.020730000     -0.301021000
F       -5.102104000     -4.098538000     -0.444424000
C        1.112131000     -2.119667000      0.171523000
C        2.488352000      2.599539000     -1.282879000
C       -2.764978000      1.166349000      1.924732000
C       -2.227756000      3.137826000     -0.048970000
C        5.354382000      2.371824000      2.247827000
H        6.349235000      2.796590000      2.147920000
C        1.708010000     -2.976408000     -0.746133000
C        3.337135000     -3.720733000      0.837671000
C       -2.164329000     -2.280115000     -1.499541000
C       -2.063465000      0.401950000      2.859262000
H       -1.148320000     -0.095971000      2.558651000
C       -3.437170000      0.637074000     -0.849845000
C        4.625040000      2.047090000      1.109590000
H        5.055286000      2.219638000      0.126669000
C        3.409313000     -0.122078000     -1.164294000
C       -3.929873000      1.839967000      2.317252000
H       -4.469695000      2.454923000      1.601693000
C       -2.093698000     -2.562192000      0.835938000
C       -2.532539000      0.291063000      4.166918000
H       -1.982319000     -0.308202000      4.886971000
C       -4.625654000      0.091730000     -0.356905000
H       -4.809721000      0.056735000      0.711795000
C       -2.892268000      3.719586000     -1.131520000
H       -3.430507000      3.100370000     -1.841532000
C        3.340173000      1.499351000      1.227550000
C        1.651794000     -2.132278000      1.450148000
C       -2.880328000      5.103250000     -1.303656000
H       -3.402065000      5.541013000     -2.150098000
C        2.756059000     -2.900459000      1.793788000
C       -4.393578000      1.729440000      3.623507000
H       -5.296498000      2.254626000      3.921919000
C       -1.562535000      3.967567000      0.866453000
H       -1.046348000      3.528875000      1.716514000
C        2.525460000      4.963829000     -2.778828000
H        2.540464000      5.879279000     -3.363602000
C        3.498824000      2.821665000     -2.223680000
H        4.269446000      2.073298000     -2.383733000
C       -3.208030000      0.642884000     -2.232518000
H       -2.268380000      1.029160000     -2.621036000
C        4.808379000      2.155154000      3.513375000
H        5.379826000      2.409867000      4.401610000
C       -3.696656000      0.951623000      4.548944000
H       -4.059546000      0.868353000      5.569625000
C        1.515742000      4.749407000     -1.842169000
H        0.737427000      5.492071000     -1.690697000
C        4.513934000     -0.751496000     -0.585352000
H        4.809038000     -0.511383000      0.430898000
C        1.496485000      3.572810000     -1.099778000
H        0.706071000      3.403668000     -0.370903000
C        2.795345000      1.294624000      2.497224000
H        1.795336000      0.884963000      2.588054000
C        3.514929000      4.000563000     -2.966066000
H        4.304143000      4.165038000     -3.694458000
B       -0.129431000     -1.215032000     -0.266823000
C        2.804594000     -3.768465000     -0.442793000
C       -2.213533000      5.919758000     -0.395013000
H       -2.207697000      6.997517000     -0.530962000
C       -5.577442000     -0.422175000     -1.235352000
H       -6.492835000     -0.854018000     -0.840598000
C        4.868240000     -2.020900000     -2.609918000
H        5.431549000     -2.762569000     -3.168776000
C        3.530087000      1.618546000      3.636449000
H        3.098603000      1.453392000      4.619700000
C       -3.358755000     -2.982055000     -1.569502000
C        3.033305000     -0.460162000     -2.471543000
H        2.162254000      0.008682000     -2.922820000
C       -5.354587000     -0.390376000     -2.609229000
H       -6.097284000     -0.794120000     -3.291207000
C       -1.558301000      5.347384000      0.695752000
H       -1.040120000      5.975894000      1.414559000
C       -3.302170000     -3.242854000      0.814648000
C       -3.939980000     -3.450250000     -0.400443000
C       -4.166628000      0.142805000     -3.106977000
H       -3.977666000      0.153390000     -4.176527000
C        5.238810000     -1.697823000     -1.307949000
H        6.089595000     -2.189042000     -0.844165000
C        3.763364000     -1.398842000     -3.191123000
H        3.462459000     -1.653668000     -4.203251000
H        0.173965000      1.599477000      1.221330000
H        0.037543000     -0.540634000     -1.382150000
96
5(H)2-B E(RPBE1PBE) =  -3662.90215075
Rh      -0.365522000      0.491450000     -0.767265000
P       -0.807833000     -1.854408000     -0.554203000
P       -2.172375000      1.461911000      0.158963000
F        2.155809000     -0.310442000      2.518520000
F        2.802470000      1.575876000     -2.815623000
F        3.435808000     -1.241645000     -1.935001000
F        2.468752000      2.452762000      1.816392000
F        4.871253000     -3.340078000     -1.073532000
F        4.978912000     -3.924072000      1.583751000
F        3.636554000     -2.374576000      3.367549000
F        3.582366000      4.856529000      1.436858000
F        3.969350000      3.959740000     -3.173196000
C        2.601820000      1.903527000     -0.479504000
F        4.367104000      5.626254000     -1.059531000
C        2.717794000     -0.701669000      0.252097000
C       -2.573530000     -2.334267000     -0.461272000
C       -1.811748000      3.208645000      0.610831000
C       -3.748755000      1.572538000     -0.751222000
C       -0.405162000     -4.825956000     -3.372279000
H       -0.824584000     -5.812951000     -3.546082000
C        2.817653000     -1.028343000      1.599651000
C        4.266584000     -2.882283000      1.157251000
C        2.846360000      2.781036000      0.568631000
C       -0.517098000      3.545493000      1.023093000
H        0.252034000      2.782960000      1.043463000
C       -2.568540000      0.695710000      1.774268000
C       -0.817675000     -4.086506000     -2.269178000
H       -1.557400000     -4.500991000     -1.589974000
C       -0.053181000     -2.755760000      0.847582000
C       -2.794206000      4.202031000      0.577494000
H       -3.803451000      3.968269000      0.254291000
C        3.009614000      2.342433000     -1.733346000
C       -0.207487000      4.846695000      1.402398000
H        0.805178000      5.083467000      1.717712000
C       -1.813478000      1.053400000      2.899478000
H       -1.058004000      1.829451000      2.828820000
C       -4.969505000      1.707224000     -0.077491000
H       -4.998531000      1.712905000      1.007523000
C       -0.284090000     -2.812318000     -2.029631000
C        3.448362000     -1.501078000     -0.617521000
C       -6.155695000      1.833363000     -0.794896000
H       -7.097287000      1.926772000     -0.261696000
C        4.205114000     -2.585932000     -0.196706000
C       -2.479163000      5.509018000      0.945988000
H       -3.248065000      6.275343000      0.904120000
C       -3.733551000      1.599604000     -2.149619000
H       -2.790904000      1.503566000     -2.680533000
C       -5.302516000     -2.947550000     -0.410654000
H       -6.363871000     -3.177596000     -0.382450000
C       -3.072587000     -3.244665000      0.473283000
H       -2.405831000     -3.708443000      1.193201000
C       -3.530993000     -0.313910000      1.891617000
H       -4.120953000     -0.612017000      1.032030000
C        0.540632000     -4.300760000     -4.252636000
H        0.859934000     -4.878200000     -5.115748000
C       -1.189762000      5.834641000      1.358808000
H       -0.949708000      6.855847000      1.640925000
C       -4.805544000     -2.054007000     -1.359699000
H       -5.475037000     -1.581732000     -2.073015000
C        0.723123000     -3.907853000      0.693337000
H        0.915485000     -4.310109000     -0.296060000
C       -3.448226000     -1.752604000     -1.386062000
H       -3.064474000     -1.050410000     -2.120353000
C        0.657353000     -2.291044000     -2.920532000
H        1.069448000     -1.303114000     -2.753066000
C       -4.432900000     -3.548168000      0.496572000
H       -4.812618000     -4.252591000      1.231536000
B        1.814849000      0.520994000     -0.259481000
C        3.576729000     -2.092501000      2.065050000
C       -6.134296000      1.841688000     -2.187800000
H       -7.061607000      1.936088000     -2.745626000
C       -2.022324000      0.417122000      4.118986000
H       -1.429222000      0.705559000      4.982024000
C        1.018471000     -4.043761000      3.088183000
H        1.440126000     -4.541348000      3.956644000
C        1.069501000     -3.033788000     -4.025485000
H        1.803329000     -2.615748000     -4.708810000
C        3.421255000      4.032209000      0.398404000
C       -0.275625000     -2.245708000      2.133312000
H       -0.860287000     -1.339869000      2.262458000
C       -2.987480000     -0.582344000      4.230858000
H       -3.151591000     -1.077946000      5.183448000
C       -4.920531000      1.733673000     -2.863435000
H       -4.895617000      1.747017000     -3.949218000
C        3.602868000      3.579376000     -1.947928000
C        3.808152000      4.432062000     -0.872198000
C       -3.740264000     -0.942634000      3.116281000
H       -4.492212000     -1.722607000      3.191974000
C        1.258610000     -4.544893000      1.811328000
H        1.869936000     -5.433480000      1.680303000
C        0.248996000     -2.892113000      3.246803000
H        0.066449000     -2.486603000      4.237912000
H       -1.225882000      0.386193000     -2.037698000
H        0.868936000      0.683295000      0.597928000
H        1.278689000      0.173636000     -1.401800000
H       -0.138911000      1.965019000     -1.261892000
16
Styrene E(RPBE1PBE) =  -309.302383908
C       -0.406913000     -1.281584000      0.000057000
C        0.513426000     -0.223810000      0.000173000
C        0.015152000      1.088850000      0.000183000
C       -1.352853000      1.329019000      0.000011000
C       -2.256959000      0.265434000     -0.000162000
C       -1.778054000     -1.041900000     -0.000106000
H       -0.036268000     -2.304086000      0.000142000
H        0.703898000      1.928933000      0.000478000
H       -1.718677000      2.352231000      0.000067000
H       -3.326229000      0.457468000     -0.000337000
H       -2.472138000     -1.877926000     -0.000122000
C        1.948654000     -0.534603000      0.000197000
H        2.182154000     -1.599341000      0.000160000
C        2.961756000      0.337981000     -0.000289000
H        2.810892000      1.414727000     -0.000267000
H        3.991114000     -0.008327000     -0.000513000
112
5(H)2-B�sty E(RPBE1PBE) =  -3972.22371735
Rh      -0.135086000      0.537899000     -0.228111000
P       -0.878591000     -1.696786000      0.225209000
P       -1.399412000      1.819593000      1.113937000
F        2.844447000     -0.633064000      2.307827000
F        2.344036000      1.096903000     -3.186998000
F        3.182303000     -1.723712000     -2.279525000
F        3.716594000      1.990422000      1.247278000
F        4.422734000     -4.017353000     -1.632280000
F        4.904966000     -4.619419000      0.979348000
F        4.140298000     -2.892146000      2.931933000
F        4.996388000      4.186662000      0.402625000
F        3.660679000      3.268731000     -4.023682000
C        2.979190000      1.446314000     -0.930768000
F        4.998078000      4.838292000     -2.246356000
C        2.918521000     -1.105409000     -0.013368000
C       -2.645917000     -1.824114000      0.685463000
C       -0.584900000      3.439645000      1.434189000
C       -3.082036000      2.302703000      0.597917000
C       -1.612621000     -4.746058000     -2.450707000
H       -2.331309000     -5.554034000     -2.556128000
C        3.211037000     -1.443082000      1.303950000
C        4.278697000     -3.488072000      0.659834000
C        3.697770000      2.264289000     -0.068920000
C        0.811780000      3.516938000      1.420789000
H        1.391083000      2.630839000      1.193587000
C       -1.572104000      1.129612000      2.801538000
C       -1.725171000     -3.859885000     -1.382922000
H       -2.527765000     -3.987307000     -0.662975000
C       -0.016032000     -2.682845000      1.504124000
C       -1.326156000      4.587989000      1.728417000
H       -2.410833000      4.554886000      1.740979000
C        3.007054000      1.819180000     -2.269016000
C        1.460292000      4.716611000      1.694545000
H        2.546061000      4.753120000      1.672777000
C       -0.554508000      1.355428000      3.737982000
H        0.286735000      1.994388000      3.488190000
C       -4.076781000      2.610240000      1.535085000
H       -3.879041000      2.509814000      2.597236000
C       -0.809897000     -2.810813000     -1.233971000
C        3.378041000     -1.994279000     -0.976676000
C       -5.327342000      3.051169000      1.111680000
H       -6.094436000      3.274905000      1.847345000
C        4.028552000     -3.180773000     -0.670373000
C       -0.675725000      5.791068000      1.994540000
H       -1.262662000      6.679194000      2.211298000
C       -3.350672000      2.469073000     -0.764648000
H       -2.585531000      2.232208000     -1.498378000
C       -5.367876000     -1.909378000      1.324083000
H       -6.423462000     -1.934625000      1.579970000
C       -3.099704000     -2.639307000      1.725918000
H       -2.394268000     -3.232545000      2.299627000
C       -2.644330000      0.297611000      3.145424000
H       -3.440081000      0.107121000      2.434156000
C       -0.582330000     -4.599957000     -3.378959000
H       -0.495467000     -5.293770000     -4.210404000
C        0.715413000      5.859652000      1.977384000
H        1.216966000      6.801642000      2.180560000
C       -4.922720000     -1.111318000      0.270529000
H       -5.625119000     -0.512666000     -0.301967000
C        0.474402000     -3.972263000      1.275178000
H        0.349224000     -4.440746000      0.304389000
C       -3.569379000     -1.069378000     -0.048572000
H       -3.228263000     -0.440564000     -0.866049000
C        0.212100000     -2.666103000     -2.174463000
H        0.913987000     -1.848518000     -2.084663000
C       -4.456046000     -2.678882000      2.043633000
H       -4.798183000     -3.309394000      2.859723000
B        2.095462000      0.221132000     -0.386201000
C        3.880493000     -2.607562000      1.654939000
C       -5.589582000      3.210855000     -0.246786000
H       -6.564781000      3.557905000     -0.576447000
C       -0.610718000      0.760574000      4.994983000
H        0.185579000      0.943885000      5.710570000
C        1.297745000     -4.075001000      3.544877000
H        1.814072000     -4.613763000      4.334185000
C        0.332307000     -3.558971000     -3.236666000
H        1.138717000     -3.432081000     -3.953474000
C        4.368154000      3.406764000     -0.481129000
C        0.168593000     -2.093730000      2.760471000
H       -0.185997000     -1.083658000      2.936642000
C       -1.682706000     -0.063892000      5.332036000
H       -1.726417000     -0.527481000      6.313400000
C       -4.596527000      2.927785000     -1.181682000
H       -4.793681000      3.057514000     -2.241511000
C        3.674555000      2.946363000     -2.728784000
C        4.359064000      3.748059000     -1.825837000
C       -2.698114000     -0.290219000      4.406132000
H       -3.536957000     -0.932105000      4.658748000
C        1.133465000     -4.660493000      2.291847000
H        1.520794000     -5.657471000      2.100648000
C        0.810125000     -2.790280000      3.778313000
H        0.943419000     -2.320204000      4.748580000
H       -1.354707000      0.568335000     -1.154761000
H        1.477194000      0.568951000      0.680802000
H        1.211804000     -0.062439000     -1.296362000
H        0.157811000      1.953283000     -0.842827000
C       -4.098432000     -2.035530000     -3.621491000
C       -2.822976000     -1.517824000     -3.825519000
C       -2.608019000     -0.135073000     -3.914053000
C       -3.719602000      0.715270000     -3.806069000
C       -4.993782000      0.199591000     -3.603948000
C       -5.190027000     -1.179013000     -3.507188000
H       -4.235704000     -3.110569000     -3.546959000
H       -1.974289000     -2.190632000     -3.908039000
H       -3.585232000      1.790473000     -3.879529000
H       -5.839877000      0.875980000     -3.517648000
H       -6.186768000     -1.579135000     -3.343958000
C       -1.236866000      0.359082000     -4.092179000
H       -0.476055000     -0.419990000     -4.129393000
C       -0.845149000      1.635301000     -4.181955000
H       -1.541829000      2.469324000     -4.145071000
H        0.206547000      1.882851000     -4.284482000
112
TS5(H)2-Bbsty E(RPBE1PBE) =  -3972.20999470
Rh      -0.452198000      0.677117000     -0.609158000
P       -1.348354000     -1.505474000      0.028570000
P       -1.018375000      2.126731000      0.981413000
F        2.161635000     -0.386045000      2.238903000
F        2.788965000      0.392207000     -3.522624000
F        3.010178000     -2.707205000     -1.798950000
F        3.982408000      1.175165000      0.995008000
F        3.880145000     -4.813998000     -0.389302000
F        3.938539000     -4.710677000      2.333111000
F        3.118050000     -2.462239000      3.618630000
F        5.899572000      2.829144000      0.192272000
F        4.734066000      2.023452000     -4.302554000
C        3.235305000      0.746935000     -1.214001000
F        6.314825000      3.275847000     -2.470247000
C        2.536199000     -1.450607000      0.151481000
C       -3.114181000     -1.414337000      0.523336000
C        0.268429000      3.389517000      1.337265000
C       -2.471590000      3.162502000      0.555427000
C       -2.525133000     -4.555049000     -2.500025000
H       -3.413515000     -5.158616000     -2.664220000
C        2.595322000     -1.448594000      1.540350000
C        3.505453000     -3.662038000      1.632199000
C        4.106569000      1.375131000     -0.329261000
C        1.608256000      2.998091000      1.421602000
H        1.874765000      1.957536000      1.286113000
C       -1.431061000      1.473189000      2.637870000
C       -2.541379000     -3.560153000     -1.524794000
H       -3.440513000     -3.402278000     -0.938280000
C       -0.604838000     -2.494643000      1.388935000
C       -0.061867000      4.735979000      1.524535000
H       -1.094114000      5.064262000      1.462172000
C        3.513818000      0.985872000     -2.556301000
C        2.603258000      3.934766000      1.684774000
H        3.638988000      3.612671000      1.735833000
C       -0.494888000      1.518610000      3.677485000
H        0.473524000      1.982689000      3.522220000
C       -3.321963000      3.670185000      1.544741000
H       -3.161902000      3.417844000      2.587673000
C       -1.410786000     -2.766975000     -1.306318000
C        3.002759000     -2.610736000     -0.456266000
C       -4.380098000      4.508032000      1.200218000
H       -5.038047000      4.885714000      1.977600000
C        3.468007000     -3.713414000      0.246947000
C        0.937179000      5.671907000      1.782929000
H        0.668803000      6.715800000      1.918894000
C       -2.681187000      3.536695000     -0.775858000
H       -2.014334000      3.162034000     -1.544921000
C       -5.827858000     -1.213612000      1.191872000
H       -6.877605000     -1.128205000      1.458415000
C       -3.630499000     -2.130556000      1.606758000
H       -2.980360000     -2.763397000      2.201981000
C       -2.676605000      0.870406000      2.861421000
H       -3.413256000      0.824073000      2.065975000
C       -1.379414000     -4.774263000     -3.261383000
H       -1.369136000     -5.550676000     -4.021253000
C        2.269851000      5.275939000      1.860690000
H        3.046658000      6.010094000      2.054942000
C       -5.324915000     -0.517928000      0.093018000
H       -5.978637000      0.106990000     -0.508892000
C       -0.238699000     -3.835207000      1.227621000
H       -0.339376000     -4.319758000      0.262749000
C       -3.977634000     -0.617000000     -0.238088000
H       -3.597012000     -0.068724000     -1.094635000
C       -0.261731000     -2.995920000     -2.071688000
H        0.626092000     -2.394521000     -1.909385000
C       -4.979499000     -2.025099000      1.940995000
H       -5.364764000     -2.578591000      2.792914000
B        2.015166000     -0.205071000     -0.730659000
C        3.076991000     -2.516175000      2.284807000
C       -4.591536000      4.861095000     -0.129987000
H       -5.419593000      5.511745000     -0.396399000
C       -0.798490000      0.965459000      4.918954000
H       -0.062405000      1.004198000      5.716762000
C        0.377925000     -3.970766000      3.560995000
H        0.762488000     -4.542280000      4.400873000
C       -0.244754000     -3.994523000     -3.041000000
H        0.657899000     -4.160474000     -3.622408000
C        5.127469000      2.229630000     -0.718704000
C       -0.458154000     -1.900371000      2.647613000
H       -0.725194000     -0.861002000      2.785697000
C       -2.038597000      0.369068000      5.135754000
H       -2.273864000     -0.061887000      6.104722000
C       -3.733056000      4.380883000     -1.116804000
H       -3.883748000      4.659175000     -2.156127000
C        4.528556000      1.826369000     -2.997849000
C        5.339932000      2.460749000     -2.069642000
C       -2.977108000      0.327296000      4.106321000
H       -3.945479000     -0.137077000      4.266271000
C        0.256816000     -4.563853000      2.307539000
H        0.545668000     -5.601344000      2.163849000
C        0.018858000     -2.634792000      3.727134000
H        0.121243000     -2.154213000      4.695647000
H       -1.892050000      0.987612000     -1.010720000
H        1.281422000      0.487586000      0.035014000
H        1.413595000     -0.601658000     -1.700043000
H       -0.024360000      2.105310000     -1.101848000
C       -4.343645000     -1.430902000     -4.060790000
C       -2.968706000     -1.267802000     -3.916905000
C       -2.420022000     -0.014375000     -3.616862000
C       -3.291191000      1.078801000     -3.482269000
C       -4.663166000      0.917074000     -3.623767000
C       -5.197320000     -0.341361000     -3.908774000
H       -4.747374000     -2.414543000     -4.284067000
H       -2.306673000     -2.121738000     -4.027287000
H       -2.892706000      2.061376000     -3.253411000
H       -5.320131000      1.774566000     -3.504893000
H       -6.271283000     -0.468228000     -4.012464000
C       -0.969414000      0.102008000     -3.435952000
H       -0.414385000     -0.831845000     -3.492883000
C       -0.275831000      1.251703000     -3.270720000
H       -0.757562000      2.224240000     -3.309128000
H        0.805994000      1.243846000     -3.261107000
112
5(H)CH3CHPh E(RPBE1PBE) =  -3972.23405336
Rh      -0.667972000      0.456476000      0.624596000
P       -1.620574000      0.450082000     -1.415514000
P       -1.072314000     -1.785545000      1.357295000
F        2.380263000     -2.075241000      0.595391000
F        2.295142000      3.648112000     -0.715691000
F        3.836160000      0.970790000     -2.711969000
F        3.530694000     -0.016951000      2.018708000
F        5.342982000     -0.953722000     -3.803042000
F        5.381977000     -3.449764000     -2.718571000
F        3.877733000     -3.986339000     -0.506403000
F        4.677018000      1.668473000      3.740991000
F        3.452398000      5.308683000      1.012019000
C        2.845047000      1.725755000      0.569840000
F        4.656292000      4.352757000      3.258707000
C        3.032381000     -0.459546000     -1.006025000
C       -3.309941000     -0.263037000     -1.415752000
C       -0.197794000     -2.139381000      2.932252000
C       -2.823929000     -1.970256000      1.887744000
C       -3.208978000      3.834343000     -3.178923000
H       -4.191800000      4.247971000     -3.386675000
C        3.104151000     -1.744968000     -0.485589000
C        4.632451000     -2.493654000     -2.168737000
C        3.493164000      1.294742000      1.723165000
C        1.011637000     -1.496257000      3.205669000
H        1.425819000     -0.800806000      2.486208000
C       -0.735210000     -3.283463000      0.360791000
C       -3.104911000      2.617383000     -2.506237000
H       -4.006805000      2.093108000     -2.207908000
C       -0.719210000     -0.463093000     -2.717202000
C       -0.707317000     -3.061161000      3.855091000
H       -1.644959000     -3.571434000      3.652993000
C        2.878427000      3.101860000      0.365796000
C        1.705035000     -1.763748000      4.383680000
H        2.647014000     -1.257251000      4.575477000
C        0.305103000     -4.158105000      0.690444000
H        0.890855000     -3.996849000      1.588608000
C       -3.648906000     -3.031868000      1.513785000
H       -3.272261000     -3.819196000      0.870198000
C       -1.848309000      2.075134000     -2.230862000
C        3.823137000     -0.238119000     -2.129288000
C       -4.967405000     -3.092890000      1.965859000
H       -5.599620000     -3.920223000      1.655967000
C        4.610074000     -1.219082000     -2.717970000
C       -0.016573000     -3.323799000      5.034056000
H       -0.420907000     -4.037123000      5.746794000
C       -3.333891000     -0.986303000      2.747245000
H       -2.697697000     -0.162694000      3.061746000
C       -5.905757000     -1.313597000     -1.348225000
H       -6.909560000     -1.727408000     -1.315844000
C       -3.704839000     -1.234786000     -2.340169000
H       -3.005721000     -1.591902000     -3.089763000
C       -1.471577000     -3.513288000     -0.808719000
H       -2.271352000     -2.834835000     -1.086000000
C       -2.063973000      4.512380000     -3.585689000
H       -2.149044000      5.457249000     -4.115063000
C        1.189042000     -2.674703000      5.301484000
H        1.724110000     -2.881917000      6.224042000
C       -5.525856000     -0.329631000     -0.436787000
H       -6.230760000      0.029418000      0.307111000
C       -1.007207000     -0.240686000     -4.071974000
H       -1.760621000      0.488308000     -4.356086000
C       -4.235197000      0.185996000     -0.463960000
H       -3.948628000      0.949002000      0.254319000
C       -0.697793000      2.767290000     -2.631484000
H        0.282913000      2.354164000     -2.412506000
C       -4.994037000     -1.763274000     -2.298448000
H       -5.281980000     -2.528227000     -3.013895000
B        2.082851000      0.717486000     -0.437289000
C        3.868540000     -2.762036000     -1.042558000
C       -5.468391000     -2.107718000      2.809996000
H       -6.495116000     -2.158581000      3.161084000
C        0.606703000     -5.235334000     -0.139530000
H        1.427216000     -5.897500000      0.121483000
C        0.651020000     -1.879314000     -4.698052000
H        1.187456000     -2.425827000     -5.468774000
C       -0.806402000      3.975585000     -3.309254000
H        0.093356000      4.500119000     -3.618527000
C        4.094248000      2.146512000      2.638522000
C        0.260685000     -1.391892000     -2.368986000
H        0.493157000     -1.554807000     -1.324553000
C       -0.138450000     -5.464210000     -1.293611000
H        0.096763000     -6.307661000     -1.936580000
C       -4.642514000     -1.055988000      3.208416000
H       -5.019916000     -0.286445000      3.876172000
C        3.469686000      3.995344000      1.251205000
C        4.084223000      3.513154000      2.396951000
C       -1.184909000     -4.604226000     -1.621880000
H       -1.770142000     -4.770500000     -2.521954000
C       -0.327371000     -0.950298000     -5.055220000
H       -0.555991000     -0.772908000     -6.102241000
C        0.944857000     -2.097446000     -3.356281000
H        1.710639000     -2.811740000     -3.069304000
H       -2.113987000      0.645237000      1.046774000
H        1.153086000      0.128851000      0.207906000
H        1.617370000      1.327738000     -1.363792000
H       -0.124375000      0.839795000      2.363360000
C       -2.725724000      5.431777000      0.012337000
C       -1.635685000      4.568469000      0.089549000
C       -1.680692000      3.410425000      0.876017000
C       -2.853166000      3.161186000      1.608318000
C       -3.941651000      4.022223000      1.535621000
C       -3.887137000      5.161278000      0.730877000
H       -2.664657000      6.317443000     -0.614407000
H       -0.731259000      4.787590000     -0.470952000
H       -2.915402000      2.274213000      2.234802000
H       -4.839049000      3.803035000      2.108707000
H       -4.740048000      5.831527000      0.670921000
C       -0.494146000      2.524947000      0.931401000
H        0.319731000      2.909104000      0.320854000
C       -0.065592000      2.004606000      2.264183000
H       -0.707624000      2.309499000      3.093041000
H        0.986670000      2.184980000      2.490586000
112
TS5(H)CH3CHPh-H2 E(RPBE1PBE) =  -3972.20301464
Rh      -0.677064000      0.360234000      0.494611000
P       -1.662459000     -0.041035000     -1.415427000
P       -1.020352000     -1.747723000      1.413176000
F        2.672160000     -1.855570000      0.831017000
F        1.863779000      3.646078000     -1.098650000
F        4.059133000      0.964504000     -2.702199000
F        3.595070000      0.539221000      2.030781000
F        5.789517000     -0.914661000     -3.504363000
F        5.974667000     -3.275262000     -2.160815000
F        4.389259000     -3.720407000      0.014389000
F        4.197147000      2.548033000      3.678930000
F        2.489873000      5.635880000      0.552296000
C        2.690405000      1.984358000      0.388685000
F        3.661907000      5.127113000      2.958725000
C        3.275663000     -0.353522000     -0.899991000
C       -3.284981000     -0.871141000     -1.335810000
C       -0.155643000     -1.587970000      3.022483000
C       -2.742689000     -2.047231000      1.967617000
C       -3.438258000      3.065596000     -3.477127000
H       -4.442445000      3.415994000     -3.697556000
C        3.424963000     -1.569213000     -0.243614000
C        5.112368000     -2.341314000     -1.756537000
C        3.314767000      1.788596000      1.616506000
C        0.948997000     -0.733673000      3.110659000
H        1.294975000     -0.216304000      2.221188000
C       -0.454397000     -3.352514000      0.745309000
C       -3.265318000      1.930988000     -2.686584000
H       -4.135694000      1.402690000     -2.311786000
C       -0.643856000     -1.012797000     -2.579017000
C       -0.578832000     -2.282145000      4.163032000
H       -1.433945000     -2.949823000      4.107531000
C        2.454616000      3.316712000      0.065523000
C        1.617677000     -0.562217000      4.320931000
H        2.473379000      0.104787000      4.369944000
C        0.668166000     -4.001409000      1.268846000
H        1.167032000     -3.605458000      2.146813000
C       -3.423643000     -3.253107000      1.795990000
H       -2.946067000     -4.085282000      1.289775000
C       -1.978790000      1.471456000     -2.395375000
C        4.113047000     -0.176780000     -1.996792000
C       -4.722935000     -3.398989000      2.282025000
H       -5.246286000     -4.339513000      2.134478000
C        5.015677000     -1.135703000     -2.437380000
C        0.096000000     -2.117332000      5.368086000
H       -0.233481000     -2.662792000      6.247956000
C       -3.374528000     -0.995921000      2.646578000
H       -2.848974000     -0.052716000      2.779571000
C       -5.816280000     -2.044910000     -1.167343000
H       -6.797809000     -2.504943000     -1.097489000
C       -3.603369000     -1.975672000     -2.132102000
H       -2.871363000     -2.382327000     -2.822606000
C       -1.078226000     -3.879889000     -0.393627000
H       -1.942159000     -3.377142000     -0.817538000
C       -2.332622000      3.742281000     -3.983910000
H       -2.471088000      4.623870000     -4.603430000
C        1.189977000     -1.254302000      5.450270000
H        1.709394000     -1.126340000      6.395830000
C       -5.508299000     -0.936277000     -0.380687000
H       -6.245126000     -0.530658000      0.305892000
C       -0.973752000     -1.029840000     -3.942581000
H       -1.832488000     -0.470693000     -4.303692000
C       -4.245675000     -0.359491000     -0.454292000
H       -3.999588000      0.492638000      0.172405000
C       -0.867907000      2.164315000     -2.894704000
H        0.135565000      1.816577000     -2.664618000
C       -4.862948000     -2.563628000     -2.039439000
H       -5.097329000     -3.427861000     -2.654257000
B        2.163731000      0.755328000     -0.518551000
C        4.306432000     -2.563002000     -0.649682000
C       -5.341875000     -2.353621000      2.960349000
H       -6.351488000     -2.473775000      3.342976000
C        1.163312000     -5.150434000      0.656626000
H        2.045281000     -5.636097000      1.064323000
C        0.920270000     -2.458573000     -4.385436000
H        1.531486000     -3.016949000     -5.088974000
C       -1.046522000      3.291091000     -3.688117000
H       -0.178539000      3.818691000     -4.073283000
C        3.638635000      2.812628000      2.493639000
C        0.476196000     -1.714804000     -2.134160000
H        0.744427000     -1.686321000     -1.085427000
C        0.534053000     -5.672776000     -0.470550000
H        0.922399000     -6.569222000     -0.945621000
C       -4.660317000     -1.150627000      3.148709000
H       -5.135248000     -0.330123000      3.679454000
C        2.767690000      4.378181000      0.906525000
C        3.363361000      4.124331000      2.132744000
C       -0.594480000     -5.039551000     -0.989174000
H       -1.090429000     -5.438145000     -1.869752000
C       -0.198022000     -1.757148000     -4.837941000
H       -0.460255000     -1.767256000     -5.891963000
C        1.257978000     -2.432621000     -3.036314000
H        2.133251000     -2.966001000     -2.677361000
H       -1.848050000      1.352465000      0.748021000
H        1.286756000      0.157367000      0.157253000
H        1.666605000      1.174012000     -1.537227000
H        0.515882000      2.205545000      2.270222000
C       -2.860702000      5.471438000     -0.800435000
C       -1.825072000      4.583416000     -0.519284000
C       -2.037254000      3.463293000      0.291192000
C       -3.316854000      3.270362000      0.828913000
C       -4.354356000      4.155690000      0.553094000
C       -4.130465000      5.259824000     -0.268303000
H       -2.674332000      6.328571000     -1.442133000
H       -0.834705000      4.750763000     -0.934983000
H       -3.501959000      2.406498000      1.466472000
H       -5.340333000      3.981368000      0.976050000
H       -4.940079000      5.949295000     -0.490956000
C       -0.882225000      2.557967000      0.623223000
H       -0.088732000      2.750851000     -0.101814000
C       -0.373597000      2.804705000      2.042236000
H       -1.139113000      2.572931000      2.791054000
H       -0.093876000      3.858185000      2.172417000
112
5'�EB E(RPBE1PBE) =  -3972.26259470
Rh       0.275323000      0.243317000     -0.351484000
P        0.226653000     -1.885579000      0.479956000
P       -0.754921000      1.312621000      1.378471000
F        3.041327000      1.184308000      0.319335000
F       -1.063715000      0.384768000     -2.826362000
F        3.839823000     -1.120211000     -3.753122000
F        2.755903000      3.031362000     -1.817444000
F        6.349639000     -1.550855000     -2.992822000
F        7.236793000     -0.649725000     -0.578670000
F        5.541947000      0.721260000      1.050966000
F        1.130391000      5.165568000     -1.736599000
F       -2.652150000      2.396371000     -2.072062000
C        0.929666000      1.524057000     -2.036392000
F       -1.544141000      4.862169000     -1.744755000
C        3.302151000      0.072371000     -1.771033000
C       -0.811724000     -2.500518000      1.853726000
C       -0.589803000      3.144120000      1.351417000
C       -2.547127000      1.054038000      1.594972000
C       -0.518657000     -5.481111000     -1.350350000
H       -0.534895000     -6.525711000     -1.052745000
C        3.817578000      0.517873000     -0.555334000
C        5.986377000     -0.406905000     -0.967834000
C        1.432802000      2.831091000     -1.872324000
C        0.678952000      3.712850000      1.170252000
H        1.538593000      3.081781000      0.967805000
C       -0.027918000      0.891270000      3.020894000
C       -0.203859000     -4.503107000     -0.414168000
H        0.019086000     -4.789853000      0.609848000
C        1.953542000     -2.251942000      0.959105000
C       -1.689244000      3.992384000      1.519349000
H       -2.686004000      3.580274000      1.632153000
C       -0.492379000      1.395753000     -2.094564000
C        0.850093000      5.092472000      1.215605000
H        1.841747000      5.513373000      1.079638000
C        1.207012000      1.435545000      3.402551000
H        1.720608000      2.142637000      2.763543000
C       -3.212708000      1.392208000      2.781496000
H       -2.660241000      1.813320000      3.616406000
C       -0.175082000     -3.151336000     -0.786541000
C        4.212224000     -0.623789000     -2.564583000
C       -4.583275000      1.186672000      2.898752000
H       -5.088783000      1.444451000      3.825051000
C        5.528708000     -0.867527000     -2.191613000
C       -1.518084000      5.374650000      1.540252000
H       -2.384322000      6.018166000      1.665377000
C       -3.279579000      0.532183000      0.525425000
H       -2.765802000      0.262860000     -0.393236000
C       -2.546157000     -3.456742000      3.826720000
H       -3.217782000     -3.822286000      4.598428000
C       -0.302262000     -3.144789000      2.982733000
H        0.768069000     -3.273336000      3.105108000
C       -0.644318000     -0.028136000      3.877534000
H       -1.593044000     -0.478379000      3.609112000
C       -0.817478000     -5.121447000     -2.665237000
H       -1.071141000     -5.886664000     -3.393350000
C       -0.248711000      5.927985000      1.402651000
H       -0.116434000      7.005880000      1.425910000
C       -3.060319000     -2.833351000      2.689454000
H       -4.132492000     -2.711522000      2.563655000
C        2.791882000     -3.016897000      0.141813000
H        2.398587000     -3.493375000     -0.751024000
C       -2.197201000     -2.363904000      1.706391000
H       -2.604225000     -1.891160000      0.819348000
C       -0.475454000     -2.798591000     -2.103356000
H       -0.476336000     -1.754561000     -2.394138000
C       -1.170012000     -3.620942000      3.964135000
H       -0.764789000     -4.117834000      4.841164000
B        1.763257000      0.181166000     -2.217847000
C        5.121172000      0.294693000     -0.141988000
C       -5.303739000      0.651310000      1.831370000
H       -6.373129000      0.484643000      1.926802000
C        1.802470000      1.077858000      4.607424000
H        2.759340000      1.514171000      4.879684000
C        4.661405000     -2.544649000      1.598628000
H        5.715365000     -2.650282000      1.839747000
C       -0.797177000     -3.781605000     -3.038510000
H       -1.041270000     -3.492638000     -4.056733000
C        0.622496000      3.936183000     -1.833304000
C        2.485919000     -1.624542000      2.093711000
H        1.851109000     -1.004251000      2.719025000
C        1.176665000      0.166571000      5.456017000
H        1.640193000     -0.112460000      6.397985000
C       -4.652869000      0.329274000      0.643650000
H       -5.205414000     -0.094404000     -0.189014000
C       -1.326231000      2.538717000     -1.996614000
C       -0.774982000      3.781769000     -1.855849000
C       -0.047340000     -0.381185000      5.086367000
H       -0.546242000     -1.095753000      5.734338000
C        4.140010000     -3.159781000      0.462996000
H        4.784270000     -3.750546000     -0.182078000
C        3.829976000     -1.779033000      2.415314000
H        4.229610000     -1.286838000      3.297346000
H       -3.708093000      0.444060000     -3.640607000
H        1.137834000     -0.735493000     -1.482538000
H        1.545425000     -0.364320000     -3.272734000
H       -5.297200000      2.329013000     -3.717582000
C       -6.416045000     -2.523963000     -1.493715000
C       -6.250096000     -1.413489000     -2.317971000
C       -4.972713000     -0.990513000     -2.708204000
C       -3.870503000     -1.726316000     -2.261781000
C       -4.031644000     -2.845698000     -1.446919000
C       -5.306335000     -3.243199000     -1.051037000
H       -7.416127000     -2.830042000     -1.197588000
H       -7.125248000     -0.864991000     -2.657604000
H       -2.872453000     -1.411107000     -2.552381000
H       -3.158177000     -3.402401000     -1.118909000
H       -5.434522000     -4.108949000     -0.407063000
C       -4.779348000      0.227630000     -3.577789000
H       -5.111212000     -0.000242000     -4.599914000
C       -5.516243000      1.467801000     -3.078248000
H       -5.214236000      1.720255000     -2.057343000
H       -6.601288000      1.322720000     -3.080144000
18
EB E(RPBE1PBE) =  -310.535216244
H        2.189482000     -0.880307000     -1.186654000
H        3.807445000     -0.000207000      0.497359000
C       -1.627793000      1.203870000      0.095179000
C       -0.263885000      1.201098000     -0.187730000
C        0.438019000      0.000022000     -0.333981000
C       -0.263792000     -1.201058000     -0.187813000
C       -1.627740000     -1.203905000      0.095100000
C       -2.315147000     -0.000061000      0.238015000
H       -2.155735000      2.148072000      0.200646000
H        0.266818000      2.144151000     -0.301072000
H        0.266881000     -2.144128000     -0.301193000
H       -2.155561000     -2.148185000      0.200479000
H       -3.379709000     -0.000068000      0.455439000
C        1.921974000      0.000140000     -0.590873000
H        2.189343000      0.880862000     -1.186301000
C        2.732264000     -0.000095000      0.705576000
H        2.503702000     -0.884367000      1.310135000
H        2.503930000      0.884104000      1.310319000
94
5' E(RPBE1PBE) =  -3661.71325611
Rh       0.096140000     -0.236324000     -0.568221000
P       -0.343994000      1.970957000     -0.273254000
P        2.062724000     -0.284119000      0.554124000
F       -1.916385000     -1.373291000      1.388395000
F        0.497099000     -1.051136000     -3.269161000
F       -4.597703000     -1.177785000     -2.518636000
F       -1.573390000     -3.730420000      0.082761000
F       -6.779508000     -1.143896000     -0.997712000
F       -6.571596000     -1.199499000      1.718236000
F       -4.110641000     -1.317815000      2.878319000
F        0.598105000     -5.282795000      0.071752000
F        2.777842000     -2.342017000     -2.879425000
C       -0.599946000     -2.159919000     -1.420404000
F        2.767905000     -4.623797000     -1.389674000
C       -3.137426000     -1.290460000     -0.649582000
C        0.731643000      3.198542000      0.566208000
C        2.599859000     -1.954109000      1.112895000
C        3.488504000      0.354719000     -0.388952000
C       -1.103033000      4.856071000     -3.092518000
H       -1.377497000      5.907143000     -3.091842000
C       -3.095216000     -1.329190000      0.741762000
C       -5.476689000     -1.245009000      0.960437000
C       -0.519316000     -3.333526000     -0.639633000
C        1.742390000     -2.678339000      1.953024000
H        0.775173000     -2.271375000      2.229370000
C        2.013884000      0.618929000      2.155853000
C       -0.922093000      4.189729000     -1.886426000
H       -1.052546000      4.723639000     -0.948803000
C       -1.989259000      2.095882000      0.527699000
C        3.810377000     -2.533782000      0.724320000
H        4.474302000     -2.014489000      0.042237000
C        0.574241000     -1.832739000     -2.155535000
C        2.108894000     -3.932757000      2.426283000
H        1.430918000     -4.479764000      3.075027000
C        0.906782000      0.370741000      2.978692000
H        0.108764000     -0.280042000      2.633091000
C        4.787166000      0.446496000      0.132041000
H        4.997712000      0.111933000      1.143303000
C       -0.575099000      2.831667000     -1.876267000
C       -4.419925000     -1.231935000     -1.190572000
C        5.821452000      0.954052000     -0.648708000
H        6.822299000      1.026827000     -0.233010000
C       -5.576876000     -1.210499000     -0.420967000
C        4.174533000     -3.792577000      1.199466000
H        5.118690000     -4.228299000      0.885241000
C        3.258023000      0.747875000     -1.712170000
H        2.250936000      0.663824000     -2.114661000
C        2.474151000      5.107394000      1.644710000
H        3.149360000      5.846463000      2.066669000
C        0.380912000      3.898734000      1.722209000
H       -0.572623000      3.722668000      2.206903000
C        2.990983000      1.515738000      2.593814000
H        3.832748000      1.765981000      1.959599000
C       -0.927376000      4.177916000     -4.299667000
H       -1.065097000      4.701764000     -5.241449000
C        3.331536000     -4.491447000      2.056463000
H        3.616557000     -5.472985000      2.424180000
C        2.823529000      4.421551000      0.482183000
H        3.770499000      4.621708000     -0.011326000
C       -3.137391000      2.311919000     -0.242916000
H       -3.052615000      2.493358000     -1.309876000
C        1.956959000      3.477438000     -0.054388000
H        2.231253000      2.962140000     -0.969204000
C       -0.399084000      2.158452000     -3.086756000
H       -0.124213000      1.108608000     -3.081226000
C        1.251942000      4.847064000      2.257150000
H        0.967081000      5.384084000      3.157508000
B       -1.847589000     -1.182098000     -1.596795000
C       -4.221953000     -1.309236000      1.547542000
C        5.576437000      1.360956000     -1.959450000
H        6.386770000      1.756549000     -2.565300000
C        0.801439000      0.972304000      4.228849000
H       -0.062608000      0.763137000      4.853725000
C       -4.528225000      2.040883000      1.714094000
H       -5.512925000      2.013258000      2.171977000
C       -0.573454000      2.832358000     -4.295174000
H       -0.432222000      2.300342000     -5.231800000
C        0.580304000     -4.156955000     -0.642028000
C       -2.130829000      1.828933000      1.895702000
H       -1.255181000      1.622364000      2.501319000
C        1.790598000      1.850605000      4.665818000
H        1.706991000      2.327902000      5.638003000
C        4.295179000      1.249826000     -2.493684000
H        4.099258000      1.554714000     -3.517704000
C        1.715001000     -2.665036000     -2.140399000
C        1.712471000     -3.815264000     -1.396882000
C        2.876663000      2.127314000      3.840612000
H        3.640282000      2.830347000      4.160864000
C       -4.397813000      2.281716000      0.348636000
H       -5.279978000      2.444093000     -0.264143000
C       -3.390289000      1.816800000      2.486660000
H       -3.482079000      1.613393000      3.549639000
H       -1.392592000      0.051843000     -1.403663000
H       -2.139641000     -1.025563000     -2.757737000
110
5sty-A E(RPBE1PBE) =  -3971.02127753
Rh       0.061290000      0.902835000     -0.053978000
P        2.377935000      1.195649000     -0.045467000
P       -2.035442000      0.884685000      0.929636000
F        1.223588000     -2.451819000     -2.456647000
F       -0.606298000     -3.042699000      1.995016000
F        1.825872000     -1.908654000      2.200658000
F       -1.765547000     -1.579100000     -2.353673000
F        3.988715000     -3.459568000      2.095558000
F        4.811213000     -4.526185000     -0.273077000
F        3.397595000     -4.024152000     -2.542905000
F       -3.794350000     -3.298523000     -2.378542000
F       -2.698051000     -4.697221000      1.981498000
C       -1.132113000     -2.160328000     -0.140227000
F       -4.322800000     -4.840631000     -0.201031000
C        1.460304000     -2.062504000     -0.138383000
C        2.875068000      2.921814000     -0.477239000
C       -2.026429000      0.357730000      2.687399000
C       -2.687013000      2.597645000      1.133011000
C        5.164715000      1.422203000      2.978253000
H        6.215359000      1.681524000      3.073277000
C        1.895753000     -2.667931000     -1.313259000
C        3.722771000     -3.758657000     -0.225189000
C       -1.965036000     -2.310465000     -1.247960000
C       -0.980313000     -0.420958000      3.178630000
H       -0.182992000     -0.711529000      2.505907000
C       -3.485491000      0.003931000      0.228489000
C        4.563615000      1.432471000      1.724898000
H        5.144926000      1.725385000      0.855247000
C        3.394170000      0.201633000     -1.205907000
C       -3.057996000      0.741551000      3.556968000
H       -3.878070000      1.353886000      3.192364000
C       -1.399062000     -3.031288000      0.912989000
C       -0.958624000     -0.821076000      4.513623000
H       -0.135786000     -1.430226000      4.877711000
C       -4.309329000     -0.834900000      0.984685000
H       -4.086543000     -1.025559000      2.029069000
C       -3.806297000      3.080223000      0.452609000
H       -4.379015000      2.423968000     -0.194064000
C        3.209286000      1.092038000      1.585618000
C        2.184159000     -2.388229000      0.999999000
C       -4.198233000      4.412396000      0.594830000
H       -5.069130000      4.773416000      0.054631000
C        3.307811000     -3.204912000      0.975582000
C       -3.036015000      0.344309000      4.889421000
H       -3.839451000      0.647931000      5.554694000
C       -1.979285000      3.466191000      1.976933000
H       -1.105450000      3.104437000      2.513194000
C        3.477232000      5.602457000     -1.040843000
H        3.712138000      6.640177000     -1.259803000
C        3.337211000      3.293116000     -1.741625000
H        3.480557000      2.544696000     -2.514331000
C       -3.782117000      0.208139000     -1.125125000
H       -3.131063000      0.827181000     -1.733183000
C        4.417640000      1.096719000      4.111130000
H        4.888533000      1.095497000      5.090257000
C       -1.984907000     -0.437232000      5.371100000
H       -1.968585000     -0.742715000      6.413638000
C        3.021654000      5.239272000      0.226593000
H        2.899422000      5.991861000      1.000587000
C        4.569457000     -0.465378000     -0.848537000
H        4.919318000     -0.451400000      0.177357000
C        2.721472000      3.911080000      0.505780000
H        2.362985000      3.637976000      1.495054000
C        2.466647000      0.791020000      2.726926000
H        1.411708000      0.569147000      2.620889000
C        3.634733000      4.627165000     -2.020292000
H        3.997253000      4.898556000     -3.007883000
B        0.128234000     -1.167688000     -0.187004000
C        3.004876000     -3.494559000     -1.382816000
C       -3.484518000      5.270250000      1.424879000
H       -3.790623000      6.306869000      1.533600000
C       -5.420819000     -1.439848000      0.400547000
H       -6.046715000     -2.097807000      0.997097000
C        4.856029000     -1.231490000     -3.123597000
H        5.421844000     -1.789729000     -3.863732000
C        3.066289000      0.791751000      3.984929000
H        2.471467000      0.555178000      4.862922000
C       -3.023256000     -3.205940000     -1.293585000
C        2.944487000      0.114447000     -2.530902000
H        2.006168000      0.581572000     -2.816294000
C       -5.725521000     -1.208738000     -0.938071000
H       -6.592215000     -1.682530000     -1.390128000
C       -2.375851000      4.789434000      2.123433000
H       -1.816608000      5.448809000      2.781510000
C       -2.465020000     -3.918887000      0.921960000
C       -3.287355000     -4.003391000     -0.191387000
C       -4.901136000     -0.383652000     -1.700838000
H       -5.116064000     -0.210192000     -2.751155000
C        5.294075000     -1.175753000     -1.803222000
H        6.198325000     -1.699479000     -1.505719000
C        3.674928000     -0.586778000     -3.484648000
H        3.310354000     -0.642490000     -4.506394000
H        0.232580000      1.795213000      1.217475000
H        0.043051000     -0.423127000     -1.270050000
C       -3.335981000      1.441828000     -4.732510000
C       -2.144551000      0.717611000     -4.700879000
C       -1.121406000      1.095026000     -3.838801000
C       -1.273976000      2.191787000     -2.980257000
C       -2.469520000      2.924002000     -3.034249000
C       -3.492074000      2.549019000     -3.899496000
H       -4.134812000      1.149751000     -5.408342000
H       -2.014542000     -0.146395000     -5.346391000
H       -0.200195000      0.518931000     -3.802932000
H       -2.593535000      3.797162000     -2.400767000
H       -4.411493000      3.127284000     -3.927999000
C       -0.178849000      2.578470000     -2.075086000
H        0.825654000      2.345779000     -2.421798000
C       -0.331971000      3.332893000     -0.960384000
H       -1.312768000      3.660648000     -0.635643000
H        0.522009000      3.752839000     -0.445474000
110
TS5styH1-A E(RPBE1PBE) =  -3971.00649417
Rh      -0.022203000      0.971850000      0.240747000
P       -2.371869000      1.226840000      0.072986000
P        2.024171000      0.814583000     -0.905415000
F       -1.262729000     -2.449854000      2.440214000
F        0.531145000     -3.100318000     -1.906042000
F       -1.874515000     -1.817022000     -2.207283000
F        1.732033000     -1.488746000      2.380299000
F       -3.997652000     -3.414555000     -2.137704000
F       -4.804084000     -4.545498000      0.206748000
F       -3.408218000     -4.055690000      2.490856000
F        3.715349000     -3.255979000      2.475758000
F        2.572916000     -4.810127000     -1.819279000
C        1.081323000     -2.139191000      0.191076000
F        4.198929000     -4.903735000      0.364931000
C       -1.500039000     -2.011892000      0.129264000
C       -2.910783000      2.933949000      0.539599000
C        1.968900000      0.250345000     -2.656625000
C        2.722822000      2.500076000     -1.196328000
C       -5.007668000      1.495385000     -3.091935000
H       -6.060070000      1.717291000     -3.245115000
C       -1.927226000     -2.651727000      1.289979000
C       -3.730659000     -3.756275000      0.176874000
C        1.911501000     -2.268811000      1.304285000
C        0.899009000     -0.513686000     -3.113079000
H        0.109414000     -0.773792000     -2.419661000
C        3.479275000     -0.083126000     -0.232908000
C       -4.491784000      1.459260000     -1.801340000
H       -5.139056000      1.684036000     -0.958560000
C       -3.412833000      0.205789000      1.185576000
C        2.991465000      0.593665000     -3.555014000
H        3.833700000      1.192010000     -3.219106000
C        1.323383000     -3.063286000     -0.823690000
C        0.839775000     -0.939670000     -4.439403000
H       -0.004298000     -1.537225000     -4.772710000
C        4.252155000     -0.964881000     -0.994016000
H        3.983630000     -1.181810000     -2.022226000
C        3.860930000      2.986785000     -0.551863000
H        4.420538000      2.349917000      0.125012000
C       -3.136688000      1.163567000     -1.590975000
C       -2.218756000     -2.328407000     -1.015491000
C        4.291155000      4.296901000     -0.769960000
H        5.178410000      4.659361000     -0.258068000
C       -3.324136000     -3.170073000     -1.010774000
C        2.933401000      0.172088000     -4.878503000
H        3.730405000      0.444066000     -5.564944000
C        2.032047000      3.344982000     -2.078861000
H        1.146635000      2.980297000     -2.594734000
C       -3.556073000      5.590433000      1.187942000
H       -3.809019000      6.616591000      1.438883000
C       -3.314309000      3.273644000      1.834252000
H       -3.400037000      2.509470000      2.599660000
C        3.834372000      0.153072000      1.101362000
H        3.220572000      0.804313000      1.713725000
C       -4.173977000      1.265056000     -4.187507000
H       -4.579736000      1.300807000     -5.194773000
C        1.855280000     -0.594471000     -5.324829000
H        1.810963000     -0.918237000     -6.361057000
C       -3.156889000      5.262398000     -0.107079000
H       -3.096023000      6.031406000     -0.872200000
C       -4.576228000     -0.459269000      0.788165000
H       -4.898657000     -0.431213000     -0.246396000
C       -2.835184000      3.947790000     -0.428006000
H       -2.523948000      3.707900000     -1.441240000
C       -2.307835000      0.958053000     -2.693529000
H       -1.253799000      0.767592000     -2.520919000
C       -3.634366000      4.592426000      2.154412000
H       -3.952864000      4.834039000      3.164694000
B       -0.161467000     -1.125706000      0.200243000
C       -3.021362000     -3.499179000      1.341251000
C        3.594291000      5.130898000     -1.637543000
H        3.930194000      6.150285000     -1.805125000
C        5.371043000     -1.579931000     -0.435153000
H        5.956434000     -2.271170000     -1.035246000
C       -4.915407000     -1.264090000      3.042749000
H       -5.496993000     -1.836986000      3.759090000
C       -2.821277000      1.007615000     -3.988061000
H       -2.161025000      0.844477000     -4.835470000
C        2.945312000     -3.189138000      1.387847000
C       -2.994688000      0.098298000      2.519858000
H       -2.064261000      0.563506000      2.834054000
C        5.734766000     -1.316874000      0.882707000
H        6.607488000     -1.798472000      1.314545000
C        2.463266000      4.647476000     -2.297490000
H        1.916179000      5.287123000     -2.984606000
C        2.362936000     -3.981289000     -0.793384000
C        3.185721000     -4.040388000      0.321138000
C        4.961243000     -0.448763000      1.650888000
H        5.221623000     -0.248785000      2.686236000
C       -5.321334000     -1.187502000      1.712888000
H       -6.216142000     -1.709319000      1.384853000
C       -3.745761000     -0.622134000      3.443233000
H       -3.405541000     -0.695099000      4.472294000
H       -0.002425000      2.424558000     -0.496959000
H       -0.098694000     -0.416252000      1.305560000
C        3.513857000      1.776055000      4.540487000
C        2.359931000      0.996739000      4.635525000
C        1.294880000      1.217120000      3.771858000
C        1.358010000      2.210434000      2.782730000
C        2.512099000      3.005455000      2.716438000
C        3.580776000      2.784667000      3.581547000
H        4.347840000      1.604236000      5.215043000
H        2.293557000      0.210298000      5.382372000
H        0.405921000      0.594637000      3.835541000
H        2.575214000      3.807471000      1.987945000
H        4.466786000      3.409611000      3.508209000
C        0.196251000      2.431131000      1.900536000
H       -0.764719000      2.373169000      2.409353000
C        0.249550000      3.210900000      0.721675000
H        1.210303000      3.614109000      0.414936000
H       -0.597857000      3.853086000      0.495447000
110
5styH1-A E(RPBE1PBE) =  -3971.00788246
Rh       0.029351000      0.896321000     -0.364645000
P        2.392115000      1.116538000     -0.066541000
P       -1.954057000      0.947780000      0.911878000
F        1.220780000     -2.493263000     -2.454758000
F       -0.637671000     -3.108966000      1.946159000
F        1.733708000     -1.888211000      2.210897000
F       -1.943456000     -1.466962000     -2.298262000
F        3.845318000     -3.500320000      2.179180000
F        4.697544000     -4.620259000     -0.153234000
F        3.357326000     -4.108550000     -2.464701000
F       -4.046953000     -3.088758000     -2.264843000
F       -2.790123000     -4.671420000      1.987218000
C       -1.223981000     -2.133890000     -0.137000000
F       -4.532574000     -4.675407000     -0.107505000
C        1.393343000     -2.086430000     -0.131075000
C        2.935470000      2.816077000     -0.547520000
C       -1.886342000      0.490761000      2.694406000
C       -2.472013000      2.710324000      1.089353000
C        4.879075000      1.494121000      3.210354000
H        5.919423000      1.737688000      3.407145000
C        1.849981000     -2.712720000     -1.287631000
C        3.622593000     -3.833235000     -0.141119000
C       -2.121923000     -2.216468000     -1.201650000
C       -0.949890000     -0.438777000      3.139582000
H       -0.250129000     -0.863525000      2.431407000
C       -3.507702000      0.126175000      0.374941000
C        4.424668000      1.420667000      1.898293000
H        5.107636000      1.633530000      1.080801000
C        3.502346000      0.068544000     -1.087154000
C       -2.785931000      1.043460000      3.618006000
H       -3.530356000      1.762982000      3.289426000
C       -1.477146000     -3.027958000      0.902689000
C       -0.901472000     -0.819125000      4.479866000
H       -0.162244000     -1.546522000      4.803815000
C       -4.281146000     -0.674645000      1.220649000
H       -3.968704000     -0.853014000      2.244032000
C       -3.593020000      3.255974000      0.461999000
H       -4.259445000      2.623867000     -0.115726000
C        3.085396000      1.098959000      1.631861000
C        2.090445000     -2.407624000      1.026561000
C       -3.868792000      4.620427000      0.569705000
H       -4.744756000      5.028655000      0.073045000
C        3.191882000     -3.253478000      1.041065000
C       -2.734158000      0.672095000      4.957350000
H       -3.433924000      1.109803000      5.663947000
C       -1.640167000      3.553855000      1.841995000
H       -0.764146000      3.144732000      2.340365000
C        3.519401000      5.476513000     -1.235935000
H        3.746946000      6.504635000     -1.502705000
C        3.402179000      3.134545000     -1.825939000
H        3.556719000      2.353518000     -2.563012000
C       -3.925592000      0.315623000     -0.948444000
H       -3.313655000      0.901180000     -1.626320000
C        3.999380000      1.271855000      4.271376000
H        4.357484000      1.336585000      5.295165000
C       -1.790404000     -0.259497000      5.392439000
H       -1.751237000     -0.545430000      6.439917000
C        3.057267000      5.168612000      0.043549000
H        2.922170000      5.955779000      0.780251000
C        4.627442000     -0.599481000     -0.595344000
H        4.876517000     -0.551276000      0.458800000
C        2.765517000      3.852409000      0.383722000
H        2.397249000      3.628852000      1.381501000
C        2.211217000      0.899459000      2.699593000
H        1.169551000      0.686708000      2.485014000
C        3.691411000      4.455925000     -2.166099000
H        4.058641000      4.682246000     -3.163364000
B        0.066848000     -1.189552000     -0.226404000
C        2.942630000     -3.563644000     -1.319563000
C       -3.033485000      5.451157000      1.308813000
H       -3.249474000      6.512658000      1.389930000
C       -5.457661000     -1.257908000      0.752858000
H       -6.042717000     -1.887839000      1.417396000
C        5.123589000     -1.449674000     -2.804187000
H        5.751429000     -2.039182000     -3.465947000
C        2.662599000      0.983419000      4.015353000
H        1.965814000      0.823618000      4.833806000
C       -3.220244000     -3.062517000     -1.218034000
C        3.180691000     -0.066053000     -2.446077000
H        2.279769000      0.397983000     -2.836489000
C       -5.881507000     -1.039421000     -0.555189000
H       -6.799233000     -1.496015000     -0.914890000
C       -1.918555000      4.910565000      1.951667000
H       -1.263873000      5.547986000      2.539630000
C       -2.578665000     -3.870514000      0.939943000
C       -3.462734000     -3.883057000     -0.128079000
C       -5.111100000     -0.248634000     -1.406129000
H       -5.419198000     -0.084882000     -2.434923000
C        5.431301000     -1.351463000     -1.450097000
H        6.295873000     -1.872553000     -1.048137000
C        3.990111000     -0.808441000     -3.299664000
H        3.724084000     -0.898596000     -4.349065000
H        0.023665000      2.626825000      0.009955000
H        0.001379000     -0.525067000     -1.355897000
C       -3.304108000      1.352414000     -4.903776000
C       -2.134956000      0.590684000     -4.931340000
C       -1.115616000      0.842613000     -4.023534000
C       -1.236156000      1.852058000     -3.054825000
C       -2.408174000      2.623764000     -3.052896000
C       -3.430707000      2.373400000     -3.964919000
H       -4.102763000      1.157297000     -5.613739000
H       -2.020405000     -0.205244000     -5.662190000
H       -0.213449000      0.235394000     -4.039305000
H       -2.529521000      3.432101000     -2.338525000
H       -4.329046000      2.984536000     -3.941406000
C       -0.106179000      2.095259000     -2.136499000
H        0.858670000      1.985968000     -2.631695000
C       -0.154400000      3.110820000     -1.098215000
H       -1.109696000      3.611842000     -0.956320000
H        0.687914000      3.802474000     -1.086348000
110
5styH1'-A E(RPBE1PBE) =  -3971.03250749
Rh       0.365729000      0.003387000      0.715348000
P        2.485709000     -0.327143000     -0.171476000
P       -0.633895000     -2.011438000      0.187033000
F       -1.721398000      3.574290000      0.942179000
F       -2.725748000      0.818569000     -2.604568000
F        0.143237000      1.194334000     -2.679700000
F       -3.239701000      0.726282000      2.094946000
F        0.999962000      3.489160000     -3.739711000
F        0.588051000      5.844218000     -2.448914000
F       -0.776259000      5.876787000     -0.088556000
F       -5.812531000      0.097055000      1.793362000
F       -5.298155000      0.166683000     -2.886114000
C       -2.823423000      0.658943000     -0.239363000
F       -6.866050000     -0.211138000     -0.695444000
C       -0.780066000      2.288949000     -0.790549000
C        3.771261000     -0.754750000      1.063720000
C       -1.190499000     -2.659500000     -1.435361000
C        0.479301000     -3.368366000      0.765790000
C        3.982093000     -3.369004000     -2.551840000
H        4.819834000     -4.060835000     -2.545440000
C       -1.014494000      3.523008000     -0.192984000
C        0.115860000      4.710679000     -1.932554000
C       -3.686760000      0.529658000      0.848830000
C       -1.394072000     -1.770020000     -2.488200000
H       -1.158787000     -0.722788000     -2.352253000
C       -2.120636000     -2.275396000      1.242007000
C        3.839237000     -2.454685000     -1.510692000
H        4.566374000     -2.446915000     -0.706059000
C        3.186196000      1.181150000     -0.950010000
C       -1.474017000     -4.019393000     -1.629455000
H       -1.327629000     -4.727917000     -0.819515000
C       -3.434752000      0.583565000     -1.490224000
C       -1.881972000     -2.215730000     -3.714543000
H       -2.041656000     -1.504272000     -4.519714000
C       -3.291163000     -2.884416000      0.777271000
H       -3.372283000     -3.197703000     -0.257586000
C        0.600205000     -3.665001000      2.129505000
H        0.010347000     -3.127536000      2.863074000
C        2.761517000     -1.563730000     -1.498949000
C       -0.125513000      2.329126000     -2.014005000
C        1.469644000     -4.660619000      2.566843000
H        1.543578000     -4.877053000      3.628836000
C        0.324408000      3.506687000     -2.590090000
C       -1.946298000     -4.468953000     -2.857970000
H       -2.158210000     -5.525146000     -2.998369000
C        1.262512000     -4.085480000     -0.148049000
H        1.194599000     -3.874750000     -1.209599000
C        5.590812000     -1.427864000      3.084118000
H        6.296657000     -1.687406000      3.868034000
C        4.727570000      0.171432000      1.490818000
H        4.773449000      1.157207000      1.037856000
C       -2.069525000     -1.845294000      2.573676000
H       -1.192413000     -1.312569000      2.930170000
C        3.055876000     -3.400974000     -3.591962000
H        3.164056000     -4.122578000     -4.396863000
C       -2.153873000     -3.567689000     -3.902569000
H       -2.526775000     -3.921831000     -4.859569000
C        4.643944000     -2.358472000      2.657856000
H        4.605328000     -3.347881000      3.104917000
C        4.274465000      1.081987000     -1.827339000
H        4.671209000      0.106849000     -2.093748000
C        3.733467000     -2.020546000      1.663029000
H        2.990378000     -2.744699000      1.347339000
C        1.854213000     -1.581314000     -2.562304000
H        1.032319000     -0.877154000     -2.572053000
C        5.628085000     -0.164408000      2.500685000
H        6.362893000      0.566111000      2.827245000
B       -1.278795000      0.975936000     -0.035358000
C       -0.563080000      4.722957000     -0.722690000
C        2.237797000     -5.374466000      1.649167000
H        2.914783000     -6.152703000      1.989807000
C       -4.373810000     -3.075872000      1.632229000
H       -5.280121000     -3.538198000      1.251127000
C        4.358969000      3.487368000     -2.016695000
H        4.813067000      4.382260000     -2.432804000
C        1.994739000     -2.497280000     -3.599789000
H        1.268320000     -2.509340000     -4.407364000
C       -5.035504000      0.233469000      0.719018000
C        2.688967000      2.443252000     -0.621790000
H        1.831760000      2.520292000      0.037182000
C       -4.300066000     -2.673283000      2.963580000
H       -5.145915000     -2.825275000      3.627922000
C        2.131236000     -5.081375000      0.291903000
H        2.728412000     -5.624077000     -0.435138000
C       -4.773596000      0.269643000     -1.664766000
C       -5.578076000      0.084571000     -0.548540000
C       -3.142814000     -2.056918000      3.432771000
H       -3.081609000     -1.716406000      4.462588000
C        4.853255000      2.228889000     -2.359320000
H        5.693465000      2.140062000     -3.042229000
C        3.278942000      3.592710000     -1.145910000
H        2.882213000      4.569255000     -0.882836000
H        1.944017000     -0.860251000      3.024461000
H       -1.046346000      0.842383000      1.260901000
C       -0.503898000      4.766896000      3.626556000
C        0.641656000      4.806286000      2.836540000
C        1.239754000      3.624087000      2.405564000
C        0.701018000      2.366877000      2.724554000
C       -0.450240000      2.351500000      3.531656000
C       -1.039779000      3.527804000      3.977902000
H       -0.969170000      5.686490000      3.970456000
H        1.083802000      5.761275000      2.563288000
H        2.157122000      3.674369000      1.824423000
H       -0.899279000      1.400875000      3.806415000
H       -1.928953000      3.477637000      4.601863000
C        1.372514000      1.113396000      2.269666000
H        2.395172000      1.375926000      1.984406000
C        1.431387000      0.044765000      3.361284000
H        0.440403000     -0.249405000      3.719344000
H        1.984051000      0.421024000      4.236759000
110
TS5styH2-A E(RPBE1PBE) =  -3971.00427931
Rh       0.231507000      0.036191000      0.496872000
P        2.631771000     -0.278861000     -0.043388000
P       -0.636523000     -2.005096000      0.158024000
F       -1.921977000      3.430051000      0.346786000
F       -2.794084000      0.226032000     -2.795804000
F        0.478305000      0.910609000     -2.853414000
F       -3.166156000      1.001427000      1.846934000
F        1.462038000      3.164922000     -3.876034000
F        0.841877000      5.568059000     -2.776060000
F       -0.860691000      5.695380000     -0.656160000
F       -5.769513000      0.394381000      1.736361000
F       -5.404417000     -0.399895000     -2.891725000
C       -2.853922000      0.552425000     -0.454618000
F       -6.907776000     -0.329561000     -0.624436000
C       -0.738973000      2.076726000     -1.176777000
C        3.612121000     -0.467848000      1.491052000
C       -0.884561000     -2.817418000     -1.470300000
C        0.448375000     -3.235977000      1.012632000
C        4.699258000     -3.441172000     -1.736031000
H        5.569424000     -4.053548000     -1.516006000
C       -1.069183000      3.337046000     -0.679520000
C        0.303677000      4.454273000     -2.285625000
C       -3.672135000      0.623311000      0.668308000
C       -0.891387000     -2.035836000     -2.624403000
H       -0.723647000     -0.969254000     -2.541536000
C       -2.265462000     -2.283660000      0.981613000
C        4.347780000     -2.408196000     -0.869213000
H        4.944405000     -2.225188000      0.018847000
C        3.388710000      1.206884000     -0.808022000
C       -1.082220000     -4.201802000     -1.585999000
H       -1.083659000     -4.827125000     -0.697841000
C       -3.492985000      0.240003000     -1.650400000
C       -1.092432000     -2.614815000     -3.876316000
H       -1.094375000     -1.989550000     -4.764795000
C       -3.328122000     -2.950150000      0.362669000
H       -3.223994000     -3.327162000     -0.648705000
C        0.387897000     -3.407412000      2.401567000
H       -0.327769000     -2.848262000      2.993355000
C        3.223176000     -1.622223000     -1.134598000
C        0.103419000      2.067311000     -2.283511000
C        1.231790000     -4.308373000      3.045263000
H        1.162100000     -4.429699000      4.122633000
C        0.620268000      3.224632000     -2.844784000
C       -1.274346000     -4.782221000     -2.834664000
H       -1.422342000     -5.855698000     -2.912266000
C        1.392269000     -3.976406000      0.288077000
H        1.471701000     -3.856602000     -0.786337000
C        4.863916000     -0.743270000      3.984465000
H        5.348811000     -0.848964000      4.950824000
C        4.314912000      0.603423000      2.053254000
H        4.386327000      1.548227000      1.522672000
C       -2.452978000     -1.780488000      2.275138000
H       -1.662664000     -1.200116000      2.742234000
C        3.939067000     -3.691018000     -2.876725000
H        4.210577000     -4.503643000     -3.544657000
C       -1.279319000     -3.989410000     -3.983245000
H       -1.428430000     -4.446059000     -4.957791000
C        4.170892000     -1.817174000      3.426241000
H        4.110681000     -2.765383000      3.953214000
C        4.583913000      1.127354000     -1.533091000
H        5.054148000      0.162791000     -1.701263000
C        3.539123000     -1.677830000      2.195935000
H        2.989069000     -2.514938000      1.778672000
C        2.476213000     -1.865617000     -2.292541000
H        1.602636000     -1.256847000     -2.499843000
C        4.931851000      0.464651000      3.296186000
H        5.471383000      1.305951000      3.722368000
B       -1.297528000      0.804794000     -0.401049000
C       -0.552087000      4.515702000     -1.194239000
C        2.155692000     -5.051779000      2.313553000
H        2.811229000     -5.757902000      2.815293000
C       -4.540358000     -3.121362000      1.028835000
H       -5.359106000     -3.628288000      0.525569000
C        4.585069000      3.524743000     -1.824891000
H        5.048501000      4.423257000     -2.222324000
C        2.830795000     -2.893204000     -3.160118000
H        2.230456000     -3.080555000     -4.045990000
C       -5.027086000      0.331679000      0.631098000
C        2.796730000      2.457317000     -0.606816000
H        1.856021000      2.523164000     -0.068832000
C       -4.704890000     -2.643233000      2.325768000
H       -5.650981000     -2.776862000      2.842452000
C        2.233708000     -4.879558000      0.933477000
H        2.954917000     -5.444298000      0.349753000
C       -4.841753000     -0.073693000     -1.727458000
C       -5.611970000     -0.032357000     -0.573724000
C       -3.654628000     -1.971906000      2.948335000
H       -3.777792000     -1.572986000      3.951355000
C        5.173769000      2.279659000     -2.042791000
H        6.097395000      2.205299000     -2.609930000
C        3.397769000      3.612498000     -1.103778000
H        2.927228000      4.578409000     -0.942590000
H        1.346000000     -0.568070000      3.293570000
H       -0.563356000      0.640101000      1.706091000
C       -1.095300000      5.126466000      3.203387000
C        0.090329000      5.045863000      2.477014000
C        0.675874000      3.807264000      2.227656000
C        0.086780000      2.616200000      2.676702000
C       -1.099908000      2.717923000      3.418321000
C       -1.681006000      3.953740000      3.680130000
H       -1.554807000      6.090682000      3.402215000
H        0.567241000      5.950423000      2.108326000
H        1.615265000      3.758305000      1.682283000
H       -1.581904000      1.814934000      3.782745000
H       -2.601938000      4.002102000      4.255979000
C        0.730569000      1.299837000      2.380049000
H        1.741839000      1.511203000      2.027256000
C        0.824329000      0.351932000      3.570687000
H       -0.159368000      0.067348000      3.958049000
H        1.383294000      0.818219000      4.394072000
110
6�EB-A E(RPBE1PBE) =  -3971.04025884
Rh       0.179758000      0.019065000      0.038133000
P        2.495297000     -0.721902000     -0.108725000
P       -1.065711000     -1.737370000      0.423250000
F       -0.725422000      3.547708000      0.210801000
F       -3.030703000      0.095337000     -2.996608000
F        0.122105000      0.534690000     -3.337318000
F       -2.940982000      2.004512000      1.318805000
F        1.959425000      2.214551000     -4.310205000
F        2.469740000      4.568456000     -3.053007000
F        1.150672000      5.211412000     -0.769834000
F       -5.628985000      1.973592000      1.385128000
F       -5.718827000      0.047944000     -2.912963000
C       -2.885005000      0.999302000     -0.818282000
F       -7.033729000      0.981595000     -0.722109000
C       -0.358470000      1.955087000     -1.492885000
C        3.542564000     -1.081701000      1.355892000
C       -1.540980000     -2.780887000     -1.012030000
C       -0.233687000     -3.011494000      1.467368000
C        3.861926000     -4.242733000     -1.786289000
H        4.554714000     -5.041677000     -1.536592000
C       -0.069427000      3.186741000     -0.897179000
C        1.554298000      3.740148000     -2.562792000
C       -3.599032000      1.498872000      0.267004000
C       -1.384937000     -2.290036000     -2.307503000
H       -0.977233000     -1.295156000     -2.443578000
C       -2.660996000     -1.484111000      1.306740000
C        3.720320000     -3.158990000     -0.921340000
H        4.298841000     -3.122528000     -0.003348000
C        3.423079000      0.664839000     -0.871811000
C       -2.039734000     -4.079220000     -0.830172000
H       -2.157361000     -4.479907000      0.173004000
C       -3.642339000      0.542553000     -1.890113000
C       -1.729868000     -3.072038000     -3.408896000
H       -1.601865000     -2.675350000     -4.412406000
C       -3.882789000     -1.985331000      0.847366000
H       -3.926035000     -2.568101000     -0.066557000
C       -0.440315000     -3.130300000      2.845160000
H       -1.179955000     -2.512300000      3.343366000
C        2.822301000     -2.132035000     -1.225543000
C        0.351011000      1.673200000     -2.663036000
C        0.294472000     -4.050472000      3.593347000
H        0.119352000     -4.131144000      4.662772000
C        1.293849000      2.535033000     -3.200544000
C       -2.381298000     -4.860873000     -1.928065000
H       -2.765536000     -5.865670000     -1.776024000
C        0.716210000     -3.840611000      0.853071000
H        0.889044000     -3.764847000     -0.216122000
C        5.064585000     -1.652836000      3.635171000
H        5.654950000     -1.870313000      4.520985000
C        4.907988000     -0.772021000      1.391801000
H        5.381610000     -0.306114000      0.532171000
C       -2.646562000     -0.709772000      2.473890000
H       -1.712522000     -0.270882000      2.813169000
C        3.117848000     -4.305286000     -2.962270000
H        3.226551000     -5.154448000     -3.631096000
C       -2.226739000     -4.357847000     -3.220838000
H       -2.490274000     -4.971758000     -4.077751000
C        3.707661000     -1.965507000      3.605689000
H        3.232533000     -2.428124000      4.466214000
C        4.187461000      0.553444000     -2.035674000
H        4.254957000     -0.398725000     -2.553516000
C        2.949233000     -1.678053000      2.473776000
H        1.889706000     -1.913718000      2.461189000
C        2.079659000     -2.198928000     -2.410997000
H        1.376102000     -1.405559000     -2.644774000
C        5.663260000     -1.056145000      2.526280000
H        6.721525000     -0.810547000      2.544046000
B       -1.319884000      0.921252000     -0.761114000
C        0.873693000      4.068581000     -1.398231000
C        1.238877000     -4.865539000      2.975107000
H        1.809979000     -5.581138000      3.559783000
C       -5.059435000     -1.727656000      1.548456000
H       -6.002727000     -2.111465000      1.169444000
C        4.805786000      2.886013000     -1.870289000
H        5.337701000      3.747879000     -2.262171000
C        2.231138000     -3.276224000     -3.277556000
H        1.645144000     -3.319030000     -4.191301000
C       -4.983910000      1.502831000      0.317619000
C        3.348089000      1.903437000     -0.219741000
H        2.741872000      2.004847000      0.677418000
C       -5.030697000     -0.978608000      2.721946000
H       -5.949929000     -0.777531000      3.264686000
C        1.444171000     -4.759785000      1.599855000
H        2.177171000     -5.390588000      1.104807000
C       -5.029452000      0.516786000     -1.871777000
C       -5.702934000      0.998289000     -0.757496000
C       -3.817912000     -0.471134000      3.185010000
H       -3.785726000      0.130093000      4.089573000
C        4.869065000      1.663793000     -2.534328000
H        5.456784000      1.568167000     -3.443111000
C        4.042476000      3.004033000     -0.708560000
H        3.967742000      3.959087000     -0.195509000
H        0.791872000     -0.657599000      4.272111000
H        0.413811000      0.674107000      2.220382000
C        0.161715000      5.373907000      3.019648000
C        1.448605000      4.906098000      2.767237000
C        1.714141000      3.537936000      2.805215000
C        0.700565000      2.613702000      3.076553000
C       -0.587849000      3.098585000      3.331491000
C       -0.855122000      4.463511000      3.307034000
H       -0.049246000      6.439386000      2.992550000
H        2.250571000      5.605682000      2.546390000
H        2.725071000      3.179000000      2.624306000
H       -1.394032000      2.397445000      3.531733000
H       -1.863824000      4.818632000      3.501630000
C        0.980275000      1.135445000      3.062812000
H        2.039972000      0.968670000      2.845973000
C        0.607637000      0.417708000      4.355904000
H       -0.449606000      0.556771000      4.604373000
H        1.198373000      0.798952000      5.196068000
92
6-A E(RPBE1PBE) =  -3660.48474857
Rh      -0.192790000      0.271037000     -0.288940000
P       -2.534811000     -0.391510000     -0.183236000
P        1.042281000     -1.527258000     -0.044879000
F        0.271131000      2.986514000     -2.267344000
F        3.046480000      1.489219000      2.301235000
F       -0.027864000      2.269003000      2.407608000
F        2.905004000      1.714222000     -2.409034000
F       -2.160378000      3.892041000      2.504681000
F       -3.025160000      5.144874000      0.258227000
F       -1.846465000      4.636491000     -2.131654000
F        5.594238000      1.648050000     -2.490645000
F        5.733874000      1.432928000      2.213295000
C        2.878315000      1.567804000     -0.053741000
F        7.024982000      1.502770000     -0.181062000
C        0.217951000      2.555627000      0.062643000
C       -3.289342000     -1.446511000     -1.471828000
C        1.525549000     -1.908614000      1.686120000
C        0.260266000     -3.134179000     -0.506481000
C       -3.938581000     -2.881349000      2.810182000
H       -4.606973000     -3.731987000      2.911100000
C       -0.301101000      3.191126000     -1.073175000
C       -1.995987000      4.310567000      0.193480000
C        3.579291000      1.636594000     -1.253708000
C        1.335074000     -0.950838000      2.683665000
H        0.907066000      0.009310000      2.413824000
C        2.624130000     -1.585854000     -0.979366000
C       -3.768745000     -2.284127000      1.562689000
H       -4.297625000     -2.680133000      0.701789000
C       -3.673126000      1.049480000     -0.203590000
C        2.050571000     -3.161316000      2.034171000
H        2.187619000     -3.922718000      1.270970000
C        3.646770000      1.522332000      1.103281000
C        1.675187000     -1.229419000      4.006320000
H        1.520323000     -0.474905000      4.772826000
C        3.858302000     -1.882747000     -0.394161000
H        3.921359000     -2.103334000      0.666426000
C        0.567999000     -3.837973000     -1.674082000
H        1.361985000     -3.492007000     -2.328238000
C       -2.901776000     -1.198017000      1.416886000
C       -0.456521000      2.821965000      1.262970000
C       -0.140748000     -4.991412000     -2.010150000
H        0.110298000     -5.527157000     -2.921723000
C       -1.543355000      3.676074000      1.343622000
C        2.390665000     -3.438766000      3.353813000
H        2.797410000     -4.412405000      3.612665000
C       -0.755069000     -3.621534000      0.328523000
H       -0.994234000     -3.099131000      1.249644000
C       -4.355503000     -3.051792000     -3.495977000
H       -4.771339000     -3.677077000     -4.281187000
C       -4.677114000     -1.599451000     -1.594513000
H       -5.343372000     -1.082729000     -0.908672000
C        2.578455000     -1.279157000     -2.345817000
H        1.630403000     -0.998756000     -2.799548000
C       -3.252588000     -2.396077000      3.921369000
H       -3.383351000     -2.868032000      4.891091000
C        2.203499000     -2.472196000      4.342712000
H        2.464863000     -2.692639000      5.374076000
C       -2.976946000     -2.888499000     -3.391184000
H       -2.311595000     -3.383535000     -4.092735000
C       -4.393143000      1.476273000      0.915059000
H       -4.318720000      0.931102000      1.851201000
C       -2.445693000     -2.085468000     -2.384285000
H       -1.371534000     -1.952830000     -2.298498000
C       -2.212388000     -0.716158000      2.538178000
H       -1.520001000      0.114822000      2.423848000
C       -5.205328000     -2.404135000     -2.598626000
H       -6.281872000     -2.521924000     -2.685655000
B        1.323185000      1.425994000     -0.061045000
C       -1.381927000      4.057956000     -1.025093000
C       -1.160299000     -5.456849000     -1.184608000
H       -1.714602000     -6.352115000     -1.451898000
C        5.020538000     -1.881406000     -1.163868000
H        5.975162000     -2.098122000     -0.692121000
C       -5.337356000      3.296287000     -0.364549000
H       -5.981998000      4.168244000     -0.425691000
C       -2.392824000     -1.307196000      3.784631000
H       -1.848602000     -0.927533000      4.644756000
C        4.963355000      1.612095000     -1.317328000
C       -3.780254000      1.771915000     -1.400532000
H       -3.214851000      1.457361000     -2.275347000
C        4.962473000     -1.599757000     -2.526270000
H        5.870246000     -1.598248000     -3.122837000
C       -1.460442000     -4.770657000     -0.008235000
H       -2.247766000     -5.128106000      0.649684000
C        5.033741000      1.494877000      1.080128000
C        5.694924000      1.536094000     -0.139822000
C        3.735839000     -1.300597000     -3.117292000
H        3.682599000     -1.061318000     -4.175645000
C       -5.218613000      2.597437000      0.833010000
H       -5.774359000      2.918742000      1.709611000
C       -4.613586000      2.881895000     -1.482716000
H       -4.688795000      3.430934000     -2.416943000
109
TS3 E(RPBE1PBE) =  -4007.89834596
Rh       0.382655000      0.000283000     -0.261944000
P        0.951337000     -2.066452000      0.662009000
P        2.328218000      1.041513000      0.014098000
C       -1.399616000      0.382870000     -1.493213000
C       -0.879170000     -0.724524000     -2.208410000
H       -1.290531000     -1.727715000     -2.185155000
C        0.056577000     -0.230697000     -3.226522000
C        0.253842000      1.157421000     -2.971618000
C       -0.519821000      1.476572000     -1.767298000
H       -0.672970000      2.486408000     -1.409067000
C        0.678427000     -0.836006000     -4.313950000
H        0.537875000     -1.894623000     -4.517668000
C        1.469208000     -0.048900000     -5.161714000
H        1.946456000     -0.506897000     -6.024061000
C        1.636521000      1.316440000     -4.926452000
H        2.244095000      1.909186000     -5.604655000
C        1.032786000      1.931204000     -3.819827000
H        1.173286000      2.991820000     -3.631314000
C       -0.540537000     -3.127029000      0.830233000
C       -0.655537000     -4.326479000      0.116632000
H        0.146712000     -4.656695000     -0.534203000
C       -1.802169000     -5.109042000      0.231408000
H       -1.875941000     -6.033019000     -0.335126000
C       -2.841934000     -4.714588000      1.068322000
H       -3.733633000     -5.328037000      1.160610000
C       -2.738267000     -3.520358000      1.777182000
H       -3.550709000     -3.192582000      2.418325000
C       -1.606119000     -2.722132000      1.645274000
H       -1.571551000     -1.769298000      2.161380000
C        1.773479000     -2.151187000      2.300819000
C        1.057509000     -2.216826000      3.500105000
H       -0.023452000     -2.291082000      3.496542000
C        1.727002000     -2.202489000      4.721426000
H        1.155138000     -2.258160000      5.643345000
C        3.116752000     -2.124258000      4.762685000
H        3.635395000     -2.113442000      5.716957000
C        3.837688000     -2.067049000      3.572263000
H        4.922566000     -2.013153000      3.590282000
C        3.171315000     -2.078138000      2.351955000
H        3.743607000     -2.044894000      1.431821000
C        2.048910000     -3.080221000     -0.387609000
C        2.195253000     -2.748204000     -1.734484000
H        1.709285000     -1.859383000     -2.122197000
C        2.962473000     -3.548602000     -2.578258000
H        3.074138000     -3.272774000     -3.622756000
C        3.591106000     -4.684209000     -2.077994000
H        4.194832000     -5.306238000     -2.732895000
C        3.446054000     -5.024779000     -0.732464000
H        3.930614000     -5.914013000     -0.339526000
C        2.676674000     -4.231195000      0.110357000
H        2.558431000     -4.508842000      1.153455000
C        2.285448000      2.771487000     -0.589942000
C        1.283771000      3.606042000     -0.076520000
H        0.540453000      3.202335000      0.606894000
C        1.226301000      4.943262000     -0.447381000
H        0.441948000      5.579251000     -0.046599000
C        2.169425000      5.463061000     -1.335506000
H        2.120688000      6.507105000     -1.631280000
C        3.173742000      4.641351000     -1.836934000
H        3.914949000      5.040954000     -2.523277000
C        3.237373000      3.298413000     -1.463853000
H        4.029333000      2.670465000     -1.858315000
C        2.926702000      1.345201000      1.718611000
C        2.142902000      1.056039000      2.835914000
H        1.183773000      0.564773000      2.713260000
C        2.587724000      1.387881000      4.113521000
H        1.967790000      1.152998000      4.973447000
C        3.822046000      2.006872000      4.283670000
H        4.171171000      2.261213000      5.280422000
C        4.606641000      2.310436000      3.171037000
H        5.564455000      2.807031000      3.296701000
C        4.158895000      1.991900000      1.894462000
H        4.764283000      2.256762000      1.031681000
C        3.718017000      0.250482000     -0.866009000
C        4.815872000     -0.309664000     -0.205295000
H        4.904036000     -0.238623000      0.873006000
C        5.813616000     -0.956739000     -0.930983000
H        6.658079000     -1.394055000     -0.406143000
C        5.734308000     -1.035146000     -2.318605000
H        6.517290000     -1.535671000     -2.881066000
C        4.645510000     -0.472543000     -2.982264000
H        4.570151000     -0.530519000     -4.064230000
C        3.634966000      0.151401000     -2.260630000
H        2.779918000      0.564582000     -2.785416000
H        0.302543000      0.811583000      1.022796000
F       -3.847969000     -0.590677000      2.060844000
F       -6.095032000     -2.024881000      2.016215000
F       -7.266058000     -2.674855000     -0.363052000
F       -6.114191000     -1.866170000     -2.693439000
F       -3.866305000     -0.450809000     -2.675068000
F       -3.636141000      2.513445000     -1.588266000
F       -3.885742000      5.050331000     -0.751654000
F       -2.951204000      5.781570000      1.699136000
F       -1.774489000      3.921964000      3.306046000
F       -1.530073000      1.402375000      2.507249000
C       -3.714873000     -0.483632000     -0.301445000
C       -4.368074000     -0.892397000      0.857573000
C       -5.543973000     -1.626537000      0.865102000
C       -6.136637000     -1.966819000     -0.342059000
C       -5.542489000     -1.558022000     -1.525815000
C       -4.360849000     -0.825283000     -1.485466000
C       -2.564171000      1.836548000      0.405561000
C       -2.126579000      2.257574000      1.655726000
C       -2.237453000      3.568893000      2.103384000
C       -2.834954000      4.518470000      1.288555000
C       -3.310629000      4.141500000      0.040173000
C       -3.174305000      2.820825000     -0.364915000
B       -2.329319000      0.343668000     -0.185232000
H       -1.645971000     -0.265077000      0.662844000
109
Agostic E(RPBE1PBE) =  -4007.91426693
Rh      -0.372583000      0.313959000      0.124820000
P       -2.605800000      0.730744000     -0.049562000
P       -0.443047000     -1.911875000      0.837349000
F        0.830226000     -0.841901000     -2.536726000
F        1.982590000     -2.712064000     -3.982563000
F        4.563324000     -3.465839000     -3.491486000
F        5.935856000     -2.267673000     -1.465207000
F        4.824973000     -0.381432000     -0.007473000
F        4.222485000      2.343826000     -1.171441000
F        5.765531000      3.919683000      0.356477000
F        5.379582000      4.011320000      3.052065000
F        3.419413000      2.493540000      4.184187000
F        1.886734000      0.926264000      2.697410000
C        1.109496000      1.768261000     -1.098595000
C        0.847612000      2.114864000     -2.407392000
H        1.322793000      1.693948000     -3.287382000
C        0.142886000      2.449091000     -0.226639000
H        0.442263000      2.786622000      0.764596000
C       -0.167989000      3.141178000     -2.429905000
C       -0.598215000      3.371421000     -1.089557000
C       -0.702291000      3.901206000     -3.476696000
H       -0.395341000      3.718855000     -4.504150000
C       -1.601460000      4.921955000     -3.181635000
H       -2.008835000      5.528941000     -3.986478000
C       -1.983117000      5.183243000     -1.858705000
H       -2.677176000      5.993099000     -1.648907000
C       -1.487256000      4.408990000     -0.810264000
H       -1.796989000      4.613455000      0.211200000
C       -2.979128000      1.232691000     -1.766704000
C       -2.353945000      0.493614000     -2.779136000
H       -1.639439000     -0.281425000     -2.519029000
C       -2.640082000      0.745199000     -4.116813000
H       -2.146760000      0.165071000     -4.891435000
C       -3.549027000      1.744674000     -4.455360000
H       -3.771516000      1.947728000     -5.499025000
C       -4.161508000      2.493370000     -3.453001000
H       -4.855061000      3.287868000     -3.712830000
C       -3.880993000      2.241086000     -2.113108000
H       -4.353215000      2.844072000     -1.345610000
C       -3.813716000     -0.633407000      0.218566000
C       -4.372027000     -1.344302000     -0.848512000
H       -4.092314000     -1.109632000     -1.869692000
C       -5.306450000     -2.349086000     -0.611512000
H       -5.734362000     -2.888207000     -1.451575000
C       -5.689660000     -2.661162000      0.689946000
H       -6.419661000     -3.445052000      0.870802000
C       -5.132893000     -1.962386000      1.758656000
H       -5.426045000     -2.193983000      2.778760000
C       -4.206536000     -0.951538000      1.524540000
H       -3.808647000     -0.393817000      2.364785000
C       -3.287781000      1.991262000      1.082711000
C       -4.667987000      2.240391000      1.096919000
H       -5.328207000      1.689685000      0.433140000
C       -5.202203000      3.179334000      1.972242000
H       -6.271411000      3.370259000      1.968447000
C       -4.370970000      3.861272000      2.860323000
H       -4.791762000      4.587971000      3.549444000
C       -3.003872000      3.599967000      2.869915000
H       -2.351359000      4.118653000      3.566347000
C       -2.464178000      2.671555000      1.982174000
H       -1.398210000      2.474727000      1.983499000
C        1.217808000     -2.702082000      0.831320000
C        1.570379000     -3.740081000     -0.032851000
H        0.847685000     -4.140492000     -0.736509000
C        2.857527000     -4.276767000      0.005809000
H        3.120925000     -5.080976000     -0.675533000
C        3.798171000     -3.786850000      0.906272000
H        4.801544000     -4.202256000      0.927511000
C        3.449378000     -2.751819000      1.773811000
H        4.177746000     -2.357058000      2.476221000
C        2.170005000     -2.211705000      1.735849000
H        1.914905000     -1.397828000      2.407277000
C       -0.897193000     -2.143823000      2.597025000
C       -0.653755000     -3.379573000      3.214661000
H       -0.202559000     -4.189348000      2.647998000
C       -0.977856000     -3.574037000      4.552591000
H       -0.786981000     -4.536868000      5.017702000
C       -1.534276000     -2.533616000      5.296281000
H       -1.780285000     -2.684700000      6.343524000
C       -1.760764000     -1.298353000      4.696982000
H       -2.181740000     -0.478390000      5.271820000
C       -1.442820000     -1.105152000      3.354421000
H       -1.613859000     -0.135107000      2.898679000
C       -1.472501000     -3.094490000     -0.103946000
C       -2.333953000     -4.013985000      0.499357000
H       -2.455896000     -4.027775000      1.576814000
C       -3.056163000     -4.912618000     -0.282332000
H       -3.727766000     -5.618047000      0.198566000
C       -2.926908000     -4.904237000     -1.668366000
H       -3.491343000     -5.608274000     -2.273122000
C       -2.077411000     -3.982765000     -2.277418000
H       -1.972485000     -3.964090000     -3.358517000
C        2.777588000     -0.432092000     -1.224570000
C        2.122702000     -1.104654000     -2.254848000
C        2.692548000     -2.103808000     -3.028531000
C        3.999690000     -2.490256000     -2.782022000
C        4.694058000     -1.873942000     -1.755063000
C        4.080743000     -0.877509000     -1.006047000
C        2.989358000      1.554438000      0.678186000
C        2.835873000      1.636551000      2.054824000
C        3.620286000      2.451649000      2.864378000
C        4.615705000      3.226483000      2.292921000
C        4.808912000      3.177752000      0.918477000
C        3.996972000      2.357843000      0.151602000
C       -1.358177000     -3.079910000     -1.501224000
H       -0.691091000     -2.372988000     -1.983896000
B        2.049472000      0.726211000     -0.355363000
H        1.300193000      0.045412000      0.499168000
H       -0.498406000      0.666170000      1.573255000
109
TS4 E(RPBE1PBE) =  -4007.89637528
Rh      -0.329613000      0.357659000      0.113355000
P       -2.602635000      0.607280000     -0.054140000
P       -0.342566000     -1.815538000      0.907784000
F        0.756026000     -0.589958000     -2.742983000
F        1.716098000     -2.663981000     -4.036986000
F        4.164753000     -3.701151000     -3.400297000
F        5.606847000     -2.564911000     -1.386766000
F        4.677563000     -0.496641000     -0.056758000
F        4.250363000      2.266383000     -1.422855000
F        5.961285000      3.784404000     -0.021510000
F        5.707721000      3.991434000      2.682948000
F        3.702955000      2.652475000      3.954154000
F        1.997892000      1.148213000      2.591709000
C        1.030225000      1.873048000     -1.095902000
C        0.672108000      2.294257000     -2.353514000
H        1.080615000      1.926369000     -3.288024000
C        0.164100000      2.559174000     -0.102234000
H        0.655849000      2.986919000      0.774495000
C       -0.360260000      3.303019000     -2.249166000
C       -0.688921000      3.476497000     -0.876112000
C       -0.989820000      4.089611000     -3.219468000
H       -0.755135000      3.959997000     -4.273176000
C       -1.906030000      5.057369000     -2.815089000
H       -2.395387000      5.677706000     -3.561859000
C       -2.203156000      5.247428000     -1.460295000
H       -2.914340000      6.014707000     -1.166368000
C       -1.592214000      4.459157000     -0.483921000
H       -1.826703000      4.610633000      0.566033000
C       -3.006898000      1.163474000     -1.750957000
C       -2.362859000      0.487332000     -2.795701000
H       -1.622507000     -0.272872000     -2.567500000
C       -2.666110000      0.782019000     -4.120489000
H       -2.160261000      0.248579000     -4.920292000
C       -3.609921000      1.763887000     -4.415176000
H       -3.846330000      1.999530000     -5.448945000
C       -4.238229000      2.452903000     -3.381004000
H       -4.957358000      3.235600000     -3.604907000
C       -3.939191000      2.157947000     -2.052975000
H       -4.421560000      2.718452000     -1.260210000
C       -3.729417000     -0.835382000      0.156806000
C       -4.249160000     -1.539511000     -0.933037000
H       -3.980676000     -1.258820000     -1.945768000
C       -5.131091000     -2.598330000     -0.729203000
H       -5.528966000     -3.133462000     -1.586553000
C       -5.502123000     -2.967206000      0.560826000
H       -6.193112000     -3.791105000      0.715357000
C       -4.982472000     -2.274440000      1.652211000
H       -5.265199000     -2.551585000      2.663905000
C       -4.105225000     -1.214095000      1.451900000
H       -3.728451000     -0.667769000      2.309600000
C       -3.419403000      1.777325000      1.100104000
C       -4.816841000      1.905324000      1.064364000
H       -5.398715000      1.324931000      0.354413000
C       -5.471824000      2.759862000      1.943670000
H       -6.552935000      2.852830000      1.896321000
C       -4.745812000      3.481630000      2.890112000
H       -5.259047000      4.141935000      3.583355000
C       -3.362945000      3.342574000      2.951346000
H       -2.788783000      3.889578000      3.693635000
C       -2.704823000      2.497965000      2.059503000
H       -1.626022000      2.399773000      2.123362000
C        1.323853000     -2.598371000      0.984486000
C        1.673261000     -3.716970000      0.224771000
H        0.955262000     -4.168454000     -0.451715000
C        2.951429000     -4.265524000      0.331278000
H        3.212881000     -5.130457000     -0.272185000
C        3.885613000     -3.710231000      1.199758000
H        4.881614000     -4.136455000      1.275989000
C        3.538515000     -2.597709000      1.966188000
H        4.261900000     -2.152886000      2.643414000
C        2.268560000     -2.044080000      1.858464000
H        2.013411000     -1.170650000      2.450400000
C       -0.850575000     -1.959469000      2.657769000
C       -0.673312000     -3.156303000      3.364484000
H       -0.236418000     -4.020645000      2.871926000
C       -1.039839000     -3.236210000      4.703975000
H       -0.904934000     -4.169005000      5.243972000
C       -1.565193000     -2.119826000      5.354860000
H       -1.844208000     -2.184674000      6.402785000
C       -1.714371000     -0.919139000      4.665903000
H       -2.106728000     -0.040821000      5.170819000
C       -1.355233000     -0.839846000      3.322501000
H       -1.453018000      0.095243000      2.778311000
C       -1.285393000     -3.056830000     -0.048889000
C       -2.063461000     -4.065841000      0.521315000
H       -2.211793000     -4.105173000      1.594896000
C       -2.670516000     -5.021135000     -0.291328000
H       -3.281870000     -5.796594000      0.161486000
C       -2.501970000     -4.982847000     -1.672892000
H       -2.974824000     -5.733114000     -2.300242000
C       -1.732069000     -3.973770000     -2.248472000
H       -1.596867000     -3.931561000     -3.325606000
C        2.667529000     -0.382152000     -1.332191000
C        1.982906000     -1.006392000     -2.373529000
C        2.455872000     -2.105706000     -3.075098000
C        3.695809000     -2.634540000     -2.756367000
C        4.425540000     -2.051251000     -1.734298000
C        3.908022000     -0.957079000     -1.052978000
C        3.054610000      1.623270000      0.507481000
C        2.966594000      1.766098000      1.885281000
C        3.840510000      2.551139000      2.629779000
C        4.859006000      3.235590000      1.987291000
C        4.984986000      3.127833000      0.608579000
C        4.086810000      2.338884000     -0.092383000
C       -1.133373000     -3.012648000     -1.441278000
H       -0.531843000     -2.230854000     -1.894499000
B        2.019830000      0.810935000     -0.447608000
H        1.336399000      0.150847000      0.489501000
H       -0.390845000      1.560735000      1.083995000
109
CH2 E(RPBE1PBE) =  -4007.92285213
Rh      -0.331858000      0.234013000      0.185698000
P       -2.559956000      0.650087000      0.006658000
P       -0.516611000     -1.884767000      0.774906000
F        0.766692000     -0.451960000     -2.818268000
F        1.664564000     -2.461151000     -4.240052000
F        4.015578000     -3.699204000     -3.594905000
F        5.426310000     -2.822794000     -1.431536000
F        4.558007000     -0.820782000      0.029009000
F        4.411505000      1.986680000     -1.087645000
F        6.111406000      3.308522000      0.508175000
F        5.671348000      3.409704000      3.194209000
F        3.492285000      2.159151000      4.250665000
F        1.793914000      0.845485000      2.693213000
C        1.109195000      1.848361000     -0.928178000
C        0.923212000      2.314332000     -2.198220000
H        1.307976000      1.850346000     -3.099034000
C        0.425023000      2.829667000      0.022498000
H        1.113805000      3.227541000      0.777148000
C        0.166164000      3.552311000     -2.198593000
C       -0.153257000      3.878204000     -0.864326000
C       -0.235218000      4.391011000     -3.241909000
H        0.003806000      4.147151000     -4.273680000
C       -0.956634000      5.541160000     -2.933551000
H       -1.275199000      6.205648000     -3.732451000
C       -1.287356000      5.850607000     -1.609258000
H       -1.854029000      6.752411000     -1.393967000
C       -0.891929000      5.014779000     -0.563279000
H       -1.150395000      5.256246000      0.465085000
C       -2.823802000      1.468233000     -1.614840000
C       -2.351564000      0.789620000     -2.747759000
H       -1.840596000     -0.160688000     -2.629993000
C       -2.537896000      1.321542000     -4.018911000
H       -2.175600000      0.778785000     -4.887566000
C       -3.178150000      2.549974000     -4.173401000
H       -3.317753000      2.971305000     -5.164949000
C       -3.617667000      3.245386000     -3.050876000
H       -4.092047000      4.216116000     -3.161465000
C       -3.442617000      2.710476000     -1.776322000
H       -3.784269000      3.271593000     -0.913432000
C       -3.894160000     -0.613794000      0.066754000
C       -4.522890000     -1.099406000     -1.082494000
H       -4.224221000     -0.743545000     -2.062704000
C       -5.549932000     -2.035037000     -0.978236000
H       -6.031104000     -2.402019000     -1.880368000
C       -5.960131000     -2.494091000      0.270204000
H       -6.764335000     -3.220427000      0.347484000
C       -5.335123000     -2.015940000      1.420314000
H       -5.648185000     -2.364974000      2.400399000
C       -4.310354000     -1.081340000      1.320113000
H       -3.846093000     -0.703243000      2.224902000
C       -3.198184000      1.830148000      1.260405000
C       -4.543887000      2.224538000      1.244146000
H       -5.216455000      1.826225000      0.489532000
C       -5.026797000      3.119090000      2.192696000
H       -6.069536000      3.422125000      2.165034000
C       -4.177772000      3.619304000      3.180091000
H       -4.558350000      4.314967000      3.922641000
C       -2.846888000      3.214941000      3.219935000
H       -2.183824000      3.585846000      3.996369000
C       -2.360744000      2.323087000      2.265575000
H       -1.327100000      1.991293000      2.315559000
C        1.080978000     -2.804854000      0.779954000
C        1.345303000     -3.880153000     -0.070766000
H        0.600507000     -4.208874000     -0.787871000
C        2.570955000     -4.543792000     -0.003957000
H        2.767031000     -5.372438000     -0.678850000
C        3.535735000     -4.148109000      0.916619000
H        4.490386000     -4.663819000      0.963290000
C        3.273962000     -3.078803000      1.773630000
H        4.023216000     -2.757166000      2.491200000
C        2.058339000     -2.409870000      1.703869000
H        1.871186000     -1.568329000      2.364972000
C       -1.075133000     -2.222000000      2.487397000
C       -1.016606000     -3.509730000      3.037312000
H       -0.647350000     -4.341156000      2.442953000
C       -1.421043000     -3.726665000      4.350533000
H       -1.378637000     -4.728730000      4.767863000
C       -1.867263000     -2.661186000      5.133059000
H       -2.176038000     -2.834668000      6.160125000
C       -1.900663000     -1.374816000      4.601614000
H       -2.231309000     -0.537029000      5.209271000
C       -1.502754000     -1.158682000      3.284296000
H       -1.510736000     -0.159749000      2.859109000
C       -1.554093000     -2.919827000     -0.322511000
C       -2.501811000     -3.837290000      0.134960000
H       -2.700293000     -3.937942000      1.196159000
C       -3.217334000     -4.615084000     -0.773253000
H       -3.960726000     -5.316787000     -0.405776000
C       -2.991366000     -4.489212000     -2.141205000
H       -3.551954000     -5.098486000     -2.844573000
C       -2.050154000     -3.571483000     -2.604805000
H       -1.868159000     -3.462114000     -3.670395000
C        2.619552000     -0.470517000     -1.314817000
C        1.948670000     -0.966378000     -2.431901000
C        2.390523000     -2.031685000     -3.203653000
C        3.579797000     -2.662838000     -2.880729000
C        4.293540000     -2.210980000     -1.783951000
C        3.808873000     -1.145983000     -1.035405000
C        3.036844000      1.332795000      0.717611000
C        2.856193000      1.420444000      2.091659000
C        3.721737000      2.107101000      2.936034000
C        4.828695000      2.746810000      2.402833000
C        5.049643000      2.692778000      1.032960000
C        4.156287000      2.000824000      0.230315000
C       -1.340341000     -2.787555000     -1.701461000
H       -0.610812000     -2.071655000     -2.066628000
B        1.987797000      0.653985000     -0.326865000
H        1.305896000     -0.093360000      0.521973000
H       -0.376309000      2.343915000      0.628397000
109
TS5 E(RPBE1PBE) =  -4007.92282540
Rh      -0.326829000      0.228038000      0.168972000
P       -2.557439000      0.638407000      0.003722000
P       -0.505154000     -1.883694000      0.781370000
F        0.762024000     -0.448949000     -2.830134000
F        1.660582000     -2.460439000     -4.245616000
F        4.015370000     -3.692116000     -3.601884000
F        5.429526000     -2.804768000     -1.444916000
F        4.561054000     -0.801108000      0.010591000
F        4.413036000      1.992357000     -1.098169000
F        6.110542000      3.317266000      0.497286000
F        5.666133000      3.425007000      3.182375000
F        3.484571000      2.178004000      4.238081000
F        1.787831000      0.862362000      2.680806000
C        1.095847000      1.857383000     -0.927329000
C        0.881659000      2.308972000     -2.198892000
H        1.244499000      1.833665000     -3.102598000
C        0.437448000      2.853948000      0.026457000
H        1.148742000      3.263489000      0.753751000
C        0.128166000      3.548661000     -2.197829000
C       -0.161392000      3.890666000     -0.860930000
C       -0.296666000      4.372671000     -3.243373000
H       -0.079871000      4.115134000     -4.276686000
C       -1.013923000      5.525132000     -2.934357000
H       -1.351324000      6.178816000     -3.734402000
C       -1.317590000      5.849749000     -1.607222000
H       -1.882706000      6.752406000     -1.391380000
C       -0.897395000      5.028789000     -0.559057000
H       -1.134856000      5.282957000      0.471280000
C       -2.843775000      1.447689000     -1.618650000
C       -2.385001000      0.763626000     -2.753901000
H       -1.870565000     -0.185126000     -2.637590000
C       -2.589005000      1.288125000     -4.025434000
H       -2.237259000      0.741094000     -4.895760000
C       -3.234538000      2.514068000     -4.178575000
H       -3.388713000      2.928980000     -5.170676000
C       -3.660203000      3.215182000     -3.054331000
H       -4.138045000      4.184317000     -3.164033000
C       -3.466018000      2.688410000     -1.779004000
H       -3.796119000      3.254515000     -0.914889000
C       -3.886842000     -0.630153000      0.084044000
C       -4.528437000     -1.122254000     -1.055166000
H       -4.243117000     -0.769770000     -2.040533000
C       -5.552032000     -2.059733000     -0.934393000
H       -6.043357000     -2.431531000     -1.829064000
C       -5.946166000     -2.514211000      0.320845000
H       -6.747840000     -3.241863000      0.411001000
C       -5.308211000     -2.029733000      1.461158000
H       -5.608464000     -2.375073000      2.446553000
C       -4.286857000     -1.093383000      1.344338000
H       -3.812699000     -0.710633000      2.241976000
C       -3.192138000      1.820984000      1.257908000
C       -4.539526000      2.210084000      1.245456000
H       -5.213059000      1.807069000      0.494227000
C       -5.023174000      3.105131000      2.193114000
H       -6.067257000      3.403732000      2.167852000
C       -4.173183000      3.611351000      3.176566000
H       -4.554147000      4.307470000      3.918490000
C       -2.840727000      3.212136000      3.213174000
H       -2.176550000      3.587461000      3.986532000
C       -2.354018000      2.319771000      2.259531000
H       -1.318956000      1.992730000      2.308635000
C        1.095811000     -2.798078000      0.784106000
C        1.361893000     -3.874363000     -0.064781000
H        0.615833000     -4.208507000     -0.778065000
C        2.590902000     -4.532114000     -0.000966000
H        2.788212000     -5.361712000     -0.674333000
C        3.557453000     -4.129372000      0.914666000
H        4.514712000     -4.640425000      0.958951000
C        3.293977000     -3.059023000      1.769874000
H        4.044481000     -2.731971000      2.483693000
C        2.074921000     -2.396091000      1.703182000
H        1.886289000     -1.553731000      2.362865000
C       -1.053747000     -2.213932000      2.498441000
C       -0.995463000     -3.499645000      3.053049000
H       -0.633309000     -4.334667000      2.459345000
C       -1.390641000     -3.709936000      4.370196000
H       -1.348727000     -4.710502000      4.791162000
C       -1.826804000     -2.639763000      5.151977000
H       -2.128419000     -2.808116000      6.182021000
C       -1.859212000     -1.355300000      4.615867000
H       -2.181864000     -0.513875000      5.222803000
C       -1.470758000     -1.145852000      3.294659000
H       -1.478631000     -0.148508000      2.865806000
C       -1.543209000     -2.927101000     -0.307795000
C       -2.486125000     -3.846767000      0.155124000
H       -2.680430000     -3.945856000      1.217243000
C       -3.202858000     -4.628589000     -0.748703000
H       -3.942668000     -5.331777000     -0.376857000
C       -2.982663000     -4.504746000     -2.117758000
H       -3.544151000     -5.117113000     -2.817714000
C       -2.046138000     -3.584983000     -2.586891000
H       -1.868785000     -3.477138000     -3.653423000
C        2.618326000     -0.457123000     -1.329647000
C        1.946170000     -0.958776000     -2.443573000
C        2.388326000     -2.025995000     -3.212560000
C        3.579360000     -2.654086000     -2.890326000
C        4.294674000     -2.196691000     -1.797004000
C        3.809597000     -1.130036000     -1.051049000
C        3.035067000      1.342900000      0.706299000
C        2.852037000      1.434266000      2.079805000
C        3.716454000      2.122520000      2.924027000
C        4.824538000      2.760552000      2.391195000
C        5.047721000      2.703135000      1.021819000
C        4.155541000      2.009485000      0.219361000
C       -1.335413000     -2.796876000     -1.687932000
H       -0.610123000     -2.078606000     -2.057159000
B        1.985485000      0.664435000     -0.337543000
H        1.309857000     -0.091023000      0.510734000
H       -0.344074000      2.376467000      0.659171000
2
H2 E(RPBE1PBE) =  -1.16678889164
H        0.000000000      0.000000000      0.372327000
H        0.000000000      0.000000000     -0.372327000
111
3�H2-A E(RPBE1PBE) =  -4009.11883328
Rh      -0.301502000      0.258798000      0.112751000
P       -2.547057000      0.578172000     -0.119137000
P       -0.378646000     -1.873598000      0.920909000
F        0.901351000     -0.914747000     -2.716120000
F        2.126257000     -2.865911000     -3.971365000
F        4.647798000     -3.632620000     -3.248539000
F        5.887648000     -2.345792000     -1.189856000
F        4.707471000     -0.371072000      0.078713000
F        4.068848000      2.350290000     -1.368449000
F        5.561598000      4.063428000      0.064355000
F        5.185548000      4.283965000      2.754355000
F        3.287919000      2.757539000      3.978841000
F        1.813218000      1.049240000      2.587872000
C        0.894217000      1.623143000     -1.130157000
C        0.620065000      1.959326000     -2.580237000
C        0.121058000      2.477304000     -0.331656000
C       -0.370313000      3.085665000     -2.521726000
C       -0.666386000      3.377692000     -1.177842000
C       -0.953657000      3.817219000     -3.546222000
H       -0.732090000      3.592608000     -4.586617000
C       -1.825852000      4.858986000     -3.219432000
H       -2.285140000      5.444617000     -4.011247000
C       -2.112040000      5.155894000     -1.885200000
H       -2.790625000      5.971335000     -1.649366000
C       -1.536590000      4.416879000     -0.851673000
H       -1.764009000      4.648278000      0.184897000
C       -2.977047000      1.029442000     -1.843345000
C       -2.357934000      0.270098000     -2.844784000
H       -1.621326000     -0.476660000     -2.563708000
C       -2.675297000      0.470273000     -4.184543000
H       -2.189300000     -0.129610000     -4.949131000
C       -3.604492000      1.445767000     -4.540285000
H       -3.850161000      1.610143000     -5.585693000
C       -4.206677000      2.219661000     -3.551153000
H       -4.915753000      2.996446000     -3.823147000
C       -3.898389000      2.013921000     -2.208502000
H       -4.366342000      2.636341000     -1.454364000
C       -3.780363000     -0.748246000      0.225929000
C       -4.408655000     -1.474039000     -0.789551000
H       -4.170276000     -1.278269000     -1.829689000
C       -5.355243000     -2.447051000     -0.475409000
H       -5.837991000     -3.000200000     -1.276117000
C       -5.681314000     -2.710297000      0.852146000
H       -6.421361000     -3.468514000      1.092352000
C       -5.053223000     -1.996024000      1.870521000
H       -5.299528000     -2.191037000      2.910643000
C       -4.113351000     -1.019526000      1.559248000
H       -3.649927000     -0.452780000      2.359797000
C       -3.217557000      1.877760000      0.987581000
C       -4.581645000      2.199690000      1.005805000
H       -5.271507000      1.688559000      0.340450000
C       -5.066042000      3.155753000      1.892516000
H       -6.123497000      3.404429000      1.890352000
C       -4.202262000      3.779212000      2.792814000
H       -4.585608000      4.518808000      3.490170000
C       -2.852882000      3.437177000      2.808406000
H       -2.177004000      3.901792000      3.521101000
C       -2.364765000      2.492581000      1.907985000
H       -1.315213000      2.214963000      1.919242000
C        1.268287000     -2.702298000      0.961108000
C        1.601747000     -3.786397000      0.147701000
H        0.871874000     -4.203473000     -0.538646000
C        2.879276000     -4.344584000      0.210570000
H        3.128066000     -5.182213000     -0.435297000
C        3.828602000     -3.833578000      1.089498000
H        4.823944000     -4.266369000      1.131038000
C        3.498209000     -2.754496000      1.909787000
H        4.233291000     -2.343344000      2.595719000
C        2.229932000     -2.191249000      1.843819000
H        1.989172000     -1.339905000      2.473817000
C       -0.838014000     -1.982407000      2.687759000
C       -0.708962000     -3.172245000      3.415789000
H       -0.345225000     -4.072668000      2.928305000
C       -1.031841000     -3.201041000      4.768618000
H       -0.936069000     -4.128765000      5.325565000
C       -1.464127000     -2.040608000      5.411356000
H       -1.709131000     -2.066284000      6.469468000
C       -1.564663000     -0.847427000      4.700787000
H       -1.883870000      0.063778000      5.199051000
C       -1.249625000     -0.819854000      3.344260000
H       -1.309915000      0.107162000      2.779609000
C       -1.406675000     -3.086845000      0.017681000
C       -2.259198000     -4.003915000      0.635362000
H       -2.384100000     -3.998493000      1.712625000
C       -2.975245000     -4.919411000     -0.133258000
H       -3.644925000     -5.620254000      0.357099000
C       -2.843355000     -4.932148000     -1.519149000
H       -3.403759000     -5.648447000     -2.113337000
C       -1.996767000     -4.016854000     -2.141898000
H       -1.890505000     -4.015641000     -3.223183000
C        2.750837000     -0.456544000     -1.280309000
C        2.162898000     -1.173823000     -2.321423000
C        2.772717000     -2.221379000     -2.996200000
C        4.049594000     -2.614530000     -2.632886000
C        4.677660000     -1.951972000     -1.592276000
C        4.028894000     -0.907375000     -0.946606000
C        2.890908000      1.604632000      0.534329000
C        2.736737000      1.756327000      1.905044000
C        3.492817000      2.643705000      2.662910000
C        4.453079000      3.426780000      2.044179000
C        4.642476000      3.310884000      0.672938000
C        3.860472000      2.418538000     -0.042512000
C       -1.286616000     -3.095904000     -1.378677000
H       -0.625522000     -2.383795000     -1.863197000
B        1.968408000      0.684758000     -0.435011000
H        0.257018000      1.113845000     -3.167726000
H        0.344891000      2.713846000      0.705430000
H        1.563868000      2.275431000     -3.048530000
H        1.333172000     -0.045949000      0.473384000
H        0.192234000      3.745311000      3.621128000
H        0.843837000      3.424366000      3.786982000
111
TS3H2b-A E(RPBE1PBE) =  -4009.10330429
Rh      -0.318650000      0.300899000      0.492216000
P       -2.602772000      0.562296000      0.206344000
P       -0.285820000     -2.026409000      0.492418000
F        1.877154000     -0.316973000     -3.088619000
F        3.585940000     -2.053501000     -4.059489000
F        5.648592000     -2.995194000     -2.536680000
F        5.922934000     -2.108464000      0.026690000
F        4.210754000     -0.382771000      1.046028000
F        3.330778000      2.998716000     -1.363363000
F        4.680413000      4.934717000     -0.080942000
F        4.825947000      4.926536000      2.639463000
F        3.613270000      2.938750000      4.050679000
F        2.307317000      0.986767000      2.793165000
C        0.711846000      1.547231000     -0.937801000
C        0.283181000      1.755304000     -2.375661000
C       -0.009461000      2.460108000     -0.123010000
C       -0.706012000      2.881198000     -2.310105000
C       -0.882084000      3.282982000     -0.973903000
C       -1.353035000      3.545939000     -3.341890000
H       -1.212858000      3.236115000     -4.374635000
C       -2.177216000      4.631713000     -3.036203000
H       -2.685559000      5.165601000     -3.834645000
C       -2.344476000      5.041412000     -1.712262000
H       -2.980054000      5.894225000     -1.488422000
C       -1.698469000      4.372757000     -0.671964000
H       -1.827465000      4.705964000      0.353217000
C       -3.165385000      0.940210000     -1.494602000
C       -2.667521000      0.124477000     -2.517542000
H       -1.916805000     -0.625067000     -2.289393000
C       -3.134511000      0.262567000     -3.820323000
H       -2.740321000     -0.381252000     -4.601662000
C       -4.100970000      1.222141000     -4.116384000
H       -4.465609000      1.334049000     -5.133681000
C       -4.592887000      2.042263000     -3.103900000
H       -5.335525000      2.802316000     -3.329795000
C       -4.130985000      1.903238000     -1.797278000
H       -4.515808000      2.557511000     -1.022974000
C       -3.751249000     -0.811971000      0.640622000
C       -4.619751000     -1.405181000     -0.279268000
H       -4.617749000     -1.088267000     -1.316225000
C       -5.495129000     -2.411040000      0.127624000
H       -6.165197000     -2.862626000     -0.598776000
C       -5.508062000     -2.837913000      1.452417000
H       -6.185725000     -3.627218000      1.765501000
C       -4.655591000     -2.239332000      2.379571000
H       -4.661305000     -2.560025000      3.417193000
C       -3.791612000     -1.227938000      1.976306000
H       -3.149376000     -0.748439000      2.708305000
C       -3.355889000      1.856258000      1.282406000
C       -4.751295000      1.934346000      1.407390000
H       -5.385316000      1.243751000      0.859022000
C       -5.336394000      2.881719000      2.240278000
H       -6.418648000      2.931151000      2.319986000
C       -4.537924000      3.753205000      2.979991000
H       -4.995624000      4.486156000      3.638403000
C       -3.152867000      3.672896000      2.877202000
H       -2.520618000      4.342728000      3.453423000
C       -2.567136000      2.733172000      2.030543000
H       -1.487778000      2.686598000      1.950734000
C        1.376866000     -2.822377000      0.601578000
C        1.820447000     -3.827208000     -0.261256000
H        1.227489000     -4.113830000     -1.123126000
C        3.025674000     -4.483664000     -0.013880000
H        3.362988000     -5.256585000     -0.699084000
C        3.787679000     -4.159805000      1.104729000
H        4.724128000     -4.675479000      1.296116000
C        3.346470000     -3.162525000      1.972977000
H        3.938552000     -2.892875000      2.842634000
C        2.154427000     -2.494734000      1.718911000
H        1.825163000     -1.711127000      2.396404000
C       -1.014478000     -2.990713000      1.883349000
C       -1.296965000     -4.357148000      1.767570000
H       -1.163731000     -4.864368000      0.816792000
C       -1.736634000     -5.080861000      2.871424000
H       -1.965799000     -6.137408000      2.763801000
C       -1.865637000     -4.459397000      4.112910000
H       -2.203121000     -5.028406000      4.974640000
C       -1.544077000     -3.111488000      4.245829000
H       -1.625494000     -2.621519000      5.212170000
C       -1.124259000     -2.382397000      3.135867000
H       -0.881618000     -1.330714000      3.245276000
C       -1.009760000     -2.731835000     -1.030209000
C       -2.259663000     -3.354648000     -1.067708000
H       -2.818954000     -3.516906000     -0.153696000
C       -2.808393000     -3.756922000     -2.284886000
H       -3.786425000     -4.229762000     -2.297089000
C       -2.115333000     -3.552214000     -3.473848000
H       -2.545960000     -3.870194000     -4.419069000
C       -0.866776000     -2.929925000     -3.445702000
H       -0.317462000     -2.755844000     -4.366718000
C        2.936574000     -0.222148000     -0.956104000
C        2.861728000     -0.702602000     -2.259787000
C        3.746834000     -1.624422000     -2.805161000
C        4.795091000     -2.103031000     -2.038869000
C        4.930566000     -1.648952000     -0.737213000
C        4.015522000     -0.737343000     -0.232216000
C        2.753843000      1.910139000      0.650460000
C        2.866453000      1.946661000      2.032914000
C        3.544396000      2.947740000      2.716825000
C        4.165035000      3.960943000      2.001672000
C        4.090286000      3.961061000      0.615878000
C        3.392010000      2.945910000     -0.022222000
C       -0.326137000     -2.512185000     -2.235271000
H        0.626106000     -1.996333000     -2.226537000
B        1.926046000      0.823350000     -0.234551000
H       -0.133950000      0.856475000     -2.836275000
H        0.380288000      2.863193000      0.808160000
H        1.156213000      2.032920000     -2.979649000
H        1.360739000      0.057377000      0.729631000
H       -0.762043000      0.796122000      2.601325000
H       -0.025203000      0.595207000      2.533026000
111
3sigmaH2-A E(RPBE1PBE) =  -4009.10341696
Rh       0.319459000      0.306669000     -0.509629000
P        2.602062000      0.571303000     -0.205638000
P        0.288673000     -2.027667000     -0.486636000
F       -1.888057000     -0.318838000      3.082613000
F       -3.598862000     -2.059871000      4.044323000
F       -5.649433000     -3.007431000      2.509049000
F       -5.910567000     -2.123033000     -0.056216000
F       -4.194120000     -0.393845000     -1.066636000
F       -3.359706000      2.958216000      1.381075000
F       -4.724123000      4.899671000      0.121253000
F       -4.852544000      4.933782000     -2.599774000
F       -3.607268000      2.983632000     -4.035117000
F       -2.284433000      1.027804000     -2.801149000
C       -0.708285000      1.537294000      0.931780000
C       -0.279055000      1.746114000      2.369323000
C        0.006594000      2.456379000      0.114611000
C        0.709315000      2.872933000      2.301955000
C        0.880762000      3.277970000      0.966054000
C        1.357318000      3.537233000      3.333367000
H        1.220483000      3.224877000      4.365808000
C        2.178198000      4.625435000      3.028032000
H        2.687511000      5.158604000      3.826362000
C        2.340649000      5.038779000      1.704668000
H        2.973384000      5.893771000      1.481035000
C        1.693353000      4.370795000      0.664726000
H        1.818459000      4.706745000     -0.360049000
C        3.161807000      0.945605000      1.496915000
C        2.668826000      0.122386000      2.516265000
H        1.922281000     -0.630324000      2.285097000
C        3.135362000      0.257320000      3.819532000
H        2.744980000     -0.392255000      4.597986000
C        4.096663000      1.220836000      4.119691000
H        4.461178000      1.329904000      5.137343000
C        4.583191000      2.048615000      3.110901000
H        5.321346000      2.812051000      3.340038000
C        4.121367000      1.913201000      1.803983000
H        4.501658000      2.573739000      1.032818000
C        3.753300000     -0.799759000     -0.642733000
C        4.623333000     -1.392115000      0.276361000
H        4.619997000     -1.077164000      1.313877000
C        5.501771000     -2.394678000     -0.131946000
H        6.172763000     -2.845656000      0.593973000
C        5.516827000     -2.818781000     -1.457595000
H        6.197083000     -3.605336000     -1.771953000
C        4.663042000     -2.220945000     -2.383924000
H        4.670281000     -2.539638000     -3.422133000
C        3.795467000     -1.213223000     -1.979153000
H        3.151652000     -0.735096000     -2.710752000
C        3.351667000      1.868734000     -1.279082000
C        4.746868000      1.959303000     -1.396151000
H        5.384135000      1.276154000     -0.842161000
C        5.327398000      2.909747000     -2.228770000
H        6.409546000      2.969843000     -2.302405000
C        4.524547000      3.770670000     -2.976159000
H        4.978941000      4.506108000     -3.634102000
C        3.139646000      3.676298000     -2.882374000
H        2.504461000      4.337342000     -3.465491000
C        2.558213000      2.733768000     -2.035971000
H        1.479045000      2.672982000     -1.962379000
C       -1.370973000     -2.828778000     -0.602489000
C       -1.815263000     -3.834117000      0.259386000
H       -1.225913000     -4.116913000      1.124983000
C       -3.016061000     -4.496327000      0.005970000
H       -3.353926000     -5.269757000      0.690332000
C       -3.772863000     -4.177641000     -1.117653000
H       -4.705836000     -4.697810000     -1.313794000
C       -3.330911000     -3.179866000     -1.984940000
H       -3.919018000     -2.914365000     -2.858575000
C       -2.143324000     -2.506392000     -1.725025000
H       -1.813407000     -1.722745000     -2.402262000
C        1.025632000     -2.998789000     -1.869434000
C        1.310222000     -4.364063000     -1.744522000
H        1.175173000     -4.865647000     -0.791032000
C        1.754217000     -5.093892000     -2.842603000
H        1.984837000     -6.149357000     -2.727686000
C        1.885632000     -4.480094000     -4.087682000
H        2.226428000     -5.053941000     -4.944892000
C        1.562234000     -3.133653000     -4.229803000
H        1.645566000     -2.649440000     -5.198893000
C        1.138139000     -2.398553000     -3.125430000
H        0.894298000     -1.348093000     -3.241520000
C        1.009125000     -2.727838000      1.040360000
C        2.263783000     -3.341211000      1.081619000
H        2.826021000     -3.500724000      0.168979000
C        2.813299000     -3.737629000      2.300238000
H        3.794940000     -4.202898000      2.314882000
C        2.116313000     -3.536761000      3.487600000
H        2.547447000     -3.850093000      4.434139000
C        0.863040000     -2.924340000      3.455859000
H        0.310336000     -2.753572000      4.375462000
C       -2.933092000     -0.231444000      0.943034000
C       -2.865673000     -0.709292000      2.247898000
C       -3.752329000     -1.632454000      2.788490000
C       -4.794583000     -2.113996000      2.015792000
C       -4.923195000     -1.661365000      0.712839000
C       -4.006613000     -0.748695000      0.212762000
C       -2.757945000      1.909849000     -0.646483000
C       -2.861715000      1.967590000     -2.028836000
C       -3.547216000      2.971631000     -2.700869000
C       -4.184272000      3.965718000     -1.973432000
C       -4.118129000      3.944396000     -0.587283000
C       -3.412134000      2.927159000      0.038798000
C        0.321370000     -2.512392000      2.243801000
H       -0.635261000     -2.004912000      2.233591000
B       -1.924420000      0.819152000      0.228100000
H        0.137418000      0.848152000      2.832234000
H       -0.394376000      2.869816000     -0.807162000
H       -1.151773000      2.026036000      2.972865000
H       -1.359418000      0.063434000     -0.746875000
H        0.822116000      0.682400000     -2.517425000
H        0.053419000      0.622528000     -2.531730000
111
TS3H2s-A E(RPBE1PBE) =  -4009.09581885
Rh       0.422331000      0.323581000     -0.635443000
P        2.677767000      0.676420000     -0.396008000
P        0.332598000     -2.074597000     -0.221865000
F       -2.594282000     -0.367505000      2.869842000
F       -4.618373000     -1.986564000      3.340685000
F       -6.244715000     -2.818413000      1.313953000
F       -5.767557000     -1.952439000     -1.225076000
F       -3.724844000     -0.333048000     -1.732488000
F       -3.336424000      2.712800000      1.554001000
F       -4.611290000      4.881049000      0.612854000
F       -4.581559000      5.431706000     -2.055078000
F       -3.266128000      3.768927000     -3.762361000
F       -2.023067000      1.601309000     -2.855729000
C       -0.702879000      1.298804000      1.048014000
C       -0.330020000      1.194339000      2.516643000
C        0.054599000      2.348326000      0.490987000
C        0.707551000      2.262693000      2.715462000
C        0.921700000      2.944992000      1.507386000
C        1.366401000      2.663680000      3.870370000
H        1.211896000      2.139766000      4.810325000
C        2.222975000      3.765063000      3.810598000
H        2.741159000      4.091009000      4.708499000
C        2.413903000      4.459446000      2.613173000
H        3.075997000      5.320799000      2.590497000
C        1.766053000      4.053248000      1.448726000
H        1.917657000      4.589316000      0.516519000
C        3.294370000      0.750405000      1.332572000
C        2.763387000     -0.173418000      2.237474000
H        1.939195000     -0.803671000      1.928840000
C        3.277332000     -0.288146000      3.525623000
H        2.852777000     -1.019357000      4.206727000
C        4.317739000      0.541137000      3.934108000
H        4.720316000      0.459661000      4.939876000
C        4.826012000      1.491885000      3.052200000
H        5.619327000      2.162422000      3.370373000
C        4.321039000      1.598469000      1.759314000
H        4.727451000      2.353195000      1.096318000
C        3.787636000     -0.594166000     -1.123631000
C        4.260260000     -1.664920000     -0.361390000
H        4.001944000     -1.742418000      0.689644000
C        5.077972000     -2.632891000     -0.940008000
H        5.437097000     -3.461606000     -0.336230000
C        5.444311000     -2.531632000     -2.278944000
H        6.089557000     -3.282294000     -2.726238000
C        4.980003000     -1.462687000     -3.043521000
H        5.260120000     -1.376661000     -4.089619000
C        4.148195000     -0.505262000     -2.473780000
H        3.784518000      0.318667000     -3.081149000
C        3.327400000      2.184434000     -1.221231000
C        4.713902000      2.373606000     -1.335180000
H        5.400400000      1.624093000     -0.953090000
C        5.224733000      3.508058000     -1.956107000
H        6.300258000      3.639190000     -2.032781000
C        4.361154000      4.464242000     -2.488593000
H        4.761381000      5.347094000     -2.978988000
C        2.985518000      4.275216000     -2.401066000
H        2.303446000      5.007028000     -2.824549000
C        2.473302000      3.142630000     -1.770967000
H        1.401007000      2.996232000     -1.714604000
C       -1.299246000     -2.836988000     -0.631696000
C       -1.963435000     -3.755151000      0.184458000
H       -1.594859000     -3.974995000      1.180843000
C       -3.100288000     -4.413846000     -0.282409000
H       -3.611317000     -5.120589000      0.365796000
C       -3.573350000     -4.177732000     -1.569887000
H       -4.456690000     -4.696108000     -1.931136000
C       -2.911956000     -3.264275000     -2.389300000
H       -3.277939000     -3.063857000     -3.392185000
C       -1.786733000     -2.595429000     -1.922254000
H       -1.276976000     -1.883805000     -2.566839000
C        1.265475000     -3.155936000     -1.394899000
C        1.318494000     -4.540816000     -1.175162000
H        0.900817000     -4.965359000     -0.267294000
C        1.878739000     -5.386689000     -2.124647000
H        1.917056000     -6.455773000     -1.934853000
C        2.369123000     -4.868132000     -3.322947000
H        2.799777000     -5.530502000     -4.068716000
C        2.289216000     -3.501060000     -3.562777000
H        2.658012000     -3.086320000     -4.496385000
C        1.740992000     -2.650967000     -2.603470000
H        1.675379000     -1.586949000     -2.800744000
C        0.727751000     -2.771527000      1.425223000
C        1.895521000     -3.493389000      1.698506000
H        2.582700000     -3.743367000      0.897776000
C        2.191343000     -3.889859000      3.000706000
H        3.102198000     -4.449411000      3.194514000
C        1.329475000     -3.572323000      4.047953000
H        1.561855000     -3.886262000      5.061527000
C        0.172070000     -2.840256000      3.788266000
H       -0.504730000     -2.576639000      4.596125000
C       -3.021791000     -0.275015000      0.528768000
C       -3.333490000     -0.726004000      1.805626000
C       -4.395838000     -1.576311000      2.089764000
C       -5.228921000     -1.994187000      1.066545000
C       -4.980827000     -1.554142000     -0.224627000
C       -3.903044000     -0.716180000     -0.460288000
C       -2.619356000      2.058090000     -0.598725000
C       -2.643113000      2.376322000     -1.949980000
C       -3.284522000      3.502436000     -2.453813000
C       -3.956289000      4.351535000     -1.588219000
C       -3.970547000      4.067504000     -0.229452000
C       -3.308485000      2.938711000      0.229328000
C       -0.120327000     -2.436009000      2.489502000
H       -1.012852000     -1.850323000      2.303388000
B       -1.876953000      0.791442000      0.110165000
H        0.013205000      0.202771000      2.828484000
H       -0.265032000      2.923577000     -0.369320000
H       -1.211959000      1.417253000      3.128382000
H       -1.266930000      0.184494000     -0.962715000
H        0.662860000     -0.014072000     -2.180444000
H        0.511315000      1.188151000     -1.969729000
111
3(H)2-A E(RPBE1PBE) =  -4009.11194550
Rh       0.364063000      0.389605000     -0.436201000
P        2.571825000      0.922963000     -0.570115000
P        0.588588000     -2.036275000     -0.012030000
F       -3.868282000     -0.227912000      2.326427000
F       -5.556181000     -2.245417000      2.135024000
F       -5.934755000     -3.533991000     -0.232443000
F       -4.557205000     -2.710471000     -2.443479000
F       -2.864335000     -0.667054000     -2.278229000
F       -3.559287000      2.572824000      1.561728000
F       -4.612518000      4.885769000      0.718964000
F       -4.257376000      5.693933000     -1.858576000
F       -2.822075000      4.141302000     -3.572590000
F       -1.775213000      1.843279000     -2.768347000
C       -1.089508000      0.973046000      1.357056000
C       -1.025511000      0.264558000      2.695148000
C       -0.236529000      2.065990000      1.427618000
C       -0.041092000      1.051906000      3.501020000
C        0.407031000      2.143298000      2.736090000
C        0.398407000      0.876467000      4.806070000
H        0.053859000      0.033937000      5.401081000
C        1.281088000      1.814311000      5.348698000
H        1.632017000      1.695279000      6.370296000
C        1.711613000      2.909956000      4.595282000
H        2.392835000      3.631327000      5.038118000
C        1.278930000      3.085389000      3.282326000
H        1.614371000      3.941984000      2.703754000
C        3.498671000      0.949914000      1.001474000
C        2.959426000      0.306447000      2.116637000
H        1.980119000     -0.157618000      2.036842000
C        3.662479000      0.271243000      3.318014000
H        3.233070000     -0.232850000      4.178033000
C        4.897617000      0.905479000      3.418077000
H        5.443892000      0.886018000      4.356897000
C        5.426742000      1.581443000      2.318623000
H        6.383592000      2.089280000      2.398891000
C        4.730377000      1.608136000      1.114578000
H        5.145105000      2.137421000      0.261038000
C        3.555617000     -0.118257000     -1.715963000
C        4.835886000     -0.573433000     -1.391777000
H        5.256349000     -0.370914000     -0.412803000
C        5.577601000     -1.303523000     -2.317686000
H        6.566226000     -1.662206000     -2.045995000
C        5.054724000     -1.579584000     -3.577276000
H        5.635960000     -2.149335000     -4.296753000
C        3.778320000     -1.129228000     -3.908528000
H        3.358808000     -1.341525000     -4.887803000
C        3.030910000     -0.409025000     -2.982708000
H        2.037202000     -0.062472000     -3.251336000
C        2.879769000      2.616027000     -1.214982000
C        3.493748000      2.861513000     -2.444204000
H        3.834948000      2.037236000     -3.061433000
C        3.675639000      4.171784000     -2.887785000
H        4.152869000      4.349288000     -3.847507000
C        3.255151000      5.243349000     -2.106918000
H        3.398441000      6.262289000     -2.455110000
C        2.652413000      5.003679000     -0.871576000
H        2.327608000      5.834063000     -0.250776000
C        2.465410000      3.699819000     -0.430163000
H        2.002106000      3.519111000      0.533611000
C       -0.324529000     -3.014975000     -1.277292000
C       -0.613725000     -4.368321000     -1.039896000
H       -0.332919000     -4.825062000     -0.095725000
C       -1.258164000     -5.133423000     -2.003588000
H       -1.482163000     -6.176822000     -1.800318000
C       -1.612688000     -4.564754000     -3.227730000
H       -2.122211000     -5.161846000     -3.978829000
C       -1.307387000     -3.232847000     -3.482241000
H       -1.577428000     -2.779815000     -4.431793000
C       -0.664035000     -2.463432000     -2.512911000
H       -0.438989000     -1.423369000     -2.716888000
C        2.250762000     -2.843236000     -0.145392000
C        3.238198000     -2.676841000      0.834167000
H        3.079124000     -2.015808000      1.674021000
C        4.460984000     -3.334726000      0.743618000
H        5.198547000     -3.194641000      1.529057000
C        4.740353000     -4.148946000     -0.349249000
H        5.695336000     -4.661195000     -0.423928000
C        3.790867000     -4.279777000     -1.358602000
H        4.002601000     -4.887914000     -2.233538000
C        2.559513000     -3.637791000     -1.258003000
H        1.836734000     -3.765593000     -2.055469000
C       -0.135650000     -2.745980000      1.532487000
C        0.595297000     -2.916713000      2.713660000
H        1.665887000     -2.760703000      2.730765000
C       -0.038536000     -3.290361000      3.897123000
H        0.551975000     -3.417032000      4.800215000
C       -1.414665000     -3.495334000      3.924794000
H       -1.909200000     -3.776661000      4.849967000
C       -2.152189000     -3.340198000      2.753378000
H       -3.227434000     -3.493389000      2.761951000
C       -3.167485000     -0.416818000      0.057073000
C       -3.957953000     -0.821394000      1.127725000
C       -4.876066000     -1.862492000      1.050356000
C       -5.066686000     -2.528434000     -0.149179000
C       -4.358999000     -2.113142000     -1.267441000
C       -3.463281000     -1.061344000     -1.145174000
C       -2.596698000      2.102106000     -0.546626000
C       -2.458872000      2.551252000     -1.855735000
C       -2.997634000      3.750856000     -2.307613000
C       -3.729767000      4.544590000     -1.438881000
C       -3.908674000      4.129713000     -0.126986000
C       -3.349985000      2.928324000      0.283685000
C       -1.520284000     -2.970625000      1.570440000
H       -2.113350000     -2.848408000      0.671176000
B       -2.004046000      0.721967000      0.071559000
H       -0.772718000     -0.793152000      2.615979000
H       -0.223209000      2.883572000      0.716777000
H       -2.009979000      0.298348000      3.170032000
H       -1.250000000      0.206380000     -0.925595000
H        0.596095000     -0.041669000     -1.888199000
H        0.218465000      1.767870000     -1.130222000
111
3�H2-B E(RPBE1PBE) =  -4009.11579578
Rh       0.263239000     -0.154072000     -0.115894000
P        2.522517000     -0.572434000      0.006021000
P        0.371236000      1.964450000      0.664203000
F       -1.647788000      1.492348000     -2.218820000
F       -3.505310000      3.144008000     -3.120279000
F       -6.115594000      2.827276000     -2.396226000
F       -6.807028000      0.773293000     -0.745124000
F       -4.980799000     -0.897204000      0.176593000
F       -3.244299000     -3.292837000     -0.811171000
F       -3.717806000     -5.201998000      1.009032000
F       -3.178429000     -4.750670000      3.638898000
F       -2.166749000     -2.341192000      4.415020000
F       -1.714454000     -0.427240000      2.631141000
C       -1.044315000     -1.429537000     -1.388041000
C       -1.029298000     -1.328105000     -2.898954000
C       -0.070486000     -2.351939000     -1.000694000
C       -0.018183000     -2.348643000     -3.329027000
C        0.559189000     -2.933260000     -2.188082000
C        0.359731000     -2.757715000     -4.600118000
H       -0.087982000     -2.311877000     -5.485217000
C        1.319399000     -3.765372000     -4.725024000
H        1.623002000     -4.101682000     -5.712755000
C        1.890297000     -4.348701000     -3.591244000
H        2.637224000     -5.129295000     -3.707925000
C        1.515301000     -3.938885000     -2.312597000
H        1.963922000     -4.390371000     -1.431622000
C        3.298076000     -1.213764000     -1.523434000
C        2.823177000     -0.680119000     -2.725994000
H        1.964045000     -0.014367000     -2.705215000
C        3.437501000     -1.001683000     -3.932139000
H        3.058205000     -0.581006000     -4.858860000
C        4.520634000     -1.877424000     -3.949836000
H        4.996583000     -2.135674000     -4.891636000
C        4.980701000     -2.434273000     -2.758634000
H        5.814772000     -3.130462000     -2.768365000
C        4.375970000     -2.102655000     -1.549623000
H        4.746876000     -2.547139000     -0.632937000
C        3.765445000      0.714590000      0.458546000
C        4.526952000      1.359715000     -0.521935000
H        4.400579000      1.102208000     -1.568232000
C        5.458167000      2.331392000     -0.166669000
H        6.040797000      2.821118000     -0.941733000
C        5.640232000      2.676687000      1.170308000
H        6.367500000      3.435728000      1.444559000
C        4.885691000      2.040574000      2.152919000
H        5.020079000      2.296065000      3.200431000
C        3.959392000      1.063626000      1.800054000
H        3.398570000      0.562193000      2.580075000
C        2.809630000     -1.804489000      1.338283000
C        4.094076000     -2.156730000      1.775067000
H        4.969577000     -1.697183000      1.326445000
C        4.258715000     -3.069903000      2.812344000
H        5.260069000     -3.337521000      3.137621000
C        3.146330000     -3.625782000      3.443014000
H        3.279571000     -4.331915000      4.257782000
C        1.865607000     -3.257001000      3.039746000
H        0.992499000     -3.663442000      3.542884000
C        1.700990000     -2.352196000      1.994110000
H        0.705572000     -2.030779000      1.695234000
C       -1.197213000      2.923490000      0.510153000
C       -1.330912000      4.015489000     -0.350037000
H       -0.494217000      4.334680000     -0.962510000
C       -2.542426000      4.701343000     -0.433837000
H       -2.634174000      5.543226000     -1.114150000
C       -3.626596000      4.309632000      0.345449000
H       -4.570637000      4.842687000      0.275686000
C       -3.496441000      3.225908000      1.213967000
H       -4.337118000      2.911277000      1.826037000
C       -2.292643000      2.535276000      1.293042000
H       -2.207243000      1.684439000      1.961928000
C        0.707959000      2.206221000      2.446708000
C        0.581943000      3.461558000      3.056709000
H        0.291254000      4.327144000      2.467755000
C        0.811827000      3.602042000      4.421529000
H        0.719663000      4.580151000      4.885088000
C        1.144117000      2.489374000      5.194642000
H        1.315443000      2.601777000      6.261588000
C        1.238427000      1.233568000      4.600842000
H        1.479764000      0.359062000      5.198728000
C        1.019004000      1.094641000      3.232658000
H        1.082700000      0.117178000      2.764538000
C        1.539453000      3.015184000     -0.271763000
C        2.328248000      4.017711000      0.294016000
H        2.334161000      4.172259000      1.367509000
C        3.133527000      4.813129000     -0.518911000
H        3.752802000      5.583672000     -0.068482000
C        3.153849000      4.617868000     -1.897569000
H        3.782913000      5.241630000     -2.526468000
C        2.373529000      3.612978000     -2.467426000
H        2.389991000      3.448023000     -3.541236000
C       -3.200473000      0.192273000     -0.971110000
C       -2.912111000      1.253819000     -1.828943000
C       -3.860150000      2.139627000     -2.316546000
C       -5.187346000      1.983466000     -1.949199000
C       -5.532776000      0.939614000     -1.106685000
C       -4.549261000      0.074033000     -0.642213000
C       -2.435563000     -1.778367000      0.812479000
C       -2.209106000     -1.590079000      2.168632000
C       -2.438064000     -2.570586000      3.127513000
C       -2.947735000     -3.798059000      2.736649000
C       -3.218808000     -4.025349000      1.393565000
C       -2.962757000     -3.021611000      0.472533000
C        1.574017000      2.813152000     -1.658049000
H        0.965800000      2.024261000     -2.093727000
B       -2.028511000     -0.744370000     -0.366886000
H       -0.785693000     -0.320742000     -3.250436000
H       -0.034393000     -2.845713000     -0.035749000
H       -2.033621000     -1.548435000     -3.287638000
H       -1.337450000      0.202777000      0.286815000
H        0.729442000      0.899819000     -4.534681000
H        0.867313000      1.494527000     -4.963244000
111
TS3H2b-B E(RPBE1PBE) =  -4009.10176727
Rh      -0.273953000      0.105148000      0.626351000
P       -2.423433000     -0.554282000      0.088981000
P       -0.414529000      2.075112000     -0.511984000
F        2.427359000      1.633925000      2.067587000
F        4.738349000      2.782495000      2.614268000
F        7.080103000      1.679389000      1.752561000
F        7.017561000     -0.637147000      0.318139000
F        4.726039000     -1.815893000     -0.249211000
F        1.998104000     -3.811753000      0.444766000
F        1.838946000     -5.347892000     -1.722554000
F        1.899705000     -4.252035000     -4.205803000
F        2.175787000     -1.550391000     -4.485524000
F        2.338012000      0.009591000     -2.324063000
C        1.119627000     -1.310779000      1.648653000
C        1.445301000     -1.081926000      3.113489000
C       -0.071731000     -2.047009000      1.574561000
C        0.311223000     -1.720351000      3.856314000
C       -0.551031000     -2.336469000      2.932594000
C        0.080516000     -1.828416000      5.220685000
H        0.744976000     -1.351409000      5.937354000
C       -1.007019000     -2.587512000      5.662062000
H       -1.200774000     -2.683546000      6.727055000
C       -1.830346000     -3.245753000      4.746377000
H       -2.658550000     -3.850889000      5.104955000
C       -1.606589000     -3.129566000      3.374978000
H       -2.251054000     -3.639451000      2.667163000
C       -3.419365000     -1.076813000      1.551221000
C       -3.369567000     -0.251832000      2.682598000
H       -2.718647000      0.618123000      2.683329000
C       -4.145512000     -0.527599000      3.803479000
H       -4.094256000      0.128841000      4.667669000
C       -4.973682000     -1.648293000      3.820551000
H       -5.574994000     -1.870922000      4.697457000
C       -5.011556000     -2.489108000      2.712327000
H       -5.638964000     -3.376236000      2.721036000
C       -4.241217000     -2.206518000      1.585521000
H       -4.277147000     -2.886331000      0.741906000
C       -3.644202000      0.580806000     -0.721786000
C       -4.619029000      1.267136000      0.008614000
H       -4.666167000      1.165306000      1.087141000
C       -5.552880000      2.073816000     -0.637022000
H       -6.304666000      2.593597000     -0.049793000
C       -5.526925000      2.211923000     -2.022137000
H       -6.259116000      2.838529000     -2.523686000
C       -4.554999000      1.539114000     -2.758757000
H       -4.522151000      1.633973000     -3.840701000
C       -3.625481000      0.728738000     -2.114639000
H       -2.896400000      0.190711000     -2.709154000
C       -2.571566000     -1.955481000     -1.104464000
C       -3.829044000     -2.372462000     -1.569108000
H       -4.729794000     -1.879105000     -1.216874000
C       -3.936081000     -3.399018000     -2.500237000
H       -4.917501000     -3.711218000     -2.845987000
C       -2.787852000     -4.013892000     -2.998059000
H       -2.870675000     -4.811920000     -3.730539000
C       -1.535414000     -3.590546000     -2.566482000
H       -0.640267000     -4.056022000     -2.966302000
C       -1.428557000     -2.564697000     -1.626667000
H       -0.449845000     -2.210372000     -1.313911000
C        1.023305000      3.171937000     -0.159852000
C        0.949909000      4.227511000      0.752713000
H        0.012772000      4.463440000      1.246047000
C        2.080520000      4.990874000      1.037398000
H        2.008978000      5.805891000      1.752318000
C        3.291110000      4.716196000      0.408284000
H        4.171863000      5.310465000      0.633942000
C        3.365572000      3.676339000     -0.517264000
H        4.304352000      3.454635000     -1.017266000
C        2.242132000      2.905929000     -0.795793000
H        2.318175000      2.086851000     -1.501996000
C       -0.347218000      1.974207000     -2.334959000
C       -0.126772000      3.110904000     -3.125028000
H        0.000920000      4.084419000     -2.659985000
C       -0.052992000      2.995416000     -4.509371000
H        0.113116000      3.881920000     -5.114717000
C       -0.177918000      1.745768000     -5.116741000
H       -0.112081000      1.659132000     -6.197701000
C       -0.367348000      0.609085000     -4.335667000
H       -0.440068000     -0.370850000     -4.798218000
C       -0.447245000      0.725617000     -2.950726000
H       -0.570779000     -0.156798000     -2.330098000
C       -1.819984000      3.173441000     -0.084159000
C       -2.485327000      3.962236000     -1.025381000
H       -2.243839000      3.880110000     -2.079052000
C       -3.482712000      4.846401000     -0.621008000
H       -3.998495000      5.445517000     -1.366076000
C       -3.823740000      4.957743000      0.724136000
H       -4.600823000      5.650388000      1.034680000
C       -3.172091000      4.167121000      1.667955000
H       -3.435794000      4.238370000      2.719507000
C        3.425585000     -0.143445000      0.842092000
C        3.527020000      1.026474000      1.593438000
C        4.725690000      1.651655000      1.906006000
C        5.916854000      1.097702000      1.466296000
C        5.879014000     -0.077678000      0.733506000
C        4.655425000     -0.670055000      0.445153000
C        2.073633000     -1.808624000     -0.834333000
C        2.179083000     -1.309219000     -2.128084000
C        2.120646000     -2.096382000     -3.268361000
C        1.999775000     -3.470764000     -3.130290000
C        1.955108000     -4.025114000     -1.860364000
C        2.009029000     -3.196119000     -0.747090000
C       -2.181263000      3.276762000      1.266007000
H       -1.680362000      2.663478000      2.007530000
B        2.006440000     -0.824708000      0.445628000
H        1.620857000     -0.036238000      3.372676000
H       -0.374324000     -2.652656000      0.729725000
H        2.386854000     -1.610950000      3.327246000
H        1.315817000      0.233609000     -0.058366000
H       -0.584242000      0.894480000      2.414999000
H        0.107614000      1.223513000      2.247243000
111
3sigmaH2-B E(RPBE1PBE) =  -4009.10220655
Rh      -0.290053000      0.161964000      0.692891000
P       -2.422005000     -0.526597000      0.040793000
P       -0.372902000      2.100609000     -0.513914000
F        2.414574000      1.645784000      2.062394000
F        4.720548000      2.822275000      2.531646000
F        7.052189000      1.741875000      1.613197000
F        6.975663000     -0.585831000      0.196099000
F        4.691226000     -1.797299000     -0.293912000
F        1.928903000     -3.828422000      0.682271000
F        1.759534000     -5.503511000     -1.381067000
F        1.843893000     -4.575590000     -3.929562000
F        2.159294000     -1.902031000     -4.387849000
F        2.343208000     -0.205080000     -2.331025000
C        1.086189000     -1.253040000      1.711998000
C        1.433050000     -1.013973000      3.170552000
C       -0.125469000     -1.963591000      1.659747000
C        0.286885000     -1.608451000      3.932465000
C       -0.601304000     -2.215107000      3.026866000
C        0.065735000     -1.686341000      5.300357000
H        0.750143000     -1.216291000      6.002734000
C       -1.038501000     -2.406971000      5.764846000
H       -1.224604000     -2.479298000      6.833080000
C       -1.888988000     -3.056133000      4.868038000
H       -2.731402000     -3.630501000      5.243874000
C       -1.675272000     -2.969109000      3.492606000
H       -2.343728000     -3.468748000      2.799724000
C       -3.460282000     -1.047209000      1.476463000
C       -3.453577000     -0.223672000      2.610036000
H       -2.799357000      0.643096000      2.638496000
C       -4.272819000     -0.498217000      3.700049000
H       -4.255158000      0.159428000      4.564659000
C       -5.097075000     -1.621612000      3.688079000
H       -5.730901000     -1.844773000      4.541647000
C       -5.089203000     -2.464557000      2.580660000
H       -5.713576000     -3.353764000      2.566841000
C       -4.280190000     -2.179175000      1.481685000
H       -4.287562000     -2.856525000      0.635234000
C       -3.606690000      0.638030000     -0.782217000
C       -4.548701000      1.371540000     -0.053542000
H       -4.594976000      1.281851000      1.026018000
C       -5.453415000      2.208368000     -0.701255000
H       -6.179867000      2.763471000     -0.114518000
C       -5.431713000      2.331613000     -2.087889000
H       -6.141964000      2.981619000     -2.591235000
C       -4.490873000      1.614947000     -2.822984000
H       -4.460256000      1.698077000     -3.905977000
C       -3.589579000      0.774824000     -2.176373000
H       -2.885497000      0.204725000     -2.770905000
C       -2.579164000     -1.932938000     -1.146566000
C       -3.832808000     -2.301085000     -1.660566000
H       -4.723440000     -1.757704000     -1.359726000
C       -3.948101000     -3.346141000     -2.569755000
H       -4.926618000     -3.618279000     -2.955296000
C       -2.810937000     -4.034430000     -2.990807000
H       -2.899206000     -4.848744000     -3.704455000
C       -1.561149000     -3.665256000     -2.505411000
H       -0.673932000     -4.190537000     -2.843860000
C       -1.445856000     -2.617713000     -1.590689000
H       -0.464699000     -2.313277000     -1.236907000
C        1.104539000      3.163383000     -0.241416000
C        1.082319000      4.277134000      0.601930000
H        0.162965000      4.572455000      1.097129000
C        2.241317000      5.022062000      0.811259000
H        2.211207000      5.883835000      1.472198000
C        3.428194000      4.669076000      0.175269000
H        4.330918000      5.249755000      0.341768000
C        3.451218000      3.568725000     -0.680443000
H        4.371421000      3.285949000     -1.184059000
C        2.299627000      2.816745000     -0.883358000
H        2.333640000      1.951027000     -1.536124000
C       -0.320037000      1.910280000     -2.331081000
C       -0.107667000      3.009522000     -3.174922000
H        0.013813000      4.004977000     -2.757503000
C       -0.032195000      2.828261000     -4.551838000
H        0.125729000      3.686199000     -5.199052000
C       -0.142175000      1.549384000     -5.098877000
H       -0.073015000      1.411653000     -6.174302000
C       -0.318952000      0.449862000     -4.264103000
H       -0.376896000     -0.552969000     -4.677184000
C       -0.404698000      0.632852000     -2.886488000
H       -0.521287000     -0.220552000     -2.225475000
C       -1.745708000      3.249602000     -0.119683000
C       -2.410101000      4.004392000     -1.088982000
H       -2.185791000      3.866997000     -2.140362000
C       -3.387558000      4.923287000     -0.715406000
H       -3.902647000      5.494884000     -1.482198000
C       -3.711030000      5.102490000      0.626566000
H       -4.473156000      5.821542000      0.913144000
C       -3.061440000      4.345256000      1.598900000
H       -3.311437000      4.469674000      2.648809000
C        3.393214000     -0.137203000      0.824873000
C        3.504586000      1.040857000      1.563287000
C        4.703736000      1.683290000      1.836592000
C        5.888847000      1.142661000      1.366481000
C        5.843411000     -0.037665000      0.642677000
C        4.619720000     -0.648017000      0.394874000
C        2.038455000     -1.917054000     -0.728465000
C        2.158755000     -1.505642000     -2.051610000
C        2.093345000     -2.365211000     -3.137285000
C        1.952910000     -3.725846000     -2.907981000
C        1.894130000     -4.194452000     -1.604769000
C        1.954665000     -3.293993000     -0.548215000
C       -2.089635000      3.421010000      1.228288000
H       -1.591551000      2.833944000      1.992787000
B        1.972447000     -0.843925000      0.478842000
H        1.642052000      0.029206000      3.414049000
H       -0.437315000     -2.589612000      0.833739000
H        2.359457000     -1.569229000      3.384337000
H        1.250297000      0.141371000     -0.123292000
H       -0.688532000      0.975055000      2.307695000
H        0.087257000      1.193637000      2.192451000
111
TS3H2s-B E(RPBE1PBE) =  -4009.09985287
Rh      -0.304211000      0.258653000      0.779575000
P       -2.426881000     -0.543833000     -0.056068000
P       -0.323859000      2.184453000     -0.467185000
F        2.505138000      1.680542000      1.939248000
F        4.845710000      2.817842000      2.236317000
F        7.091332000      1.711370000      1.150371000
F        6.880752000     -0.622998000     -0.244950000
F        4.569577000     -1.814153000     -0.546999000
F        1.840748000     -3.809512000      1.067467000
F        1.608231000     -5.736284000     -0.760316000
F        1.627323000     -5.137671000     -3.410515000
F        1.934043000     -2.551541000     -4.214906000
F        2.197094000     -0.603308000     -2.389397000
C        1.097640000     -1.115334000      1.794063000
C        1.556149000     -0.842672000      3.213870000
C       -0.143723000     -1.779524000      1.852259000
C        0.433974000     -1.342869000      4.073292000
C       -0.547873000     -1.932467000      3.257249000
C        0.299717000     -1.342983000      5.454575000
H        1.056986000     -0.886266000      6.087522000
C       -0.815701000     -1.964947000      6.023385000
H       -0.933734000     -1.977196000      7.103641000
C       -1.768756000     -2.587305000      5.215445000
H       -2.624079000     -3.078330000      5.671895000
C       -1.642728000     -2.577431000      3.826366000
H       -2.394095000     -3.051141000      3.202685000
C       -3.466090000     -1.115536000      1.359492000
C       -3.566483000     -0.297684000      2.493348000
H       -2.979545000      0.614479000      2.552328000
C       -4.404187000     -0.639357000      3.549732000
H       -4.470710000      0.015693000      4.413810000
C       -5.133824000     -1.825120000      3.509013000
H       -5.781659000     -2.098375000      4.337112000
C       -5.011236000     -2.666037000      2.406519000
H       -5.559939000     -3.603121000      2.370189000
C       -4.188014000     -2.313474000      1.337563000
H       -4.113720000     -2.982722000      0.487695000
C       -3.577656000      0.685712000     -0.830530000
C       -4.476643000      1.443108000     -0.071977000
H       -4.517805000      1.329230000      1.004900000
C       -5.350002000      2.336897000     -0.685742000
H       -6.043255000      2.907919000     -0.074736000
C       -5.337135000      2.498481000     -2.068164000
H       -6.021937000      3.193938000     -2.545308000
C       -4.437194000      1.760915000     -2.833009000
H       -4.413026000      1.872818000     -3.913540000
C       -3.568618000      0.862758000     -2.220648000
H       -2.899030000      0.278331000     -2.840133000
C       -2.623761000     -1.922493000     -1.266616000
C       -3.873202000     -2.204059000     -1.841691000
H       -4.739513000     -1.607224000     -1.572454000
C       -4.014635000     -3.238174000     -2.758973000
H       -4.988502000     -3.442051000     -3.195152000
C       -2.908308000     -4.006502000     -3.120033000
H       -3.015320000     -4.811044000     -3.842140000
C       -1.665735000     -3.737925000     -2.556612000
H       -0.805180000     -4.332403000     -2.844440000
C       -1.523281000     -2.700387000     -1.633745000
H       -0.547251000     -2.489748000     -1.206844000
C        1.200548000      3.197671000     -0.314423000
C        1.260133000      4.348884000      0.473967000
H        0.380919000      4.692152000      1.009972000
C        2.449081000      5.068398000      0.571736000
H        2.484787000      5.962267000      1.188243000
C        3.582450000      4.649979000     -0.120471000
H        4.508122000      5.212861000     -0.042429000
C        3.523483000      3.508090000     -0.917743000
H        4.402410000      3.174260000     -1.462050000
C        2.341906000      2.780860000     -1.010175000
H        2.310038000      1.882706000     -1.620197000
C       -0.330619000      1.925725000     -2.280634000
C       -0.150497000      3.002714000     -3.161477000
H       -0.027507000      4.010587000     -2.775749000
C       -0.106339000      2.784657000     -4.533905000
H        0.023027000      3.626775000     -5.207670000
C       -0.207047000      1.489181000     -5.043178000
H       -0.159818000      1.322109000     -6.115599000
C       -0.344458000      0.412248000     -4.173641000
H       -0.391047000     -0.604017000     -4.554790000
C       -0.406452000      0.633566000     -2.799805000
H       -0.499758000     -0.206408000     -2.120024000
C       -1.654015000      3.380625000     -0.071918000
C       -2.350268000      4.095406000     -1.049559000
H       -2.172682000      3.904648000     -2.101068000
C       -3.305075000      5.040266000     -0.682747000
H       -3.845607000      5.578824000     -1.455827000
C       -3.576041000      5.284393000      0.660236000
H       -4.322109000      6.022056000      0.941695000
C       -2.894356000      4.567967000      1.641753000
H       -3.102751000      4.743710000      2.693348000
C        3.358678000     -0.138776000      0.655695000
C        3.541664000      1.046901000      1.370629000
C        4.766184000      1.674910000      1.552169000
C        5.907280000      1.122211000      0.997373000
C        5.792923000     -0.059595000      0.285367000
C        4.547839000     -0.659352000      0.136355000
C        1.925695000     -2.100373000     -0.581858000
C        2.007249000     -1.858405000     -1.949697000
C        1.906870000     -2.848117000     -2.913373000
C        1.768377000     -4.167731000     -2.505914000
C        1.737153000     -4.467490000     -1.153537000
C        1.834754000     -3.439322000     -0.222377000
C       -1.944004000      3.618805000      1.279057000
H       -1.422817000      3.061713000      2.051241000
B        1.912199000     -0.865671000      0.465644000
H        1.831878000      0.195462000      3.402246000
H       -0.516443000     -2.446792000      1.084944000
H        2.463646000     -1.441237000      3.388992000
H        1.130526000     -0.028897000     -0.254879000
H       -1.014362000      0.962549000      2.038823000
H        0.066193000      1.213652000      2.018527000
111
3(H)2-B E(RPBE1PBE) =  -4009.10934943
Rh      -0.322531000      0.339938000      0.782015000
P       -2.408756000     -0.684845000     -0.068416000
P       -0.482603000      2.247577000     -0.453404000
F        2.609912000      1.861165000      1.779428000
F        4.969366000      2.956324000      1.984593000
F        7.178364000      1.753691000      0.921166000
F        6.896469000     -0.641291000     -0.355956000
F        4.565259000     -1.792419000     -0.571062000
F        1.952774000     -3.688790000      1.105514000
F        1.801123000     -5.671301000     -0.668881000
F        1.776956000     -5.141818000     -3.334977000
F        1.940444000     -2.565491000     -4.207055000
F        2.115664000     -0.559634000     -2.436644000
C        1.171232000     -0.992788000      1.798473000
C        1.684771000     -0.663990000      3.186660000
C       -0.032242000     -1.694732000      1.933470000
C        0.627335000     -1.186218000      4.111227000
C       -0.367400000     -1.831853000      3.355451000
C        0.553379000     -1.158002000      5.496816000
H        1.318269000     -0.657346000      6.085656000
C       -0.512160000     -1.807289000      6.127213000
H       -0.582439000     -1.797794000      7.211671000
C       -1.475951000     -2.484770000      5.377633000
H       -2.289755000     -2.997024000      5.883968000
C       -1.411193000     -2.504849000      3.984796000
H       -2.165736000     -3.026044000      3.403996000
C       -3.369242000     -1.373429000      1.352348000
C       -3.564874000     -0.597091000      2.503620000
H       -3.084469000      0.372651000      2.591942000
C       -4.361626000     -1.055464000      3.547929000
H       -4.505654000     -0.429618000      4.423949000
C       -4.946738000     -2.317521000      3.481796000
H       -5.562578000     -2.679587000      4.300160000
C       -4.716752000     -3.119408000      2.367513000
H       -5.147706000     -4.115170000      2.311646000
C       -3.939664000     -2.650905000      1.308959000
H       -3.786629000     -3.290191000      0.446883000
C       -3.625420000      0.524274000     -0.766104000
C       -4.525034000      1.227640000      0.041881000
H       -4.535463000      1.077126000      1.114479000
C       -5.439782000      2.116191000     -0.516737000
H       -6.131065000      2.645842000      0.132378000
C       -5.469972000      2.324454000     -1.892432000
H       -6.186484000      3.016091000     -2.326588000
C       -4.571998000      1.639264000     -2.706401000
H       -4.581262000      1.788245000     -3.782611000
C       -3.660116000      0.747937000     -2.149274000
H       -2.990692000      0.205885000     -2.806249000
C       -2.564480000     -2.035315000     -1.308664000
C       -3.800565000     -2.339552000     -1.899836000
H       -4.683148000     -1.764687000     -1.636144000
C       -3.906624000     -3.373755000     -2.821396000
H       -4.869266000     -3.596963000     -3.272683000
C       -2.780004000     -4.120989000     -3.164213000
H       -2.860291000     -4.926713000     -3.888452000
C       -1.552663000     -3.834240000     -2.576729000
H       -0.678842000     -4.417123000     -2.847490000
C       -1.444158000     -2.794818000     -1.651354000
H       -0.484384000     -2.570894000     -1.195501000
C        1.007322000      3.313329000     -0.340428000
C        1.046064000      4.464749000      0.447821000
H        0.166229000      4.781643000      0.998926000
C        2.217156000      5.215561000      0.528463000
H        2.238463000      6.110125000      1.144624000
C        3.351168000      4.826635000     -0.179364000
H        4.262761000      5.413634000     -0.113922000
C        3.311847000      3.683204000     -0.975946000
H        4.191858000      3.373035000     -1.532385000
C        2.148118000      2.927044000     -1.054199000
H        2.131678000      2.026911000     -1.662085000
C       -0.518201000      1.980850000     -2.265365000
C       -0.419884000      3.062615000     -3.152861000
H       -0.347978000      4.077502000     -2.773014000
C       -0.386181000      2.841531000     -4.525170000
H       -0.321295000      3.687211000     -5.203784000
C       -0.412477000      1.540124000     -5.028284000
H       -0.372583000      1.371496000     -6.100734000
C       -0.465528000      0.460574000     -4.152690000
H       -0.452766000     -0.558478000     -4.529058000
C       -0.519892000      0.683645000     -2.778838000
H       -0.549494000     -0.160889000     -2.099081000
C       -1.849401000      3.378636000     -0.010050000
C       -2.595278000      4.086497000     -0.954942000
H       -2.436158000      3.926503000     -2.014654000
C       -3.577665000      4.983441000     -0.542475000
H       -4.159163000      5.517362000     -1.288604000
C       -3.822440000      5.186384000      0.812294000
H       -4.589782000      5.886945000      1.129251000
C       -3.087992000      4.476916000      1.760822000
H       -3.277098000      4.621555000      2.820767000
C        3.395190000     -0.034665000      0.558788000
C        3.617105000      1.178385000      1.215415000
C        4.857407000      1.787965000      1.349830000
C        5.979885000      1.185161000      0.809897000
C        5.829136000     -0.026648000      0.158999000
C        4.569110000     -0.604836000      0.054221000
C        1.940182000     -2.020541000     -0.586912000
C        1.993222000     -1.810323000     -1.961291000
C        1.939498000     -2.829240000     -2.898327000
C        1.873070000     -4.142985000     -2.456292000
C        1.862325000     -4.408562000     -1.096153000
C        1.914234000     -3.352654000     -0.193119000
C       -2.111161000      3.574093000      1.353620000
H       -1.549355000      3.013780000      2.095349000
B        1.930460000     -0.754683000      0.422034000
H        1.925502000      0.390171000      3.333636000
H       -0.441687000     -2.358418000      1.180141000
H        2.624673000     -1.219088000      3.330471000
H        1.154474000      0.071860000     -0.272267000
H       -1.401412000      0.852805000      1.762173000
H        0.481758000      1.280950000      1.703916000
96
5�H2-A E(RPBE1PBE) =  -3662.87168561
Rh       0.089946000      0.806261000      0.187277000
P       -2.058067000      1.396715000     -0.274603000
P        2.415592000      0.993107000      0.323829000
F       -1.777134000     -1.535652000      2.797113000
F        0.777653000     -1.600727000     -2.381972000
F       -1.639065000     -2.573585000     -1.819286000
F        1.361185000     -2.821981000      2.150466000
F       -3.980661000     -3.839522000     -1.591176000
F       -5.228688000     -3.990521000      0.823770000
F       -4.083631000     -2.854443000      3.011730000
F        3.431833000     -4.382477000      1.449366000
F        2.746908000     -3.265914000     -3.073088000
C        0.991215000     -2.127628000     -0.078866000
F        4.137636000     -4.616705000     -1.172143000
C       -1.618493000     -1.950812000      0.464225000
C       -2.157815000      3.220678000     -0.039891000
C        2.789091000      2.774139000      0.076070000
C        3.261084000      0.676538000      1.919099000
C       -4.081323000      1.780885000     -3.832662000
H       -4.918279000      2.356587000     -4.217698000
C       -2.287390000     -2.077665000      1.680851000
C       -4.065025000     -3.354247000      0.712311000
C        1.703509000     -2.875707000      0.851586000
C        2.013538000      3.695925000      0.791255000
H        1.224899000      3.342621000      1.450915000
C        3.458856000      0.153118000     -0.915272000
C       -3.679276000      1.945227000     -2.511454000
H       -4.203073000      2.648639000     -1.869330000
C       -3.472736000      0.771339000      0.703487000
C        3.795034000      3.241194000     -0.773611000
H        4.406401000      2.539528000     -1.332633000
C        1.380663000     -2.292260000     -1.403617000
C        2.241796000      5.061593000      0.658773000
H        1.629075000      5.765370000      1.214941000
C        3.148173000      0.335892000     -2.269901000
H        2.301457000      0.958032000     -2.548626000
C        2.637445000     -0.087444000      2.907409000
H        1.650168000     -0.498207000      2.728259000
C       -2.599111000      1.207680000     -2.009527000
C       -2.220641000     -2.595495000     -0.611940000
C        3.278061000     -0.322437000      4.123079000
H        2.783799000     -0.919945000      4.883907000
C       -3.429499000     -3.269511000     -0.517814000
C        4.016776000      4.610984000     -0.909186000
H        4.800232000      4.963683000     -1.574216000
C        4.530624000      1.216948000      2.167191000
H        5.020165000      1.822411000      1.409170000
C       -2.224474000      6.012473000      0.217821000
H       -2.249071000      7.093598000      0.321401000
C       -1.201645000      4.020266000     -0.682310000
H       -0.425224000      3.554562000     -1.282344000
C        4.530956000     -0.669711000     -0.562245000
H        4.778171000     -0.828204000      0.482416000
C       -3.409075000      0.881937000     -4.661528000
H       -3.724471000      0.756248000     -5.693618000
C        3.242646000      5.522407000     -0.195800000
H        3.417461000      6.589024000     -0.305217000
C       -3.181914000      5.226755000      0.853324000
H       -3.961313000      5.691927000      1.450429000
C       -4.586418000      0.161096000      0.120600000
H       -4.643009000      0.041473000     -0.956281000
C       -3.153487000      3.839231000      0.723619000
H       -3.914665000      3.243376000      1.215999000
C       -1.922889000      0.317673000     -2.845944000
H       -1.076740000     -0.236924000     -2.457158000
C       -1.236915000      5.404870000     -0.555895000
H       -0.484793000      6.006996000     -1.057690000
B       -0.218140000     -1.190427000      0.387308000
C       -3.483309000     -2.764805000      1.824324000
C        4.541167000      0.210976000      4.360816000
H        5.038565000      0.031499000      5.309903000
C        3.915196000     -0.277559000     -3.252800000
H        3.668102000     -0.127699000     -4.299892000
C       -5.572246000     -0.159972000      2.302917000
H       -6.385483000     -0.525470000      2.923221000
C       -2.331076000      0.152190000     -4.168056000
H       -1.801340000     -0.544981000     -4.811318000
C        2.763415000     -3.705282000      0.513446000
C       -3.412630000      0.895607000      2.098373000
H       -2.540713000      1.348105000      2.562769000
C        4.985841000     -1.097447000     -2.895269000
H        5.575187000     -1.588116000     -3.664514000
C        5.166752000      0.982479000      3.380873000
H        6.150617000      1.405068000      3.564388000
C        2.411445000     -3.136436000     -1.788923000
C        3.117454000     -3.835625000     -0.821315000
C        5.287489000     -1.296396000     -1.551761000
H        6.111989000     -1.943648000     -1.266550000
C       -5.629074000     -0.304633000      0.919764000
H       -6.485496000     -0.785995000      0.455932000
C       -4.460157000      0.441051000      2.891484000
H       -4.402519000      0.545469000      3.971131000
H        0.303284000      1.544911000     -1.171730000
H       -0.027570000     -0.519107000      1.481180000
H       -0.179296000      1.845604000      2.565982000
H       -0.220235000      2.219924000      3.218797000
96
TS5H2b-A E(RPBE1PBE) =  -3662.86596500
Rh      -0.097315000      0.923579000     -0.296630000
P        2.061414000      1.460726000      0.239247000
P       -2.446534000      1.033464000     -0.367495000
F        1.755931000     -1.531536000     -2.729608000
F       -0.900082000     -1.442501000      2.424617000
F        1.637181000     -2.384230000      1.923843000
F       -1.092467000     -3.007481000     -2.032624000
F        4.000409000     -3.623840000      1.744301000
F        5.242449000     -3.862391000     -0.667342000
F        4.071626000     -2.842023000     -2.898169000
F       -2.954974000     -4.804753000     -1.309128000
F       -2.677939000     -3.297463000      3.143381000
C       -0.934917000     -2.128376000      0.155518000
F       -3.764627000     -4.958542000      1.289864000
C        1.616468000     -1.838456000     -0.378327000
C        2.220819000      3.293564000      0.116581000
C       -3.108483000      2.654562000      0.193971000
C       -3.034302000      0.921782000     -2.102993000
C        4.116348000      1.649989000      3.789610000
H        5.011986000      2.137185000      4.164565000
C        2.277512000     -2.016925000     -1.592405000
C        4.072690000     -3.232555000     -0.577753000
C       -1.483876000     -3.034328000     -0.743791000
C       -2.262172000      3.732940000      0.462477000
H       -1.187212000      3.609273000      0.378908000
C       -3.550574000     -0.087322000      0.571891000
C        3.737955000      1.827382000      2.463958000
H        4.336027000      2.458368000      1.811699000
C        3.452566000      0.847814000     -0.779269000
C       -4.493034000      2.825981000      0.337900000
H       -5.165783000      1.995878000      0.140678000
C       -1.364033000     -2.262363000      1.469579000
C       -2.785772000      4.962677000      0.857231000
H       -2.112882000      5.790135000      1.064192000
C       -3.539226000      0.028175000      1.968722000
H       -2.861633000      0.730421000      2.447599000
C       -2.713424000     -0.228558000     -2.836827000
H       -2.155586000     -1.032466000     -2.370891000
C        2.583836000      1.201490000      1.970524000
C        2.225821000     -2.436635000      0.720122000
C       -3.100628000     -0.350284000     -4.167117000
H       -2.852988000     -1.254292000     -4.716507000
C        3.441511000     -3.101289000      0.650651000
C       -5.014278000      4.053347000      0.732342000
H       -6.088727000      4.171712000      0.840456000
C       -3.721379000      1.960546000     -2.739155000
H       -3.968555000      2.866616000     -2.196045000
C        2.289991000      6.092933000     -0.010064000
H        2.315648000      7.177696000     -0.061930000
C        1.480929000      4.067092000      1.022717000
H        0.876148000      3.577918000      1.782201000
C       -4.422323000     -0.992095000     -0.035211000
H       -4.450722000     -1.085530000     -1.116128000
C        3.342686000      0.855454000      4.637065000
H        3.638526000      0.720607000      5.673768000
C       -4.161100000      5.125744000      0.991829000
H       -4.569450000      6.083059000      1.303391000
C        3.033295000      5.331663000     -0.906580000
H        3.647192000      5.819040000     -1.658965000
C        4.603663000      0.263926000     -0.244026000
H        4.708241000      0.144858000      0.829069000
C        3.003867000      3.938460000     -0.842871000
H        3.599463000      3.361737000     -1.542853000
C        1.806658000      0.421384000      2.826601000
H        0.902014000     -0.039439000      2.448935000
C        1.518202000      5.455552000      0.961511000
H        0.944143000      6.040555000      1.674870000
B        0.197573000     -1.098698000     -0.316451000
C        3.478082000     -2.700983000     -1.711822000
C       -3.789895000      0.687438000     -4.792684000
H       -4.083798000      0.597343000     -5.834597000
C       -4.396439000     -0.744482000      2.742194000
H       -4.380845000     -0.646460000      3.823800000
C        5.497139000     -0.049745000     -2.467031000
H        6.288837000     -0.403574000     -3.121066000
C        2.188523000      0.245384000      4.155670000
H        1.577563000     -0.367133000      4.812879000
C       -2.435075000     -3.981830000     -0.395574000
C        3.326255000      0.958307000     -2.170971000
H        2.418761000      1.378494000     -2.598320000
C       -5.266062000     -1.649117000      2.132244000
H       -5.930709000     -2.258285000      2.738039000
C       -4.092160000      1.842798000     -4.077656000
H       -4.621657000      2.660018000     -4.559463000
C       -2.291760000     -3.213271000      1.869569000
C       -2.841022000     -4.069796000      0.927714000
C       -5.273525000     -1.773403000      0.746593000
H       -5.945859000     -2.478198000      0.265330000
C        5.618846000     -0.184243000     -1.086721000
H        6.503623000     -0.647908000     -0.659543000
C        4.347038000      0.522367000     -3.008624000
H        4.236758000      0.615091000     -4.085261000
H       -0.283002000      1.714072000      1.034732000
H       -0.016797000     -0.496189000     -1.461912000
H        0.105011000      2.344529000     -1.781546000
H       -0.354636000      2.871119000     -1.461852000
96
5sigmaH2-A E(RPBE1PBE) =  -3662.86926281
Rh       0.040389000      0.927981000     -0.501866000
P        2.353687000      1.104637000     -0.341703000
P       -2.158499000      1.363772000      0.053092000
F        1.163198000     -2.920180000     -2.068673000
F       -1.386437000     -2.352133000      2.076876000
F        1.158189000     -1.417071000      2.409043000
F       -1.706152000     -1.790882000     -2.611515000
F        3.202249000     -3.048416000      2.955070000
F        4.259232000     -4.630482000      1.006162000
F        3.209874000     -4.570498000     -1.502398000
F       -3.926683000     -3.262769000     -2.623939000
F       -3.666293000     -3.749490000      2.051931000
C       -1.477184000     -1.938880000     -0.251421000
F       -4.963550000     -4.214599000     -0.297346000
C        1.110403000     -2.061422000      0.130069000
C        2.899897000      2.663919000     -1.158590000
C       -2.549357000      1.215684000      1.833802000
C       -2.510694000      3.152353000     -0.226796000
C        4.941234000      2.024581000      2.717380000
H        5.983047000      2.317808000      2.810835000
C        1.655165000     -2.919681000     -0.818875000
C        3.233341000     -3.825464000      0.731641000
C       -2.157990000     -2.239137000     -1.429971000
C       -1.692586000      0.509682000      2.679069000
H       -0.808586000      0.040069000      2.262818000
C       -3.549349000      0.546607000     -0.808267000
C        4.409172000      1.762742000      1.460114000
H        5.037128000      1.866534000      0.579296000
C        3.409276000     -0.165526000     -1.125607000
C       -3.682648000      1.843033000      2.369845000
H       -4.346239000      2.411683000      1.723883000
C       -2.009223000     -2.511582000      0.899640000
C       -1.969363000      0.414883000      4.041557000
H       -1.295877000     -0.140001000      4.688921000
C       -4.619878000     -0.055463000     -0.142651000
H       -4.649122000     -0.074686000      0.941847000
C       -3.547880000      3.608396000     -1.043858000
H       -4.206509000      2.902131000     -1.538048000
C        3.065864000      1.381387000      1.324442000
C        1.646734000     -2.161433000      1.405696000
C       -3.750157000      4.976190000     -1.229984000
H       -4.559582000      5.313669000     -1.871399000
C        2.700216000     -3.010690000      1.718566000
C       -3.956390000      1.748067000      3.729851000
H       -4.835950000      2.237839000      4.138057000
C       -1.691524000      4.092230000      0.415692000
H       -0.885985000      3.753207000      1.061727000
C        3.618964000      5.117004000     -2.305830000
H        3.895255000      6.067084000     -2.754263000
C        3.818496000      2.709247000     -2.208784000
H        4.266415000      1.795343000     -2.585441000
C       -3.522620000      0.540371000     -2.209671000
H       -2.681719000      0.986499000     -2.735386000
C        4.136214000      1.923342000      3.852555000
H        4.552440000      2.132841000      4.834010000
C       -3.099927000      1.032853000      4.567821000
H       -3.313808000      0.964140000      5.630829000
C        2.709768000      5.079512000     -1.247877000
H        2.275618000      5.999469000     -0.866164000
C        4.462674000     -0.811910000     -0.474021000
H        4.690287000     -0.582701000      0.561385000
C        2.351746000      3.862843000     -0.680310000
H        1.640185000      3.840438000      0.141813000
C        2.263500000      1.300141000      2.463540000
H        1.217110000      1.039401000      2.358623000
C        4.171440000      3.932218000     -2.781089000
H        4.885394000      3.952540000     -3.599889000
B       -0.109056000     -1.106505000     -0.275650000
C        2.700699000     -3.788097000     -0.549178000
C       -2.927218000      5.901454000     -0.596456000
H       -3.086305000      6.965873000     -0.744233000
C       -5.653703000     -0.644179000     -0.868714000
H       -6.475518000     -1.120333000     -0.341298000
C        4.935866000     -2.087468000     -2.471185000
H        5.525567000     -2.837621000     -2.989942000
C        2.797431000      1.567335000      3.722971000
H        2.160538000      1.500400000      4.600682000
C       -3.311653000     -3.008177000     -1.467873000
C        3.115276000     -0.505197000     -2.453482000
H        2.278192000     -0.030419000     -2.959658000
C       -5.630447000     -0.630760000     -2.260369000
H       -6.435814000     -1.093822000     -2.823130000
C       -1.899586000      5.454414000      0.234200000
H       -1.255693000      6.168327000      0.740439000
C       -3.178397000     -3.258369000      0.910709000
C       -3.835910000     -3.506346000     -0.285186000
C       -4.561793000     -0.036512000     -2.930728000
H       -4.530714000     -0.034397000     -4.016521000
C        5.220492000     -1.768661000     -1.146452000
H        6.028775000     -2.273710000     -0.624992000
C        3.879463000     -1.453794000     -3.124070000
H        3.640684000     -1.707881000     -4.152772000
H        0.147609000      1.938730000      0.688603000
H        0.033164000     -0.551027000     -1.487686000
H        0.062928000      2.662492000     -1.425198000
H       -0.052711000      2.115584000     -1.984434000
96
TS5H2s-A E(RPBE1PBE) =  -3662.85813260
Rh       0.048999000      0.912277000     -0.511299000
P        2.370438000      1.098273000     -0.391836000
P       -2.110994000      1.400272000      0.130952000
F        1.178575000     -3.190467000     -1.961637000
F       -1.402767000     -2.518672000      1.896152000
F        1.070486000     -1.313260000      2.379817000
F       -1.787266000     -1.605073000     -2.735388000
F        3.044752000     -2.932221000      3.121590000
F        4.123160000     -4.702123000      1.352708000
F        3.162286000     -4.823848000     -1.190092000
F       -4.082489000     -2.956527000     -2.796025000
F       -3.761037000     -3.773778000      1.828916000
C       -1.509382000     -1.941399000     -0.398517000
F       -5.124759000     -4.004086000     -0.515884000
C        1.069083000     -2.140415000      0.152201000
C        2.966338000      2.580337000     -1.315466000
C       -2.597431000      1.136555000      1.880070000
C       -2.351088000      3.224108000      0.015526000
C        5.083097000      2.124802000      2.515542000
H        6.131598000      2.407113000      2.546793000
C        1.624818000     -3.090621000     -0.698857000
C        3.129617000     -3.897901000      0.974881000
C       -2.235512000     -2.113164000     -1.577280000
C       -1.872258000      0.293934000      2.721881000
H       -0.998107000     -0.221910000      2.345288000
C       -3.525998000      0.735810000     -0.823110000
C        4.487803000      1.819468000      1.297405000
H        5.074702000      1.874163000      0.384365000
C        3.371516000     -0.258706000     -1.103076000
C       -3.717485000      1.811092000      2.388851000
H       -4.284474000      2.481949000      1.749188000
C       -2.054432000     -2.558769000      0.724132000
C       -2.264168000      0.112453000      4.047284000
H       -1.690187000     -0.550266000      4.688907000
C       -4.630051000      0.112977000     -0.235422000
H       -4.683037000     -0.003820000      0.841784000
C       -3.324362000      3.830913000     -0.778866000
H       -4.013311000      3.225636000     -1.359135000
C        3.135468000      1.448029000      1.239958000
C        1.563934000     -2.146813000      1.449461000
C       -3.419782000      5.222692000     -0.831210000
H       -4.178519000      5.683383000     -1.457777000
C        2.585605000     -2.989209000      1.868836000
C       -4.105919000      1.631007000      3.711385000
H       -4.974079000      2.160182000      4.094045000
C       -1.487179000      4.028325000      0.773689000
H       -0.730242000      3.561380000      1.399646000
C        3.780454000      4.924445000     -2.618399000
H        4.093870000      5.832268000     -3.126040000
C        3.815825000      2.515100000     -2.421272000
H        4.176082000      1.556903000     -2.780895000
C       -3.468179000      0.850550000     -2.218885000
H       -2.598985000      1.308224000     -2.686174000
C        4.333509000      2.077295000      3.691413000
H        4.798531000      2.320476000      4.642697000
C       -3.379531000      0.779307000      4.544026000
H       -3.681928000      0.641996000      5.578447000
C        2.941231000      4.997546000     -1.505703000
H        2.599940000      5.962026000     -1.140075000
C        4.395467000     -0.910975000     -0.410836000
H        4.632304000     -0.630240000      0.609827000
C        2.537253000      3.835454000     -0.860495000
H        1.883823000      3.902501000      0.006579000
C        2.390631000      1.418277000      2.419681000
H        1.337779000      1.160176000      2.382254000
C        4.216282000      3.683818000     -3.070782000
H        4.876638000      3.617033000     -3.930999000
B       -0.095107000     -1.197345000     -0.414748000
C        2.639799000     -3.955766000     -0.321610000
C       -2.554240000      6.015104000     -0.084673000
H       -2.630804000      7.097855000     -0.128316000
C       -5.665460000     -0.374477000     -1.030752000
H       -6.512933000     -0.868338000     -0.563614000
C        4.817223000     -2.320202000     -2.328636000
H        5.375599000     -3.123367000     -2.800508000
C        2.987848000      1.728664000      3.640537000
H        2.394376000      1.701350000      4.550088000
C       -3.430277000     -2.814726000     -1.641000000
C        3.064499000     -0.664742000     -2.409466000
H        2.250114000     -0.186651000     -2.947698000
C       -5.611137000     -0.238570000     -2.414943000
H       -6.418146000     -0.622439000     -3.032328000
C       -1.589760000      5.413216000      0.725273000
H       -0.915090000      6.024545000      1.318279000
C       -3.265851000     -3.234490000      0.712925000
C       -3.958712000     -3.362449000     -0.482170000
C       -4.509477000      0.376370000     -3.008726000
H       -4.454221000      0.473774000     -4.089228000
C        5.112408000     -1.936740000     -1.023221000
H        5.897759000     -2.444209000     -0.469902000
C        3.789342000     -1.681889000     -3.020717000
H        3.540994000     -1.985041000     -4.033725000
H        0.196831000      0.599784000      0.987097000
H        0.146690000     -0.709966000     -1.563399000
H        0.085903000      2.669215000     -0.928915000
H       -0.007324000      2.347134000     -1.677687000
96
5(H)2-A E(RPBE1PBE) =  -3662.90953125
Rh       0.011969000      0.963966000     -0.132970000
P        2.288717000      1.353583000     -0.044335000
P       -2.253433000      1.402536000     -0.116693000
F        1.334311000     -2.419960000     -2.352617000
F       -1.517778000     -2.002808000      2.437265000
F        1.454949000     -2.207616000      2.370146000
F       -1.388250000     -2.610611000     -2.250956000
F        3.722225000     -3.629483000      2.365827000
F        4.796380000     -4.491309000      0.014393000
F        3.556417000     -3.905317000     -2.332654000
F       -3.611979000     -4.091570000     -2.109598000
F       -3.765302000     -3.443295000      2.552445000
C       -1.365258000     -2.216177000      0.081540000
F       -4.837108000     -4.502632000      0.282731000
C        1.309935000     -2.218969000      0.006843000
C        2.716042000      3.058294000     -0.582818000
C       -2.970513000      1.480933000      1.563590000
C       -2.673880000      3.058180000     -0.792686000
C        4.758887000      1.878707000      3.197934000
H        5.720307000      2.342082000      3.400464000
C        1.884336000     -2.703169000     -1.163409000
C        3.670263000     -3.778579000      0.014717000
C       -1.938445000     -2.799025000     -1.043138000
C       -2.258381000      0.945552000      2.639737000
H       -1.288842000      0.491462000      2.465489000
C       -3.350574000      0.293583000     -1.064240000
C        4.232156000      1.916905000      1.911539000
H        4.781367000      2.414186000      1.116576000
C        3.385390000      0.304929000     -1.057220000
C       -4.214428000      2.083907000      1.792702000
H       -4.768083000      2.521982000      0.966822000
C       -2.009125000     -2.483886000      1.283438000
C       -2.790128000      0.991355000      3.926443000
H       -2.229665000      0.568744000      4.755536000
C       -4.488881000     -0.304655000     -0.518767000
H       -4.743081000     -0.145942000      0.524309000
C       -3.808203000      3.266453000     -1.583786000
H       -4.448289000      2.431791000     -1.852021000
C        2.993852000      1.318807000      1.640961000
C        1.956233000     -2.582863000      1.181585000
C       -4.124399000      4.546952000     -2.035190000
H       -5.005501000      4.694194000     -2.653389000
C        3.125424000     -3.331522000      1.209002000
C       -4.742528000      2.128324000      3.078569000
H       -5.708332000      2.595795000      3.248193000
C       -1.867531000      4.152485000     -0.456669000
H       -0.979474000      4.001111000      0.149266000
C        3.316449000      5.698635000     -1.296002000
H        3.546138000      6.722670000     -1.576492000
C        3.670519000      3.323171000     -1.567141000
H        4.190139000      2.507740000     -2.059633000
C       -3.027194000      0.066827000     -2.408456000
H       -2.132591000      0.516263000     -2.832933000
C        4.052472000      1.252736000      4.225315000
H        4.465123000      1.226981000      5.229934000
C       -4.032316000      1.579708000      4.146533000
H       -4.446226000      1.617870000      5.150246000
C        2.372117000      5.440242000     -0.302031000
H        1.865126000      6.261121000      0.197543000
C        4.539491000     -0.301648000     -0.555015000
H        4.806399000     -0.188615000      0.490740000
C        2.071937000      4.129917000      0.049962000
H        1.331567000      3.935823000      0.821688000
C        2.286192000      0.704607000      2.676373000
H        1.321974000      0.253328000      2.470202000
C        3.963465000      4.639669000     -1.924333000
H        4.704336000      4.832014000     -2.695264000
B       -0.027726000     -1.324099000      0.000869000
C        3.038671000     -3.472699000     -1.181292000
C       -3.318087000      5.629764000     -1.696364000
H       -3.565097000      6.626167000     -2.051719000
C       -5.300854000     -1.111244000     -1.314005000
H       -6.179041000     -1.581369000     -0.880391000
C        5.021481000     -1.208941000     -2.741247000
H        5.655633000     -1.801590000     -3.394036000
C        2.816340000      0.668531000      3.964309000
H        2.259551000      0.185057000      4.762003000
C       -3.089620000     -3.571632000     -0.997039000
C        3.046186000      0.134103000     -2.405900000
H        2.137497000      0.586286000     -2.795884000
C       -4.985129000     -1.320696000     -2.653732000
H       -5.618723000     -1.951964000     -3.269806000
C       -2.189740000      5.429490000     -0.902422000
H       -1.551444000      6.267545000     -0.636499000
C       -3.171581000     -3.238411000      1.373965000
C       -3.715322000     -3.785578000      0.222023000
C       -3.845222000     -0.731184000     -3.199713000
H       -3.587073000     -0.902085000     -4.240801000
C        5.351060000     -1.059262000     -1.396839000
H        6.240741000     -1.537204000     -0.996557000
C        3.866481000     -0.611900000     -3.244749000
H        3.596581000     -0.738384000     -4.289165000
H       -0.017020000     -0.534512000      1.006903000
H       -0.051669000     -0.633738000     -1.083642000
H        0.020402000      2.241923000      0.729199000
H        0.044986000      2.070564000     -1.192294000
96
5�H2-B E(RPBE1PBE) =  -3662.86581557
Rh       0.460767000      0.228512000      0.409473000
P       -0.539010000     -1.698476000      0.789552000
P        2.671145000      0.029135000     -0.412888000
F       -2.040277000      0.372592000     -2.830676000
F       -1.131533000      2.140856000      2.729770000
F       -3.648134000      1.394437000      1.496225000
F       -0.641002000      3.363615000     -1.819792000
F       -6.121110000      0.678702000      0.733067000
F       -6.567785000     -0.199882000     -1.802851000
F       -4.509780000     -0.334520000     -3.575095000
F        0.122627000      5.816076000     -1.065251000
F       -0.423346000      4.595996000      3.451732000
C       -0.913541000      2.629877000      0.412440000
F        0.225163000      6.459445000      1.582496000
C       -2.726497000      0.846147000     -0.611047000
C        0.693417000     -3.056842000      0.949782000
C        3.328104000      1.603255000     -1.094669000
C        4.061001000     -0.593522000      0.596595000
C       -2.587416000     -3.449908000      3.902063000
H       -2.755388000     -4.453978000      4.281524000
C       -3.012573000      0.431515000     -1.910420000
C       -5.339864000      0.149658000     -1.425884000
C       -0.588473000      3.630441000     -0.503735000
C        2.409369000      2.514275000     -1.628210000
H        1.356998000      2.252503000     -1.656213000
C        2.599975000     -1.095946000     -1.859785000
C       -1.774155000     -3.260969000      2.789553000
H       -1.315612000     -4.118580000      2.305576000
C       -1.616313000     -2.292385000     -0.563774000
C        4.682031000      1.950656000     -1.053389000
H        5.411385000      1.263684000     -0.635215000
C       -0.857675000      3.013292000      1.749913000
C        2.828758000      3.748195000     -2.114618000
H        2.095221000      4.446341000     -2.507737000
C        2.247843000     -0.599226000     -3.120430000
H        2.130171000      0.469728000     -3.272717000
C        5.148478000     -1.279153000      0.041936000
H        5.177329000     -1.480888000     -1.024618000
C       -1.549823000     -1.969424000      2.293659000
C       -3.820647000      0.947920000      0.242949000
C        6.193995000     -1.710484000      0.854016000
H        7.028714000     -2.249368000      0.414697000
C       -5.108004000      0.592992000     -0.130518000
C        5.101342000      3.188032000     -1.537463000
H        6.155035000      3.449797000     -1.495500000
C        4.049866000     -0.329009000      1.970081000
H        3.205293000      0.198573000      2.405682000
C        2.620947000     -5.067570000      1.264575000
H        3.373949000     -5.842568000      1.377256000
C        0.585016000     -4.259157000      0.243306000
H       -0.244192000     -4.419336000     -0.437751000
C        2.738394000     -2.478982000     -1.688483000
H        2.999782000     -2.885702000     -0.716903000
C       -3.183205000     -2.355372000      4.529345000
H       -3.816305000     -2.506514000      5.399294000
C        4.178869000      4.089445000     -2.065194000
H        4.511104000      5.056935000     -2.430926000
C        2.725077000     -3.879524000      1.987186000
H        3.559974000     -3.719632000      2.663586000
C       -2.939462000     -2.691837000     -0.356939000
H       -3.371101000     -2.659055000      0.638301000
C        1.766520000     -2.883821000      1.831924000
H        1.861070000     -1.955820000      2.386352000
C       -2.142597000     -0.879388000      2.930164000
H       -1.957247000      0.116642000      2.549683000
C        1.545394000     -5.257137000      0.400566000
H        1.451495000     -6.183418000     -0.159544000
B       -1.252428000      1.163151000     -0.152435000
C       -4.287217000      0.078318000     -2.326740000
C        6.171504000     -1.449242000      2.222740000
H        6.987290000     -1.788869000      2.854746000
C        2.040579000     -1.468499000     -4.187898000
H        1.768241000     -1.067315000     -5.160155000
C       -3.171372000     -3.177195000     -2.712523000
H       -3.778448000     -3.514594000     -3.547711000
C       -2.960731000     -1.070748000      4.041728000
H       -3.418794000     -0.213091000      4.526583000
C       -0.198161000      4.909273000     -0.141550000
C       -1.078839000     -2.333484000     -1.856620000
H       -0.054244000     -2.013161000     -2.027837000
C        2.184370000     -2.843745000     -4.011949000
H        2.022097000     -3.521189000     -4.845515000
C        5.101233000     -0.750916000      2.778813000
H        5.079069000     -0.542206000      3.844668000
C       -0.483401000      4.287079000      2.156204000
C       -0.146299000      5.239854000      1.205822000
C        2.536187000     -3.344119000     -2.760386000
H        2.646402000     -4.414196000     -2.608855000
C       -3.713521000     -3.127809000     -1.430364000
H       -4.744987000     -3.424885000     -1.262036000
C       -1.850575000     -2.783054000     -2.922383000
H       -1.421825000     -2.812590000     -3.920027000
H        1.079241000     -0.095907000      1.800321000
H       -0.412532000      0.787833000     -1.083323000
H        2.170885000      2.430888000      1.728402000
H        2.454701000      3.094870000      1.922893000
96
TS5H2b-B E(RPBE1PBE) =  -3662.86170454
Rh       0.453683000     -0.390813000     -0.536675000
P       -0.066341000      1.733882000     -0.786337000
P        2.679526000     -0.625809000      0.316439000
F       -1.856690000     -0.052226000      2.809622000
F       -2.101970000     -1.946480000     -2.698263000
F       -3.822650000     -0.143504000     -1.489068000
F       -1.409823000     -3.103586000      1.838408000
F       -5.929409000      1.221850000     -0.542703000
F       -6.012418000      1.966398000      2.074994000
F       -3.962471000      1.307231000      3.735662000
F       -1.696120000     -5.685952000      1.214710000
F       -2.480053000     -4.518084000     -3.282931000
C       -1.748255000     -2.401800000     -0.397496000
F       -2.260938000     -6.422051000     -1.353262000
C       -2.722890000     -0.109672000      0.602196000
C        1.438302000      2.787186000     -0.953535000
C        2.920685000     -2.323360000      0.982218000
C        4.180918000     -0.364608000     -0.692557000
C       -1.763857000      3.953026000     -3.809736000
H       -1.810393000      4.998491000     -4.101482000
C       -2.828334000      0.262158000      1.940241000
C       -4.967393000      1.285710000      1.607104000
C       -1.670398000     -3.413345000      0.555581000
C        1.788768000     -3.026226000      1.413577000
H        0.816909000     -2.546468000      1.369157000
C        2.894315000      0.456090000      1.778705000
C       -1.058804000      3.586158000     -2.668803000
H       -0.554715000      4.347376000     -2.079642000
C       -0.928951000      2.544376000      0.606015000
C        4.169612000     -2.950383000      1.041133000
H        5.060335000     -2.427892000      0.705495000
C       -2.045216000     -2.826668000     -1.687175000
C        1.896146000     -4.327223000      1.895737000
H        1.000310000     -4.854954000      2.212257000
C        2.455831000      0.025849000      3.036961000
H        2.094032000     -0.989663000      3.169915000
C        5.401308000      0.060402000     -0.155053000
H        5.484692000      0.270535000      0.906974000
C       -0.995741000      2.239829000     -2.282392000
C       -3.815552000      0.212134000     -0.196149000
C        6.511664000      0.223809000     -0.979666000
H        7.452163000      0.562410000     -0.554170000
C       -4.918883000      0.910695000      0.271810000
C        4.276498000     -4.254225000      1.520122000
H        5.251129000     -4.733042000      1.556508000
C        4.096898000     -0.641196000     -2.061891000
H        3.148137000     -0.962843000     -2.484636000
C        3.753298000      4.338983000     -1.273311000
H        4.655508000      4.933465000     -1.386488000
C        1.591033000      3.987847000     -0.251639000
H        0.818042000      4.324665000      0.430833000
C        3.348391000      1.772850000      1.629909000
H        3.681047000      2.130485000      0.660667000
C       -2.403238000      2.981231000     -4.580631000
H       -2.950065000      3.270449000     -5.473873000
C        3.143307000     -4.946056000      1.945007000
H        3.232947000     -5.965726000      2.308933000
C        3.599661000      3.154330000     -1.992270000
H        4.381158000      2.815192000     -2.666405000
C       -2.087977000      3.308799000      0.449588000
H       -2.541595000      3.422133000     -0.529668000
C        2.449076000      2.388644000     -1.835762000
H        2.344535000      1.460511000     -2.387465000
C       -1.628356000      1.272826000     -3.063432000
H       -1.563165000      0.232632000     -2.765680000
C        2.742113000      4.757201000     -0.412004000
H        2.847985000      5.683540000      0.145808000
B       -1.455453000     -0.887485000      0.050330000
C       -3.917890000      0.952286000      2.450368000
C        6.418203000     -0.048061000     -2.343165000
H        7.285181000      0.082670000     -2.984613000
C        2.473431000      0.894674000      4.124690000
H        2.129925000      0.545944000      5.094623000
C       -2.100394000      3.789139000      2.817995000
H       -2.559575000      4.269740000      3.677100000
C       -2.332601000      1.642294000     -4.208010000
H       -2.822401000      0.880006000     -4.807616000
C       -1.820008000     -4.760493000      0.261161000
C       -0.366757000      2.397875000      1.880536000
H        0.525948000      1.792233000      2.011782000
C        2.930398000      2.202466000      3.970891000
H        2.943499000      2.879775000      4.820150000
C        5.210500000     -0.488065000     -2.882480000
H        5.131970000     -0.702682000     -3.944526000
C       -2.219744000     -4.161477000     -2.024095000
C       -2.104246000     -5.137274000     -1.043207000
C        3.369952000      2.635936000      2.722003000
H        3.724579000      3.654179000      2.589392000
C       -2.670914000      3.925685000      1.554581000
H       -3.578102000      4.509531000      1.425837000
C       -0.946299000      3.023793000      2.978572000
H       -0.499642000      2.904049000      3.961426000
H        1.123172000     -0.054807000     -1.903244000
H       -0.489183000     -0.825509000      0.939380000
H        0.676210000     -2.229292000     -1.854453000
H        1.030429000     -2.651504000     -1.333032000
96
5sigmaH2-B E(RPBE1PBE) =  -3662.86908909
Rh      -0.377063000      0.572234000     -0.688263000
P       -0.389463000     -1.699372000     -0.760580000
P       -2.495292000      1.185259000      0.227921000
F        1.580875000     -0.150673000      2.716877000
F        2.805093000      1.434446000     -2.693972000
F        3.762844000     -0.807464000     -1.426440000
F        2.120991000      2.802428000      1.781388000
F        5.348405000     -2.644638000     -0.288102000
F        5.073272000     -3.241532000      2.354367000
F        3.195281000     -1.957750000      3.843060000
F        3.363709000      5.116586000      1.254732000
F        4.113157000      3.714872000     -3.180482000
C        2.425697000      2.008304000     -0.427071000
F        4.395508000      5.585999000     -1.225567000
C        2.565897000     -0.438685000      0.577962000
C       -2.074011000     -2.419489000     -0.969290000
C       -2.397285000      2.892222000      0.915495000
C       -3.995475000      1.255629000     -0.815507000
C        0.894817000     -4.316542000     -3.670050000
H        0.723268000     -5.355561000     -3.937097000
C        2.485988000     -0.755158000      1.932240000
C        4.284806000     -2.328333000      1.790091000
C        2.602661000      2.992281000      0.539468000
C       -1.163201000      3.365092000      1.378958000
H       -0.287022000      2.728511000      1.319219000
C       -2.979346000      0.192903000      1.689779000
C        0.247556000     -3.772625000     -2.566194000
H       -0.428844000     -4.390246000     -1.981738000
C        0.233250000     -2.644982000      0.676116000
C       -3.515418000      3.729234000      0.997322000
H       -4.481694000      3.387035000      0.639890000
C        2.964145000      2.294713000     -1.675881000
C       -1.047039000      4.643554000      1.916923000
H       -0.077951000      4.988175000      2.267965000
C       -2.482274000      0.528997000      2.955435000
H       -1.899209000      1.435285000      3.089708000
C       -5.289581000      1.095386000     -0.306282000
H       -5.439317000      0.895765000      0.750349000
C        0.463476000     -2.433698000     -2.210166000
C        3.575745000     -1.083437000     -0.127802000
C       -6.392811000      1.184957000     -1.151279000
H       -7.391861000      1.051391000     -0.745955000
C        4.416877000     -2.027954000      0.442135000
C       -3.395988000      5.011847000      1.527077000
H       -4.270927000      5.654139000      1.576771000
C       -3.828334000      1.525134000     -2.178650000
H       -2.825951000      1.644042000     -2.582095000
C       -4.653105000     -3.456463000     -1.345777000
H       -5.656539000     -3.850194000     -1.481163000
C       -2.501988000     -3.538885000     -0.247562000
H       -1.843066000     -4.008690000      0.474873000
C       -3.722716000     -0.985160000      1.542774000
H       -4.108379000     -1.269938000      0.569510000
C        1.755834000     -3.528821000     -4.435129000
H        2.257568000     -3.955288000     -5.299354000
C       -2.164044000      5.472645000      1.987695000
H       -2.075443000      6.475483000      2.395998000
C       -4.227061000     -2.354032000     -2.085380000
H       -4.894895000     -1.880163000     -2.799154000
C        1.185893000     -3.661262000      0.571591000
H        1.631073000     -3.896434000     -0.389383000
C       -2.946144000     -1.843574000     -1.900575000
H       -2.627980000     -0.978590000     -2.473893000
C        1.316473000     -1.649252000     -2.986913000
H        1.466398000     -0.609526000     -2.715435000
C       -3.783705000     -4.052436000     -0.435982000
H       -4.102718000     -4.917833000      0.138376000
B        1.621228000      0.667522000     -0.063158000
C        3.319484000     -1.678607000      2.544591000
C       -6.217147000      1.447254000     -2.508355000
H       -7.079203000      1.513543000     -3.166123000
C       -2.726104000     -0.295436000      4.050524000
H       -2.333511000     -0.020416000      5.025480000
C        1.011533000     -4.082593000      2.944747000
H        1.317669000     -4.639312000      3.825818000
C        1.963783000     -2.195979000     -4.093598000
H        2.627911000     -1.575048000     -4.688486000
C        3.244174000      4.198016000      0.294494000
C       -0.316693000     -2.343997000      1.928480000
H       -1.048360000     -1.546937000      2.020367000
C       -3.469655000     -1.464246000      3.897614000
H       -3.659103000     -2.106776000      4.752764000
C       -4.932784000      1.624288000     -3.019738000
H       -4.788701000      1.830625000     -4.076540000
C        3.625777000      3.481410000     -1.960778000
C        3.768366000      4.439933000     -0.967065000
C       -3.968404000     -1.803395000      2.641880000
H       -4.545581000     -2.714009000      2.509203000
C        1.573036000     -4.374901000      1.704306000
H        2.321969000     -5.156964000      1.614965000
C        0.066507000     -3.063562000      3.054686000
H       -0.369749000     -2.820577000      4.019300000
H       -1.122497000      0.261500000     -2.017935000
H        0.610475000      0.898191000      0.755420000
H        0.238432000      1.870822000     -1.655318000
H       -0.344198000      2.269330000     -1.185693000
96
TS5H2s-B E(RPBE1PBE) =  -3662.86625288
Rh      -0.334992000      0.596825000     -0.748715000
P       -0.553240000     -1.733784000     -0.724252000
P       -2.360425000      1.368903000      0.198159000
F        1.502515000     -0.214833000      2.654959000
F        2.969014000      1.314984000     -2.686512000
F        3.719001000     -1.010909000     -1.443821000
F        2.298492000      2.698208000      1.782204000
F        5.101062000     -3.003939000     -0.297281000
F        4.715397000     -3.598920000      2.330187000
F        2.941125000     -2.158883000      3.800261000
F        3.722105000      4.919561000      1.301437000
F        4.446257000      3.503189000     -3.133632000
C        2.587836000      1.906146000     -0.426716000
F        4.830617000      5.330788000     -1.155320000
C        2.509440000     -0.568993000      0.537995000
C       -2.288459000     -2.321522000     -0.910730000
C       -2.153782000      3.077598000      0.854363000
C       -3.856302000      1.512149000     -0.842750000
C        0.492330000     -4.456179000     -3.635118000
H        0.208316000     -5.466130000     -3.917440000
C        2.368620000     -0.891021000      1.885997000
C        4.024567000     -2.613633000      1.761334000
C        2.818543000      2.864521000      0.553104000
C       -0.883822000      3.508685000      1.253115000
H       -0.034783000      2.843099000      1.151312000
C       -2.887188000      0.435624000      1.685005000
C       -0.123196000     -3.845203000     -2.548010000
H       -0.884389000     -4.383012000     -1.989403000
C        0.022157000     -2.727806000      0.701026000
C       -3.238621000      3.950735000      0.990525000
H       -4.232722000      3.641018000      0.683430000
C        3.168841000      2.159789000     -1.663115000
C       -0.698410000      4.782895000      1.782064000
H        0.297669000      5.094269000      2.085448000
C       -2.323567000      0.750471000      2.928260000
H       -1.660164000      1.605024000      3.025049000
C       -5.152798000      1.438203000     -0.319848000
H       -5.305884000      1.263640000      0.740526000
C        0.234567000     -2.542618000     -2.172633000
C        3.474584000     -1.289948000     -0.156137000
C       -6.256709000      1.582660000     -1.156352000
H       -7.257819000      1.513986000     -0.740254000
C        4.212740000     -2.313639000      0.419737000
C       -3.050316000      5.229154000      1.509575000
H       -3.899741000      5.900360000      1.601080000
C       -3.685926000      1.756958000     -2.210072000
H       -2.682469000      1.814574000     -2.623076000
C       -4.951180000     -3.132138000     -1.252066000
H       -5.986263000     -3.438456000     -1.374655000
C       -2.804854000     -3.391103000     -0.171978000
H       -2.180106000     -3.908819000      0.548290000
C       -3.732021000     -0.676969000      1.583340000
H       -4.169188000     -0.947536000      0.628050000
C        1.467997000     -3.773168000     -4.361820000
H        1.946735000     -4.251647000     -5.211729000
C       -1.782011000      5.648742000      1.906826000
H       -1.639981000      6.648073000      2.308597000
C       -4.437915000     -2.079299000     -2.008447000
H       -5.069086000     -1.557401000     -2.722194000
C        0.894984000     -3.811824000      0.580395000
H        1.300650000     -4.082230000     -0.388885000
C       -3.115917000     -1.680000000     -1.839952000
H       -2.729417000     -0.850152000     -2.423128000
C        1.202146000     -1.861571000     -2.912770000
H        1.464256000     -0.846606000     -2.634061000
C       -4.128798000     -3.791599000     -0.342004000
H       -4.517269000     -4.619260000      0.245059000
B        1.680555000      0.629280000     -0.090444000
C        3.107976000     -1.886362000      2.506061000
C       -6.078598000      1.815569000     -2.518182000
H       -6.941147000      1.924264000     -3.169577000
C       -2.603316000     -0.029226000      4.047071000
H       -2.157451000      0.227521000      5.003879000
C        0.737375000     -4.218684000      2.957406000
H        1.018469000     -4.796369000      3.833312000
C        1.820668000     -2.476601000     -3.999833000
H        2.575619000     -1.936435000     -4.564418000
C        3.552857000      4.020461000      0.330836000
C       -0.475329000     -2.384862000      1.964881000
H       -1.139452000     -1.532456000      2.068612000
C       -3.451536000     -1.130124000      3.940601000
H       -3.671053000     -1.736802000      4.814560000
C       -4.790669000      1.910691000     -3.042280000
H       -4.644044000      2.096455000     -4.102505000
C        3.919930000      3.297179000     -1.925842000
C        4.115240000      4.233141000     -0.919609000
C       -4.015081000     -1.448556000      2.707131000
H       -4.673300000     -2.307290000      2.610970000
C        1.251514000     -4.551392000      1.707112000
H        1.938815000     -5.386620000      1.604667000
C       -0.126415000     -3.131403000      3.084359000
H       -0.523012000     -2.855697000      4.057296000
H       -1.138406000      0.331509000     -2.047481000
H        0.664859000      0.920540000      0.684702000
H        0.620225000      1.319839000     -1.808535000
H       -0.084961000      2.079689000     -1.365166000
110
5sty-B E(RPBE1PBE) =  -3971.02375941
Rh       0.004353000      0.857709000     -0.558600000
P        2.175805000      0.856587000      0.379850000
P       -2.103303000      1.461380000      0.215191000
F        1.232163000     -2.932815000     -1.717451000
F       -1.949492000     -2.912325000      1.716508000
F        0.191681000     -1.689127000      2.720887000
F       -1.883194000     -1.197435000     -2.709510000
F        1.979420000     -3.446127000      3.627443000
F        3.427366000     -4.961177000      1.889133000
F        3.021296000     -4.704449000     -0.789648000
F       -4.098780000     -2.536578000     -3.241337000
F       -4.183142000     -4.229067000      1.149389000
C       -1.805383000     -1.947709000     -0.449236000
F       -5.299035000     -4.053049000     -1.329567000
C        0.650930000     -2.215021000      0.457013000
C        3.185561000      2.299870000     -0.183067000
C       -2.364708000      1.383261000      2.034912000
C       -2.508882000      3.240564000     -0.099437000
C        3.469052000      1.887277000      4.157301000
H        4.399398000      2.197202000      4.625142000
C        1.393594000     -3.033596000     -0.386885000
C        2.516662000     -4.103752000      1.430858000
C       -2.412166000     -1.916168000     -1.707049000
C       -2.232628000      0.147979000      2.677394000
H       -1.945633000     -0.724878000      2.107135000
C       -3.638261000      0.693972000     -0.452029000
C        3.444692000      1.595223000      2.798367000
H        4.354138000      1.688807000      2.211262000
C        3.365079000     -0.518593000      0.123588000
C       -2.677989000      2.510777000      2.801171000
H       -2.775779000      3.483688000      2.332478000
C       -2.441012000     -2.779106000      0.474437000
C       -2.441479000      0.029567000      4.047003000
H       -2.338216000     -0.941829000      4.522186000
C       -4.542731000     -0.026814000      0.330780000
H       -4.351523000     -0.181115000      1.387325000
C       -3.847564000      3.656806000     -0.118721000
H       -4.644841000      2.930369000      0.000503000
C        2.249867000      1.191916000      2.183789000
C        0.867690000     -2.408410000      1.814432000
C       -4.172750000      5.000671000     -0.277630000
H       -5.216831000      5.300488000     -0.289741000
C        1.784878000     -3.323479000      2.311984000
C       -2.868759000      2.395670000      4.177192000
H       -3.106309000      3.282085000      4.758768000
C       -1.510259000      4.210202000     -0.235471000
H       -0.466463000      3.913523000     -0.227952000
C        4.637282000      4.580218000     -0.942732000
H        5.197184000      5.461995000     -1.241367000
C        4.470656000      2.178657000     -0.716608000
H        4.920163000      1.200011000     -0.843902000
C       -3.924687000      0.892344000     -1.810500000
H       -3.242643000      1.464142000     -2.430668000
C        2.300693000      1.793066000      4.915440000
H        2.321427000      2.028847000      5.975948000
C       -2.762276000      1.156562000      4.802791000
H       -2.918463000      1.069846000      5.874383000
C        3.360931000      4.711953000     -0.393950000
H        2.923002000      5.697015000     -0.257450000
C        4.089492000     -1.114315000      1.159617000
H        3.916791000     -0.820669000      2.189629000
C        2.645451000      3.582225000     -0.015660000
H        1.658217000      3.696667000      0.424139000
C        1.087155000      1.109663000      2.946870000
H        0.163069000      0.816781000      2.463717000
C        5.189953000      3.313091000     -1.094949000
H        6.186866000      3.198095000     -1.511589000
B       -0.407614000     -1.217650000     -0.204425000
C        2.315632000     -3.963621000      0.066130000
C       -3.167620000      5.954962000     -0.418235000
H       -3.422587000      7.003160000     -0.546227000
C       -5.707653000     -0.543560000     -0.235364000
H       -6.399297000     -1.105682000      0.386122000
C        5.283279000     -2.485250000     -0.434587000
H        6.027020000     -3.247437000     -0.648718000
C        1.110027000      1.406768000      4.308662000
H        0.192958000      1.338909000      4.886543000
C       -3.564063000     -2.619537000     -2.023263000
C        3.593768000     -0.938889000     -1.193647000
H        3.024142000     -0.500106000     -2.005376000
C       -5.985844000     -0.340793000     -1.583564000
H       -6.893811000     -0.745700000     -2.021164000
C       -1.834569000      5.555357000     -0.394273000
H       -1.040103000      6.288263000     -0.503705000
C       -3.604823000     -3.482894000      0.207009000
C       -4.172564000     -3.402239000     -1.055404000
C       -5.089852000      0.382043000     -2.370386000
H       -5.296772000      0.547243000     -3.423853000
C        5.042722000     -2.092748000      0.878902000
H        5.592792000     -2.552156000      1.695520000
C        4.551123000     -1.908170000     -1.471239000
H        4.716042000     -2.216285000     -2.499611000
H        0.162086000      2.222185000      0.161286000
H       -0.006584000     -0.731896000     -1.333725000
C        3.479674000     -0.303865000     -4.904412000
C        3.840279000      0.941380000     -4.395482000
C        2.945861000      1.662547000     -3.608991000
C        1.676722000      1.151425000     -3.302749000
C        1.319356000     -0.098284000     -3.836299000
C        2.210249000     -0.815079000     -4.625346000
H        4.177071000     -0.871694000     -5.513820000
H        4.822495000      1.355211000     -4.607875000
H        3.231795000      2.633830000     -3.216039000
H        0.348509000     -0.525935000     -3.605578000
H        1.916967000     -1.785805000     -5.016100000
C        0.770786000      1.956862000     -2.466296000
H        1.198055000      2.891915000     -2.111713000
C       -0.614048000      1.833340000     -2.472993000
H       -1.090929000      1.076339000     -3.089136000
H       -1.222428000      2.699781000     -2.241027000
110
TS5styH1-B E(RPBE1PBE) =  -3970.99867519
Rh      -0.053576000     -0.725457000     -0.705463000
P       -2.179731000     -0.452678000      0.382101000
P        1.621198000     -1.756855000      0.471404000
F       -0.700167000      3.301993000     -1.702871000
F        2.859006000      2.009252000      1.495119000
F        0.489871000      1.870533000      2.644255000
F        1.696590000      1.592633000     -3.077575000
F       -0.971456000      3.831927000      3.682374000
F       -2.309146000      5.569472000      2.064323000
F       -2.124026000      5.306974000     -0.639028000
F        4.127938000      2.427731000     -3.757640000
F        5.308215000      2.800207000      0.784906000
C        2.160302000      1.744365000     -0.749454000
F        5.967753000      3.034284000     -1.844957000
C       -0.103164000      2.443923000      0.418936000
C       -3.338315000     -1.777290000     -0.181360000
C        1.484651000     -1.874009000      2.299586000
C        1.777851000     -3.543353000      0.005478000
C       -4.037122000     -0.912482000      4.031148000
H       -5.031050000     -1.160503000      4.393306000
C       -0.765681000      3.388217000     -0.363386000
C       -1.584766000      4.583973000      1.536522000
C        2.549317000      1.885664000     -2.080073000
C        1.852104000     -0.775066000      3.087120000
H        2.210345000      0.131926000      2.613861000
C        3.377049000     -1.229099000      0.242711000
C       -3.786504000     -0.897059000      2.663950000
H       -4.588244000     -1.125859000      1.967934000
C       -3.099480000      1.069229000     -0.071050000
C        0.998384000     -3.024183000      2.927783000
H        0.707822000     -3.888044000      2.338353000
C        3.130145000      2.100330000      0.184204000
C        1.771178000     -0.841278000      4.473603000
H        2.074529000      0.015250000      5.069345000
C        4.318866000     -1.247695000      1.278105000
H        4.023833000     -1.529130000      2.282277000
C        3.024457000     -4.166749000     -0.123619000
H        3.936559000     -3.600982000      0.032243000
C       -2.507298000     -0.577623000      2.184066000
C       -0.170070000      2.663478000      1.788053000
C        3.111310000     -5.516977000     -0.455910000
H        4.089051000     -5.979524000     -0.558535000
C       -0.911108000      3.692514000      2.356228000
C        0.896004000     -3.079343000      4.316622000
H        0.514833000     -3.980075000      4.789552000
C        0.625444000     -4.311793000     -0.197271000
H       -0.350016000     -3.848218000     -0.098515000
C       -5.018559000     -3.896803000     -0.926092000
H       -5.667760000     -4.717250000     -1.218595000
C       -4.509612000     -1.532833000     -0.898280000
H       -4.777419000     -0.519748000     -1.178547000
C        3.815450000     -0.899891000     -1.046368000
H        3.111152000     -0.876999000     -1.867414000
C       -3.018180000     -0.605371000      4.934005000
H       -3.217670000     -0.613909000      6.002059000
C        1.292607000     -1.995153000      5.093664000
H        1.223164000     -2.044355000      6.176660000
C       -3.856315000     -4.148623000     -0.194482000
H       -3.600257000     -5.164502000      0.094112000
C       -3.774247000      1.866233000      0.858004000
H       -3.747653000      1.618657000      1.914017000
C       -3.028750000     -3.096628000      0.179190000
H       -2.145015000     -3.297875000      0.779442000
C       -1.492401000     -0.290227000      3.092309000
H       -0.502474000     -0.065817000      2.721501000
C       -5.344905000     -2.588836000     -1.266684000
H       -6.251669000     -2.380622000     -1.827986000
B        0.687190000      1.289769000     -0.358867000
C       -1.498040000      4.441411000      0.159507000
C        1.957248000     -6.269815000     -0.655430000
H        2.028416000     -7.322046000     -0.915935000
C        5.651553000     -0.918774000      1.035598000
H        6.361126000     -0.929405000      1.858233000
C       -4.531582000      3.321413000     -0.917930000
H       -5.084045000      4.197978000     -1.243939000
C       -1.747161000     -0.293630000      4.462927000
H       -0.945952000     -0.059852000      5.156781000
C        3.806627000      2.326104000     -2.466229000
C       -3.136840000      1.420490000     -1.425636000
H       -2.601361000      0.816925000     -2.152262000
C        6.073116000     -0.592121000     -0.249470000
H        7.112358000     -0.338193000     -0.438073000
C        0.710813000     -5.663361000     -0.518754000
H       -0.199258000     -6.238240000     -0.666975000
C        4.405382000      2.521410000     -0.155922000
C        4.744734000      2.642679000     -1.495504000
C        5.149748000     -0.595119000     -1.292849000
H        5.463115000     -0.343066000     -2.302105000
C       -4.481645000      2.989743000      0.433555000
H       -4.990541000      3.609723000      1.166552000
C       -3.857291000      2.531955000     -1.848307000
H       -3.880722000      2.785427000     -2.904518000
H       -0.785995000     -2.133007000     -0.917779000
H        0.008329000      0.913152000     -1.393485000
C       -3.510522000     -0.330671000     -5.078049000
C       -3.708557000     -1.550071000     -4.436210000
C       -2.724105000     -2.071235000     -3.600368000
C       -1.527978000     -1.380224000     -3.376235000
C       -1.338579000     -0.152926000     -4.031078000
C       -2.315276000      0.361334000     -4.875213000
H       -4.275972000      0.077014000     -5.732174000
H       -4.633080000     -2.101666000     -4.583821000
H       -2.886074000     -3.023925000     -3.102111000
H       -0.429083000      0.416528000     -3.866019000
H       -2.145092000      1.312959000     -5.371782000
C       -0.495636000     -1.987912000     -2.499273000
H       -0.619790000     -3.069020000     -2.413883000
C        0.861477000     -1.514161000     -2.448342000
H        1.165117000     -0.708133000     -3.110059000
H        1.621432000     -2.277358000     -2.302544000
110
5styH1-B E(RPBE1PBE) =  -3971.03435162
Rh       0.065083000      0.627606000     -0.432767000
P        1.547115000     -1.310592000     -0.554992000
P        0.977040000      1.921954000      1.183587000
F       -2.277097000     -2.798581000     -1.466767000
F       -3.416643000      0.239779000      2.200600000
F       -1.105391000     -0.955238000      2.717557000
F       -3.271214000      0.241452000     -2.527038000
F       -1.027296000     -3.408710000      3.773131000
F       -1.514066000     -5.591838000      2.220115000
F       -2.122834000     -5.268551000     -0.415934000
F       -5.721149000      1.281200000     -2.591196000
F       -5.838823000      1.332341000      2.119690000
C       -3.189063000      0.254239000     -0.157570000
F       -7.037493000      1.854925000     -0.275602000
C       -1.661094000     -1.779290000      0.569285000
C        3.167795000     -0.748632000     -1.237418000
C        2.095077000      1.219306000      2.466920000
C        1.979774000      3.230124000      0.382532000
C        3.538820000     -4.287251000      1.480506000
H        4.256734000     -5.069494000      1.250588000
C       -1.939826000     -2.919905000     -0.175594000
C       -1.580229000     -4.370084000      1.693960000
C       -3.858634000      0.513265000     -1.351663000
C        1.519455000      0.666870000      3.619639000
H        0.441316000      0.668292000      3.741452000
C       -0.186548000      2.815093000      2.281166000
C        3.080732000     -3.452800000      0.468294000
H        3.453746000     -3.580150000     -0.544223000
C        0.891058000     -2.430158000     -1.858652000
C        3.486792000      1.224583000      2.343175000
H        3.959736000      1.675483000      1.478351000
C       -3.933707000      0.504648000      0.992170000
C        2.319271000      0.119996000      4.616635000
H        1.856053000     -0.300539000      5.504787000
C        0.294002000      3.664149000      3.288286000
H        1.362202000      3.829459000      3.400331000
C        1.686840000      4.591638000      0.502612000
H        0.886646000      4.923916000      1.155404000
C        2.147260000     -2.442950000      0.751488000
C       -1.390597000     -1.992596000      1.913345000
C        2.409400000      5.532611000     -0.228980000
H        2.167144000      6.587068000     -0.130589000
C       -1.338196000     -3.255687000      2.484177000
C        4.285895000      0.666756000      3.339943000
H        5.366483000      0.679130000      3.227315000
C        2.993593000      2.827518000     -0.499136000
H        3.204054000      1.771455000     -0.641116000
C        5.601459000      0.307760000     -2.161931000
H        6.541794000      0.716557000     -2.520724000
C        3.333446000     -0.415539000     -2.585399000
H        2.526519000     -0.565358000     -3.292356000
C       -1.556698000      2.589634000      2.176414000
H       -1.908314000      1.921543000      1.401474000
C        3.082604000     -4.116835000      2.789130000
H        3.442290000     -4.770744000      3.578712000
C        3.706166000      0.110365000      4.475970000
H        4.331037000     -0.319767000      5.253465000
C        5.450043000     -0.033081000     -0.819080000
H        6.271846000      0.107044000     -0.122086000
C        0.791496000     -3.816184000     -1.700388000
H        1.136833000     -4.290083000     -0.788357000
C        4.245432000     -0.558091000     -0.360745000
H        4.144430000     -0.819933000      0.686723000
C        1.716723000     -2.266502000      2.064450000
H        1.036008000     -1.458545000      2.297540000
C        4.540892000      0.108529000     -3.042290000
H        4.650313000      0.357576000     -4.094326000
B       -1.702501000     -0.344905000     -0.134610000
C       -1.887300000     -4.202487000      0.351043000
C        3.431884000      5.127192000     -1.082650000
H        3.992895000      5.864187000     -1.650204000
C       -0.595640000      4.288100000      4.155836000
H       -0.217437000      4.949238000      4.930387000
C       -0.238122000     -4.022566000     -3.876369000
H       -0.676484000     -4.639270000     -4.655989000
C        2.178545000     -3.101880000      3.081312000
H        1.829300000     -2.951977000      4.098198000
C       -5.138024000      1.046158000     -1.415122000
C        0.389008000     -1.849929000     -3.033048000
H        0.389055000     -0.769929000     -3.156041000
C       -1.967324000      4.054135000      4.043512000
H       -2.656987000      4.533155000      4.732905000
C        3.725112000      3.770809000     -1.213794000
H        4.513159000      3.440460000     -1.884392000
C       -5.205271000      1.059089000      0.977332000
C       -5.814971000      1.331933000     -0.238133000
C       -2.447902000      3.198351000      3.057334000
H       -3.511235000      2.990529000      2.975709000
C        0.223220000     -4.604210000     -2.699267000
H        0.140423000     -5.676968000     -2.549497000
C       -0.152905000     -2.641672000     -4.039960000
H       -0.527144000     -2.170042000     -4.943748000
H        0.815070000      3.368711000     -1.882692000
H       -1.171203000     -0.319077000     -1.335076000
C        0.447548000      0.671331000     -5.808953000
C        1.532902000      1.227487000     -5.137909000
C        1.332145000      1.964594000     -3.970719000
C        0.048533000      2.166426000     -3.454072000
C       -1.034755000      1.610398000     -4.146637000
C       -0.839853000      0.867762000     -5.306997000
H        0.600006000      0.095018000     -6.717363000
H        2.540494000      1.087926000     -5.521429000
H        2.184420000      2.396249000     -3.451230000
H       -2.041313000      1.760413000     -3.770290000
H       -1.696292000      0.444269000     -5.825395000
C       -0.160386000      3.009029000     -2.221344000
H       -0.718021000      3.911499000     -2.522763000
C       -0.925611000      2.362382000     -1.059865000
H       -1.932753000      2.098272000     -1.392347000
H       -1.054896000      3.131665000     -0.290186000
110
5styH1'-B E(RPBE1PBE) =  -3971.03068256
Rh      -0.019694000      0.331140000     -0.692108000
P        1.384458000      1.068391000      1.051634000
P       -2.305467000      0.914337000      0.048699000
F        2.648156000     -1.466520000     -2.282574000
F       -1.663648000     -2.160932000      1.701190000
F        0.946297000     -3.294947000      1.737931000
F       -0.378062000     -3.134040000     -2.736284000
F        3.382730000     -4.220005000      2.331576000
F        5.468187000     -3.775116000      0.635388000
F        5.056621000     -2.420740000     -1.684228000
F       -2.510833000     -4.758598000     -2.987629000
F       -3.717687000     -3.856710000      1.474536000
C       -0.960940000     -2.547435000     -0.525623000
F       -4.199756000     -5.124235000     -0.882057000
C        1.699721000     -2.251965000     -0.252394000
C        1.231708000      2.901770000      1.082642000
C       -2.590126000      1.578954000      1.738313000
C       -2.733592000      2.374134000     -0.975348000
C        1.781517000      1.109851000      5.159575000
H        2.168310000      1.781529000      5.920849000
C        2.785869000     -2.100228000     -1.112834000
C        4.258463000     -3.306697000      0.343583000
C       -1.212508000     -3.262036000     -1.691587000
C       -2.118863000      0.845662000      2.832716000
H       -1.641300000     -0.111851000      2.671173000
C       -3.731916000     -0.223298000     -0.169767000
C        1.806403000      1.496990000      3.823315000
H        2.220723000      2.463383000      3.552069000
C        3.163671000      0.751275000      0.685866000
C       -3.219764000      2.807198000      1.967860000
H       -3.600432000      3.390069000      1.135498000
C       -1.838768000     -2.781462000      0.523291000
C       -2.250818000      1.336602000      4.128146000
H       -1.863820000      0.758354000      4.962313000
C       -4.524873000     -0.620424000      0.912194000
H       -4.331248000     -0.225306000      1.903870000
C       -3.938067000      2.526261000     -1.665647000
H       -4.696020000      1.750878000     -1.620094000
C        1.301451000      0.645168000      2.832420000
C        1.945585000     -3.023803000      0.881816000
C       -4.177147000      3.678410000     -2.413811000
H       -5.115810000      3.782746000     -2.950879000
C        3.196020000     -3.526928000      1.207920000
C       -3.347208000      3.300962000      3.264192000
H       -3.829702000      4.260893000      3.426758000
C       -1.776797000      3.397069000     -1.039434000
H       -0.833318000      3.287180000     -0.510754000
C        0.739868000      5.662524000      0.975776000
H        0.547911000      6.730879000      0.931943000
C        1.967089000      3.721936000      0.220563000
H        2.737487000      3.299120000     -0.413694000
C       -4.012665000     -0.751619000     -1.438481000
H       -3.425583000     -0.447665000     -2.297564000
C        1.270601000     -0.137054000      5.520031000
H        1.255524000     -0.437255000      6.564042000
C       -2.856074000      2.572718000      4.346084000
H       -2.947439000      2.965698000      5.354782000
C        0.010366000      4.854012000      1.846324000
H       -0.754826000      5.285750000      2.485090000
C        4.029898000      0.220271000      1.647336000
H        3.671079000      0.005597000      2.648158000
C        0.249521000      3.485084000      1.898084000
H       -0.332296000      2.868729000      2.575392000
C        0.794166000     -0.600463000      3.202463000
H        0.389711000     -1.258891000      2.444535000
C        1.719457000      5.092604000      0.166935000
H        2.300905000      5.714788000     -0.507995000
B        0.284015000     -1.560336000     -0.468050000
C        4.046853000     -2.606547000     -0.834805000
C       -3.227214000      4.695252000     -2.463767000
H       -3.420851000      5.594067000     -3.042302000
C       -5.566869000     -1.527495000      0.730924000
H       -6.167055000     -1.828098000      1.584939000
C        5.847995000      0.217385000      0.054641000
H        6.884178000      0.003069000     -0.191211000
C        0.782461000     -0.995305000      4.538113000
H        0.383695000     -1.969295000      4.807603000
C       -2.291929000     -4.120190000     -1.837143000
C        3.660155000      0.997514000     -0.602766000
H        2.998763000      1.360248000     -1.384020000
C       -5.834298000     -2.050318000     -0.530601000
H       -6.642459000     -2.762870000     -0.668316000
C       -2.027564000      4.555669000     -1.767092000
H       -1.280163000      5.343455000     -1.796677000
C       -2.911139000     -3.655431000      0.432822000
C       -3.149704000     -4.315126000     -0.763386000
C       -5.055898000     -1.653819000     -1.616835000
H       -5.256088000     -2.051162000     -2.608008000
C        5.359761000     -0.052973000      1.329146000
H        6.012408000     -0.480772000      2.085180000
C        4.993416000      0.748909000     -0.909463000
H        5.354267000      0.950783000     -1.913743000
H       -1.074475000      2.124333000     -3.121629000
H        1.326327000      0.150795000     -1.414303000
C        3.612656000      2.723477000     -3.911939000
C        2.633516000      3.549215000     -3.366169000
C        1.320814000      3.093049000     -3.243839000
C        0.958738000      1.809318000     -3.662966000
C        1.952877000      0.992978000     -4.217128000
C        3.264729000      1.440663000     -4.338462000
H        4.636328000      3.074712000     -4.008673000
H        2.888827000      4.552231000     -3.033647000
H        0.561676000      3.742979000     -2.815800000
H        1.693630000     -0.008207000     -4.552547000
H        4.019578000      0.787337000     -4.768549000
C       -0.459460000      1.316593000     -3.529334000
H       -0.848424000      1.124898000     -4.543258000
C       -0.621737000      0.034760000     -2.702656000
H       -0.030721000     -0.755189000     -3.172489000
H       -1.662495000     -0.293597000     -2.767444000
110
TS5styH2-B E(RPBE1PBE) =  -3971.01012480
Rh      -0.031405000      0.404087000     -0.523923000
P        1.509634000      0.763417000      1.130818000
P       -2.317132000      1.089744000      0.032419000
F        2.401922000     -1.540928000     -2.224336000
F       -2.075775000     -1.929485000      1.671951000
F        0.541835000     -3.438911000      1.690338000
F       -0.648464000     -2.868068000     -2.729268000
F        2.829463000     -4.765776000      2.119335000
F        4.911321000     -4.495869000      0.383017000
F        4.652458000     -2.904065000     -1.802412000
F       -2.894594000     -4.306763000     -3.139146000
F       -4.271593000     -3.403042000      1.272518000
C       -1.274464000     -2.342039000     -0.516926000
F       -4.717272000     -4.577480000     -1.136760000
C        1.393381000     -2.370364000     -0.242622000
C        1.574286000      2.597292000      1.292576000
C       -2.746667000      1.761577000      1.683905000
C       -2.432287000      2.598030000     -1.015650000
C        1.934196000      0.618860000      5.234630000
H        2.460468000      1.181560000      6.000732000
C        2.469284000     -2.300358000     -1.124127000
C        3.778172000     -3.831308000      0.174903000
C       -1.530528000     -2.987329000     -1.721808000
C       -2.238661000      1.110363000      2.811418000
H       -1.620598000      0.229945000      2.681554000
C       -3.809917000      0.125194000     -0.414824000
C        2.045643000      0.998604000      3.901337000
H        2.662870000      1.852320000      3.635716000
C        3.244278000      0.267567000      0.764913000
C       -3.530809000      2.908336000      1.854477000
H       -3.938449000      3.421386000      0.988164000
C       -2.230908000     -2.513643000      0.474030000
C       -2.495561000      1.598900000      4.089690000
H       -2.080704000      1.087819000      4.954129000
C       -4.843643000     -0.110325000      0.497301000
H       -4.795434000      0.314691000      1.494922000
C       -3.280629000      2.725176000     -2.118809000
H       -3.998532000      1.945448000     -2.350579000
C        1.365402000      0.288297000      2.901904000
C        1.550388000     -3.254334000      0.822362000
C       -3.221522000      3.860050000     -2.927917000
H       -3.888020000      3.941022000     -3.782331000
C        2.718596000     -3.962072000      1.061056000
C       -3.781036000      3.402217000      3.132136000
H       -4.382495000      4.298909000      3.254073000
C       -1.531736000      3.637843000     -0.734905000
H       -0.866212000      3.560505000      0.119486000
C        1.446271000      5.394137000      1.486260000
H        1.398474000      6.476945000      1.560035000
C        2.490085000      3.398092000      0.605072000
H        3.263153000      2.945072000     -0.004943000
C       -3.890662000     -0.449826000     -1.691804000
H       -3.087535000     -0.300480000     -2.406883000
C        1.151117000     -0.480858000      5.587461000
H        1.063794000     -0.774437000      6.629882000
C       -3.261201000      2.751793000      4.251004000
H       -3.451937000      3.145088000      5.245677000
C        0.533874000      4.601978000      2.183449000
H       -0.233181000      5.060362000      2.801533000
C        4.033236000     -0.437480000      1.679986000
H        3.642765000     -0.685213000      2.661326000
C        0.593489000      3.216300000      2.083408000
H       -0.126778000      2.611042000      2.625526000
C        0.589088000     -0.811734000      3.264983000
H        0.051564000     -1.362150000      2.503154000
C        2.422634000      4.787665000      0.700476000
H        3.143969000      5.395455000      0.160881000
B        0.067231000     -1.505219000     -0.371080000
C        3.646413000     -3.009210000     -0.934670000
C       -2.326843000      4.887131000     -2.641068000
H       -2.286024000      5.769655000     -3.273100000
C       -5.937686000     -0.894505000      0.136418000
H       -6.728325000     -1.074676000      0.859371000
C        5.847184000     -0.533151000      0.086153000
H        6.852229000     -0.849148000     -0.178791000
C        0.483214000     -1.199257000      4.599981000
H       -0.128707000     -2.057422000      4.863799000
C       -2.670848000     -3.740371000     -1.952163000
C        3.770844000      0.548130000     -0.503757000
H        3.155461000      1.046274000     -1.248183000
C       -6.020021000     -1.443313000     -1.140153000
H       -6.873939000     -2.053837000     -1.419230000
C       -1.486726000      4.775845000     -1.533304000
H       -0.787831000      5.571862000     -1.291287000
C       -3.376654000     -3.273344000      0.293434000
C       -3.600533000     -3.883762000     -0.931412000
C       -4.993529000     -1.214546000     -2.055775000
H       -5.041223000     -1.648840000     -3.050609000
C        5.322603000     -0.842464000      1.337493000
H        5.915352000     -1.402873000      2.055421000
C        5.067615000      0.168291000     -0.832292000
H        5.457531000      0.402179000     -1.818341000
H       -0.393046000      2.583639000     -2.880285000
H        0.934955000      0.245336000     -1.761950000
C        4.351928000      2.762283000     -3.507113000
C        3.448467000      3.619257000     -2.884186000
C        2.090371000      3.303667000     -2.854706000
C        1.610755000      2.131602000     -3.445086000
C        2.529317000      1.280679000     -4.073000000
C        3.885644000      1.590581000     -4.104507000
H        5.410985000      3.003964000     -3.529781000
H        3.800079000      4.535010000     -2.415949000
H        1.388675000      3.973058000     -2.363034000
H        2.176938000      0.365605000     -4.543241000
H        4.581829000      0.916352000     -4.596547000
C        0.144392000      1.788713000     -3.404481000
H       -0.245326000      1.780962000     -4.433775000
C       -0.162309000      0.430872000     -2.774483000
H        0.313788000     -0.367822000     -3.349566000
H       -1.235463000      0.235296000     -2.824729000
110
6�EB-B E(RPBE1PBE) =  -3971.04796753
Rh       0.029844000      0.472083000      0.293469000
P        1.921487000     -0.441492000      1.264853000
P       -1.884469000      1.684403000     -0.013797000
F        0.910263000     -0.853713000     -2.603853000
F       -2.510605000     -1.418328000      2.230815000
F       -0.360998000     -3.942569000      0.739393000
F       -2.225911000     -2.073458000     -2.447949000
F        1.347668000     -5.739610000     -0.285745000
F        2.833013000     -5.116467000     -2.479881000
F        2.572514000     -2.674774000     -3.645010000
F       -4.820127000     -2.735230000     -2.498693000
F       -5.090696000     -2.069570000      2.155253000
C       -2.251668000     -1.687910000     -0.112895000
F       -6.281312000     -2.721113000     -0.205666000
C        0.223593000     -2.308743000     -0.869889000
C        2.751190000      0.985437000      2.062481000
C       -2.716709000      2.092300000      1.570806000
C       -1.459939000      3.396363000     -0.556375000
C        2.752223000     -2.808253000      4.535494000
H        3.620625000     -3.069186000      5.133960000
C        0.988468000     -2.049246000     -2.001912000
C        1.977097000     -4.227842000     -1.979177000
C       -2.899380000     -2.068127000     -1.287672000
C       -2.267038000      1.486730000      2.746650000
H       -1.471765000      0.748435000      2.677861000
C       -3.223328000      1.202969000     -1.163397000
C        2.895181000     -1.951909000      3.449496000
H        3.874491000     -1.546637000      3.210807000
C        3.222536000     -1.149939000      0.191570000
C       -3.718133000      3.070550000      1.641929000
H       -4.053119000      3.571867000      0.737529000
C       -3.036820000     -1.720000000      1.033683000
C       -2.823285000      1.834960000      3.976507000
H       -2.464997000      1.358102000      4.884739000
C       -4.558551000      1.055685000     -0.779719000
H       -4.856269000      1.236264000      0.247976000
C       -2.007805000      4.027142000     -1.675838000
H       -2.729804000      3.506353000     -2.296646000
C        1.782280000     -1.611272000      2.667960000
C        0.357073000     -3.588011000     -0.338009000
C       -1.642053000      5.334432000     -1.996184000
H       -2.079288000      5.813660000     -2.867825000
C        1.224805000     -4.539013000     -0.856411000
C       -4.277483000      3.411301000      2.868581000
H       -5.056420000      4.167309000      2.915185000
C       -0.537620000      4.097194000      0.234281000
H       -0.107770000      3.623078000      1.113702000
C        3.833661000      3.181441000      3.410613000
H        4.257422000      4.032466000      3.936379000
C        4.134776000      1.093763000      2.229929000
H        4.792926000      0.329253000      1.826484000
C       -2.860017000      0.932561000     -2.489776000
H       -1.817055000      1.005906000     -2.787583000
C        1.497140000     -3.325714000      4.859337000
H        1.388471000     -3.992622000      5.710147000
C       -3.831549000      2.792586000      4.037636000
H       -4.266567000      3.065321000      4.995201000
C        2.454284000      3.089031000      3.230048000
H        1.798413000      3.866736000      3.611808000
C        3.732574000     -2.440770000      0.347908000
H        3.396524000     -3.064768000      1.169587000
C        1.915451000      1.991959000      2.562836000
H        0.836465000      1.897167000      2.431497000
C        0.529134000     -2.123301000      3.006097000
H       -0.335396000     -1.836690000      2.418516000
C        4.670598000      2.184064000      2.910510000
H        5.746182000      2.259276000      3.044754000
B       -0.730230000     -1.223290000     -0.191433000
C        1.850808000     -2.976426000     -2.564547000
C       -0.732277000      6.026893000     -1.201594000
H       -0.453743000      7.046633000     -1.451422000
C       -5.517037000      0.663135000     -1.712702000
H       -6.550010000      0.539798000     -1.399209000
C        5.096043000     -2.159092000     -1.625794000
H        5.817544000     -2.553561000     -2.335699000
C        0.386211000     -2.979687000      4.096249000
H       -0.595812000     -3.371264000      4.346860000
C       -4.239776000     -2.415554000     -1.341632000
C        3.652454000     -0.368866000     -0.891824000
H        3.246499000      0.629770000     -1.036787000
C       -5.153644000      0.420040000     -3.034420000
H       -5.902603000      0.111011000     -3.757766000
C       -0.180964000      5.403950000     -0.081986000
H        0.530525000      5.934430000      0.545023000
C       -4.380686000     -2.066309000      1.025556000
C       -4.987549000     -2.410288000     -0.173132000
C       -3.820958000      0.555677000     -3.421486000
H       -3.525309000      0.350336000     -4.446384000
C        4.667021000     -2.941454000     -0.558358000
H        5.049366000     -3.950497000     -0.431574000
C        4.587080000     -0.870345000     -1.789398000
H        4.909127000     -0.255928000     -2.624537000
H        1.040696000      4.276244000     -2.656521000
H        0.647605000      1.832763000     -2.180428000
C        5.375497000      2.984587000     -1.042084000
C        4.267386000      3.517279000     -0.387771000
C        3.069390000      3.698300000     -1.075140000
C        2.955261000      3.355897000     -2.425996000
C        4.077136000      2.825594000     -3.073489000
C        5.277584000      2.643385000     -2.390516000
H        6.309525000      2.838814000     -0.506433000
H        4.331712000      3.789298000      0.661342000
H        2.208478000      4.118817000     -0.562271000
H        4.007489000      2.557680000     -4.125805000
H        6.139226000      2.235080000     -2.912340000
C        1.645095000      3.508226000     -3.150714000
H        1.830126000      3.854005000     -4.175006000
C        0.863707000      2.197070000     -3.193320000
H        1.433667000      1.417824000     -3.708698000
H       -0.089363000      2.325459000     -3.717187000
92
6-B E(RPBE1PBE) =  -3660.49705665
Rh      -0.051287000      0.815637000      0.361694000
P        2.134942000      1.016815000      0.896643000
P       -2.079909000      1.198253000     -0.678373000
F        0.690425000     -0.501577000     -2.681626000
F       -1.188783000     -0.643843000      2.828070000
F        1.555763000     -3.283468000      1.048401000
F       -1.330844000     -3.414365000     -1.022436000
F        3.575447000     -4.434557000     -0.294662000
F        4.165228000     -3.628481000     -2.826535000
F        2.692865000     -1.676100000     -4.006924000
F       -3.455792000     -4.669704000     -0.019376000
F       -3.289821000     -1.937315000      3.811988000
C       -1.166930000     -1.943670000      0.832647000
F       -4.459442000     -3.950304000      2.406280000
C        1.042207000     -1.835297000     -0.751900000
C        2.284714000      2.830875000      1.114680000
C       -3.090659000      2.316902000      0.368352000
C       -1.876876000      2.115222000     -2.248493000
C        4.555132000      0.318434000      4.162012000
H        5.435456000      0.762024000      4.618816000
C        1.372552000     -1.471135000     -2.053696000
C        3.151436000     -3.070809000     -2.168166000
C       -1.779498000     -3.010661000      0.173355000
C       -3.062102000      2.093492000      1.752504000
H       -2.458590000      1.281234000      2.150657000
C       -3.233944000     -0.146667000     -1.130479000
C        4.012239000      0.885371000      3.013504000
H        4.472366000      1.768087000      2.577533000
C        3.372883000      0.623068000     -0.393103000
C       -3.852866000      3.374704000     -0.137059000
H       -3.877752000      3.567480000     -1.205336000
C       -1.710757000     -1.628949000      2.077584000
C       -3.797906000      2.903872000      2.612890000
H       -3.771787000      2.717836000      3.682990000
C       -4.406687000     -0.398731000     -0.414489000
H       -4.692372000      0.247556000      0.410252000
C       -2.883400000      2.199566000     -3.217373000
H       -3.828024000      1.684285000     -3.066554000
C        2.874920000      0.322735000      2.421217000
C        1.804252000     -2.863478000     -0.203356000
C       -2.672409000      2.935152000     -4.380937000
H       -3.456158000      2.992862000     -5.131141000
C        2.851140000     -3.475856000     -0.875726000
C       -4.576776000      4.192112000      0.727838000
H       -5.161341000      5.015127000      0.326102000
C       -0.659672000      2.771018000     -2.464025000
H        0.128267000      2.668917000     -1.718567000
C        2.296912000      5.607909000      1.458228000
H        2.303853000      6.686408000      1.588252000
C        3.378326000      3.588840000      0.684141000
H        4.223780000      3.100947000      0.207918000
C       -2.879334000     -0.989949000     -2.190834000
H       -1.956922000     -0.812784000     -2.738221000
C        3.971245000     -0.816381000      4.725549000
H        4.397812000     -1.257689000      5.622046000
C       -4.553063000      3.957517000      2.101257000
H       -5.118599000      4.598031000      2.772238000
C        1.201459000      4.860551000      1.887965000
H        0.350469000      5.351252000      2.351938000
C        4.414084000     -0.284325000     -0.185207000
H        4.543769000     -0.752160000      0.785896000
C        1.194930000      3.479512000      1.716162000
H        0.339546000      2.889160000      2.049196000
C        2.288709000     -0.807681000      2.997037000
H        1.399257000     -1.235107000      2.545021000
C        3.382529000      4.970947000      0.859415000
H        4.238024000      5.552214000      0.526513000
B       -0.043477000     -1.075878000      0.114623000
C        2.400281000     -2.069441000     -2.766563000
C       -1.459967000      3.592503000     -4.584794000
H       -1.297698000      4.161514000     -5.496002000
C       -5.214322000     -1.482337000     -0.756449000
H       -6.120932000     -1.675454000     -0.189575000
C        5.138213000     -0.002194000     -2.473786000
H        5.818928000     -0.251399000     -3.282775000
C        2.839213000     -1.379403000      4.142102000
H        2.378490000     -2.260370000      4.580296000
C       -2.883823000     -3.685002000      0.674392000
C        3.219712000      1.211450000     -1.657007000
H        2.398757000      1.901917000     -1.833036000
C       -4.864294000     -2.311442000     -1.819017000
H       -5.495365000     -3.155164000     -2.082808000
C       -0.453149000      3.511051000     -3.624612000
H        0.497320000      4.012834000     -3.784127000
C       -2.803251000     -2.287496000      2.619824000
C       -3.399247000     -3.319820000      1.908426000
C       -3.696606000     -2.059570000     -2.538656000
H       -3.412826000     -2.707078000     -3.363296000
C        5.288169000     -0.599192000     -1.225895000
H        6.086972000     -1.315975000     -1.056582000
C        4.103111000      0.909533000     -2.686082000
H        3.974698000      1.373526000     -3.659883000
94
6-BsigmaH2 E(RPBE1PBE) =  -3661.67244679
Rh      -0.026437000      1.083370000      0.453459000
P       -2.125070000      1.347578000     -0.443146000
P        2.228858000      0.928589000      0.925751000
F        0.353759000     -0.915287000      2.889828000
F        0.779774000      0.555415000     -2.567745000
F       -1.996075000     -2.822249000     -0.765505000
F        0.771129000     -3.678405000     -0.402991000
F       -3.559824000     -4.123362000      0.944453000
F       -3.154466000     -3.902444000      3.630415000
F       -1.159209000     -2.298334000      4.559814000
F        1.914499000     -4.739255000     -2.534372000
F        1.865886000     -0.555756000     -4.689519000
C        0.667796000     -1.499896000     -1.358019000
F        2.456127000     -3.210687000     -4.718793000
C       -0.746829000     -1.777731000      0.961459000
C       -2.803527000      3.048674000     -0.269979000
C        3.129085000      2.292294000      0.081958000
C        2.734831000      1.121723000      2.682153000
C       -2.530645000      1.846047000     -4.522907000
H       -2.641803000      2.676345000     -5.214884000
C       -0.583114000     -1.708563000      2.344544000
C       -2.373694000     -3.242753000      2.778075000
C        0.997953000     -2.857828000     -1.433547000
C        2.497306000      2.941580000     -0.984571000
H        1.491700000      2.630546000     -1.262006000
C        3.170497000     -0.558686000      0.413834000
C       -2.480207000      2.097621000     -3.152996000
H       -2.555461000      3.120463000     -2.798428000
C       -3.418870000      0.328691000      0.358107000
C        4.418624000      2.686916000      0.455294000
H        4.920935000      2.198013000      1.284674000
C        1.001793000     -0.760052000     -2.498672000
C        3.145674000      3.965680000     -1.671348000
H        2.645491000      4.461657000     -2.498700000
C        3.931744000     -0.570283000     -0.757945000
H        4.050424000      0.339174000     -1.339459000
C        3.958534000      0.645182000      3.168348000
H        4.633573000      0.107002000      2.509473000
C       -2.330537000      1.045096000     -2.244206000
C       -1.759054000     -2.644024000      0.546104000
C        4.314458000      0.847177000      4.499322000
H        5.266243000      0.470957000      4.864024000
C       -2.578728000     -3.350069000      1.411336000
C        5.063019000      3.713468000     -0.228756000
H        6.062810000      4.015294000      0.070867000
C        1.872868000      1.792342000      3.556673000
H        0.910599000      2.140989000      3.194505000
C       -3.776868000      5.668790000     -0.082493000
H       -4.154144000      6.684558000     -0.004134000
C       -4.150283000      3.284326000      0.023176000
H       -4.827521000      2.449495000      0.176671000
C        3.030067000     -1.743332000      1.149469000
H        2.437486000     -1.750803000      2.059412000
C       -2.444780000      0.542380000     -5.002896000
H       -2.484009000      0.348812000     -6.071133000
C        4.428678000      4.353436000     -1.293143000
H        4.934434000      5.155188000     -1.824099000
C       -2.435977000      5.442853000     -0.388817000
H       -1.763857000      6.280210000     -0.554558000
C       -4.446529000     -0.324782000     -0.326389000
H       -4.521611000     -0.244076000     -1.406342000
C       -1.951057000      4.141059000     -0.475351000
H       -0.903244000      3.969493000     -0.709480000
C       -2.249030000     -0.263525000     -2.736360000
H       -2.136977000     -1.094488000     -2.050468000
C       -4.631054000      4.588154000      0.122982000
H       -5.677758000      4.757638000      0.359985000
B        0.014294000     -0.836099000     -0.076187000
C       -1.358725000     -2.422610000      3.245829000
C        3.453382000      1.524747000      5.360064000
H        3.730985000      1.677336000      6.399278000
C        4.534756000     -1.749145000     -1.191963000
H        5.116560000     -1.747349000     -2.109622000
C       -5.304242000     -1.191376000      1.760387000
H       -6.029515000     -1.791305000      2.302786000
C       -2.311867000     -0.513643000     -4.102850000
H       -2.248704000     -1.536661000     -4.463593000
C        1.598743000     -3.443592000     -2.537987000
C       -3.347325000      0.218852000      1.753476000
H       -2.534829000      0.711521000      2.283983000
C        4.392781000     -2.923264000     -0.456297000
H        4.860775000     -3.841775000     -0.798880000
C        2.231507000      1.996988000      4.886070000
H        1.549856000      2.516159000      5.554092000
C        1.581902000     -1.314257000     -3.629768000
C        1.883394000     -2.667182000     -3.650323000
C        3.643669000     -2.915162000      0.719374000
H        3.525889000     -3.826644000      1.298392000
C       -5.378700000     -1.090033000      0.373889000
H       -6.166575000     -1.604689000     -0.168921000
C       -4.290676000     -0.526674000      2.451215000
H       -4.223719000     -0.606849000      3.532666000
H       -0.334120000      2.536010000      1.468105000
H        0.178586000      2.843718000      0.908438000
94
TS6-Bs E(RPBE1PBE) =  -3661.66031452
Rh      -0.080899000      1.122110000     -0.176190000
P       -2.240222000      1.025364000     -0.925525000
P        2.034929000      1.380171000      0.693483000
F       -0.432836000     -0.196829000      2.645962000
F        1.065880000     -0.211180000     -2.834092000
F       -1.234226000     -3.510562000     -0.648164000
F        1.422145000     -3.512008000      0.568396000
F       -2.989013000     -4.682704000      0.984368000
F       -3.460602000     -3.658526000      3.460159000
F       -2.139496000     -1.426315000      4.276188000
F        3.442613000     -4.605831000     -0.736127000
F        3.057372000     -1.366729000     -4.129212000
C        1.140943000     -1.771807000     -1.032744000
F        4.287126000     -3.565867000     -3.103479000
C       -0.753605000     -1.784128000      0.908215000
C       -2.919813000      2.624647000     -1.510800000
C        3.068423000      2.509181000     -0.316618000
C        2.002363000      2.138572000      2.361867000
C       -4.555637000     -0.822100000     -3.785994000
H       -5.519566000     -0.655948000     -4.258751000
C       -1.030791000     -1.310270000      2.191023000
C       -2.583853000     -3.070274000      2.651311000
C        1.782187000     -2.931163000     -0.579963000
C        3.047981000      2.356127000     -1.709650000
H        2.415973000      1.595768000     -2.159471000
C        3.147399000     -0.056425000      0.961814000
C       -4.086073000      0.085589000     -2.842636000
H       -4.687884000      0.952564000     -2.585751000
C       -3.272732000      0.612064000      0.528772000
C        3.875175000      3.500174000      0.249166000
H        3.899372000      3.637097000      1.325841000
C        1.612373000     -1.291199000     -2.260167000
C        3.831351000      3.173671000     -2.518710000
H        3.810328000      3.041616000     -3.596918000
C        4.278781000     -0.289365000      0.175920000
H        4.560247000      0.415003000     -0.600711000
C        3.088842000      2.043680000      3.240635000
H        3.981549000      1.500057000      2.945337000
C       -2.844003000     -0.117091000     -2.225176000
C       -1.434016000     -2.951623000      0.554130000
C        3.028167000      2.640838000      4.496574000
H        3.876380000      2.562926000      5.170912000
C       -2.345341000     -3.585039000      1.385153000
C        4.646825000      4.326720000     -0.565448000
H        5.262744000      5.099840000     -0.114574000
C        0.856964000      2.833900000      2.763371000
H        0.015060000      2.898759000      2.078254000
C       -3.891863000      5.048571000     -2.511451000
H       -4.267033000      5.992631000     -2.896483000
C       -4.123843000      3.150497000     -1.035761000
H       -4.689011000      2.616034000     -0.278245000
C        2.809718000     -0.978117000      1.962295000
H        1.930366000     -0.812539000      2.578363000
C       -3.793410000     -1.940246000     -4.124842000
H       -4.163091000     -2.646804000     -4.862662000
C        4.629566000      4.163878000     -1.948130000
H        5.233005000      4.808900000     -2.580637000
C       -2.693194000      4.523573000     -2.995015000
H       -2.132347000      5.055963000     -3.758099000
C       -4.176404000     -0.453070000      0.544952000
H       -4.328974000     -1.052764000     -0.346911000
C       -2.206558000      3.321462000     -2.493648000
H       -1.263822000      2.921650000     -2.859925000
C       -2.085569000     -1.232476000     -2.579315000
H       -1.115773000     -1.383657000     -2.120759000
C       -4.603882000      4.361979000     -1.532228000
H       -5.538223000      4.765780000     -1.152179000
B        0.118559000     -0.967603000     -0.129073000
C       -1.910224000     -1.930088000      3.063607000
C        1.882806000      3.331761000      4.889241000
H        1.836135000      3.791196000      5.872658000
C        5.054501000     -1.429443000      0.383137000
H        5.926850000     -1.603700000     -0.240818000
C       -4.691245000      0.004400000      2.861766000
H       -5.236880000     -0.237939000      3.769231000
C       -2.557031000     -2.145116000     -3.519553000
H       -1.953730000     -3.010426000     -3.778936000
C        2.840627000     -3.531516000     -1.245890000
C       -3.081144000      1.369549000      1.693840000
H       -2.368799000      2.191353000      1.687748000
C        4.717365000     -2.338169000      1.382463000
H        5.323231000     -3.225628000      1.540579000
C        0.797548000      3.427728000      4.021239000
H       -0.099605000      3.960540000      4.324000000
C        2.650427000     -1.877667000     -2.966738000
C        3.276315000     -3.003282000     -2.450645000
C        3.594509000     -2.105621000      2.175672000
H        3.320698000     -2.810562000      2.955249000
C       -4.879666000     -0.755171000      1.710343000
H       -5.573426000     -1.591357000      1.716600000
C       -3.791538000      1.070399000      2.850863000
H       -3.634171000      1.662094000      3.748197000
H       -0.225759000      2.763891000     -0.124682000
H        0.264203000      2.175691000     -1.235407000
94
6-B(H)2 E(RPBE1PBE) =  -3661.66978333
Rh      -0.128162000      0.990824000      0.002101000
P       -2.256225000      1.064579000     -0.846680000
P        2.005107000      1.423335000      0.710041000
F       -0.585671000     -0.258573000      2.608112000
F        1.055259000     -0.456121000     -2.916666000
F       -1.193111000     -3.575787000     -0.725731000
F        1.518569000     -3.435993000      0.757081000
F       -3.001270000     -4.779218000      0.827427000
F       -3.593444000     -3.769592000      3.283073000
F       -2.336909000     -1.525042000      4.163646000
F        3.565507000     -4.587152000     -0.466066000
F        3.069090000     -1.665269000     -4.122330000
C        1.181498000     -1.856778000     -0.989307000
F        4.366588000     -3.734065000     -2.921851000
C       -0.801139000     -1.853893000      0.858687000
C       -2.828658000      2.708044000     -1.406991000
C        2.847938000      2.621820000     -0.388657000
C        2.106647000      2.153856000      2.389357000
C       -4.422581000     -0.593998000     -3.929463000
H       -5.339885000     -0.368087000     -4.465813000
C       -1.142843000     -1.387111000      2.127195000
C       -2.687046000     -3.170240000      2.516734000
C        1.857838000     -2.953311000     -0.443814000
C        2.829282000      2.396234000     -1.771804000
H        2.318869000      1.525416000     -2.172669000
C        3.220010000      0.053666000      0.861793000
C       -3.984205000      0.263064000     -2.925515000
H       -4.563909000      1.149727000     -2.686735000
C       -3.375483000      0.617042000      0.527022000
C        3.500717000      3.752062000      0.109603000
H        3.520473000      3.945272000      1.177456000
C        1.634249000     -1.468221000     -2.254320000
C        3.463002000      3.281882000     -2.637180000
H        3.445499000      3.092438000     -3.706797000
C        4.318585000     -0.085241000      0.011405000
H        4.502557000      0.647215000     -0.768268000
C        3.307563000      2.134827000      3.112191000
H        4.195727000      1.683554000      2.679481000
C       -2.801914000     -0.013984000     -2.225806000
C       -1.449553000     -3.028219000      0.471434000
C        3.369849000      2.691819000      4.385429000
H        4.307007000      2.675254000      4.934597000
C       -2.387656000     -3.677192000      1.260507000
C        4.122452000      4.644351000     -0.762095000
H        4.619209000      5.524256000     -0.363037000
C        0.973074000      2.733829000      2.966774000
H        0.045687000      2.758947000      2.401182000
C       -3.637796000      5.204162000     -2.365418000
H       -3.950010000      6.177324000     -2.733867000
C       -4.088492000      3.213051000     -1.075486000
H       -4.757467000      2.636765000     -0.442783000
C        3.007607000     -0.899337000      1.866702000
H        2.149099000     -0.806364000      2.527407000
C       -3.688584000     -1.736321000     -4.247771000
H       -4.032965000     -2.403050000     -5.033301000
C        4.107950000      4.411000000     -2.134190000
H        4.594180000      5.107607000     -2.811281000
C       -2.381582000      4.699862000     -2.703157000
H       -1.712514000      5.278712000     -3.333683000
C       -4.231886000     -0.485930000      0.467153000
H       -4.304956000     -1.070937000     -0.444336000
C       -1.974420000      3.461046000     -2.220696000
H       -0.985118000      3.079630000     -2.460854000
C       -2.071814000     -1.154823000     -2.558385000
H       -1.146598000     -1.369987000     -2.037691000
C       -4.487676000      4.461828000     -1.550309000
H       -5.465410000      4.851750000     -1.281275000
B        0.131692000     -1.032755000     -0.135162000
C       -2.048030000     -2.021621000      2.961287000
C        2.233137000      3.263365000      4.956080000
H        2.282000000      3.690434000      5.953870000
C        5.191502000     -1.162340000      0.163547000
H        6.039170000     -1.263655000     -0.508581000
C       -4.903099000     -0.101736000      2.756417000
H       -5.491079000     -0.386578000      3.624156000
C       -2.511675000     -2.016528000     -3.559608000
H       -1.929816000     -2.901497000     -3.800944000
C        2.928886000     -3.579696000     -1.062772000
C       -3.288712000      1.358739000      1.715077000
H       -2.619040000      2.214010000      1.768043000
C        4.983260000     -2.098329000      1.172337000
H        5.665666000     -2.935037000      1.290161000
C        1.036167000      3.283201000      4.245371000
H        0.146447000      3.725335000      4.684985000
C        2.684208000     -2.085527000     -2.916853000
C        3.343326000     -3.145315000     -2.312094000
C        3.889333000     -1.961872000      2.026916000
H        3.714468000     -2.692550000      2.811180000
C       -4.990554000     -0.842264000      1.580571000
H       -5.648147000     -1.705523000      1.527805000
C       -4.053921000      1.002904000      2.820173000
H       -3.979941000      1.582992000      3.735584000
H       -0.305766000      2.667606000      0.259827000
H        0.388134000      1.037361000     -1.401662000
